# Supplementary material for: Highly recurrent CBS epimutations in gastric cancer CpG island methylator phenotypes and inflammation
Source: Genome Biol. 2021 Jun 1;22:167. doi: 10.1186/s13059-021-02375-2 (PMC8170989; doi:10.1186/s13059-021-02375-2)
Supplement: Supplementary file 2 — Additional file 2: Table S1. List of hypermethylated gene promoters in the discovery set of CIMP vs non-CIMP cell lines identified by MeDIP-sequencing (P < 0.05). [file 13059_2021_2375_MOESM2_ESM.xlsx]

## Sheet: Table S1
Table S1: List of hypermethylated gene promoters in the discovery set of CIMP vs non-CIMP cell lines identified by MeDIP-sequencing (P<0.05)
Chromosome	start	end	peak width	Fold change	p.value	FDR	Gene	Distance to TSS	Gene	Distance to TSS
chr13	108520037	108521211	1175	-6.35	3.45e-40	5.13e-36	FAM155A	-1541
chr7	108095253	108097176	1924	-6.55	4.57e-38	3.4e-34	NRCAM	611
chr12	81330362	81331749	1388	-5.63	1.68e-33	8.33e-30	LIN7A	648
chr14	53417006	53417846	841	-6.29	3.45e-30	1.03e-26	FERMT2	389
chr14	51026611	51027511	901	-5.3	5.9e-28	1.1e-24	ATL1	318
chr3	23244662	23245167	506	-5.54	1.18e-26	1.75e-23	UBE2E2	131
chr3	3842111	3843087	977	-4.26	9.89e-26	1.34e-22	LRRN1	1478
chr16	66638760	66639787	1028	-3.98	1.7e-25	2.1e-22	CMTM3	1339
chr7	24796356	24797679	1324	-4.5	7.87e-25	9.01e-22	DFNA5	714
chr4	171010520	171011695	1176	-5.63	7.89e-24	8.39e-21	AADAT	10
chr2	148601086	148601706	621	-4.56	9.48e-24	9.41e-21	ACVR2A	-690
chr13	52979772	52980701	930	-5.36	9.46e-23	8.27e-20	THSD1	26
chr9	103235810	103236214	405	-4.55	2.06e-20	1.61e-17	TMEFF1	617
chr3	157155209	157156168	960	-4.72	1.45e-19	1.03e-16	PTX3	1111
chr4	141347744	141349081	1338	-4.11	2.71e-19	1.83e-16	CLGN	709
chr17	56832879	56833985	1107	-4.15	6.2e-18	4.01e-15	PPM1E	202
chr5	107005106	107005623	518	-4.27	8.74e-18	5.2e-15	EFNA5	1231
chr7	69064302	69064728	427	-3.61	6.38e-17	3.51e-14	AUTS2	196
chr3	33259722	33260844	1123	-3.3	1.04e-16	5.55e-14	SUSD5	424
chr15	76351356	76352041	686	-4.29	1.53e-16	7.86e-14	C15orf27	-479
chr17	41476123	41476614	492	-5.1	3.33e-16	1.65e-13	ARL4D	42
chr9	86152193	86153930	1738	-3.71	8.37e-16	4.02e-13	FRMD3	291
chr4	2041921	2043914	1994	-3.12	2.37e-15	1.1e-12	C4orf48	-802
chr10	64574505	64575848	1344	-3.3	3.7e-15	1.67e-12	EGR2	938
chr11	24518192	24518981	790	-4.22	6.79e-15	2.97e-12	LUZP2	-137
chr3	157822929	157823626	698	-3.72	6.98e-15	2.97e-12	SHOX2	671
chr16	79633364	79633810	447	-4.4	2.34e-14	9.69e-12	MAF	1024
chr4	13546194	13546760	567	-3.82	2.74e-14	1.1e-11	NKX3-2	197
chr5	79865469	79866650	1182	-3.27	3.23e-14	1.26e-11	ANKRD34B	247
chr11	47208525	47209282	758	-3.72	3.72e-14	1.42e-11	PACSIN3	-1472
chr15	33010259	33011832	1574	-4.79	1.39e-13	5.15e-11	GREM1	871
chr11	45686133	45686653	521	-4.18	1.48e-13	5.39e-11	CHST1	779
chr3	186856686	186857727	1042	-3.1	2.83e-13	9.83e-11	RPL39L	104
chr9	82185236	82186243	1008	-3.33	2.84e-13	9.83e-11	TLE4	-948
chr1	218457884	218458503	620	-3.27	3.53e-13	1.19e-10	RRP15	-435
chr8	49833759	49834755	997	-4.16	4.61e-13	1.52e-10	SNAI2	42
chr1	171809962	171811742	1781	-3.04	5.71e-13	1.85e-10	DNM3	231
chr7	69061941	69063027	1087	-3.27	3.52e-12	1.05e-09	AUTS2	-1835
chr7	140339807	140340334	528	-3.43	5.49e-12	1.6e-09	DENND2A	505
chr2	7058119	7058796	678	-3.27	5.75e-12	1.65e-09	RNF144A	935
chr19	8274449	8275118	670	-3.09	8.99e-12	2.52e-09	CERS4	547
chr4	113435812	113437409	1598	-5.3	1.3e-11	3.56e-09	NEUROG2	717
chr8	23260526	23261695	1170	-5.12	2.01e-11	5.34e-09	LOXL2	642
chr7	82791554	82792544	991	-4.95	2.22e-11	5.78e-09	PCLO	197
chr17	42907692	42908251	560	-3.75	3.04e-11	7.59e-09	GJC1	207
chr2	172948711	172950853	2143	-2.39	3.06e-11	7.59e-09	DLX1	-172
chr20	13200373	13201892	1520	-2.99	3.16e-11	7.7e-09	ISM1	-1285
chr9	94710675	94712489	1815	-5.32	3.48e-11	8.35e-09	ROR2	862
chr15	48009669	48011183	1515	-2.83	7.65e-11	1.75e-08	SEMA6D	-260
chr18	5895791	5896357	567	-4.02	1.05e-10	2.37e-08	TMEM200C	-120
chr17	19436602	19437934	1333	-2.63	1.42e-10	3.12e-08	SLC47A1	101
chr19	50316104	50316653	550	-2.79	1.71e-10	3.69e-08	FUZ	148
chr16	204307	204977	671	-4.31	4.96e-10	9.98e-08	HBZ	1956
chr11	61061473	61063329	1857	-2.65	6.48e-10	1.25e-07	VWCE	495
chr11	27722128	27723345	1218	-4.38	6.69e-10	1.28e-07	BDNF	-137
chr2	69240253	69241139	887	-4.39	7.6e-10	1.41e-07	ANTXR1	386
chr1	212873282	212874087	806	-3.71	9.3e-10	1.69e-07	BATF3	-358
chr12	22486391	22488796	2406	-2.09	1.06e-09	1.84e-07	ST8SIA1	54
chr16	87417621	87418764	1144	-2.59	1.13e-09	1.93e-07	FBXO31	-830
chr18	31158471	31159115	645	-4.08	2.03e-09	3.4e-07	ASXL3	197
chr3	51741079	51741581	503	-3.2	2.05e-09	3.4e-07	GRM2	244
chr8	4851675	4852159	485	-4.41	2.17e-09	3.54e-07	CSMD1	21
chr2	30453291	30454627	1337	-2.32	3.56e-09	5.51e-07	LBH	-438
chr19	52800456	52801088	633	-3.43	4.37e-09	6.63e-07	ZNF480	342
chr3	136537636	136539176	1541	-4.45	6.53e-09	9.81e-07	SLC35G2	545
chr16	56224407	56225039	633	-2.9	6.63e-09	9.87e-07	GNAO1	-1165
chr2	109744926	109745658	733	-4.98	7.83e-09	1.15e-06	SH3RF3	-705
chr11	129242332	129245616	3285	-2.12	8.64e-09	1.25e-06	BARX2	-1861
chr2	217558917	217560111	1195	-2.59	8.75e-09	1.25e-06	IGFBP5	734
chr7	33943821	33945413	1593	-4.75	9.46e-09	1.33e-06	BMPER	94
chr1	115212137	115213030	894	-4.74	9.5e-09	1.33e-06	DENND2C	72
chr12	3601160	3601932	773	-3.04	1.11e-08	1.54e-06	PRMT8	1144
chr7	98466898	98467591	694	-2.27	1.65e-08	2.25e-06	TMEM130	244
chr11	74442436	74442912	477	-2.07	1.96e-08	2.66e-06	CHRDL2	-454
chr6	132721441	132722625	1185	-2.1	2.45e-08	3.25e-06	MOXD1	651
chr9	976089	977957	1869	-2.4	2.68e-08	3.53e-06	DMRT3	59
chr19	34973427	34974010	584	-2.51	2.82e-08	3.67e-06	WTIP	1176
chr1	234040676	234041803	1128	-2.3	2.84e-08	3.67e-06	SLC35F3	561
chr5	121412272	121414300	2029	-4.82	2.87e-08	3.68e-06	LOX	694
chr20	9495056	9495626	571	-3.3	3.1e-08	3.87e-06	LAMP5	333
chr5	159739654	159740104	451	-3.16	3.21e-08	3.98e-06	CCNJL	-272
chr9	96717753	96718283	531	-3.04	3.85e-08	4.73e-06	BARX1	-364
chr14	36002400	36005225	2826	-3.38	4.86e-08	5.88e-06	INSM2	565
chr15	48936514	48938701	2188	-3.71	4.97e-08	5.97e-06	FBN1	438
chr11	61582261	61584731	2471	-4.97	5.59e-08	6.65e-06	FADS1	1138
chr10	28031628	28035708	4081	-1.95	5.82e-08	6.87e-06	MKX	1321
chr5	179778926	179781318	2393	-2.05	7.27e-08	8.38e-06	GFPT2	265
chr20	34894427	34895370	944	-2.15	8.79e-08	9.98e-06	DLGAP4	641
chr6	90120881	90121812	932	-4.22	9.45e-08	1.07e-05	RRAGD	642
chr1	32930111	32931199	1089	-3.34	1.06e-07	1.18e-05	ZBTB8B	-15
chr5	49736529	49737471	943	-4.2	1.17e-07	1.29e-05	EMB	201
chr7	140340601	140341771	1171	-1.88	1.33e-07	1.45e-05	DENND2A	-610
chr22	20792226	20792893	668	-2.06	1.51e-07	1.63e-05	SCARF2	-414
chr9	132805619	132806385	767	-2.57	1.84e-07	1.97e-05	FNBP1	-561
chr8	97505533	97507726	2194	-4.44	2.41e-07	2.51e-05	SDC2	1051
chr2	73518196	73521055	2860	-1.91	2.81e-07	2.89e-05	EGR4	1203
chr19	40973179	40973740	562	-1.6	2.83e-07	2.89e-05	BLVRB	-1713
chr19	40973179	40973740	562	-1.6	2.83e-07	2.89e-05	SPTBN4	1312
chr7	157128619	157129478	860	-1.81	3.05e-07	3.08e-05	DNAJB6	-611
chr19	2289774	2292021	2248	-2.21	3.52e-07	3.53e-05	LINGO3	1125
chr18	31802357	31803930	1574	-3.16	4.37e-07	4.33e-05	NOL4	371
chr3	32858064	32858718	655	-2.71	4.5e-07	4.44e-05	TRIM71	-1119
chr5	153857295	153857882	588	-2.56	4.72e-07	4.62e-05	HAND1	235
chr1	150122634	150123364	731	-2.69	4.89e-07	4.76e-05	PLEKHO1	829
chr3	36985594	36987227	1634	-2.01	4.99e-07	4.82e-05	TRANK1	137
chr6	167275448	167276641	1194	-3.78	5.47e-07	5.25e-05	RPS6KA2	-6
chr8	106330728	106332179	1452	-4.25	5.57e-07	5.31e-05	ZFPM2	534
chr14	51560007	51562845	2839	-2.24	6.84e-07	6.44e-05	TRIM9	1353
chr22	45404846	45405514	669	-2.41	7.2e-07	6.74e-05	PHF21B	401
chr10	124893883	124895404	1522	-2.25	8.58e-07	7.93e-05	HMX3	-834
chr6	7725959	7727125	1167	-4.35	8.72e-07	8.01e-05	BMP6	-488
chr8	134581895	134584242	2348	-5.21	8.99e-07	8.2e-05	ST3GAL1	1114
chr14	69725847	69726604	758	-2.04	9.63e-07	8.68e-05	GALNT16	-455
chr5	57877891	57879563	1673	-4.42	9.74e-07	8.73e-05	RAB3C	-140
chr14	73358695	73360809	2115	-4.12	1.04e-06	9.22e-05	DPF3	1057
chr12	128751035	128751620	586	-2.32	1.09e-06	9.56e-05	TMEM132C	-620
chr16	75528541	75529138	598	-2.49	1.12e-06	9.82e-05	CHST6	86
chr17	1083493	1084054	562	-2.07	1.18e-06	0.000102	ABR	-606
chr3	120626906	120627458	553	-2.64	1.26e-06	0.000108	STXBP5L	263
chr18	31157522	31158266	745	-4.23	1.34e-06	0.000114	ASXL3	-702
chr17	27949400	27950397	998	-3.19	1.63e-06	0.000135	CORO6	18
chr7	90894475	90897043	2569	-1.35	1.63e-06	0.000135	FZD1	1976
chr4	184826146	184827603	1458	-4.32	1.69e-06	0.000138	STOX2	366
chr9	132804290	132804743	454	-2.72	1.8e-06	0.000147	FNBP1	924
chr13	44359661	44361732	2072	-4.29	1.85e-06	0.000149	ENOX1	347
chr2	26624068	26625382	1315	-1.55	1.95e-06	0.000156	DRC1	-59
chr2	30454816	30455794	979	-3.73	1.98e-06	0.000157	LBH	908
chr17	78450612	78451523	912	-3.55	2.55e-06	0.000196	NPTX1	-664
chr10	26223697	26224141	445	-2.26	2.71e-06	0.000206	MYO3A	723
chr4	62066146	62067160	1015	-3.51	2.9e-06	0.000219	LPHN3	-1207
chr9	841378	843573	2196	-1.92	2.99e-06	0.000224	DMRT1	786
chr2	10220607	10221145	539	-1.99	3.04e-06	0.000227	CYS1	-338
chr8	104383186	104384351	1166	-2.16	3.07e-06	0.000227	CTHRC1	26
chr4	108852908	108853566	659	-3.67	3.34e-06	0.000246	CYP2U1	712
chr7	94284073	94286695	2623	-2.11	3.45e-06	0.000253	PEG10	-253	SGCE	52
chr11	69517595	69520523	2929	-1.41	3.71e-06	0.000271	FGF19	351
chr3	3841252	3841875	624	-3.36	3.78e-06	0.000274	LRRN1	443
chr4	175750226	175750951	726	-2.24	4.16e-06	0.000295	GLRA3	-124
chr3	138665037	138666340	1304	-3.54	4.49e-06	0.000315	FOXL2	293
chr6	1390460	1390976	517	-3.87	4.63e-06	0.000324	FOXF2	649
chr6	158243491	158244028	538	-1.65	4.66e-06	0.000324	SNX9	-536
chr4	156129170	156130324	1155	-2.03	4.97e-06	0.000344	NPY2R	-34
chr12	128752033	128753342	1310	-1.96	5.21e-06	0.000359	TMEM132C	740
chr4	42398778	42400766	1989	-3.09	5.6e-06	0.00038	SHISA3	-84
chr2	25390315	25391899	1585	-1.66	6.22e-06	0.000421	POMC	665
chr1	78353917	78354847	931	-3.67	6.78e-06	0.000452	NEXN	69
chr19	11590917	11591559	643	-2.15	6.81e-06	0.000452	ELAVL3	610
chr21	44494440	44495896	1457	-1.63	6.87e-06	0.000454	CBS	887
chr9	2622263	2623828	1566	-3.28	6.99e-06	0.00046	VLDLR	1212
chr4	75230393	75231230	838	-1.93	7.35e-06	0.000477	EREG	-48
chr14	24803550	24804512	963	-1.27	7.44e-06	0.000482	ADCY4	246
chr11	94501417	94502978	1562	-3.86	7.69e-06	0.000493	AMOTL1	661
chr4	184827775	184828289	515	-2.14	8.36e-06	0.000529	STOX2	1523
chr11	110581672	110582806	1135	-2.91	9.56e-06	0.000597	ARHGAP20	1212
chr15	78912246	78913063	818	-2.88	9.77e-06	0.000608	CHRNA3	866
chr14	75077169	75079386	2218	-1.28	1.01e-05	0.000624	LTBP2	756
chr7	6655505	6656309	805	-1.74	1.04e-05	0.000639	ZNF853	659
chr17	47573430	47575483	2054	-3.36	1.06e-05	0.000652	NGFR	1802
chr17	26699236	26699748	513	-4.14	1.08e-05	0.000659	VTN	-1649	SARM1	809
chr14	105993239	105993886	648	-1.56	1.09e-05	0.000665	TMEM121	623
chr6	107809154	107811012	1859	-1.91	1.1e-05	0.000671	SOBP	-1079
chr10	102890768	102891555	788	-2.24	1.12e-05	0.000675	TLX1	1905
chr4	90757472	90758762	1291	-3.67	1.15e-05	0.000695	SNCA	173
chr3	35681065	35681887	823	-3.14	1.21e-05	0.000723	ARPP21	-402
chr19	57154174	57155078	905	-2.04	1.25e-05	0.00074	SMIM17	113
chr16	86541198	86543939	2742	-3.78	1.33e-05	0.000785	FOXF1	-1564
chr3	150802740	150805322	2583	-3.11	1.36e-05	0.000802	MED12L	-645
chr8	15094365	15095284	920	-3.61	1.38e-05	0.000806	SGCZ	1023
chr8	63161528	63162375	848	-3.91	1.43e-05	0.000833	NKAIN3	451
chr4	55990747	55992362	1616	-2.01	1.46e-05	0.000848	KDR	201
chr18	21718664	21720282	1619	-1.74	1.49e-05	0.000858	CABYR	531
chr2	85360832	85362754	1923	-1.16	1.49e-05	0.000858	TCF7L1	1260
chr3	98450697	98452336	1640	-3.16	1.5e-05	0.000858	ST3GAL6	-55
chr2	19555470	19559077	3608	-1.14	1.51e-05	0.000862	OSR1	-597
chr17	8925047	8927371	2325	-1.33	1.53e-05	0.000866	NTN1	1350
chr3	8810770	8811470	701	-2.87	1.56e-05	0.000882	OXTR	183
chr4	55523494	55525282	1789	-4.1	1.57e-05	0.000883	KIT	303
chr16	55357275	55358070	796	-1.28	1.68e-05	0.000939	IRX6	1
chr15	40211558	40213464	1907	-3.93	1.73e-05	0.000965	GPR176	582
chr19	55995008	55997001	1994	-1.5	1.75e-05	0.00097	NAT14	-366
chr7	97361238	97361767	530	-1.82	1.76e-05	0.000973	TAC1	283
chr11	125035151	125036303	1153	-1.75	1.77e-05	0.000975	PKNOX2	1125
chr19	40005522	40006701	1180	-1.89	1.78e-05	0.000975	ENSG00000186838	359
chr9	19126695	19129443	2749	-1.83	1.79e-05	0.000975	PLIN2	-495
chr4	122871281	122873205	1925	-3.16	2e-05	0.00107	TRPC3	666
chr20	9495952	9497624	1673	-1.93	2.01e-05	0.00107	LAMP5	1780
chr14	70655343	70656236	894	-3.22	2.06e-05	0.00109	SLC8A3	-3
chr7	42275593	42277466	1874	-3.64	2.13e-05	0.00113	GLI3	82
chr12	65217979	65219909	1931	-1.85	2.18e-05	0.00114	TBC1D30	592
chr3	153838737	153841059	2323	-2.03	2.19e-05	0.00114	ARHGEF26	1106
chr20	45523634	45524466	833	-2.86	2.21e-05	0.00114	EYA2	787
chr1	9712137	9713288	1152	-1.88	2.31e-05	0.00119	PIK3CD	910
chr3	142837443	142839615	2173	-2.7	2.45e-05	0.00124	CHST2	356
chr5	110408625	110409197	573	-2.45	2.45e-05	0.00124	TSLP	1521
chr6	7727332	7728044	713	-3.62	2.48e-05	0.00125	BMP6	658
chr4	156679919	156680841	923	-1.59	2.48e-05	0.00125	GUCY1B3	169
chr11	125756696	125758212	1517	-1.98	2.65e-05	0.00132	HYLS1	499
chr7	27142221	27142778	558	-1.55	2.87e-05	0.00141	HOXA2	-70
chr13	96743220	96744221	1002	-3.78	2.98e-05	0.00146	HS6ST3	628
chr3	118753136	118753849	714	-3.48	2.99e-05	0.00146	IGSF11	242
chr17	16471883	16472909	1027	-3.09	3.05e-05	0.00148	ZNF287	87
chr14	77736437	77737888	1452	-1.89	3.19e-05	0.00153	NGB	492
chr12	64061806	64063092	1287	-3.03	3.33e-05	0.00158	DPY19L2	-92
chr9	79635310	79636027	718	-1.73	3.38e-05	0.0016	FOXB2	1098
chr8	54163220	54164236	1017	-2.96	3.43e-05	0.00162	OPRK1	529
chr4	166299856	166300742	887	-3.35	3.45e-05	0.00162	CPE	205
chr11	125364457	125366059	1603	-1.98	3.55e-05	0.00166	FEZ1	948
chr17	10100905	10101796	892	-1.67	3.63e-05	0.00168	GAS7	517
chr21	32929739	32931158	1420	-3.38	3.66e-05	0.00169	TIAM1	841
chr12	52400924	52401809	886	-1.12	3.67e-05	0.00169	GRASP	643
chr10	91294908	91295405	498	-2.32	3.68e-05	0.00169	SLC16A12	156
chr15	82335382	82338369	2988	-1.19	3.74e-05	0.00171	MEX3B	1606
chr1	11539029	11540696	1668	-1.97	3.75e-05	0.00171	PTCHD2	568
chr9	22446699	22447800	1102	-4.08	4e-05	0.00181	DMRTA1	410
chr14	60951859	60953069	1211	-1.43	4.25e-05	0.00191	C14orf39	350
chr20	21686750	21687797	1048	-1.68	4.55e-05	0.00203	PAX1	977
chr19	38746458	38747921	1464	-1.69	4.58e-05	0.00203	PPP1R14A	41
chr17	66596024	66597630	1607	-2.75	4.59e-05	0.00203	FAM20A	703
chr17	14203738	14207726	3989	-2.4	4.77e-05	0.00209	HS3ST3B1	1332
chr18	9708316	9709752	1437	-2.81	4.78e-05	0.00209	RAB31	872
chr1	179711916	179714126	2211	-1.52	4.84e-05	0.0021	FAM163A	723
chr10	134599811	134601136	1326	-3.61	4.88e-05	0.0021	NKX6-2	-918
chr12	20522030	20523195	1166	-2.63	5.34e-05	0.00228	PDE3A	434
chr2	172965660	172967484	1825	-1.93	5.36e-05	0.00229	DLX2	1056
chr7	35292743	35294670	1928	-1.4	5.43e-05	0.00231	TBX20	51
chr20	3218456	3219388	933	-1.8	5.46e-05	0.00231	SLC4A11	-110
chr15	90197696	90198782	1087	-3.54	5.63e-05	0.00236	KIF7	443
chr9	35689252	35690570	1319	-3.02	5.96e-05	0.00249	TPM2	1106
chr7	79082743	79083960	1218	-1.83	5.97e-05	0.00249	MAGI2	-462
chr8	19796813	19798184	1372	-2.78	6.13e-05	0.00255	LPL	1017
chr14	74057677	74059193	1517	-1.29	6.23e-05	0.00257	ACOT4	25
chr8	38831438	38832826	1389	-1.28	6.34e-05	0.00261	HTRA4	449
chr19	50191803	50195137	3335	-1.61	6.45e-05	0.00264	CPT1C	-903
chr4	5052860	5054234	1375	-1.87	6.52e-05	0.00265	STK32B	378
chr14	31342820	31343491	672	-0.99	6.6e-05	0.00267	COCH	-609
chr11	73018884	73021963	3080	-1.37	6.67e-05	0.00269	ARHGEF17	1090
chr7	116962667	116964899	2233	-1.42	6.76e-05	0.00271	WNT2	-440
chr20	4802879	4803926	1048	-2.48	6.8e-05	0.00272	RASSF2	888
chr16	10274606	10277509	2904	-2.73	6.85e-05	0.00273	GRIN2A	553
chr19	17137001	17137435	435	-2.7	6.97e-05	0.00277	CPAMD8	407
chr6	105583978	105584981	1004	-2.77	7.15e-05	0.00283	BVES	569
chr3	133747804	133748639	836	-2.13	7.18e-05	0.00283	SLCO2A1	698
chr5	112823069	112824616	1548	-3.15	7.24e-05	0.00285	MCC	684
chr18	47792501	47793144	644	-3.02	7.45e-05	0.00292	CCDC11	69
chr2	206546457	206547841	1385	-2.99	7.59e-05	0.00297	NRP2	-75
chr12	58025577	58026487	911	-1.89	7.64e-05	0.00298	B4GALNT1	1106
chr4	93226280	93227420	1141	-3.31	8.6e-05	0.00334	GRID2	1300
chr19	18548341	18548957	617	-3.95	8.67e-05	0.00335	ISYNA1	462
chr2	232790202	232792111	1910	-2.79	8.89e-05	0.00341	NPPC	-44
chr11	8284136	8284632	497	-3.23	9.67e-05	0.00368	LMO1	1021
chr14	51410328	51411605	1278	-4.04	9.68e-05	0.00368	PYGL	487
chr22	29075930	29076619	690	-1.71	9.72e-05	0.00368	TTC28	-422
chr5	1009415	1010076	662	-2.96	9.74e-05	0.00368	NKD2	802
chr4	121842932	121844038	1107	-3.54	9.98e-05	0.00376	PRDM5	519
chr5	122423162	122425851	2690	-1.78	0.000103	0.00385	PRDM6	-309
chr21	38379180	38380000	821	-1.32	0.000103	0.00385	RIPPLY3	727
chr5	178487021	178488347	1327	-1.82	0.000106	0.00395	ZNF354C	268
chr2	222435506	222437026	1521	-2.86	0.000108	0.00399	EPHA4	744
chr16	87636554	87637704	1151	-3.72	0.000111	0.00409	JPH3	618
chr6	139116737	139117616	880	-1.72	0.000112	0.00413	ECT2L	114
chr9	117266372	117267709	1338	-1.82	0.000117	0.00429	DFNB31	209
chr14	91719931	91720603	673	-1.62	0.000119	0.00434	GPR68	2
chr7	87563198	87564786	1589	-3.2	0.000122	0.00442	ADAM22	290
chr18	28620991	28623364	2374	-1.77	0.000122	0.00442	DSC3	529
chr6	3227037	3228747	1711	-2.85	0.000125	0.0045	TUBB2B	77
chr9	124131947	124133650	1704	-1.24	0.000125	0.00451	STOM	-316
chr17	1956730	1958669	1940	-3.33	0.000128	0.00458	HIC1	-1904
chr5	1444171	1446633	2463	-1.45	0.000133	0.00474	SLC6A3	143
chr8	132053421	132055112	1692	-1.22	0.000135	0.00482	ADCY8	405
chr6	5084849	5088109	3261	-1	0.000142	0.00503	PPP1R3G	759
chr2	124782115	124783559	1445	-1.32	0.000145	0.00513	CNTNAP5	-27
chr19	55690303	55691799	1497	-3.51	0.000146	0.00513	SYT5	758
chr18	67068346	67069415	1070	-1.53	0.000146	0.00513	DOK6	590
chr11	61595055	61596789	1735	-3.43	0.000149	0.00522	FADS2	689
chr6	17281740	17282587	848	-2.87	0.000151	0.00529	RBM24	587
chr10	16561158	16563315	2158	-1.07	0.000155	0.0054	C1QL3	1767
chr11	20690398	20692307	1910	-2.89	0.000157	0.00545	NELL1	235
chr11	94965177	94965674	498	-2.56	0.000158	0.00546	SESN3	-1065
chr2	207139145	207140257	1113	-3.21	0.000158	0.00548	ZDBF2	314
chr17	43971260	43971756	497	-1.98	0.000159	0.00548	MAPT	-240
chr10	124907084	124908566	1483	-1.81	0.000166	0.00569	HMX2	187
chr5	140855237	140857029	1793	-1.15	0.000167	0.00572	PCDHGC3	553
chr2	112656146	112657418	1273	-3.05	0.000171	0.00581	MERTK	726
chr4	101111026	101111598	573	-2.06	0.000178	0.00602	DDIT4L	313
chr12	33591738	33592966	1229	-2.51	0.00018	0.0061	SYT10	402
chr8	124551991	124553253	1263	-1.65	0.000182	0.00614	FBXO32	824
chr1	220101029	220102387	1359	-1.79	0.000185	0.00621	SLC30A10	236
chr6	391756	394062	2307	-1.26	0.000185	0.00621	IRF4	1170
chr2	31456686	31457782	1097	-2.31	0.000186	0.00621	EHD3	31
chr7	27181316	27185835	4520	-1.1	0.000186	0.00621	HOXA5	-289
chr1	235811722	235813013	1292	-3.07	0.000189	0.00626	GNG4	925
chr6	151562043	151562934	892	-3.01	0.000193	0.00637	AKAP12	1355
chr10	124220163	124220827	665	-1.68	0.000194	0.0064	HTRA1	-546
chr17	29249260	29249981	722	-1.62	0.000199	0.00654	ADAP2	923
chr2	230577965	230578872	908	-2.98	0.000202	0.00663	DNER	855
chr9	37575761	37576669	909	-2.9	0.00022	0.00717	FBXO10	35
chr11	35439799	35442148	2350	-2.8	0.000227	0.00738	SLC1A2	-178
chr3	158288479	158289252	774	-3.14	0.000231	0.00744	MLF1	-183
chr15	33008951	33010014	1064	-1.37	0.000235	0.00758	GREM1	-692
chr13	22243130	22244724	1595	-2.72	0.000242	0.00776	FGF9	-1595
chr6	137241658	137243106	1449	-2.83	0.000246	0.00787	SLC35D3	-1020
chr7	120968738	120970790	2053	-2.32	0.000249	0.00792	WNT16	707
chr10	4867597	4869171	1575	-1.07	0.000253	0.00803	AKR1E2	-62
chr3	159942664	159944696	2033	-2.81	0.000263	0.00829	C3orf80	257
chr7	100253106	100254446	1341	-1.58	0.00027	0.00843	ACTL6B	308
chr5	136833697	136835026	1330	-1.31	0.000272	0.0085	SPOCK1	675
chr3	107810038	107810990	953	-1.68	0.000274	0.00854	CD47	-653
chr22	29875755	29876708	954	-1.57	0.000282	0.00873	NEFH	13
chr11	9112398	9112866	469	-1.62	0.000292	0.00901	SCUBE2	514
chr17	59475387	59476917	1531	-1.68	0.000296	0.00908	TBX2	-1105
chr20	25063762	25065884	2123	-1.37	0.000306	0.00932	VSX1	-1827
chr6	105585187	105585715	529	-1.78	0.000312	0.00947	BVES	-402
chr10	124895850	124897765	1916	-1.73	0.000338	0.0101	HMX3	1330
chr11	65600585	65601791	1207	-1.4	0.000341	0.0102	SNX32	76
chr22	29074905	29075608	704	-2.4	0.000343	0.0103	TTC28	596
chr4	44449225	44451158	1934	-1.58	0.000343	0.0103	KCTD8	632
chr4	143767622	143768653	1032	-3.45	0.000348	0.0104	INPP4B	-695
chr6	36806798	36807392	595	-1.65	0.000349	0.0104	CPNE5	683
chr3	44596341	44597146	806	-2.28	0.000358	0.0105	ZKSCAN7	44
chr15	72489265	72489935	671	-1.33	0.000361	0.0106	GRAMD2	526
chr6	124124059	124124691	633	-3.08	0.000371	0.0109	NKAIN2	-911
chr4	54966158	54966964	807	-2.82	0.000373	0.0109	GSX2	363
chr8	121136883	121138040	1158	-1.65	0.000378	0.011	COL14A1	115
chr10	88126683	88127586	904	-2.29	0.00038	0.011	GRID1	-900
chr21	40032818	40033716	899	-2.84	0.000399	0.0114	ERG	351
chr17	66286272	66287153	882	-2.62	0.000403	0.0115	SLC16A6	544
chr1	226736628	226737474	847	-2.75	0.000405	0.0115	C1orf95	550
chr4	168154924	168155841	918	-2.44	0.000405	0.0115	SPOCK3	355
chr7	96635887	96637161	1275	-1.34	0.000406	0.0115	DLX6	1664
chr14	24045525	24046749	1225	-1.28	0.000406	0.0115	JPH4	1857
chr4	94749964	94751802	1839	-2.34	0.00041	0.0116	ATOH1	841
chr10	133794354	133795408	1055	-2.76	0.000423	0.012	BNIP3	554
chr3	183977895	183978382	488	-3.44	0.000428	0.012	CAMK2N2	1112
chr20	39318333	39320016	1684	-1.7	0.000451	0.0126	MAFB	-1295
chr7	95401678	95402856	1179	-2.23	0.000464	0.013	DYNC1I1	365
chr11	76381718	76382485	768	-1.66	0.000472	0.0131	LRRC32	-1058
chr17	32905937	32906757	821	-2.49	0.000477	0.0133	TMEM132E	-1421
chr16	31225994	31227513	1520	-2.35	0.00048	0.0133	TRIM72	1412	PYDC1	1926
chr4	75858226	75859161	936	-2.9	0.000481	0.0133	PARM1	368
chr8	143781177	143782763	1587	-1.09	0.000481	0.0133	LY6K	441
chr13	42030746	42032900	2155	-2.58	0.000497	0.0137	RGCC	128
chr11	92702435	92703523	1089	-1.64	0.000501	0.0138	MTNR1B	93
chr8	122651471	122652637	1167	-3.72	0.000503	0.0138	HAS2	1576
chr2	183730769	183732291	1523	-1.57	0.000542	0.0147	FRZB	360
chr7	37955568	37956691	1124	-2.98	0.000546	0.0147	SFRP4	387
chr4	3534386	3534952	567	-1.47	0.000552	0.0148	LRPAP1	-383
chr20	54578059	54580787	2729	-1.63	0.000554	0.0148	CBLN4	1105
chr22	31090950	31091714	765	-1.41	0.000569	0.015	OSBP2	539
chr5	126366757	126367499	743	-1.62	0.000573	0.0151	MARCH3	-628
chr7	11871533	11872120	588	-2.91	0.000581	0.0152	THSD7A	-3
chr20	23028331	23031307	2977	-3.87	0.000589	0.0154	THBD	559
chr6	89826934	89828538	1605	-2.27	0.000594	0.0155	SRSF12	64
chr6	84417529	84419858	2330	-1.32	0.000594	0.0155	SNAP91	433
chr6	18121958	18123287	1330	-1.23	0.000598	0.0155	NHLRC1	228
chr2	9613768	9614623	856	-1.44	0.000601	0.0156	IAH1	-463
chr4	143766621	143767178	558	-2.06	0.000637	0.0163	INPP4B	543
chr8	49647468	49648156	689	-1.44	0.000663	0.0169	EFCAB1	-21
chr2	20864938	20866729	1792	-2.71	0.000683	0.0173	GDF7	-590
chr16	215112	216835	1724	-2.62	0.000699	0.0176	HBM	-3
chr18	25757043	25757811	769	-2.95	0.000713	0.0179	CDH2	-17
chr5	158527332	158528196	865	-2.66	0.000745	0.0187	EBF1	-995
chr19	58094540	58095873	1334	-1.25	0.000755	0.0188	ZIK1	-303
chr2	5832639	5834352	1714	-1.23	0.000756	0.0188	SOX11	697
chr2	29033182	29034919	1738	-1.19	0.000766	0.019	SPDYA	334
chr1	38511095	38511746	652	-1.42	0.000768	0.019	POU3F1	1029
chr16	58497925	58498777	853	-2.89	0.000777	0.0192	NDRG4	423
chr11	134145330	134146569	1240	-2.4	0.000779	0.0192	GLB1L3	-685
chr8	32405212	32407048	1837	-3.12	0.000791	0.0195	NRG1	402
chr12	21680387	21681120	734	-2.74	0.000798	0.0196	C12orf39	1513
chr19	56988171	56989868	1698	-1.52	0.000804	0.0197	ZNF667	-321
chr20	21492096	21494322	2227	-1.39	0.000832	0.0202	NKX2-2	1455
chr8	104512423	104514024	1602	-2.8	0.000835	0.0202	RIMS2	109
chr3	10858076	10858619	544	-1.52	0.000837	0.0202	SLC6A11	463
chr4	185939854	185942923	3070	-2.77	0.000837	0.0202	HELT	1306
chr6	118228812	118229964	1153	-2.39	0.000846	0.0203	SLC35F1	699
chr10	83635324	83635857	534	-1.87	0.000858	0.0205	NRG3	521
chr16	65154550	65157893	3344	-2	0.000879	0.021	CDH11	-121
chr8	110986016	110986939	924	-2.52	0.000892	0.0212	KCNV1	1598
chr8	41503794	41504290	497	-2.56	0.000896	0.0213	NKX6-3	836
chr8	37823105	37824118	1014	-1.4	0.000902	0.0214	ADRB3	871
chr6	46702844	46703748	905	-2.84	0.000916	0.0216	PLA2G7	-217
chr12	104850230	104852507	2278	-2.75	0.000947	0.0221	CHST11	618
chr1	181450822	181452314	1493	-0.95	0.000963	0.0225	CACNA1E	-1313
chr18	7116773	7117865	1093	-1.58	0.000967	0.0225	LAMA1	494
chr17	59478009	59478558	550	-1.41	0.000973	0.0226	TBX2	1027
chr8	67873236	67875675	2440	-1.3	0.00102	0.0235	TCF24	369
chr7	156741349	156742171	823	-0.94	0.00102	0.0235	NOM1	-657
chr16	3354866	3356121	1256	-2.06	0.00106	0.024	ZNF75A	8	TIGD7	151
chr8	22547209	22550634	3426	-1.18	0.00106	0.0242	EGR3	1893
chrX	129305322	129306503	1182	-1.48	0.00109	0.0247	RAB33A	290
chr10	7449260	7451643	2384	-1.11	0.00109	0.0247	SFMBT2	851
chr22	29876884	29877377	494	-1.31	0.00112	0.025	NEFH	912
chr16	62068506	62070388	1883	-2.13	0.00112	0.0251	CDH8	1292
chr13	92050953	92051817	865	-2.22	0.00118	0.0262	GPC5	456
chr17	72856303	72857606	1304	-2.33	0.0012	0.0265	GRIN2C	-957
chr16	75467879	75469180	1302	-1.36	0.0012	0.0265	CFDP1	-1147
chr6	110797241	110798343	1103	-1.34	0.00122	0.0269	SLC22A16	52
chr5	33935972	33939235	3264	-1.45	0.00123	0.0269	RXFP3	1113
chr11	49229633	49230228	596	-2.12	0.00124	0.027	FOLH1	291
chr4	15780004	15780603	600	-1.81	0.00124	0.0271	CD38	403
chr20	3775544	3776760	1217	-0.98	0.00126	0.0272	CDC25B	-330
chr19	56151339	56152124	786	-1.42	0.00127	0.0274	ZNF580	-1686
chr2	10182292	10183224	933	-1.25	0.00133	0.0286	KLF11	-924
chr12	108168826	108169539	714	-1.09	0.00134	0.0287	ASCL4	1021
chr16	31438671	31439156	486	-1.48	0.00136	0.0291	COX6A2	835
chr21	39287920	39289282	1363	-2.57	0.00138	0.0294	KCNJ6	148
chr11	112832713	112834659	1947	-2.99	0.00138	0.0294	NCAM1	1528
chr9	134377251	134379090	1840	-1.47	0.00139	0.0295	POMT1	-141
chr1	29448258	29450382	2125	-2.61	0.0014	0.0297	TMEM200B	-307
chr1	209848327	209849611	1285	-2.59	0.0014	0.0297	G0S2	204
chr2	27071049	27073333	2285	-2.52	0.00142	0.0299	DPYSL5	1222
chr14	23820860	23822212	1353	-2.38	0.00143	0.0301	SLC22A17	544
chr18	35146614	35147529	916	-2.42	0.00146	0.0306	CELF4	-1072
chr4	156297368	156298368	1001	-1.96	0.00146	0.0307	MAP9	254
chr9	87284145	87285922	1778	-3.05	0.00147	0.0308	NTRK2	1568
chr10	112402765	112404355	1591	-2.87	0.0015	0.0311	RBM20	-595
chr4	81105721	81107350	1630	-1.41	0.00155	0.0319	PRDM8	112
chr11	75379356	75380321	966	-3.07	0.00156	0.0321	MAP6	326
chr2	202899425	202901083	1659	-1.11	0.00156	0.0321	FZD7	944
chr14	31343642	31344811	1170	-2.7	0.00157	0.0321	COCH	462
chr8	101661093	101661894	802	-1.43	0.00162	0.033	SNX31	399
chr15	27111377	27113007	1631	-1.14	0.00163	0.033	GABRA5	682
chr18	43913348	43913850	503	-2.86	0.00164	0.0333	RNF165	-588
chr3	23243752	23244436	685	-2.14	0.00167	0.0338	UBE2E2	-690
chr22	39548999	39549696	698	-2.23	0.00169	0.034	CBX7	-693
chr14	59930317	59931694	1378	-1.16	0.0017	0.0341	GPR135	1054
chr6	17280603	17281577	975	-1.21	0.00172	0.0345	RBM24	-487
chr4	123747795	123748157	363	-2.15	0.00173	0.0345	FGF2	113
chr17	8868305	8869658	1354	-1.18	0.00174	0.0345	PIK3R5	42
chr2	74741596	74744089	2494	-1.1	0.00174	0.0345	TLX2	1232
chr6	37663851	37665261	1411	-2.58	0.00174	0.0345	MDGA1	1210
chr14	60975355	60978386	3032	-1.24	0.00176	0.0347	SIX6	1202
chr19	56879232	56880056	825	-1.33	0.00177	0.0347	ZSCAN5A	108
chr16	680101	680854	754	-0.86	0.00178	0.0349	WFIKKN1	-454
chr3	16554172	16555556	1385	-2.93	0.0018	0.0352	RFTN1	349
chr11	94134067	94135084	1018	-2.28	0.0018	0.0352	GPR83	9
chr9	140032897	140033665	769	-1.32	0.0018	0.0352	GRIN1	-652
chr6	71665265	71667730	2466	-2.48	0.00182	0.0354	B3GAT2	243
chr14	103989256	103989934	679	-1.95	0.00182	0.0354	CKB	-147
chr1	201617795	201618549	755	-2.75	0.00183	0.0355	NAV1	795
chr7	98971024	98972197	1174	-1.02	0.00183	0.0355	ARPC1B	-742
chr19	56904581	56905719	1139	-1.22	0.00184	0.0356	ZNF582	-261
chr13	44947237	44948545	1309	-1.14	0.00188	0.0361	SERP2	-87
chr18	63417583	63418928	1346	-2.01	0.00194	0.0372	CDH7	99
chr3	132756837	132757996	1160	-1.97	0.00197	0.0377	TMEM108	182
chr10	131761014	131761587	574	-1.82	0.00198	0.0377	EBF3	804
chr14	52534534	52536688	2155	-2.49	0.00199	0.0379	NID2	101
chr2	71127343	71129310	1968	-2.25	0.002	0.0379	VAX2	607
chr21	31311260	31312292	1033	-2.12	0.00201	0.038	GRIK1	454
chr1	3567086	3568849	1764	-0.91	0.00203	0.0382	WRAP73	-1331
chr1	3567086	3568849	1764	-0.91	0.00203	0.0382	TP73	-1116
chr19	38875973	38878155	2183	-0.82	0.00206	0.0387	GGN	1602
chr1	226410868	226412175	1308	-2.1	0.00206	0.0388	MIXL1	203
chr7	15726243	15727521	1279	-1.93	0.00208	0.0391	MEOX2	-445
chr10	79396584	79397370	787	-2.49	0.00211	0.0395	KCNMA1	423
chr19	38042001	38042737	737	-1.09	0.00218	0.0406	ZNF540	61
chr1	99470517	99471018	502	-1.78	0.0022	0.0407	ENSG00000117598	-319
chr17	76127111	76128317	1207	-0.88	0.0022	0.0408	TMC8	847
chr10	17270139	17271044	906	-3.14	0.00221	0.0408	VIM	334
chr5	128795941	128796903	963	-2.11	0.00232	0.0425	ADAMTS19	464
chr8	85095209	85096170	962	-2.36	0.00235	0.043	RALYL	-1420
chr6	36808281	36808900	620	-1.1	0.00236	0.0431	CPNE5	-813
chr5	32711922	32714714	2793	-1.02	0.00237	0.0431	NPR3	1778
chr3	62860600	62861529	930	-2.33	0.00238	0.0432	CADPS	-11
chr2	192015185	192016211	1027	-1.27	0.00238	0.0432	STAT4	288
chr1	38512596	38513690	1095	-2.7	0.00242	0.0436	POU3F1	-693
chr4	41258522	41259417	896	-2.91	0.00243	0.0437	UCHL1	120
chr4	141489743	141490633	891	-2.41	0.00245	0.0438	UCP1	-229
chr10	125851015	125851824	810	-1.99	0.0025	0.0446	CHST15	550
chr2	3751259	3751921	663	-1.45	0.00252	0.0448	DCDC2C	137
chr3	13919868	13921368	1501	-2.65	0.00255	0.0452	WNT7A	1000
chr14	24780417	24780989	573	-0.81	0.00255	0.0452	LTB4R	-1814	CIDEB	-102
chr19	49891046	49891842	797	-0.96	0.00257	0.0456	CCDC155	-31
chr7	43152115	43153585	1471	-2.78	0.00258	0.0456	HECW1	652
chr1	28199047	28199862	816	-2.31	0.00258	0.0456	THEMIS2	376
chr6	159590735	159591403	669	-2.88	0.0026	0.0458	FNDC1	640
chr7	107300924	107302555	1632	-2.78	0.0026	0.0458	SLC26A4	660
chr2	29093813	29094456	644	-1.08	0.0026	0.0458	TRMT61B	-968
chr10	3108393	3109121	729	-1.35	0.00262	0.0461	PFKP	-955
chr12	94542826	94544598	1773	-2.47	0.00263	0.0461	PLXNC1	1213
chr10	94833277	94835344	2068	-1.81	0.00266	0.0466	CYP26A1	664
chr19	36908669	36910080	1412	-1.3	0.00269	0.047	ZFP82	183
chr10	135050156	135051166	1011	-2.23	0.0027	0.0471	VENTX	-247
chr5	79864790	79865349	560	-1.45	0.00272	0.0474	ANKRD34B	1237
chr17	78451719	78452955	1237	-1.38	0.00272	0.0474	NPTX1	-1933
chr6	127440196	127441223	1028	-2.46	0.00279	0.0485	RSPO3	961
chr2	45237056	45237851	796	-1.92	0.0028	0.0485	SIX2	-885
chr8	67089194	67090687	1494	-1.84	0.00281	0.0486	CRH	1019
chr4	85417599	85420194	2596	-1.12	0.00291	0.0501	NKX6-1	706
chr12	65671862	65673178	1317	-2.44	0.00293	0.0502	MSRB3	97
chr20	25061533	25063020	1488	-1.18	0.00293	0.0502	VSX1	719
chr2	233350165	233352168	2004	-1.19	0.00296	0.0506	ECEL1	1371
chr3	148803982	148805400	1419	-0.84	0.00297	0.0507	HLTF	-374
chr17	1959547	1960286	740	-1.06	0.00305	0.0517	HIC1	313
chr5	38257890	38259357	1468	-1.84	0.00311	0.0525	EGFLAM	113
chr12	104609227	104610231	1005	-1.34	0.00312	0.0526	TXNRD1	172
chr8	99953840	99954956	1117	-1.33	0.00314	0.0528	STK3	401
chr19	57630980	57631542	563	-0.99	0.00319	0.0536	USP29	-150
chr8	55370252	55372584	2333	-1.18	0.00325	0.0543	SOX17	923
chr20	20347375	20348500	1126	-2.44	0.00328	0.0546	INSM1	-827
chr10	105036390	105038134	1745	-1.1	0.00332	0.055	INA	342
chr16	47178177	47178715	539	-2.63	0.00335	0.0554	NETO2	-538
chr9	101469362	101470434	1073	-2.21	0.00337	0.0556	GABBR2	1581
chr10	126137356	126138481	1126	-2.12	0.0034	0.056	NKX1-2	834
chr19	37157368	37158831	1464	-1.45	0.00341	0.056	ZNF461	-361
chr16	2041602	2042287	686	-1.32	0.00341	0.056	SYNGR3	1999
chr2	201450394	201451580	1187	-1.32	0.00343	0.0562	AOX1	396
chr8	140714054	140715223	1170	-2.04	0.00344	0.0562	KCNK9	660
chr10	31609001	31610129	1129	-2.85	0.00347	0.0565	ZEB1	1464
chr4	37891476	37892714	1239	-1.85	0.00357	0.0577	TBC1D1	-613
chr20	59828431	59829598	1168	-1.35	0.00357	0.0577	CDH4	1533
chr15	83316785	83317567	783	-1.13	0.00357	0.0577	CPEB1	-448
chr12	105478347	105479001	655	-1.28	0.00358	0.0577	ALDH1L2	-319
chr16	86544218	86545354	1137	-2.26	0.00359	0.0577	FOXF1	653
chr2	108602759	108603483	725	-2.01	0.00361	0.0579	SLC5A7	126
chr11	17757312	17758349	1038	-0.88	0.00365	0.0583	KCNC1	1472
chr9	4488399	4489163	765	-1.01	0.00366	0.0584	SLC1A1	-1663
chr2	177052903	177054860	1958	-1.06	0.00373	0.0592	HOXD1	575
chr17	15164387	15165106	720	-2.57	0.00375	0.0594	PMP22	1159
chr16	229920	230400	481	-1.37	0.00375	0.0594	HBQ1	-292
chr14	38724044	38725624	1581	-1.06	0.00377	0.0595	CLEC14A	740
chr16	12994464	12995331	868	-2.2	0.00381	0.0599	SHISA9	-579
chr12	133464191	133464987	797	-2.59	0.00388	0.0608	CHFR	-395
chr7	32337966	32338945	980	-2.09	0.00398	0.0622	PDE1C	485
chr1	85462522	85464291	1770	-2.05	0.00398	0.0622	MCOLN2	-784
chr19	39440488	39441403	916	-1.06	0.00399	0.0623	ENSG00000269547	-451
chr7	130417762	130418667	906	-1.38	0.004	0.0623	KLF14	673
chr10	33625685	33626214	530	-2.81	0.00402	0.0626	NRP1	-760
chr8	9006393	9007107	715	-1.13	0.00404	0.0627	PPP1R3B	1456
chr18	74961320	74964350	3031	-1.13	0.00404	0.0627	GALR1	330
chr1	151118008	151118820	813	-0.82	0.00405	0.0627	SEMA6C	519
chr9	13278277	13278972	696	-2.1	0.00407	0.0628	MPDZ	938
chr8	25900478	25902499	2022	-1.25	0.00407	0.0628	EBF2	1424
chr19	46001856	46002721	866	-1.84	0.00415	0.0638	RTN2	-1970	PPM1N	558
chr19	38182680	38183945	1266	-1.14	0.00417	0.064	ZNF781	-90
chr1	71512129	71513484	1356	-1.19	0.00418	0.064	PTGER3	664
chr1	21043490	21044263	774	-1.22	0.00423	0.0646	KIF17	633
chr6	108485386	108487691	2306	-1.3	0.00428	0.0652	NR2E1	-723
chr18	56940160	56942115	1956	-1.2	0.00429	0.0653	RAX	-513
chr7	158380846	158381896	1051	-1.38	0.0043	0.0654	PTPRN2	-1000
chr7	145812718	145814246	1529	-2.28	0.00437	0.0662	CNTNAP2	29
chr2	71692861	71694118	1258	-1.31	0.0044	0.0665	DYSF	-342
chr5	115907795	115910165	2371	-2.67	0.00447	0.0671	SEMA6A	1650
chr9	34588831	34589565	735	-2.37	0.00456	0.068	CNTFR	537
chr21	28215884	28218120	2237	-1.9	0.00462	0.0685	ADAMTS1	726
chr8	67344456	67345444	989	-1.31	0.00463	0.0686	ADHFE1	229
chr6	123317054	123317975	922	-2.54	0.00478	0.0703	CLVS2	399
chr9	6411626	6412937	1312	-0.91	0.00478	0.0703	UHRF2	-1041
chr11	18812568	18814185	1618	-2.24	0.00492	0.0721	PTPN5	12
chr2	237075347	237076697	1351	-2.3	0.00495	0.0725	GBX2	990
chr11	117666397	117667542	1146	-1.74	0.005	0.0729	DSCAML1	1006
chr3	122296301	122296989	689	-1.2	0.005	0.0729	PARP15	196
chr8	89339006	89340358	1353	-2.75	0.00505	0.0735	MMP16	35
chr13	96295886	96297310	1425	-2.67	0.00505	0.0735	DZIP1	-1081
chr7	21582273	21583960	1688	-2.2	0.00508	0.0739	DNAH11	284
chr5	83679266	83680444	1179	-2.13	0.00511	0.0742	EDIL3	756
chr8	145755263	145756556	1294	-0.74	0.00526	0.0758	C8orf82	-1394
chr18	8608636	8609145	510	-2.21	0.0053	0.0763	RAB12	-552
chr6	137243494	137245507	2014	-1.3	0.00534	0.0766	SLC35D3	1099
chr11	7272680	7274311	1632	-2.04	0.00536	0.0768	SYT9	315
chr2	73429149	73431400	2252	-1.07	0.00538	0.0769	NOTO	889
chr8	35092923	35093425	503	-1.47	0.0054	0.077	UNC5D	199
chr1	92949747	92951932	2186	-2.71	0.00546	0.0776	GFI1	-1329
chr4	48493204	48493893	690	-0.86	0.00578	0.0808	ZAR1	1280
chr13	33590715	33591638	924	-1.71	0.00585	0.0815	KL	606
chr6	80656479	80657734	1256	-2.61	0.00591	0.0823	ELOVL4	190
chr19	54495935	54496762	828	-1.26	0.00593	0.0824	CACNG6	807
chr17	44929143	44929787	645	-2.18	0.00594	0.0824	WNT9B	513
chr3	123167027	123168323	1297	-2.63	0.00595	0.0825	ADCY5	930
chr17	61775843	61776782	940	-0.99	0.00597	0.0826	LIMD2	1187
chr6	137814313	137815865	1553	-0.99	0.00607	0.0833	OLIG3	442
chr14	42077129	42077880	752	-2.18	0.00614	0.0841	LRFN5	732
chr7	49812746	49815887	3142	-1.82	0.00615	0.0842	VWC2	1060
chr19	58629076	58630437	1362	-0.92	0.00616	0.0842	ZSCAN18	36
chr18	70535408	70537579	2172	-1.08	0.00625	0.085	NETO1	-1310
chr20	47443572	47444271	700	-2.22	0.00627	0.085	PREX1	498
chr7	50132498	50133215	718	-1.09	0.0063	0.0853	ZPBP	3
chr12	48577312	48578775	1464	-1.79	0.00631	0.0854	C12orf68	678
chr5	140305523	140307634	2112	-0.84	0.00632	0.0854	PCDHAC1	101
chr5	2752250	2753653	1404	-1.06	0.00634	0.0856	IRX2	-1176	C5orf38	690
chr8	8559568	8560968	1401	-1.16	0.00642	0.0864	CLDN23	820
chr4	48987718	48989022	1305	-1.02	0.00643	0.0864	CWH43	106
chr5	43191682	43193292	1611	-3.07	0.00646	0.0865	ENSG00000177453	-467
chr2	142887591	142888743	1153	-2.42	0.00646	0.0865	LRP1B	1103
chr18	5543698	5544368	671	-1.84	0.00647	0.0865	EPB41L3	208
chr9	87283265	87283932	668	-2.72	0.00653	0.0871	NTRK2	133
chr4	81951762	81953121	1360	-2.37	0.00654	0.0872	BMP3	323
chr9	101471637	101472292	656	-1.31	0.00654	0.0872	GABBR2	-486
chr4	57371541	57372805	1265	-1.67	0.00657	0.0873	ARL9	664
chr10	73846215	73848540	2326	-1.16	0.00658	0.0873	SPOCK2	1153
chr15	79723854	79725855	2002	-1.95	0.00659	0.0873	KIAA1024	-3
chr3	52805637	52806119	483	-0.73	0.00661	0.0875	NEK4	-913
chr15	83875491	83876223	733	-2.67	0.00666	0.0878	ENSG00000166503	913
chr21	44496702	44497320	619	-1.07	0.00667	0.0878	CBS	-956
chr1	207627463	207628388	926	-2.72	0.00682	0.0894	CR2	351
chr6	126068555	126070247	1693	-2.87	0.00693	0.0902	HEY2	-1325
chr17	47072874	47074388	1515	-2.88	0.00698	0.0908	IGF2BP1	-1143
chr15	29130383	29131149	767	-1.13	0.00709	0.0919	APBA2	-354
chr14	85996025	85997075	1051	-2.72	0.00711	0.0919	FLRT2	62
chr12	65220078	65220578	501	-2.13	0.00711	0.0919	TBC1D30	1976
chr13	39261004	39262523	1520	-2.17	0.00716	0.0923	FREM2	498
chr10	125650737	125651224	488	-1	0.00716	0.0923	CPXM2	349
chr18	904318	905202	885	-1.82	0.00728	0.0933	ADCYAP1	-350
chr3	238049	239807	1759	-2.06	0.00735	0.0938	CHL1	649
chr7	126891802	126892467	666	-2.4	0.00738	0.0941	GRM8	1213
chr15	68113256	68113745	490	-1.35	0.00739	0.0941	SKOR1	1459
chr7	103968769	103970073	1305	-2.17	0.00745	0.0947	LHFPL3	317
chr3	47515432	47515909	478	-0.79	0.00752	0.0953	SCAP	1932
chr2	175199549	175200017	469	-1.45	0.00765	0.0966	SP9	109
chr4	17614662	17615396	735	-0.77	0.00766	0.0966	MED28	-1225
chr1	37498312	37499730	1419	-1.87	0.00773	0.0973	GRIK3	705
chr2	74740231	74741419	1189	-1.74	0.00777	0.0976	TLX2	-786
chr14	73526644	73527113	470	-0.69	0.00778	0.0976	RBM25	1735
chr8	19459716	19460314	599	-1.93	0.00801	0.0995	CSGALNACT1	-9
chr2	47797732	47799325	1594	-2.35	0.00802	0.0996	KCNK12	-451
chrX	101967064	101968074	1011	-2.29	0.00806	0.0999	GPRASP2	312
