# Supplementary material for: Highly recurrent CBS epimutations in gastric cancer CpG island methylator phenotypes and inflammation
Source: Genome Biol. 2021 Jun 1;22:167. doi: 10.1186/s13059-021-02375-2 (PMC8170989; doi:10.1186/s13059-021-02375-2)
Supplement: Supplementary file 3 — Additional file 3: Table S2. List of downregulated genes at RNA level in the discovery set of CIMP vs non-CIMP cell lines (P < 0.05). [file 13059_2021_2375_MOESM3_ESM.xlsx]

## Sheet: Table S2
Table S2: List of downregulated genes at RNA level in the discovery set of CIMP vs non-CIMP cell lines (P<0.05)
Trancsript ID	Gene ID	baseMean	log2FoldChange	lfcSE	stat	pvalue	padj
MSTRG.16403	CTD-2026K11.1	6.44791	5.86164	1.9983	2.93331	0.00335371	0.0499501
MSTRG.20270	MPP2	1515.82	3.73483	1.27273	2.9345	0.00334084	0.0498088
MSTRG.22290	CDH7	20.7131	7.54706	2.57033	2.93623	0.00332233	0.0495577
MSTRG.9897	RERG	78.3819	5.21589	1.77513	2.93832	0.00329995	0.049304
MSTRG.32149	C3orf18	297.46	2.02503	0.688981	2.93918	0.00329087	0.0492222
MSTRG.7834	YPEL4	84.9788	5.11803	1.74135	2.93912	0.00329149	0.0492222
MSTRG.31742	45544	23.8048	7.74784	2.63494	2.94042	0.00327768	0.0490903
MSTRG.51212	AFF2	162.404	5.66389	1.92554	2.94146	0.0032667	0.0489756
MSTRG.17716	SPN	4466.33	3.83113	1.30163	2.94334	0.00324693	0.0488774
MSTRG.43923	59078	78.8129	7.0841	2.40613	2.94419	0.00323799	0.048818
MSTRG.8193	CCDC87	111.687	2.27232	0.771702	2.94456	0.00323419	0.0487857
MSTRG.17736	RP11-345J4.6	12.0422	2.15567	0.731773	2.94582	0.00322097	0.0486825
MSTRG.30307	GGT3P	9.57303	2.15748	0.732462	2.94552	0.00322414	0.0486825
MSTRG.27103	AC009299.5	16.0368	3.25664	1.10568	2.94537	0.0032257	0.0486825
MSTRG.44224	PTN	11.9223	4.81882	1.63603	2.94544	0.00322495	0.0486825
MSTRG.47739	RP11-262H14.11	7.09882	5.00097	1.69747	2.94612	0.00321783	0.0486632
MSTRG.8785	SLC36A4	995.905	4.12623	1.39998	2.94736	0.00320497	0.0485186
MSTRG.445	FAM131C	166.045	3.06717	1.04049	2.9478	0.00320047	0.0484753
MSTRG.26469	FBLN7	52.4371	4.30684	1.45946	2.95098	0.00316771	0.0480778
ENSG00000176381	PRR18	43.2699	3.74596	1.26853	2.95299	0.00314708	0.0478386
MSTRG.31259	SHANK3	1324.55	2.42092	0.819414	2.95446	0.00313218	0.0476366
MSTRG.33714	C3orf80	49.93	3.63653	1.23069	2.95487	0.00312802	0.0476127
MSTRG.41573	56467	11.0792	4.98983	1.68856	2.95508	0.00312589	0.0476127
MSTRG.15146	SNHG14	22.9072	7.69247	2.6034	2.95477	0.00312899	0.0476127
MSTRG.15271	AC026150.5	21.398	7.59374	2.56905	2.95586	0.00311803	0.0475439
MSTRG.5805	TET1	637.556	2.88557	0.974886	2.95991	0.00307733	0.0469962
MSTRG.8643	FAM181B	17.8322	7.33096	2.47577	2.96109	0.00306555	0.0468864
MSTRG.16078	DAPK2	417.174	2.01004	0.678245	2.96359	0.00304072	0.0465334
MSTRG.6102	GRID1	207.185	5.63153	1.89993	2.96406	0.00303606	0.0464862
MSTRG.278	RP11-558F24.4	209.594	4.53219	1.52878	2.96457	0.00303104	0.0464421
MSTRG.43766	LRRC17	313.837	3.85353	1.29942	2.96558	0.00302112	0.0463674
MSTRG.31215	FAM19A5	203.757	7.37628	2.48625	2.96683	0.00300888	0.046238
MSTRG.29469	CTSZ	36.1015	2.01375	0.678585	2.96757	0.00300159	0.0461741
MSTRG.24237	CGB	204.977	3.06299	1.03196	2.96813	0.00299613	0.0461142
MSTRG.39898	HLA-J	96.9642	2.50658	0.844156	2.96934	0.00298444	0.0460061
ENSG00000117245	KIF17	172.155	3.44436	1.15995	2.96941	0.00298377	0.0460061
MSTRG.28559	LRRN4	136.923	3.8165	1.28406	2.97222	0.00295655	0.0457041
MSTRG.2277	KCNA2	23.7629	7.74531	2.60484	2.97343	0.00294495	0.0455881
MSTRG.39728	LINC00240	81.4794	3.4017	1.14354	2.97472	0.00293252	0.0454672
MSTRG.33122	PLXND1	3535.06	3.30054	1.10881	2.97666	0.00291408	0.0452525
MSTRG.6149	PAPSS2	3080.75	3.04294	1.02169	2.97833	0.0028982	0.0450298
MSTRG.9765	TMEM52B	336.434	5.89811	1.98026	2.97846	0.00289703	0.0450298
MSTRG.7479	CTD-2507G9.1	65.8519	4.83427	1.62223	2.98001	0.00288235	0.0448923
MSTRG.36688	RP11-43F13.3	138.175	3.98206	1.33611	2.98033	0.00287938	0.044879
MSTRG.33686	LXN	538.8	5.11689	1.71644	2.98111	0.00287206	0.0447887
MSTRG.48897	PPAPDC3	36.1289	6.00957	2.01513	2.98223	0.00286155	0.0446484
MSTRG.29303	RP11-112L6.2	6.37276	5.84925	1.96121	2.98248	0.00285927	0.0446363
MSTRG.49973	GSPT2	512.093	5.57251	1.86727	2.98432	0.00284212	0.0444393
MSTRG.8602	MYO7A	677.734	3.33028	1.11538	2.9858	0.00282841	0.0442483
MSTRG.2284	RP11-96K19.2	45.0398	3.88171	1.29993	2.98609	0.00282571	0.0442296
MSTRG.48550	BRINP1	20.8672	5.18785	1.73661	2.98734	0.0028142	0.0440727
ENSG00000018625	ATP1A2	5.79033	5.7065	1.90965	2.98824	0.00280593	0.0440132
MSTRG.38950	CTC-353G13.1	11.1665	5.66295	1.89424	2.98957	0.00279371	0.0438683
MSTRG.38167	CTD-2334D19.1	30.9916	8.12791	2.71867	2.98967	0.0027928	0.0438683
MSTRG.15256	GOLGA8J	17.6582	2.79209	0.933659	2.99048	0.00278539	0.0437842
MSTRG.1372	RAB3B	4210.08	4.09884	1.37026	2.9913	0.00277794	0.0437136
MSTRG.38264	SLC27A6	11.1577	6.65569	2.2249	2.99146	0.00277645	0.0437135
MSTRG.7688	ALX4	37.4977	5.17228	1.72835	2.99261	0.00276606	0.0435965
MSTRG.13516	CTD-2384A14.1	22.6425	7.67537	2.56461	2.9928	0.00276428	0.0435917
MSTRG.39066	HRH2	39.7329	5.33044	1.78064	2.99356	0.00275746	0.0435074
MSTRG.16912	RP11-424I19.2	5.32469	4.56186	1.52301	2.99528	0.0027419	0.0433443
MSTRG.45685	TRPA1	30.6198	8.11054	2.7074	2.99569	0.00273825	0.0433201
ENSG00000268442	HAVCR1P1	5.90217	3.22287	1.07555	2.99649	0.00273107	0.0432687
MSTRG.35027	RP11-1281K21.2	124.024	3.80193	1.26889	2.99626	0.00273311	0.0432687
MSTRG.48616	MORN5	7.90275	6.15789	2.05493	2.99664	0.00272969	0.0432687
MSTRG.40669	RP11-398K22.12	201.227	3.18894	1.06362	2.9982	0.00271577	0.0431032
MSTRG.2979	SHE	37.7574	6.68242	2.22693	3.00073	0.00269331	0.0428157
MSTRG.3682	GS1-204I12.4	3.93097	5.15322	1.71652	3.00214	0.0026809	0.0426416
MSTRG.36757	UBE2QL1	6.80602	5.94078	1.97848	3.0027	0.00267597	0.042586
ENSG00000235532	LINC00402	6.30192	5.83161	1.94093	3.00454	0.00265985	0.042421
MSTRG.15075	WHAMMP3	11.7662	3.06956	1.02145	3.0051	0.00265494	0.0423657
MSTRG.10616	GTSF1	1103.76	7.45274	2.47808	3.00747	0.00263433	0.0421175
ENSG00000214491	SEC14L6	23.7852	5.33943	1.77438	3.00917	0.00261961	0.0419152
MSTRG.23204	ABHD8	1098.19	2.43793	0.809912	3.01012	0.00261148	0.0418305
MSTRG.47543	FRMPD1	36.8105	5.63097	1.87019	3.01091	0.00260464	0.041789
MSTRG.27200	BBS5	681.796	2.91234	0.966852	3.01219	0.00259372	0.0416363
MSTRG.28065	SLC4A3	979.02	3.46979	1.15178	3.01255	0.00259066	0.0416099
ENSG00000204740	MALRD1	32.2747	7.21957	2.39616	3.01298	0.00258698	0.0415735
MSTRG.20311	CTC-296K1.4	7.03488	5.48611	1.82043	3.01364	0.00258134	0.0415281
MSTRG.43669	NYAP1	176.079	2.67094	0.885858	3.01508	0.00256908	0.0413759
MSTRG.14223	RP11-363J20.2	3.18738	4.8433	1.6058	3.01612	0.00256032	0.0412574
MSTRG.30697	EMID1	463.021	4.31908	1.43153	3.01711	0.00255196	0.0411902
MSTRG.11999	P2RX2	26.7937	3.43897	1.13934	3.01838	0.00254133	0.0410411
MSTRG.16566	RP13-608F4.6	4.6587	5.39295	1.78573	3.02003	0.00252747	0.0409292
ENSG00000149654	CDH22	4.13281	5.21778	1.72733	3.02072	0.00252172	0.0408992
MSTRG.15148	PWAR6	42.7113	7.26431	2.40493	3.02059	0.00252284	0.0408992
MSTRG.9476	IQSEC3	23.0612	4.31209	1.42686	3.02209	0.0025104	0.0408394
MSTRG.185	AJAP1	26.5488	6.21753	2.0577	3.0216	0.00251446	0.0408394
MSTRG.50433	ITM2A	73.431	7.06727	2.33892	3.02159	0.00251453	0.0408394
MSTRG.31301	LRRN1	329.974	8.73934	2.89112	3.02282	0.00250428	0.0408
MSTRG.32541	PROS1	2362.87	4.05782	1.34193	3.02387	0.00249564	0.0406817
ENSG00000158008	EXTL1	51.148	3.76985	1.24569	3.02632	0.00247546	0.0403751
MSTRG.8690	CCDC89	70.5282	3.88059	1.28135	3.0285	0.00245768	0.0401517
MSTRG.22678	SEMA6B	1704.78	4.00604	1.32252	3.02909	0.00245292	0.0401517
MSTRG.48129	ROR2	726.645	5.80835	1.91716	3.02967	0.00244823	0.0401136
MSTRG.14957	CRIP2	19183.4	2.65327	0.875523	3.03049	0.00244156	0.0400435
MSTRG.17283	RP11-297M9.2	66.166	5.22319	1.72285	3.03171	0.00243173	0.039949
MSTRG.38196	RN7SL689P	42.5441	2.55835	0.843585	3.03271	0.00242371	0.0398614
MSTRG.2990	KCNN3	80.1829	4.47606	1.4755	3.03358	0.00241671	0.0397907
MSTRG.190	CHD5	123.3	2.60304	0.858017	3.03378	0.00241509	0.0397862
MSTRG.26268	CHST10	914.73	4.88519	1.60965	3.03494	0.0024058	0.0396554
MSTRG.48974	SARDH	242.889	3.98966	1.31406	3.03612	0.0023964	0.0395265
MSTRG.44619	RP11-91J19.3	12.4163	4.59198	1.5117	3.03762	0.00238456	0.0393934
MSTRG.31072	37865	417.445	3.70433	1.21849	3.04009	0.00236509	0.0391373
MSTRG.20076	PNMT	147.292	4.00399	1.31688	3.04052	0.00236167	0.0391027
MSTRG.49271	PLCXD1	2790.3	2.11284	0.694735	3.04122	0.00235623	0.0390346
MSTRG.36172	HHIP-AS1	51.4579	3.59004	1.18026	3.04173	0.00235219	0.0389896
MSTRG.793	RP1-159A19.4	5.81606	5.71561	1.87817	3.04318	0.00234092	0.0388682
MSTRG.8065	RASGRP2	295.69	4.6692	1.53406	3.04369	0.00233693	0.0388239
MSTRG.7625	PAMR1	323.359	6.74038	2.21416	3.04421	0.0023329	0.0387787
MSTRG.18305	RRAD	90.8825	2.66632	0.875617	3.04508	0.00232618	0.0386887
MSTRG.21401	RP13-516M14.2	7.88574	6.15305	2.01945	3.04689	0.00231224	0.0385221
MSTRG.32764	CCDC80	880.095	3.46698	1.13767	3.04744	0.00230797	0.0384944
MSTRG.23954	PSG4	7.03332	5.99116	1.96577	3.04775	0.00230564	0.0384944
MSTRG.13520	RP11-148E17.1	27.8805	7.97572	2.61707	3.04758	0.00230692	0.0384944
MSTRG.38488	TMEM173	1234.12	2.20282	0.722415	3.04924	0.00229422	0.0383518
MSTRG.16612	UBE2Q2L	182.13	2.58738	0.848432	3.04959	0.0022915	0.0383518
ENSG00000234405	LL0XNC01-250H12.3	9.88282	3.42837	1.12398	3.05019	0.00228694	0.0383518
MSTRG.20398	RP11-259G18.2	6.211	4.03861	1.32404	3.05023	0.0022867	0.0383518
MSTRG.47305	TEK	198.535	4.88182	1.60087	3.04948	0.0022924	0.0383518
ENSG00000159648	TEPP	4.99926	5.49968	1.80301	3.05027	0.00228632	0.0383518
MSTRG.24289	CTD-2126E3.4	8.97829	6.34002	2.07913	3.04937	0.00229325	0.0383518
MSTRG.47887	APBA1	299.194	2.6861	0.880248	3.05152	0.00227682	0.0382561
MSTRG.5203	SKIDA1	289.953	3.14026	1.02896	3.05188	0.0022741	0.0382321
MSTRG.21752	ANKRD20A5P	456.09	3.16254	1.03587	3.05303	0.00226545	0.0381084
MSTRG.27243	DLX2	459.84	3.27879	1.07337	3.05469	0.00225297	0.0379587
MSTRG.29550	43108	58.2684	6.07912	1.98894	3.05647	0.00223962	0.037766
MSTRG.50581	ARMCX2	25.1256	5.10193	1.66896	3.05695	0.00223603	0.0377427
MSTRG.36173	HHIP	33.6203	4.34789	1.42023	3.0614	0.00220304	0.037271
MSTRG.6733	HMX2	32.3459	8.18995	2.67489	3.06179	0.0022002	0.0372444
MSTRG.28060	INHA	164.131	5.36662	1.75266	3.06198	0.00219881	0.0372421
MSTRG.42773	C7orf57	155.774	5.99109	1.95642	3.06228	0.00219661	0.0372262
MSTRG.39161	FAM153C	8.39783	3.51006	1.14581	3.06339	0.00218845	0.0371307
MSTRG.22380	LINC00908	9.26942	5.88779	1.92145	3.06424	0.00218226	0.0370469
MSTRG.30082	AP001626.2	11.4263	4.74303	1.54642	3.06711	0.0021614	0.0367351
MSTRG.20999	ARSG	62.6295	3.60002	1.17336	3.06812	0.00215407	0.0366501
MSTRG.41907	T	29.7021	8.06664	2.62931	3.06797	0.00215516	0.0366501
MSTRG.38973	DOCK2	145.04	5.42765	1.7686	3.06889	0.00214856	0.0366011
MSTRG.48364	NIPSNAP3B	72.4612	3.20557	1.04412	3.07011	0.00213982	0.0364892
MSTRG.36054	PCDH10	38.7858	5.47504	1.78341	3.06998	0.00214075	0.0364892
MSTRG.32858	C3orf30	31.2747	4.67877	1.52314	3.07179	0.00212779	0.0363523
MSTRG.22457	FSTL3	4078.92	2.51604	0.818535	3.07383	0.00211327	0.036146
MSTRG.43748	AC093668.2	30.3016	2.2403	0.728569	3.07493	0.00210551	0.0360551
MSTRG.1564	RP11-430G17.3	13.0034	2.08052	0.675721	3.07896	0.00207727	0.0355949
MSTRG.51337	PNCK	52.2094	3.14998	1.02259	3.08041	0.00206717	0.0354933
MSTRG.36281	RNF175	41.4519	6.82043	2.21404	3.08054	0.00206626	0.0354933
MSTRG.27876	MAP2	115.574	3.64309	1.18228	3.0814	0.0020603	0.03544
MSTRG.4935	LINC00704	61.9788	4.15681	1.34906	3.08127	0.00206118	0.03544
MSTRG.47370	ANKRD18B	233.54	3.69258	1.19787	3.08262	0.00205186	0.0353209
MSTRG.7912	CD6	28.6983	3.90941	1.26787	3.08345	0.00204617	0.03525
MSTRG.20992	ABCA8	40.5304	4.35325	1.41184	3.08339	0.00204654	0.03525
ENSG00000100346	CACNA1I	82.535	5.03177	1.63044	3.08613	0.00202777	0.0350084
MSTRG.15048	NBEAP1	66.1746	3.24381	1.05008	3.08912	0.00200751	0.0347399
MSTRG.42387	57371	5.80897	5.71426	1.84972	3.08926	0.00200658	0.0347399
MSTRG.35580	HERC6	39.2284	3.33735	1.07927	3.09223	0.00198661	0.0344591
MSTRG.32679	RP11-446H18.1	4.68358	5.40487	1.74765	3.09265	0.00198377	0.03443
MSTRG.43481	SGCE	1102.55	3.81537	1.23357	3.09294	0.00198182	0.0344166
MSTRG.1797	NEXN-AS1	22.3284	3.66648	1.18514	3.09371	0.00197672	0.0343683
MSTRG.2614	RP4-704D21.2	15.3938	2.21281	0.715166	3.09412	0.00197395	0.0343606
MSTRG.28119	RP11-395N3.2	218.807	2.8937	0.935237	3.09408	0.00197425	0.0343606
MSTRG.38748	MIR145	10.2078	6.5255	2.10869	3.09457	0.001971	0.0343606
MSTRG.25183	CLIP4	1884.2	3.63113	1.17275	3.09626	0.00195976	0.0342146
MSTRG.47441	CCL27	252.141	2.1367	0.689898	3.09712	0.00195409	0.0341517
MSTRG.48189	PTPDC1	90.6997	3.90381	1.26052	3.09698	0.001955	0.0341517
MSTRG.15145	RP11-701H24.7	4.40327	5.3202	1.71666	3.09916	0.00194068	0.0339619
MSTRG.40670	EIF3EP1	54.4174	2.05209	0.66204	3.09964	0.00193755	0.0339474
MSTRG.22480	GRIN3B	342.371	3.05436	0.985194	3.10026	0.00193352	0.0338969
MSTRG.3896	IGFN1	195.973	6.60943	2.13158	3.10072	0.0019305	0.0338641
ENSG00000164900	GBX1	11.2053	6.66	2.14738	3.10145	0.00192575	0.0338009
MSTRG.48261	RP11-535M15.1	42.7794	4.85222	1.56196	3.1065	0.00189319	0.0332888
ENSG00000227438	AP001471.1	7.33709	6.04863	1.94691	3.10679	0.00189133	0.0332759
MSTRG.34157	TPRG1-AS1	3.17206	3.83681	1.23455	3.10786	0.00188445	0.0331944
MSTRG.24123	DACT3	342.769	4.86847	1.56618	3.1085	0.00188038	0.0331425
MSTRG.18314	CES4A	222.376	4.27157	1.37357	3.10983	0.00187198	0.0330142
MSTRG.49972	CENPVP3	11.522	6.70047	2.15348	3.11147	0.0018616	0.032854
MSTRG.30974	NPTXR	1849.49	5.27327	1.69336	3.11409	0.00184514	0.0326664
MSTRG.31132	44867	7.79337	6.13774	1.97101	3.11401	0.00184561	0.0326664
MSTRG.27935	FN1	92.2904	4.8682	1.56283	3.11499	0.00183952	0.0325977
MSTRG.17106	RP11-715J22.6	13.7028	2.52028	0.809034	3.11517	0.00183839	0.0325971
MSTRG.24116	PTGIR	7.72515	6.12313	1.96479	3.11643	0.00183055	0.0324776
MSTRG.51150	RP11-364B14.3	7.12793	6.00515	1.92578	3.1183	0.001819	0.032337
ENSG00000231274	SBK3	11.3501	4.94119	1.5837	3.12003	0.00180832	0.0321994
MSTRG.24995	RP11-130L8.2	16.0238	3.93221	1.25948	3.12208	0.00179577	0.0320533
MSTRG.45648	SULF1	1088.93	6.26963	2.00765	3.12288	0.00179093	0.0319863
MSTRG.47803	RP11-764K9.1	9.13898	4.3277	1.38562	3.12328	0.00178846	0.0319769
MSTRG.4316	HLX	244.201	3.51816	1.12587	3.12483	0.00177907	0.0318518
MSTRG.30861	RASD2	172.423	4.64409	1.48599	3.12525	0.00177652	0.0318518
MSTRG.4399	RP11-145A3.1	22.7069	6.33346	2.02693	3.12465	0.00178016	0.0318518
MSTRG.25464	AC138655.4	3.4342	4.45101	1.42394	3.12584	0.00177296	0.0318487
MSTRG.39350	TUBB2A	11979.7	2.19108	0.700852	3.12631	0.00177015	0.0318421
ENSG00000180509	KCNE1	82.5279	4.21599	1.34775	3.12816	0.00175906	0.031705
MSTRG.27733	MPP4	53.6829	4.3088	1.37699	3.12915	0.00175316	0.0316179
MSTRG.20248	ARL4D	646.723	4.26896	1.3637	3.13043	0.00174551	0.0314992
MSTRG.27292	AC018890.6	163.878	5.94977	1.89972	3.13192	0.00173669	0.0313593
MSTRG.25784	ANTXR1	7817.19	5.47241	1.74656	3.13325	0.00172883	0.0312709
MSTRG.39563	ID4	968.349	5.59222	1.7848	3.13325	0.00172885	0.0312709
MSTRG.29547	CHRNA4	198.54	8.50545	2.7147	3.1331	0.00172968	0.0312709
MSTRG.742	LIN28A	97.8705	7.77451	2.48077	3.13391	0.00172493	0.0312618
MSTRG.31977	TMEM158	1698.1	3.77659	1.20468	3.13494	0.00171889	0.0311853
ENSG00000182223	ZAR1	2.81292	4.66145	1.487	3.13481	0.00171966	0.0311853
MSTRG.29219	RP11-465L10.10	54.9368	5.48271	1.74865	3.13539	0.00171624	0.0311808
MSTRG.22454	FGF22	13.9842	2.4771	0.789581	3.13723	0.0017055	0.0311012
MSTRG.49680	BX842568.2	13.2453	2.905	0.926084	3.13686	0.00170767	0.0311012
MSTRG.7865	AP000442.4	6.8837	3.34473	1.06633	3.13668	0.0017087	0.0311012
MSTRG.26444	AC108463.1	20.4517	4.29179	1.36815	3.13694	0.00170722	0.0311012
MSTRG.38702	SPINK5	8.6859	5.79705	1.84808	3.13679	0.00170807	0.0311012
MSTRG.28015	CDK5R2	216.97	3.49009	1.11234	3.1376	0.00170335	0.0310998
MSTRG.6262	PLCE1-AS1	15.4011	4.90466	1.56274	3.13849	0.00169819	0.0310249
MSTRG.6783	ADAM12	445.555	6.95123	2.21406	3.13959	0.00169186	0.0309283
MSTRG.29000	CNBD2	88.3948	2.78072	0.884492	3.14387	0.00166732	0.0305365
MSTRG.24836	RP11-254F7.2	201.282	2.80419	0.891754	3.14457	0.00166329	0.0304816
MSTRG.45349	ASNSP1	69.1016	8.0696	2.56511	3.1459	0.00165576	0.0303813
MSTRG.39027	DUSP1	7197.3	2.21821	0.704932	3.1467	0.00165125	0.0303175
MSTRG.49036	U3	15.2793	2.72273	0.864527	3.14939	0.00163611	0.0300581
ENSG00000182950	ODF3L1	20.3041	3.81904	1.2113	3.15283	0.00161695	0.0297618
MSTRG.26639	GPR17	22.5453	4.49654	1.42609	3.15306	0.00161568	0.0297569
MSTRG.2565	RP11-326G21.1	198.817	2.85762	0.906191	3.15344	0.00161358	0.0297464
MSTRG.45673	EYA1	8.75208	6.3045	1.9993	3.15335	0.0016141	0.0297464
MSTRG.39189	ADAMTS2	1982.81	5.498	1.74326	3.15387	0.00161122	0.0297304
MSTRG.44810	RP11-481A20.11	15.5518	3.29125	1.04344	3.15424	0.00160916	0.0297111
MSTRG.49241	64987	20.2479	3.25249	1.03089	3.15504	0.00160477	0.0296485
MSTRG.26607	RP11-204L24.2	12.8736	2.50796	0.794768	3.15559	0.00160174	0.0296111
MSTRG.21754	RHOT1P1	22.4588	3.18421	1.00876	3.15657	0.00159638	0.0295306
MSTRG.28400	PDCD1	10.0961	6.50928	2.06168	3.15727	0.00159255	0.0294966
ENSG00000141622	RNF165	61.6786	4.10296	1.29934	3.15774	0.00158999	0.0294678
MSTRG.38073	CTC-499J9.1	14.5848	7.0405	2.22911	3.15843	0.00158621	0.0294163
MSTRG.48801	MIR219-2	3.08846	4.81158	1.52331	3.15862	0.00158516	0.0294152
MSTRG.9691	CLEC4A	97.5098	2.36624	0.748818	3.15997	0.00157787	0.0292984
MSTRG.8870	PGR	18.6542	6.41623	2.02955	3.1614	0.00157013	0.0292098
ENSG00000247765	RP11-32B5.7	31.9391	6.48762	2.05148	3.16241	0.0015647	0.0291271
MSTRG.36710	SLC6A3	72.1085	4.67741	1.47868	3.16323	0.00156027	0.0290862
MSTRG.47157	RP11-272P10.2	8.14912	6.20271	1.96102	3.16301	0.00156147	0.0290862
ENSG00000180264	GPR144	9.68884	6.44972	2.03911	3.163	0.00156152	0.0290862
MSTRG.36938	51316	10.2932	6.53775	2.06578	3.16478	0.00155199	0.0289635
MSTRG.38067	TSLP	9.08171	6.35553	2.0078	3.16542	0.00154859	0.0289184
MSTRG.20490	RP11-501C14.7	22.9995	3.72608	1.17573	3.16916	0.00152881	0.0286033
ENSG00000198028	ZNF560	9.06814	6.35567	2.00482	3.1702	0.00152335	0.0285556
MSTRG.21575	TMEM200C	30.8214	7.14675	2.25293	3.1722	0.0015129	0.0283777
ENSG00000223591	CENPVP1	9.01464	6.34673	1.99971	3.17382	0.00150448	0.0282557
MSTRG.28753	GSTM3P1	11.4849	6.69614	2.10873	3.17544	0.00149611	0.0281164
MSTRG.26682	AC018804.7	33.4261	4.16671	1.31187	3.17616	0.00149237	0.0280641
MSTRG.26460	MERTK	444.571	2.5384	0.798748	3.17797	0.00148308	0.0279249
MSTRG.24241	CTB-60B18.17	24.7497	3.27099	1.02923	3.17808	0.00148252	0.0279249
MSTRG.43776	DPY19L2P2	411.207	3.48797	1.09737	3.17848	0.00148049	0.0279249
MSTRG.31347	LINC00312	83.0693	2.00424	0.630215	3.18025	0.0014715	0.0277778
MSTRG.30268	KCNMB3P1	10.0345	3.34905	1.05246	3.18213	0.00146197	0.0276862
MSTRG.38997	CTC-455F18.3	7.81673	6.14104	1.93013	3.18167	0.00146431	0.0276862
ENSG00000171596	NMUR1	8.64953	6.28668	1.97461	3.18376	0.00145374	0.027577
MSTRG.25454	AC106869.2	9.15158	6.37021	2.00047	3.18436	0.00145074	0.0275445
MSTRG.28093	SCG2	782.562	3.88408	1.21955	3.18484	0.00144833	0.0275163
MSTRG.48536	TNC	7062.4	5.07325	1.59177	3.18718	0.00143667	0.0273297
MSTRG.30083	PDE9A	705.731	4.42136	1.38714	3.1874	0.00143558	0.0273285
MSTRG.29186	WFDC2	339.739	5.17965	1.62489	3.18769	0.00143412	0.0273285
MSTRG.5573	GDF10	3.99413	5.18064	1.62496	3.18817	0.00143178	0.0273285
MSTRG.33262	RP11-548O1.3	33.7086	5.67793	1.78113	3.18783	0.00143346	0.0273285
MSTRG.25075	KIF3C	2022.04	2.69537	0.845227	3.18893	0.001428	0.027306
MSTRG.2584	LIX1L	2355.38	3.63855	1.14075	3.18963	0.00142456	0.0272579
MSTRG.21669	PIEZO2	1995.21	5.28507	1.656	3.19146	0.00141554	0.0271205
MSTRG.21750	ZNF519	32.4231	2.19424	0.686616	3.19573	0.00139476	0.0267919
MSTRG.48787	CIZ1	3.93678	5.15744	1.61132	3.20075	0.00137071	0.0264159
MSTRG.47374	CYP4F26P	10.7584	6.60041	2.06189	3.20115	0.0013688	0.0263963
MSTRG.35562	ABCG2	1307.62	3.76294	1.17453	3.20379	0.00135632	0.0262023
MSTRG.93	TMEM88B	11.4327	6.68954	2.08822	3.20346	0.00135785	0.0262023
MSTRG.51085	67036	14.82	5.10235	1.5924	3.20418	0.00135448	0.0261887
MSTRG.15382	RP11-1H8.3	23.3958	4.14781	1.29367	3.20624	0.00134483	0.0260192
MSTRG.30277	PARP4P3	25.7315	6.88736	2.14811	3.20624	0.00134481	0.0260192
MSTRG.20368	MYL4	4.79113	3.97246	1.23841	3.20772	0.00133793	0.0259196
MSTRG.30452	P2RX6P	15.01	7.08149	2.20633	3.20962	0.0013291	0.0257655
MSTRG.444	CLCNKA	55.2949	5.85951	1.82495	3.21078	0.00132375	0.0256786
MSTRG.52	SAMD11	1818.84	4.33958	1.35126	3.21151	0.0013204	0.0256431
MSTRG.49014	KCNT1	183.244	5.04241	1.57018	3.21137	0.00132105	0.0256431
MSTRG.28751	42220	10.6896	6.59221	2.05098	3.21417	0.0013082	0.025444
MSTRG.970	DLGAP3	26.9723	3.93871	1.22501	3.21525	0.00130333	0.0253659
MSTRG.13642	NKX2-8	13.8864	6.9691	2.16703	3.21597	0.00130003	0.0253185
MSTRG.32090	CCDC36	17.7478	7.325	2.27672	3.21735	0.00129379	0.0252302
ENSG00000249406	RP11-893F2.5	9.11131	6.3617	1.97617	3.21921	0.00128542	0.0251168
MSTRG.42078	RADIL	384.011	3.50816	1.08894	3.22162	0.00127468	0.0249233
MSTRG.3841	LHX9	162.253	5.01041	1.55464	3.22288	0.00126909	0.0248307
MSTRG.13801	LINC00648	119.5	5.93622	1.84139	3.22378	0.00126511	0.0247692
MSTRG.1723	PTGER3	3.91796	2.50127	0.775593	3.22498	0.00125979	0.0246814
MSTRG.3012	TRIM46	150.143	2.91777	0.903752	3.22851	0.00124436	0.0244765
MSTRG.8442	PDE2A	148.903	3.71692	1.15099	3.22932	0.00124084	0.0244399
MSTRG.22680	35475	11.2075	6.66026	2.06228	3.22956	0.0012398	0.0244358
MSTRG.23798	PLEKHG2	2122.48	2.53337	0.783963	3.23149	0.00123145	0.0243235
MSTRG.50144	65991	5.93412	2.79722	0.865665	3.2313	0.0012323	0.0243235
MSTRG.10471	GRASP	218.747	3.479	1.07671	3.23113	0.00123303	0.0243235
MSTRG.24881	GREB1	542.771	3.85397	1.19279	3.23107	0.00123328	0.0243235
ENSG00000212766	LINC00277	21.3138	5.91401	1.82959	3.23243	0.00122743	0.0243235
MSTRG.16585	RP11-382A20.2	8.611	6.28157	1.94378	3.23163	0.00123085	0.0243235
MSTRG.38998	RANBP17	12.7196	6.84486	2.11732	3.23279	0.00122587	0.0243235
ENSG00000004948	CALCR	19.8514	7.48627	2.31668	3.23146	0.0012316	0.0243235
MSTRG.33401	ZIC1	60.7921	6.7035	2.07322	3.23338	0.00122337	0.0242903
MSTRG.6114	LDB3	97.5878	3.57268	1.10425	3.23539	0.00121478	0.0241686
MSTRG.27642	40988	5.4723	5.63018	1.73779	3.23984	0.00119597	0.0238425
MSTRG.22531	ATP8B3	738.526	3.0726	0.946739	3.24545	0.00117263	0.0234408
MSTRG.15051	26999	46.5545	8.71529	2.68502	3.2459	0.00117082	0.0234203
MSTRG.28279	RP11-785G17.1	4.46379	5.33497	1.64339	3.24631	0.0011691	0.0234104
MSTRG.19285	HS3ST3A1	265.762	6.06915	1.86956	3.24629	0.00116919	0.0234104
MSTRG.1359	25374	134.024	6.57507	2.02546	3.24621	0.00116953	0.0234104
ENSG00000161896	IP6K3	42.8139	8.59463	2.64702	3.2469	0.00116668	0.0234011
ENSG00000183307	CECR6	70.5712	2.66798	0.821486	3.24775	0.00116323	0.0233476
MSTRG.10530	SOAT2	10.9735	4.11707	1.26746	3.24828	0.00116105	0.023331
MSTRG.35051	49221	40.0052	4.39191	1.35212	3.24815	0.00116156	0.023331
MSTRG.1582	FOXD3	10.5308	5.20649	1.60291	3.24814	0.00116161	0.023331
ENSG00000168481	LGI3	52.554	3.98829	1.22763	3.24878	0.001159	0.0233263
MSTRG.2161	RP11-364B6.2	29.9274	4.6831	1.43728	3.25831	0.0011208	0.0226346
ENSG00000226900	RP11-432J24.5	12.4364	6.8121	2.09046	3.25865	0.00111943	0.0226224
MSTRG.11120	PTPRQ	45.744	5.51145	1.69085	3.25958	0.00111577	0.0225794
MSTRG.1055	21997	7.2429	2.33096	0.714996	3.26011	0.00111371	0.0225531
MSTRG.38886	ADAM19	1703.14	3.98776	1.22228	3.26255	0.00110414	0.0224476
MSTRG.1333	DMRTA2	75.5728	5.89638	1.80688	3.26329	0.00110126	0.0224242
MSTRG.24568	SBK2	26.3404	6.54868	2.00602	3.26452	0.00109651	0.0223578
MSTRG.18072	NOD2	127.184	3.74973	1.14799	3.26635	0.00108944	0.0222604
MSTRG.16944	C16orf11	11.5979	6.71033	2.05351	3.26773	0.00108413	0.0221825
MSTRG.24855	C2orf48	111.409	2.95616	0.904581	3.26799	0.00108316	0.0221781
MSTRG.12090	IL17D	15.152	5.2004	1.59114	3.26834	0.0010818	0.0221655
MSTRG.44836	FAM66A	9.43706	4.97657	1.52212	3.2695	0.00107738	0.0220904
MSTRG.4339	HHIPL2	259.566	3.7869	1.15799	3.27025	0.00107454	0.0220475
MSTRG.3219	ADAMTS4	150.926	4.51104	1.3788	3.27171	0.00106898	0.0219639
MSTRG.12860	SLITRK5	960.698	7.71471	2.35776	3.27206	0.00106768	0.0219526
MSTRG.27082	PLA2R1	670.917	5.22046	1.59454	3.27396	0.00106052	0.0218206
MSTRG.16864	SYNM	2346.4	4.02502	1.22886	3.2754	0.00105514	0.0217401
MSTRG.491	U1	7.84403	3.62759	1.10691	3.27721	0.00104837	0.0216273
MSTRG.6412	68937	31.066	3.39116	1.0343	3.27871	0.00104282	0.0215617
MSTRG.24868	KCNF1	36.6065	5.11367	1.55925	3.27956	0.00103969	0.021512
MSTRG.16545	ADAMTS7P1	21.0456	7.57014	2.30709	3.28125	0.00103349	0.0213987
MSTRG.35895	RP11-659O3.1	10.9538	4.32859	1.31904	3.28162	0.00103213	0.0213856
ENSG00000206120	EGFEM1P	19.2739	7.44349	2.26815	3.28175	0.00103166	0.0213856
ENSG00000188032	C19orf67	4.99595	2.98363	0.908999	3.28233	0.00102954	0.0213706
MSTRG.32595	ST3GAL6-AS1	14.8701	4.71825	1.43752	3.28221	0.00102996	0.0213706
MSTRG.797	RP11-288L9.4	66.2371	3.39915	1.03481	3.28481	0.00102053	0.0212346
ENSG00000148600	CDHR1	11.6288	6.71446	2.04403	3.28491	0.00102016	0.0212346
MSTRG.48862	C9orf50	20.0199	4.19186	1.27572	3.28588	0.00101663	0.0211984
MSTRG.33399	ZIC4	39.815	6.34863	1.93164	3.28666	0.00101384	0.0211552
MSTRG.43251	SEMA3E	21.6615	4.99667	1.51849	3.29056	0.00099989	0.0209084
MSTRG.1420	RP11-334A14.8	2.77039	4.64168	1.40862	3.29521	0.000983486	0.0205946
ENSG00000167941	SOST	19.6105	7.46849	2.26528	3.29694	0.000977447	0.0204972
MSTRG.15291	RP11-932O9.9	25.7803	2.73879	0.830578	3.29746	0.000975649	0.0204741
MSTRG.45359	RP11-1134I14.8	11.3774	6.68202	2.02401	3.30138	0.000962102	0.0202185
MSTRG.38076	STARD4-AS1	24.992	3.72586	1.12809	3.3028	0.000957245	0.0201308
MSTRG.26812	POTEKP	158.85	3.88276	1.17552	3.30301	0.000956519	0.0201299
MSTRG.5472	RET	228.478	5.74599	1.73815	3.3058	0.000947042	0.0199589
MSTRG.7008	IGF2-AS	24.8345	7.80812	2.36166	3.30619	0.000945732	0.019958
MSTRG.15705	CTD-2651B20.1	598.484	3.26827	0.98718	3.31072	0.000930573	0.0196914
MSTRG.43219	GNAI1	3000.74	4.21421	1.27295	3.31058	0.000931012	0.0196914
MSTRG.44656	GS1-24F4.2	12.0808	6.76936	2.04372	3.31228	0.000925405	0.0196009
MSTRG.49541	RAI2	84.493	5.3093	1.60229	3.31356	0.000921147	0.0195247
MSTRG.21267	C1QTNF1-AS1	73.5725	5.09194	1.53585	3.31539	0.000915161	0.0194118
MSTRG.8262	RP11-655M14.13	202.648	4.63804	1.3982	3.31714	0.000909445	0.0193183
MSTRG.16651	ADAMTS7P4	29.5827	5.24224	1.57853	3.32096	0.000897071	0.0191202
ENSG00000184908	CLCNKB	43.317	6.99736	2.10698	3.32105	0.000896811	0.0191202
MSTRG.48249	LINC00092	14.2801	7.01125	2.11143	3.32062	0.000898171	0.0191202
MSTRG.33169	TMEM108	4.21349	5.25296	1.58048	3.32365	0.000888486	0.0189962
MSTRG.20515	DLX4	489.134	3.25292	0.977997	3.3261	0.000880688	0.0188516
MSTRG.13643	RP11-896J10.3	311.436	8.38593	2.52043	3.32718	0.000877299	0.0188116
MSTRG.102	TMEM240	24.9259	2.10206	0.631654	3.32786	0.000875155	0.0188023
MSTRG.46704	SLA	12.6047	5.84207	1.75558	3.32772	0.000875593	0.0188023
MSTRG.26753	AC010890.1	15.9821	6.68305	2.00731	3.32937	0.000870439	0.0187189
MSTRG.19917	RP11-686D22.10	8.9347	5.33215	1.60145	3.32958	0.00086977	0.0187181
MSTRG.19808	RP11-848P1.5	99.6904	3.05267	0.916714	3.33001	0.000868414	0.0187026
MSTRG.426	FBLIM1	16.9261	4.66164	1.39964	3.3306	0.000866595	0.0186771
MSTRG.22946	CCDC151	97.9876	3.09666	0.928941	3.33354	0.000857497	0.0185216
MSTRG.13541	RP11-829H16.3	54.0871	3.90303	1.16953	3.33725	0.000846112	0.0183293
MSTRG.10179	ABCD2	15.0959	5.74098	1.7199	3.33797	0.000843932	0.0182955
MSTRG.42021	GPR146	104.94	2.05141	0.614519	3.33823	0.000843132	0.0182916
MSTRG.27583	40922	52.0517	8.87627	2.65507	3.34313	0.000828377	0.017998
MSTRG.5995	DUSP13	21.2335	5.65832	1.69236	3.34345	0.000827427	0.0179906
MSTRG.48597	RP11-162D16.2	12.7686	6.35829	1.90103	3.34466	0.000823827	0.0179388
MSTRG.10015	21404	48.422	2.85763	0.853984	3.34623	0.000819191	0.017851
MSTRG.10376	C1QL4	294.306	3.51009	1.04861	3.34738	0.000815803	0.0178166
MSTRG.1074	HPCAL4	50.2439	5.67487	1.69469	3.34862	0.00081216	0.0177502
MSTRG.25934	WDR54	1588.63	2.25291	0.67262	3.34945	0.000809721	0.0177273
ENSG00000104967	NOVA2	128.072	6.94034	2.07212	3.34939	0.000809912	0.0177273
MSTRG.24217	MAMSTR	315.433	2.65129	0.791398	3.35013	0.000807733	0.0177059
MSTRG.37582	F2RL2	22.9024	5.29215	1.57788	3.35395	0.000796654	0.017476
MSTRG.50891	TMEM255A	175.122	4.69119	1.39857	3.35426	0.000795767	0.0174696
MSTRG.42104	FSCN1	13577.6	4.1801	1.24588	3.35513	0.000793281	0.017428
ENSG00000159224	GIP	12.5278	6.82177	2.03288	3.35572	0.000791594	0.0174039
MSTRG.2435	SPAG17	12.3382	4.20306	1.25239	3.35603	0.000790688	0.0173969
MSTRG.30672	TTC28	1208.64	3.89435	1.16016	3.35674	0.000788684	0.0173658
MSTRG.31940	RP4-555D20.2	58.299	9.03975	2.69112	3.3591	0.000781975	0.0172438
MSTRG.27160	SCN3A	21.6696	3.85534	1.14734	3.36025	0.000778711	0.0171846
MSTRG.17081	CASKIN1	235.112	2.77077	0.824448	3.36075	0.000777303	0.0171793
MSTRG.22405	NFATC1	560.33	2.9266	0.87077	3.36093	0.00077681	0.0171793
MSTRG.46479	NOV	73.4072	3.20693	0.954102	3.36121	0.000776027	0.0171768
MSTRG.45425	RP11-1070A24.2	7.56903	6.09355	1.81117	3.36442	0.000767056	0.0170165
MSTRG.44603	VIPR2	15.227	7.10231	2.11025	3.36563	0.000763695	0.0169675
MSTRG.48300	GABBR2	129.461	4.20342	1.2485	3.36677	0.00076053	0.0169354
MSTRG.18606	VAT1L	56.2972	5.03516	1.49507	3.36783	0.000757627	0.0168835
MSTRG.33605	47614	3.69157	3.21931	0.95528	3.37002	0.00075164	0.0167881
MSTRG.12441	SERP2	16.2605	7.19646	2.13509	3.37056	0.000750152	0.0167676
MSTRG.5343	ZEB1	994.598	4.17674	1.23849	3.37245	0.000745032	0.0166911
ENSG00000225774	SIRPAP1	3.00563	3.74546	1.11037	3.37317	0.000743073	0.0166621
MSTRG.21274	33913	68.9141	4.14369	1.22844	3.37313	0.000743175	0.0166621
MSTRG.29962	CLDN14	8.69225	4.58896	1.36033	3.37341	0.000742444	0.0166621
MSTRG.51316	PNMA6D	56.8192	9.00261	2.66752	3.3749	0.000738419	0.0165933
MSTRG.8120	LTBP3	7509.44	2.15197	0.637353	3.37641	0.000734372	0.016515
MSTRG.19220	PIK3R5	12.2623	6.7919	2.01029	3.37857	0.000728641	0.0163986
ENSG00000145708	CRHBP	16.9802	7.2611	2.14897	3.37887	0.000727848	0.0163932
MSTRG.29304	RP11-112L6.4	228.231	4.64271	1.37364	3.37986	0.000725231	0.0163468
MSTRG.41026	BVES-AS1	10.5395	6.57297	1.94459	3.38014	0.000724499	0.0163428
MSTRG.16538	MEX3B	1051.63	3.2665	0.966144	3.38097	0.000722312	0.0163184
MSTRG.6979	BRSK2	656.161	3.60437	1.06522	3.38369	0.000715199	0.0161701
MSTRG.24481	CACNG7	18.2558	7.3641	2.17529	3.38533	0.000710921	0.016098
MSTRG.7687	ALX4	314.962	5.86341	1.72933	3.39056	0.000697497	0.0158183
MSTRG.32116	FAM212A	62.4154	2.43007	0.716433	3.39191	0.000694083	0.0157603
MSTRG.524	U1	19.166	3.26855	0.962725	3.3951	0.000686032	0.0155943
MSTRG.9390	KIRREL3	511.136	4.73595	1.39485	3.39531	0.000685514	0.0155943
MSTRG.24046	CKM	25.5494	5.11337	1.50589	3.39557	0.000684848	0.0155914
MSTRG.22629	ATCAY	15.1876	5.4449	1.602	3.39881	0.000676802	0.0154559
MSTRG.35950	NDNF	20.0507	6.14733	1.80806	3.39997	0.00067394	0.0154025
MSTRG.32317	PTPRG-AS1	28.8161	3.14433	0.924289	3.40189	0.000669216	0.0153064
MSTRG.1334	AGBL4	13.8805	6.96966	2.04794	3.40326	0.000665878	0.0152418
MSTRG.42058	AMZ1	51.557	2.51335	0.738168	3.40485	0.000662013	0.0151651
MSTRG.2268	RP5-1074L1.1	83.9858	2.10263	0.61724	3.40651	0.000657998	0.0150918
MSTRG.30717	CABP7	97.4675	2.81447	0.826234	3.40638	0.000658301	0.0150918
MSTRG.25117	TRIM54	30.6804	3.7493	1.09967	3.40948	0.000650857	0.0149444
MSTRG.37670	SSBP2	682.331	2.95488	0.866378	3.41061	0.000648177	0.0148944
ENSG00000234537	RP11-100G15.7	12.0981	6.77137	1.98523	3.41088	0.000647535	0.0148913
MSTRG.28402	AC131097.3	10.5099	3.13873	0.920089	3.41133	0.000646473	0.0148785
MSTRG.10528	IGFBP6	2240.57	3.90539	1.14465	3.41187	0.000645191	0.0148722
MSTRG.8331	FGF19	651.494	7.23191	2.1194	3.41224	0.000644315	0.0148636
MSTRG.3520	ASTN1	5.13118	5.52984	1.61962	3.41428	0.000639519	0.0147876
MSTRG.44087	CCDC136	428.405	3.95682	1.15874	3.41477	0.000638361	0.0147724
MSTRG.49823	RGN	18.7388	4.04683	1.1848	3.41561	0.000636397	0.0147501
MSTRG.30435	GGT2	16.346	7.20597	2.10732	3.4195	0.000627366	0.0145687
MSTRG.29203	TNNC2	73.6691	3.08641	0.902287	3.42065	0.000624716	0.014525
MSTRG.20564	CACNA1G	207.171	5.05441	1.4768	3.42254	0.00062039	0.0144358
MSTRG.4932	LINC00702	15.3107	5.75766	1.68202	3.42307	0.000619184	0.0144191
MSTRG.37663	CKMT2	81.0212	3.83257	1.11877	3.42571	0.000613197	0.0143023
MSTRG.38616	FGF1	61.9513	4.58135	1.3367	3.42737	0.000609463	0.0142264
MSTRG.23287	HAPLN4	140.942	5.44541	1.58836	3.42833	0.000607312	0.0141987
MSTRG.19121	DLG4	1488.85	3.51452	1.02447	3.43056	0.000602333	0.0141143
MSTRG.40144	PACSIN1	262.207	4.38947	1.27912	3.43162	0.000599981	0.0140719
MSTRG.9770	KLRD1	18.2238	7.36261	2.14363	3.43464	0.000593336	0.0139382
MSTRG.6146	RP11-57C13.6	6.26009	4.37416	1.27344	3.43491	0.000592748	0.0139355
MSTRG.16621	DNM1P51	48.1899	4.60247	1.33834	3.43894	0.000583986	0.0137514
MSTRG.14077	RP11-355I22.7	14.3573	5.65501	1.64348	3.44087	0.000579841	0.0136756
MSTRG.17170	MMP25	315.351	3.17663	0.92281	3.44234	0.000576703	0.0136125
MSTRG.12297	KL	29.0405	5.60976	1.62918	3.4433	0.000574665	0.0135861
MSTRG.21408	UTS2R	90.2333	4.51748	1.31099	3.44586	0.000569243	0.0134687
MSTRG.37743	52211	21.3524	5.91066	1.71527	3.44591	0.000569133	0.0134687
MSTRG.19139	NLGN2	4768.78	3.30131	0.956878	3.45008	0.000560412	0.0132811
MSTRG.9579	NTF3	211.164	6.45969	1.87171	3.45121	0.000558069	0.0132362
MSTRG.38572	PCDHGA1	6443.07	2.22036	0.643039	3.45291	0.000554575	0.0131639
MSTRG.28203	ECEL1	65.7136	7.52802	2.17795	3.45648	0.000547285	0.0130223
MSTRG.26301	RFX8	18.3817	7.37402	2.13251	3.45791	0.000544374	0.012974
MSTRG.18468	IL34	38.528	4.06923	1.17635	3.45921	0.000541771	0.0129224
ENSG00000204091	TDRG1	5.89676	5.7307	1.65614	3.46027	0.000539631	0.0128817
MSTRG.34935	RHOH	5.64027	5.66746	1.63672	3.4627	0.000534791	0.0127869
ENSG00000108309	RUNDC3A	81.6082	2.33633	0.674501	3.46379	0.000532624	0.0127538
MSTRG.1581	RP4-792G4.2	21.1746	5.65343	1.63223	3.46361	0.000532973	0.0127538
MSTRG.890	BAI2	1898.65	4.2607	1.22983	3.46445	0.000531309	0.0127346
MSTRG.6994	TNNT3	71.1602	7.93271	2.28963	3.46462	0.000530976	0.0127346
MSTRG.29221	SLC12A5	107.662	5.85336	1.68802	3.4676	0.000525132	0.012607
MSTRG.29661	ANKRD20A18P	3.22659	4.86653	1.40266	3.4695	0.000521427	0.0125385
MSTRG.13879	GNG2	939.33	6.08007	1.75193	3.47049	0.000519502	0.012507
MSTRG.29965	RIPPLY3	7.86109	6.14842	1.77167	3.47041	0.000519671	0.012507
MSTRG.20694	38231	245.197	4.19784	1.20911	3.47183	0.000516915	0.0124808
MSTRG.6625	69173	8.01692	5.68709	1.63743	3.47317	0.000514346	0.0124392
MSTRG.761	FAM46B	1125.59	3.91037	1.12556	3.47415	0.000512475	0.0124143
MSTRG.22704	PTPRS	13.6983	6.95053	2.00017	3.47496	0.000510929	0.012387
MSTRG.30411	SCARF2	3628.75	2.31921	0.667267	3.47568	0.000509552	0.0123739
MSTRG.6172	IFIT1	1714.51	4.93108	1.41872	3.47571	0.000509501	0.0123739
MSTRG.17201	RP11-462G12.1	50.7595	4.16707	1.19858	3.47667	0.000507675	0.0123528
MSTRG.28217	ALPI	41.3589	4.58558	1.31875	3.47722	0.00050664	0.0123439
MSTRG.28275	AC079135.1	63.4712	5.48541	1.57664	3.47919	0.000502941	0.0122639
MSTRG.28272	ACKR3	611.07	6.34151	1.82247	3.47962	0.000502127	0.0122639
MSTRG.19403	RASD1	107.17	2.78959	0.801574	3.48014	0.000501147	0.0122505
MSTRG.38776	SYNPO	2466.7	3.6747	1.05549	3.48151	0.000498592	0.0122156
ENSG00000082684	SEMA5B	37.9578	6.74454	1.93734	3.48135	0.000498892	0.0122156
MSTRG.32010	MYL3	15.6767	7.14459	2.05193	3.48189	0.000497896	0.0122115
MSTRG.28044	DES	72.3017	4.69561	1.34803	3.4833	0.000495265	0.0121672
ENSG00000157423	HYDIN	28.7068	3.92432	1.12595	3.48532	0.000491541	0.0120958
MSTRG.8786	RP11-573M3.3	5.42046	3.2386	0.928139	3.48934	0.000484207	0.0119453
MSTRG.33235	SLC35G2	341.05	3.53891	1.01314	3.49302	0.00047759	0.0118017
ENSG00000251085	RP11-893F2.6	18.0284	5.70412	1.63241	3.4943	0.000475306	0.0117698
ENSG00000147234	FRMPD3	86.4804	4.13793	1.18373	3.49567	0.000472875	0.0117344
MSTRG.20742	CA4	8.95443	4.90545	1.40303	3.49633	0.000471711	0.0117154
MSTRG.35020	SLC10A4	95.1891	5.13481	1.46797	3.49789	0.000468956	0.011663
MSTRG.8552	CTD-2530H12.4	5.62615	5.66453	1.61948	3.49775	0.000469209	0.011663
MSTRG.32060	COL7A1	9126.62	4.08772	1.16792	3.50002	0.000465226	0.0116129
MSTRG.15517	CHST14	2664.49	2.47851	0.70808	3.50032	0.000464698	0.0116096
MSTRG.21357	GCGR	108.221	7.42043	2.11976	3.5006	0.000464205	0.0116071
MSTRG.45867	MMP16	797.694	4.88681	1.39578	3.50114	0.00046327	0.0116017
MSTRG.50078	TRO	76.152	4.37538	1.24941	3.50195	0.000461862	0.0115878
MSTRG.23727	DPF1	609.719	3.3586	0.958521	3.50394	0.00045843	0.0115213
MSTRG.31743	TRIM71	127.677	6.58935	1.87989	3.50519	0.000456287	0.0114772
MSTRG.20494	PHOSPHO1	73.1216	7.6821	2.1912	3.50589	0.000455088	0.0114666
MSTRG.30755	OSBP2	1042.49	3.25438	0.927667	3.50813	0.000451264	0.0113994
ENSG00000172116	CD8B	21.6061	7.60833	2.16804	3.50931	0.000449271	0.0113726
MSTRG.22167	TCF4	1593.13	4.2057	1.19813	3.51022	0.000447744	0.0113494
MSTRG.33129	TMCC1-AS1	144.524	2.44219	0.695677	3.51053	0.00044722	0.0113458
MSTRG.20978	RP11-855A2.5	3.75359	5.07555	1.44389	3.51519	0.000439433	0.0111675
MSTRG.50223	66079	7.24283	6.03122	1.71289	3.52107	0.000429804	0.0109322
MSTRG.28049	SPEG	1335.27	3.43902	0.976238	3.52273	0.000427133	0.0108736
MSTRG.30224	PRED62	7.04988	5.98996	1.69961	3.52432	0.000424569	0.0108271
MSTRG.23752	CTC-360G5.9	63.0613	2.86345	0.810856	3.53139	0.000413381	0.0105783
MSTRG.20793	TBX2	9.57661	5.05591	1.43003	3.53553	0.000406962	0.0104322
MSTRG.15288	GOLGA8H	73.3973	3.73769	1.05707	3.53589	0.000406397	0.0104267
MSTRG.9343	SLC37A2	711.074	4.17073	1.17911	3.53717	0.000404432	0.0103853
MSTRG.14848	CKB	6937.02	2.7737	0.783738	3.53906	0.000401552	0.0103204
MSTRG.21698	TUBB6	2231.59	2.58882	0.730963	3.54165	0.000397631	0.0102544
MSTRG.32318	C3orf14	202.782	5.39054	1.52223	3.54121	0.000398291	0.0102544
MSTRG.31488	45261	5.42731	5.61836	1.58524	3.54417	0.000393858	0.0101758
MSTRG.1655	SGIP1	53.8345	6.66038	1.87706	3.5483	0.000387724	0.0100437
MSTRG.24331	SYT3	278.944	5.42576	1.52732	3.55248	0.000381622	0.00990378
MSTRG.10716	KIF5A	415.149	5.53106	1.55359	3.56017	0.00037061	0.00967685
MSTRG.26468	FBLN7	597.846	5.7518	1.61551	3.56036	0.000370343	0.00967685
MSTRG.35165	IGFBP7-AS1	5.34109	5.07985	1.42638	3.56136	0.00036894	0.00965034
MSTRG.6464	CALHM2	569.416	2.63624	0.74011	3.56195	0.000368104	0.009637
MSTRG.36293	RP11-588K22.2	15.7219	7.14992	2.00686	3.56274	0.000367006	0.0096168
MSTRG.7900	MS4A15	4.93626	5.47588	1.53667	3.56346	0.000365994	0.00959879
MSTRG.5544	SYT15	592.542	3.96267	1.11156	3.56495	0.00036392	0.00956141
MSTRG.24259	AC010524.2	60.1382	5.08359	1.42492	3.56762	0.000360233	0.00947297
MSTRG.22740	CTD-2396E7.9	19.1145	7.43062	2.08094	3.5708	0.000355888	0.0093838
MSTRG.33141	RP11-77P16.4	37.1766	2.38137	0.66638	3.57359	0.000352119	0.00930937
MSTRG.6939	CEND1	54.9636	4.2102	1.17748	3.57561	0.000349419	0.00925458
MSTRG.23189	CPAMD8	277.18	5.07729	1.41987	3.57589	0.000349043	0.00925294
MSTRG.8309	MRGPRF	224.889	4.86347	1.3592	3.57818	0.00034599	0.00918852
MSTRG.4482	GJC2	185.376	3.43349	0.959467	3.57854	0.000345524	0.0091844
MSTRG.21353	TSPAN10	265.562	2.54179	0.70818	3.58919	0.000331712	0.00883666
MSTRG.13509	FOXG1	976.62	8.66734	2.41492	3.58908	0.000331843	0.00883666
MSTRG.30213	COL18A1	44.927	4.35135	1.21104	3.59306	0.000326818	0.00872911
MSTRG.3912	LMOD1	252.181	5.78336	1.60973	3.59275	0.000327212	0.00872911
MSTRG.39812	PGBD1	38.2771	3.04941	0.847858	3.59661	0.000322394	0.00863178
MSTRG.5165	VIM	16.3371	5.69923	1.58374	3.59858	0.000319957	0.00857433
MSTRG.28876	DUSP15	18.4582	7.38094	2.04951	3.60132	0.000316601	0.00849982
MSTRG.127	C1orf222	20.8752	4.34819	1.20722	3.60181	0.000316005	0.00849155
MSTRG.24323	LRRC4B	409.628	5.51575	1.52893	3.60759	0.000309052	0.00831987
MSTRG.19024	SMTNL2	89.4509	6.24004	1.7296	3.6078	0.000308808	0.00831987
MSTRG.10754	RP11-620J15.3	400.423	3.60274	0.998206	3.60921	0.000307129	0.00828643
MSTRG.44455	SSPO	275.905	4.20949	1.16618	3.60963	0.000306634	0.00828502
ENSG00000240086	RP11-657O9.1	17.4766	5.95087	1.64819	3.61055	0.000305543	0.0082631
MSTRG.20435	COPZ2	399.435	5.73503	1.5882	3.61102	0.000304999	0.00825596
MSTRG.7941	FADS1	8626.32	4.1404	1.1465	3.61133	0.000304633	0.00825362
MSTRG.168	CCDC27	5.72226	5.69084	1.57531	3.61253	0.000303227	0.00822307
MSTRG.23533	CHST8	24.6075	6.44468	1.78304	3.61443	0.000301013	0.00817808
MSTRG.386	53162	10.1845	6.52225	1.80308	3.61728	0.000297711	0.00809581
MSTRG.893	SPOCD1	566.785	3.94341	1.08987	3.61824	0.000296617	0.00807351
MSTRG.23498	AC007773.2	74.0638	2.2994	0.635093	3.62058	0.000293946	0.0080156
MSTRG.3381	47841	55.8178	6.85606	1.89261	3.62255	0.000291715	0.00797935
MSTRG.1001	COL8A2	807.979	6.35814	1.7549	3.62307	0.000291129	0.00797826
MSTRG.35174	RP11-498E11.2	75.604	7.70824	2.1276	3.62298	0.000291225	0.00797826
MSTRG.27582	TMEFF2	42.8962	8.59741	2.37044	3.62693	0.000286815	0.00787208
MSTRG.28752	42221	28.1945	7.99158	2.20288	3.62779	0.000285853	0.00785298
MSTRG.45579	CYP7B1	28.2308	7.99388	2.20201	3.63027	0.000283129	0.00779992
MSTRG.28655	MACROD2	32.1943	5.14144	1.41616	3.63056	0.000282808	0.00779836
ENSG00000102539	MLNR	5.0108	5.50059	1.51274	3.63618	0.00027671	0.00764451
MSTRG.24430	ZNF331	2085.27	5.77057	1.58599	3.63847	0.000274264	0.00758402
MSTRG.650	ASAP3	2572.66	3.12646	0.858993	3.63968	0.00027298	0.0075556
MSTRG.46105	SDC2	1904.47	5.51913	1.51616	3.64021	0.000272412	0.00754697
MSTRG.23209	CTD-2521M24.10	72.7734	3.97388	1.09118	3.64183	0.000270706	0.00750674
MSTRG.18243	NDRG4	539.56	2.52685	0.693679	3.64269	0.000269808	0.00748887
MSTRG.23635	CLIP3	888.175	3.53274	0.969808	3.64272	0.000269771	0.00748887
MSTRG.19186	HES7	179.04	4.2516	1.16709	3.6429	0.000269587	0.00748887
MSTRG.34556	EVC2	284.722	7.38184	2.02552	3.64441	0.000268006	0.00745993
MSTRG.48595	AL161784.1	173.358	4.74069	1.30062	3.64495	0.000267442	0.00745124
MSTRG.1845	RP11-486G15.2	70.0596	4.97266	1.36425	3.64496	0.000267428	0.00745124
MSTRG.26125	39303	8.72992	6.29814	1.72769	3.64541	0.000266963	0.00745124
MSTRG.18348	RLTPR	347.163	3.54661	0.971684	3.64997	0.000262274	0.00733497
MSTRG.49966	NUDT10	45.438	8.68002	2.378	3.65013	0.000262108	0.00733497
MSTRG.24155	MEIS3	1181.58	5.7301	1.56953	3.65085	0.000261375	0.00732372
MSTRG.41905	LINC00473	224.556	6.18551	1.69282	3.65397	0.000258215	0.00724203
MSTRG.6617	ATRNL1	242.863	7.45037	2.03888	3.65416	0.000258027	0.00724203
MSTRG.33873	NLGN1	55.3203	6.3481	1.73671	3.65524	0.000256943	0.00722659
MSTRG.15372	ACTC1	96.6815	8.54561	2.33668	3.65716	0.000255029	0.00718
MSTRG.36657	51004	47.3962	8.74092	2.38689	3.66205	0.000250208	0.00706448
ENSG00000172350	ABCG4	75.7258	7.02031	1.91667	3.66275	0.000249518	0.00705174
MSTRG.45066	PNMA2	1940.42	5.37868	1.46819	3.66348	0.000248816	0.00703865
MSTRG.22804	ANGPTL4	108.543	2.93823	0.801968	3.66378	0.000248522	0.0070371
MSTRG.2179	RP11-483I13.2	35.2907	8.31521	2.26889	3.66488	0.000247459	0.00702045
MSTRG.26629	39862	92.3329	3.23956	0.883259	3.66774	0.000244702	0.00695561
MSTRG.51083	RP3-473B4.3	43.2066	4.38513	1.19479	3.67021	0.000242354	0.00689551
MSTRG.26446	AC108463.2	306.352	3.37244	0.91779	3.67452	0.000238295	0.00679314
MSTRG.14422	RP11-7F17.7	18.7841	7.40535	2.01465	3.67576	0.000237145	0.00676689
MSTRG.36529	TENM3	5270.74	5.97349	1.62469	3.6767	0.000236269	0.00674842
MSTRG.6416	PITX3	10.1208	6.51205	1.7701	3.67892	0.000234227	0.00670308
MSTRG.50226	AR	645.712	6.33637	1.72169	3.68031	0.00023295	0.00667949
MSTRG.2183	RP11-131J3.1	38.7687	8.45085	2.29497	3.68234	0.000231102	0.00663294
MSTRG.43256	SEMA3A	2139.12	2.84779	0.77309	3.68364	0.000229925	0.00660559
MSTRG.41014	GRIK2	95.4188	4.45372	1.20783	3.68736	0.00022659	0.00652248
MSTRG.16954	RGS11	208.181	3.60342	0.976648	3.68958	0.000224624	0.00647854
MSTRG.2270	SLC16A4	254.467	2.85557	0.773687	3.69086	0.0002235	0.0064524
ENSG00000136099	PCDH8	5.75631	5.70097	1.5442	3.69185	0.000222625	0.00643542
MSTRG.695	RP11-84D1.1	11.514	6.70114	1.81489	3.69232	0.000222221	0.00643438
MSTRG.35955	PRDM5	6.06228	5.77283	1.56274	3.69406	0.000220705	0.00639677
ENSG00000270490	RP11-622C24.1	9.57429	5.05521	1.36774	3.69604	0.000218988	0.00635324
MSTRG.13504	BNIP3P1	56.8367	4.6484	1.25599	3.701	0.000214751	0.0062426
MSTRG.33252	MRAS	939.867	6.14322	1.65901	3.70294	0.000213118	0.00620123
MSTRG.47372	CYP4F26P	22.7466	3.92579	1.05967	3.70473	0.000211617	0.00616363
MSTRG.6825	BNIP3	5019.84	4.64328	1.25327	3.70494	0.000211443	0.00616363
MSTRG.21600	LAMA1	1113.51	4.43653	1.19684	3.70688	0.000209828	0.00612362
MSTRG.49072	PTGDS	56.4288	4.33705	1.169	3.71003	0.000207233	0.00607191
ENSG00000118156	ZNF541	44.0503	6.96996	1.87818	3.71102	0.000206424	0.00605422
MSTRG.24341	KLK13	4.94262	5.48021	1.47589	3.71316	0.000204689	0.00600932
MSTRG.4192	BATF3	283.781	4.50933	1.21246	3.71917	0.000199882	0.00588419
MSTRG.12662	PCDH20	29.7629	8.06974	2.16929	3.71999	0.00019923	0.00587829
MSTRG.7655	PRR5L	936.071	3.47905	0.934613	3.72245	0.000197298	0.00582711
MSTRG.29576	RP4-583P15.11	145.109	6.41329	1.72267	3.72288	0.00019696	0.00582295
MSTRG.49027	GPSM1	2600.53	4.43367	1.19024	3.72502	0.000195299	0.00577964
MSTRG.38070	EPB41L4A-AS2	13.1335	5.52049	1.48013	3.72974	0.000191679	0.00568391
MSTRG.47499	GNE	3034.09	3.91314	1.04857	3.73189	0.000190048	0.00565258
MSTRG.28873	CCM2L	135.331	7.49592	2.00721	3.73449	0.000188095	0.00560498
MSTRG.15074	WHAMMP3	172.152	2.55839	0.684845	3.73572	0.000187181	0.00558422
MSTRG.14839	RP11-260M19.2	5.58782	5.66038	1.51482	3.73668	0.000186468	0.00556857
ENSG00000157766	ACAN	48.2911	8.76815	2.34612	3.7373	0.000186005	0.00556037
MSTRG.34397	48493	62.0959	9.13083	2.4417	3.73954	0.00018436	0.00552237
MSTRG.27882	ACADL	27.9986	7.98191	2.13287	3.74234	0.000182315	0.00546668
MSTRG.12343	TRPC4	119.36	6.4956	1.73481	3.74428	0.000180909	0.00543004
MSTRG.16334	RP11-60L3.1	235.318	5.93267	1.58434	3.74456	0.000180711	0.0054296
MSTRG.19083	SLC52A1	49.3346	5.24673	1.40009	3.74741	0.00017867	0.00537925
MSTRG.2287	PIFO	67.4277	5.40337	1.44156	3.74829	0.000178046	0.00536593
MSTRG.9574	RP11-1038A11.3	85.9843	7.78243	2.07532	3.74999	0.000176843	0.00534607
MSTRG.34513	AC141928.1	283.215	5.64207	1.50113	3.75856	0.000170895	0.00517685
MSTRG.30214	COL18A1	14228.5	4.30959	1.14636	3.75938	0.000170337	0.00516525
MSTRG.3379	XCL2	47.8296	7.09624	1.88636	3.76186	0.000168654	0.00511947
MSTRG.12337	SMAD9-AS1	4.49794	4.83243	1.28443	3.76231	0.000168351	0.00511553
MSTRG.51312	PNMA5	1078.61	9.71261	2.58113	3.76293	0.000167934	0.00510813
MSTRG.30361	TBX1	308.788	5.55814	1.47386	3.77115	0.000162496	0.00495293
MSTRG.16600	ADAMTSL3	113.878	6.12963	1.62441	3.77344	0.00016101	0.00492291
MSTRG.38401	CXCL14	40.7489	8.52277	2.25692	3.77629	0.000159183	0.00487209
MSTRG.15064	RP11-603B24.2	160.891	4.92157	1.30248	3.77861	0.000157706	0.00484194
MSTRG.47251	PTPLAD2	137.726	3.50458	0.927107	3.78012	0.00015675	0.00481761
MSTRG.10732	SLC26A10	95.683	7.10847	1.87924	3.78263	0.000155182	0.00477439
ENSG00000166428	PLD4	5.73346	5.69518	1.50511	3.78389	0.000154396	0.00475517
MSTRG.15383	GOLGA8A	154.739	4.69248	1.23951	3.78576	0.000153237	0.00472514
ENSG00000153012	LGI2	77.3968	6.43397	1.69931	3.78623	0.000152949	0.00472514
MSTRG.25003	AC012065.7	59.0942	3.88431	1.02533	3.78833	0.000151662	0.00469055
MSTRG.32293	FAM107A	6.82745	5.94861	1.56922	3.7908	0.000150163	0.00464907
MSTRG.10536	TENC1	1267.04	2.6522	0.69904	3.79406	0.000148203	0.00460288
MSTRG.30235	43870	91.7923	3.77459	0.993937	3.79762	0.000146095	0.00454218
MSTRG.22795	FBN3	369.483	8.53065	2.24622	3.79778	0.000145995	0.00454218
MSTRG.20226	CNTNAP1	2370.29	3.25373	0.856592	3.79846	0.000145599	0.00453632
MSTRG.8561	WNT11	778.313	5.68723	1.4958	3.80214	0.000143452	0.00447889
MSTRG.41920	56853	41.1596	8.53726	2.24475	3.80321	0.000142833	0.00446428
ENSG00000228510	RP11-339B21.8	8.92875	6.33511	1.6653	3.80418	0.000142275	0.00445343
MSTRG.29022	RP5-977B1.11	333.065	5.90976	1.55203	3.80776	0.000140233	0.00440168
MSTRG.38995	RANBP17	381.643	5.88301	1.54357	3.8113	0.000138236	0.00434416
MSTRG.17995	RP11-480G7.1	32.9821	5.22326	1.37023	3.81196	0.000137869	0.00434134
MSTRG.22779	CTD-3193O13.9	413.612	3.73471	0.979422	3.81318	0.000137189	0.00432916
ENSG00000170214	ADRA1B	32.8495	8.21218	2.15309	3.81414	0.00013666	0.00432171
MSTRG.10591	RP11-968A15.2	53.2237	2.06159	0.540471	3.81443	0.000136497	0.00432119
MSTRG.11166	ALX1	27.0866	7.93416	2.07977	3.81493	0.000136224	0.00431716
MSTRG.40369	DLK2	604.543	3.13094	0.820369	3.81651	0.000135354	0.00429423
MSTRG.23369	ZNF43	544.139	6.21345	1.62674	3.81957	0.000133684	0.00425038
MSTRG.29555	NKAIN4	11.5153	4.1138	1.07664	3.82095	0.00013294	0.00423799
MSTRG.45229	GPR124	2710.35	5.19757	1.36022	3.82112	0.000132845	0.00423799
MSTRG.19291	RP11-214O1.2	44.2294	5.67746	1.48603	3.82056	0.000133151	0.00423799
MSTRG.9671	72557	228.427	7.24781	1.89704	3.8206	0.000133129	0.00423799
MSTRG.19594	RP11-744K17.2	56.1887	8.50256	2.225	3.82138	0.000132706	0.00423799
MSTRG.15264	ULK4P2	37.9243	3.47886	0.909928	3.82323	0.000131714	0.00422348
MSTRG.31809	ITGA9	606.569	4.48036	1.17195	3.823	0.000131836	0.00422348
MSTRG.41411	CTGF	16198.1	3.03931	0.793882	3.82841	0.000128974	0.00415033
MSTRG.42087	SLC29A4	959.71	5.13953	1.34258	3.82811	0.000129131	0.00415033
ENSG00000259660	DNM1P47	61.311	9.11271	2.38047	3.82812	0.000129128	0.00415033
MSTRG.23940	PSG1	31.7268	8.16242	2.13041	3.83139	0.000127421	0.00411782
MSTRG.22632	NMRK2	50.7727	8.84056	2.30701	3.83204	0.000127083	0.00411138
MSTRG.2181	SLC25A24P1	62.3081	8.17079	2.13074	3.83471	0.00012571	0.00407591
MSTRG.37323	CTD-2003D5.1	7.48456	2.90718	0.757368	3.83853	0.000123772	0.00401748
MSTRG.42068	SDK1	1750.76	5.46868	1.42368	3.84122	0.000122422	0.00398243
MSTRG.6331	SFRP5	154.95	6.99978	1.81822	3.84981	0.000118212	0.00385396
MSTRG.28009	CYP27A1	1244.37	4.86127	1.2609	3.8554	0.000115539	0.00377935
MSTRG.31462	SYN2	158.251	4.58968	1.19024	3.8561	0.00011521	0.00377633
MSTRG.25058	EFR3B	293.628	3.15216	0.816942	3.85849	0.00011409	0.00374442
MSTRG.44470	RARRES2	336.119	3.32203	0.860119	3.86229	0.000112328	0.00369479
MSTRG.40649	OGFRL1	3137.69	5.362	1.38795	3.86326	0.000111883	0.00368428
MSTRG.21459	COLEC12	2696.23	11.4107	2.95253	3.86473	0.00011121	0.00367031
MSTRG.44344	TRBJ2-1	18.9023	7.41403	1.91772	3.86607	0.000110605	0.00365443
MSTRG.29585	C20orf201	16.3709	6.23418	1.61208	3.86717	0.000110105	0.00364606
MSTRG.7719	CHRM4	90.999	3.4655	0.895817	3.86853	0.000109493	0.00363774
MSTRG.15326	RP11-758N13.1	39.0185	6.00064	1.55132	3.86808	0.000109694	0.00363774
MSTRG.35923	SYNPO2	68.1354	4.27805	1.10445	3.87346	0.000107303	0.00358164
MSTRG.2460	HSD3B1	31.4115	8.14772	2.10348	3.87344	0.00010731	0.00358164
MSTRG.48399	FRRS1L	43.2224	8.6079	2.2211	3.87551	0.000106401	0.00355938
MSTRG.11779	P2RX7	31.4937	4.84365	1.24792	3.88138	0.000103865	0.00348244
MSTRG.27338	TTC30A	1053.6	3.43598	0.88511	3.88199	0.000103607	0.00347773
MSTRG.14840	CTD-2223O18.1	45.9526	7.72673	1.98997	3.88283	0.000103246	0.00346957
MSTRG.29596	ZNF512B	2699.51	3.3167	0.854075	3.88339	0.000103012	0.00346563
MSTRG.16582	SH3GL3	69.6226	8.3317	2.14453	3.8851	0.000102287	0.00344912
MSTRG.2765	SV2A	2678.61	6.02188	1.54957	3.88616	0.000101843	0.00344201
MSTRG.1164	LEPRE1	3830.59	2.19652	0.565165	3.88651	0.000101696	0.003441
MSTRG.2829	MLLT11	1584.91	3.29228	0.847056	3.88674	0.000101601	0.003441
MSTRG.6124	SNCG	361.78	5.00408	1.28701	3.88814	0.000101016	0.00342583
MSTRG.30701	RASL10A	207.462	4.1145	1.0581	3.88858	0.000100834	0.00342361
MSTRG.17284	GRIN2A	255.966	7.32798	1.88289	3.89188	9.94706e-05	0.0033812
MSTRG.36773	C5orf49	11.3844	6.68351	1.71648	3.89373	9.8715e-05	0.00335943
MSTRG.28323	41745	41.9466	8.56488	2.19966	3.89373	9.87163e-05	0.00335943
MSTRG.44497	SMARCD3	2098.82	3.34461	0.858809	3.89447	9.84122e-05	0.00335803
MSTRG.32291	ACOX2	212.229	5.4926	1.41039	3.89439	9.84477e-05	0.00335803
MSTRG.45718	RP11-758M4.4	172.81	5.86508	1.50481	3.89757	9.71624e-05	0.00332187
MSTRG.27579	SDPR	382.186	5.32733	1.36641	3.89877	9.6684e-05	0.00330935
MSTRG.16332	ISLR	91.185	7.80709	2.0016	3.90043	9.60223e-05	0.00329052
MSTRG.279	PIK3CD	1670.27	4.53103	1.16061	3.90402	9.46096e-05	0.00324721
MSTRG.15754	RP11-227D13.1	34.0518	8.26374	2.11678	3.90392	9.46484e-05	0.00324721
MSTRG.2244	CSF1	1818.98	3.44809	0.88129	3.91255	9.13281e-05	0.00315901
MSTRG.6239	CYP26A1	354.661	4.80007	1.22618	3.91465	9.05341e-05	0.00313522
ENSG00000100987	VSX1	13.5264	6.93173	1.77064	3.91481	9.04761e-05	0.00313522
MSTRG.2259	SLC6A17	134.364	9.11823	2.32655	3.9192	8.8844e-05	0.00308393
MSTRG.6436	INA	490.429	9.18198	2.33789	3.92746	8.58477e-05	0.00298343
MSTRG.14747	MEG3	80.7185	9.50933	2.42103	3.9278	8.57269e-05	0.00298275
ENSG00000152779	SLC16A12	62.1132	6.59839	1.67916	3.92958	8.5093e-05	0.00297121
MSTRG.48183	BARX1	1646.89	8.43455	2.14509	3.93204	8.42292e-05	0.00294453
MSTRG.3252	OLFML2B	198.311	6.26373	1.59027	3.93879	8.18938e-05	0.0028731
MSTRG.26676	CCDC74B	397.236	4.46986	1.13427	3.94073	8.12325e-05	0.00285329
MSTRG.44192	CALD1	8295.12	4.09069	1.03765	3.94225	8.07216e-05	0.00283873
MSTRG.12140	NUS1P2	32.5774	7.71648	1.95545	3.94615	7.94172e-05	0.00280288
MSTRG.17061	NPW	132.37	4.23605	1.07338	3.94648	7.93088e-05	0.0028024
MSTRG.7539	MPPED2	53.6228	8.91925	2.25974	3.94703	7.9127e-05	0.00279933
MSTRG.44505	WDR86	18.8299	7.40998	1.8765	3.94883	7.8534e-05	0.00278503
MSTRG.41075	NR2E1	35.2411	8.31309	2.10264	3.95364	7.69709e-05	0.00273288
MSTRG.579	SH2D5	286.807	3.31983	0.839312	3.95542	7.64003e-05	0.00271589
MSTRG.10831	C12orf56	106.054	6.66314	1.68352	3.95787	7.56205e-05	0.00269792
ENSG00000115155	OTOF	43.6979	6.474	1.63505	3.95952	7.51e-05	0.00268585
MSTRG.32147	CACNA2D2	416.055	3.86981	0.976379	3.96343	7.38812e-05	0.00264547
MSTRG.24652	ZIK1	294.264	6.57693	1.65854	3.96549	7.32468e-05	0.00262594
MSTRG.31841	SCN5A	201.221	4.86034	1.22521	3.96695	7.27982e-05	0.00261621
MSTRG.1335	BEND5	42.9742	8.59989	2.1667	3.96912	7.21384e-05	0.00259566
MSTRG.29021	MYL9	11636.4	6.19722	1.55995	3.97271	7.1061e-05	0.00256002
MSTRG.14506	RP11-497E19.1	11.5711	6.70767	1.68787	3.97405	7.06604e-05	0.0025487
MSTRG.829	RAB42	360.753	4.12872	1.03676	3.98234	6.82392e-05	0.00246438
MSTRG.51323	U82695.10	54.3774	8.93918	2.24454	3.98263	6.8156e-05	0.00246438
MSTRG.30138	AIRE	19.5761	7.46489	1.87357	3.98432	6.76742e-05	0.00244997
MSTRG.25062	RP11-509E16.1	352.079	3.89828	0.976859	3.99063	6.58986e-05	0.00239666
MSTRG.16617	RP11-182J1.14	12.262	4.63834	1.16237	3.99041	6.59579e-05	0.00239666
MSTRG.44655	XKR5	51.3029	8.85546	2.21895	3.99083	6.5842e-05	0.00239666
ENSG00000232977	LINC00327	31.6716	5.49432	1.37641	3.99176	6.55843e-05	0.00239192
MSTRG.9468	GLB1L3	127.599	8.77616	2.19612	3.99621	6.43656e-05	0.00235038
MSTRG.36057	PABPC4L	99.1808	8.84272	2.20997	4.00129	6.29983e-05	0.0023033
MSTRG.22695	TINCR	205.971	3.6193	0.904171	4.0029	6.25709e-05	0.00229051
MSTRG.9867	HTR7P1	177.681	3.00936	0.751235	4.00588	6.17875e-05	0.00226464
MSTRG.39464	ELOVL2	948.121	9.25354	2.30959	4.00657	6.16081e-05	0.00226088
MSTRG.13464	NFATC4	844.557	3.69251	0.920544	4.01123	6.04042e-05	0.00222223
MSTRG.39619	CMAHP	79.4275	5.61638	1.40015	4.01128	6.03904e-05	0.00222223
MSTRG.35476	TMEM150C	278.222	4.32238	1.07704	4.01319	5.9904e-05	0.00220933
MSTRG.23418	36295	25.9392	6.24842	1.55687	4.01344	5.9841e-05	0.00220933
MSTRG.33354	PAQR9	28.9791	7.06408	1.75994	4.01382	5.97432e-05	0.00220893
MSTRG.24118	PNMAL2	4.38595	5.30509	1.32149	4.01446	5.95811e-05	0.0022057
MSTRG.48893	LAMC3	398.626	6.97993	1.73854	4.01483	5.94898e-05	0.00220508
MSTRG.89	MXRA8	3855.46	3.7646	0.937373	4.01612	5.91653e-05	0.00219761
MSTRG.10223	PRICKLE1	908.483	4.92162	1.22553	4.01592	5.92136e-05	0.00219761
MSTRG.25581	AC007743.1	15.5413	3.52214	0.876599	4.01796	5.87036e-05	0.00218418
MSTRG.39184	ZNF354C	851.581	4.8065	1.19562	4.0201	5.81741e-05	0.00216928
ENSG00000136449	MYCBPAP	55.2142	4.31718	1.07306	4.02323	5.74042e-05	0.00214394
MSTRG.17009	TPSG1	9.65654	6.4438	1.60136	4.02396	5.72285e-05	0.00214009
MSTRG.41235	FAM26E	222.392	7.09542	1.75931	4.03306	5.50547e-05	0.00206554
MSTRG.50322	NAP1L2	104.974	7.23418	1.7938	4.03289	5.50952e-05	0.00206554
MSTRG.45266	RP11-350N15.4	14.0208	6.98496	1.73151	4.03404	5.48267e-05	0.00206072
MSTRG.16510	FAH	2186.95	2.89997	0.718493	4.03619	5.43268e-05	0.0020474
MSTRG.9461	JAM3	1172.89	4.35329	1.07848	4.0365	5.42538e-05	0.0020474
MSTRG.37815	LINC00461	13.9721	6.97718	1.72867	4.03616	5.43337e-05	0.0020474
MSTRG.48594	STOM	4915.11	4.35163	1.07652	4.04232	5.29246e-05	0.00200197
MSTRG.8959	GUCY1A2	128.421	5.97283	1.47637	4.04562	5.21841e-05	0.00197924
MSTRG.1562	KANK4	318.656	7.09184	1.75298	4.0456	5.21895e-05	0.00197924
MSTRG.40214	CPNE5	111.769	3.87405	0.952992	4.06514	4.80038e-05	0.00182755
MSTRG.49026	64748	27.3268	7.94647	1.95369	4.06743	4.75355e-05	0.00181206
MSTRG.33675	SHOX2	325.699	4.29392	1.05421	4.07313	4.63846e-05	0.00177048
MSTRG.24333	CLEC11A	95.4679	7.85917	1.92881	4.07462	4.60886e-05	0.00176146
MSTRG.11435	GLT8D2	88.7677	3.07972	0.755729	4.07517	4.59815e-05	0.00175964
MSTRG.1799	NEXN	805.267	5.58279	1.36983	4.07554	4.59085e-05	0.00175913
MSTRG.31859	MYRIP	64.9277	5.65547	1.3872	4.07689	4.56421e-05	0.0017512
MSTRG.27323	AC009336.24	20.4587	7.52833	1.84609	4.07799	4.54261e-05	0.00174518
MSTRG.23420	ZNF730	61.5485	8.63579	2.11745	4.0784	4.5347e-05	0.00174441
MSTRG.27371	AC009948.5	8.36291	5.75207	1.40905	4.08223	4.46048e-05	0.0017181
ENSG00000254510	RP11-867G23.10	29.3864	8.05115	1.97146	4.08385	4.42964e-05	0.00170845
MSTRG.6896	IFITM2	3704.79	2.69157	0.658863	4.08517	4.40445e-05	0.00170096
MSTRG.27242	DLX1	340.007	5.06443	1.23939	4.08624	4.3842e-05	0.00169536
MSTRG.39298	RP4-668J24.2	21.502	5.99241	1.46408	4.09296	4.25902e-05	0.00164911
MSTRG.32089	KLHDC8B	809.521	3.5454	0.8654	4.09684	4.18836e-05	0.00162388
MSTRG.35185	EPHA5	589.851	7.34369	1.79122	4.09983	4.13461e-05	0.00160515
MSTRG.34673	LINC01096	27.7559	7.96953	1.94279	4.10211	4.09405e-05	0.0015915
MSTRG.19238	GLP2R	114.845	6.83904	1.66676	4.1032	4.07467e-05	0.00158606
MSTRG.29156	WISP2	26.645	4.12403	1.00489	4.10398	4.06098e-05	0.00158282
MSTRG.925	SYNC	290.69	4.53493	1.10443	4.10613	4.02342e-05	0.00157025
MSTRG.16808	RGMA	22.9303	4.87406	1.1866	4.10758	3.99827e-05	0.0015625
MSTRG.49900	PCSK1N	593.247	5.79179	1.40965	4.10868	3.97924e-05	0.00155713
MSTRG.10568	HOXC13	1240.44	3.82919	0.930669	4.11445	3.88102e-05	0.00152071
MSTRG.20183	TTC25	107.649	3.92817	0.953983	4.11765	3.82749e-05	0.00150571
MSTRG.42944	INTS4L1	21.5399	6.19228	1.50406	4.11704	3.83763e-05	0.00150571
MSTRG.36971	CDH6	253.479	7.97185	1.93621	4.11725	3.83417e-05	0.00150571
MSTRG.10857	22338	31.7011	6.53137	1.58443	4.12222	3.75233e-05	0.00148012
MSTRG.6193	HTR7	66.3695	7.56824	1.83057	4.13437	3.55923e-05	0.00140875
MSTRG.1437	GLIS1	27.5003	7.95645	1.92454	4.1342	3.56187e-05	0.00140875
MSTRG.10022	IFLTD1	71.0739	5.12876	1.2394	4.13811	3.50172e-05	0.00138869
MSTRG.4689	GREM2	36.9062	7.03031	1.69871	4.13862	3.49407e-05	0.00138752
MSTRG.32247	WNT5A-AS1	159.035	7.59966	1.83443	4.14279	3.43103e-05	0.00136432
MSTRG.17212	GLIS2	2175.97	2.32618	0.561263	4.14454	3.405e-05	0.0013558
MSTRG.5256	APBB1IP	60.3036	5.19816	1.25391	4.14556	3.38987e-05	0.00135159
MSTRG.48924	NTNG2	436.44	6.41824	1.54723	4.14823	3.35061e-05	0.00133775
MSTRG.32031	CSPG5	278.252	3.52743	0.849666	4.15155	3.30238e-05	0.00132207
MSTRG.19923	RASL10B	1356.5	5.38016	1.29585	4.15184	3.29817e-05	0.00132207
MSTRG.23526	SLC7A10	202.359	5.26705	1.26846	4.1523	3.29143e-05	0.00132128
ENSG00000224592	RP5-884C9.2	6.82357	5.94468	1.43046	4.15579	3.24168e-05	0.00130308
MSTRG.15712	SEMA6D	201.386	6.35527	1.52923	4.15587	3.24056e-05	0.00130308
MSTRG.20309	ADAM11	700.511	3.06059	0.735093	4.16354	3.13357e-05	0.00126306
MSTRG.35796	LEF1	163.894	5.5967	1.34411	4.16387	3.12898e-05	0.00126294
MSTRG.858	MATN1	11.8416	6.73933	1.61693	4.16798	3.07312e-05	0.00124209
MSTRG.594	RP5-1071N3.1	21.9651	4.55993	1.09387	4.16862	3.06453e-05	0.00124031
MSTRG.20054	ARL5C	10.0053	6.49991	1.55804	4.17185	3.02142e-05	0.00122455
MSTRG.43677	PCOLCE	3839.86	4.67423	1.11983	4.17405	2.9923e-05	0.00121518
MSTRG.14916	TMEM121	204.182	4.73383	1.13415	4.17391	2.99418e-05	0.00121518
MSTRG.50626	TCEAL7	65.6604	7.30539	1.74949	4.17573	2.97026e-05	0.00120879
MSTRG.30223	PCBP3	137.755	7.1606	1.71357	4.17875	2.93114e-05	0.00119452
MSTRG.4413	MIXL1	40.8165	7.17805	1.71695	4.1807	2.90612e-05	0.00118596
MSTRG.39383	PPP1R3G	72.3746	5.56664	1.33113	4.1819	2.89081e-05	0.00118299
MSTRG.40447	PLA2G7	15.0548	7.08462	1.69296	4.18476	2.85472e-05	0.00117147
MSTRG.24196	EMP3	1972.62	3.69269	0.882238	4.18559	2.84427e-05	0.00116881
MSTRG.15608	STARD9	1243.83	4.10885	0.981149	4.1878	2.81676e-05	0.00115911
MSTRG.45159	PURG	72.0258	6.12522	1.46245	4.18833	2.81009e-05	0.00115798
ENSG00000133878	DUSP26	19.7297	7.47691	1.78353	4.1922	2.76258e-05	0.00114364
MSTRG.20486	RP11-501C14.5	26.6594	7.91087	1.88715	4.19197	2.76546e-05	0.00114364
MSTRG.3382	47852	110.296	9.95967	2.37599	4.1918	2.76752e-05	0.00114364
MSTRG.1875	CYR61	31457.1	4.1224	0.982987	4.19375	2.74375e-05	0.0011402
MSTRG.23419	CTD-2291D10.4	296.235	8.31917	1.98132	4.19879	2.68342e-05	0.0011167
MSTRG.27318	HOXD-AS2	84.4119	7.19817	1.7133	4.20134	2.65345e-05	0.00110735
MSTRG.2393	NGF	20.5097	7.53413	1.79341	4.20102	2.65719e-05	0.00110735
MSTRG.43071	FZD9	317.38	5.23382	1.24449	4.2056	2.60396e-05	0.00108824
MSTRG.23232	JAK3	145.223	3.25587	0.774079	4.20612	2.59793e-05	0.00108726
MSTRG.30447	TUBA3FP	136.214	3.36258	0.798568	4.21077	2.54504e-05	0.00106664
ENSG00000189127	ANKRD34B	25.7966	7.86342	1.86612	4.21379	2.5112e-05	0.00105395
MSTRG.18937	SERPINF1	516.645	4.01989	0.953825	4.2145	2.50334e-05	0.00105215
MSTRG.32761	RP11-572C15.6	277.648	5.44294	1.29067	4.21713	2.47426e-05	0.00104141
MSTRG.2968	ATP8B2	2230.09	4.71582	1.11764	4.21943	2.44919e-05	0.00103233
MSTRG.6681	PPAPDC1A	135.519	8.04445	1.90495	4.22291	2.41168e-05	0.00101798
MSTRG.44299	DENND2A	720.845	5.97939	1.41572	4.22357	2.40464e-05	0.00101646
MSTRG.40657	KCNQ5	62.1567	5.22622	1.23714	4.22443	2.39547e-05	0.00101404
MSTRG.50622	BEX4	542.54	8.9219	2.11179	4.2248	2.39149e-05	0.00101381
MSTRG.9138	FXYD2	405.363	5.23824	1.23844	4.2297	2.34002e-05	0.000993415
MSTRG.36900	CDH18	4.63229	4.89237	1.15627	4.23117	2.3248e-05	0.000988376
MSTRG.8179	CNIH2	289.71	3.8798	0.916877	4.23153	2.32103e-05	0.000988195
MSTRG.6466	RP11-225H22.4	4.5584	5.37168	1.26867	4.2341	2.29471e-05	0.000978402
MSTRG.42509	BMPER	245.054	4.60168	1.08608	4.23697	2.26554e-05	0.000967364
MSTRG.42273	AC003986.6	14.9976	7.08265	1.66918	4.24319	2.20363e-05	0.00094229
MSTRG.43719	COL26A1	568.297	7.50559	1.76871	4.24355	2.20015e-05	0.000942168
MSTRG.20877	LIMD2	931.578	3.7772	0.889807	4.24497	2.18624e-05	0.000938188
MSTRG.41980	FAM120B	9.10991	6.35781	1.49587	4.25025	2.13536e-05	0.000918424
MSTRG.36554	STOX2	282.644	4.83626	1.13769	4.25094	2.12879e-05	0.000916933
MSTRG.26619	GYPC	307.074	9.70778	2.28345	4.25136	2.1248e-05	0.000916553
MSTRG.42713	CAMK2B	129.994	4.18231	0.982692	4.25597	2.08143e-05	0.000899161
MSTRG.15760	SHC4	116.394	5.31445	1.2487	4.25598	2.08138e-05	0.000899161
MSTRG.38143	SEMA6A	1129.78	4.26008	1.00054	4.25777	2.06474e-05	0.000894568
MSTRG.31161	FBLN1	9048.96	6.35719	1.49239	4.25974	2.04662e-05	0.000888024
MSTRG.31141	PHF21B	122.324	8.71415	2.04496	4.26128	2.03256e-05	0.000883222
MSTRG.3117	CD1D	53.5037	8.9161	2.08885	4.26843	1.9685e-05	0.000856645
MSTRG.37098	EGFLAM	23.6057	7.73423	1.81017	4.27266	1.93156e-05	0.000841812
MSTRG.4650	NID1	5459.23	7.57085	1.77086	4.27525	1.90924e-05	0.000833444
MSTRG.34552	STK32B	271.921	6.00332	1.40366	4.2769	1.89513e-05	0.000829613
ENSG00000260634	RP11-521O16.1	5.61879	5.66253	1.32331	4.27907	1.87674e-05	0.00082278
MSTRG.10557	MAP3K12	1083.29	3.44447	0.804776	4.28003	1.86864e-05	0.00082045
MSTRG.25846	VAX2	102.726	9.85703	2.30132	4.28321	1.84214e-05	0.000810021
MSTRG.22650	FSD1	620.672	6.46487	1.50811	4.28674	1.81314e-05	0.000798458
MSTRG.21082	FADS6	31.0991	8.13294	1.8961	4.2893	1.79234e-05	0.000790476
MSTRG.27320	HOXD3	245.96	7.92782	1.84791	4.29015	1.78552e-05	0.000788651
MSTRG.14377	PGF	446.351	3.98144	0.927749	4.29151	1.77464e-05	0.000785021
MSTRG.33304	SPSB4	462.776	9.10431	2.12008	4.29433	1.75222e-05	0.000776264
MSTRG.32011	PTH1R	155.986	8.49142	1.97659	4.29601	1.73903e-05	0.000771579
MSTRG.32125	SLC38A3	158.845	6.82955	1.5887	4.29882	1.71711e-05	0.000764151
MSTRG.38853	FAXDC2	428.917	3.55083	0.824963	4.30422	1.67572e-05	0.000746859
MSTRG.38427	AC009014.3	68.3916	6.56988	1.52614	4.30491	1.67055e-05	0.000745683
MSTRG.34080	THPO	42.7963	4.53713	1.05356	4.30648	1.65875e-05	0.000743038
MSTRG.22797	CTD-3020H12.4	131.785	6.50881	1.51156	4.30603	1.66211e-05	0.000743038
ENSG00000186235	AC016757.3	17.7302	6.35273	1.4724	4.31455	1.59927e-05	0.000718209
MSTRG.3378	XCL2	274.104	6.61694	1.53336	4.31531	1.59379e-05	0.00071684
MSTRG.37584	F2R	4197.03	6.12978	1.41937	4.31868	1.56968e-05	0.000708399
MSTRG.30695	RNU6-1219P	166.152	6.532	1.51255	4.31854	1.57068e-05	0.000708399
MSTRG.49371	NLGN4X	1769.79	11.1726	2.58729	4.31826	1.57262e-05	0.000708399
MSTRG.16567	ADAMTS7P2	9.28534	6.39148	1.47961	4.31971	1.56235e-05	0.000707013
MSTRG.12334	SMAD9	1065.32	4.31713	0.997199	4.32926	1.49613e-05	0.000679129
MSTRG.22796	CERS4	1192.17	6.08836	1.4062	4.32966	1.49337e-05	0.000678921
MSTRG.22463	PRTN3	40.8212	8.5252	1.96846	4.33091	1.48497e-05	0.000677188
MSTRG.43744	ORAI2	2834.46	3.76377	0.868718	4.33255	1.4739e-05	0.000673182
ENSG00000234965	SHISA8	5.16372	5.54675	1.27894	4.33701	1.44436e-05	0.000661521
MSTRG.43252	SEMA3E	418.702	6.78502	1.56455	4.33674	1.44613e-05	0.000661521
MSTRG.28223	EFHD1	980.667	5.46233	1.25879	4.33936	1.42901e-05	0.000656745
MSTRG.33807	CLDN11	316.582	5.52906	1.27278	4.34408	1.39859e-05	0.000643765
MSTRG.32993	HEG1	12466.6	5.02459	1.15594	4.34675	1.38171e-05	0.000636992
MSTRG.3447	DNM3	310.414	3.9166	0.90054	4.34917	1.36652e-05	0.000630974
MSTRG.45267	RPS20P22	7.95399	6.1716	1.41889	4.34958	1.36397e-05	0.000630784
MSTRG.16429	LINGO1	778.508	7.6184	1.75135	4.35002	1.36127e-05	0.000630521
MSTRG.15227	FAM189A1	433.129	7.44535	1.71135	4.35056	1.3579e-05	0.00063017
MSTRG.31059	CSDC2	574.038	8.53742	1.96221	4.35091	1.35573e-05	0.00063017
MSTRG.16212	CORO2B	383.76	8.99845	2.06838	4.35048	1.35837e-05	0.00063017
MSTRG.26207	AC021188.4	13.2421	6.90152	1.58483	4.35475	1.33217e-05	0.000620944
MSTRG.43718	COL26A1	79.3002	7.85185	1.80276	4.35545	1.32792e-05	0.000619943
MSTRG.988	TFAP2E	337.218	4.01168	0.920686	4.35727	1.31694e-05	0.000615787
MSTRG.3397	CCDC181	143.919	3.58258	0.821554	4.36074	1.29624e-05	0.000607196
ENSG00000119919	NKX2-3	20.3683	7.52167	1.72488	4.36069	1.2965e-05	0.000607196
MSTRG.14715	HHIPL1	113.708	4.93201	1.13006	4.36438	1.27481e-05	0.000598938
MSTRG.17395	PARN	13.4211	3.64932	0.835947	4.3655	1.26835e-05	0.000596853
MSTRG.6833	69404	17.2405	7.2815	1.66771	4.36616	1.26449e-05	0.000595987
MSTRG.94	ANKRD65	32.6608	5.39541	1.23373	4.37325	1.22411e-05	0.000577877
MSTRG.28368	SNED1	338.851	3.19129	0.729115	4.37693	1.20361e-05	0.000569109
MSTRG.20516	DLX3	487.961	6.68209	1.52428	4.38377	1.16645e-05	0.000553315
MSTRG.6204	68706	43.2749	8.60992	1.96258	4.38704	1.14905e-05	0.000546818
MSTRG.3163	KCNJ10	44.3649	3.82614	0.871546	4.39007	1.13316e-05	0.00054098
MSTRG.19511	MFAP4	142.615	3.82874	0.872206	4.38972	1.13495e-05	0.00054098
MSTRG.51501	NLGN4Y	75.6537	8.93305	2.03432	4.39117	1.12742e-05	0.000539134
MSTRG.39228	GFPT2	1558.73	6.25183	1.42282	4.39396	1.11305e-05	0.000533127
MSTRG.28198	NPPC	56.9577	9.00601	2.04875	4.39586	1.10337e-05	0.00053021
MSTRG.44904	MICU3	137.599	10.2787	2.33513	4.40177	1.07372e-05	0.00051765
MSTRG.48858	PRRX2	491.728	5.89387	1.33819	4.40436	1.06096e-05	0.000512334
ENSG00000260163	RP11-521O16.2	4.40806	5.31438	1.20594	4.40684	1.04888e-05	0.000507333
MSTRG.34586	CCDC96	194.125	2.71135	0.615098	4.40799	1.04334e-05	0.000505478
MSTRG.199	LINC00337	70.5973	3.15597	0.71451	4.41698	1.00092e-05	0.000486389
MSTRG.28322	TWIST2	171.274	10.5945	2.39874	4.41668	1.00229e-05	0.000486389
MSTRG.39041	NKX2-5	300.506	9.56648	2.16137	4.42612	9.59439e-06	0.000467905
ENSG00000174348	PODN	31.6856	8.1604	1.84279	4.42829	9.49816e-06	0.000465088
MSTRG.24760	PXDN	17798.6	8.47984	1.91513	4.4278	9.51973e-06	0.000465088
MSTRG.29758	ADAMTS5	154.375	10.4446	2.35882	4.42791	9.51513e-06	0.000465088
MSTRG.5881	CDH23	474.622	7.0309	1.58716	4.42986	9.42944e-06	0.000463692
MSTRG.2794	ADAMTSL4	1846.99	3.75646	0.847728	4.43121	9.37075e-06	0.000461576
MSTRG.37345	RNF180	34.9952	5.72228	1.28943	4.43783	9.08705e-06	0.00044835
MSTRG.26127	39305	38.8304	8.45325	1.90412	4.43945	9.01893e-06	0.000446482
MSTRG.23237	KCNN1	120.007	4.91777	1.10684	4.44308	8.86793e-06	0.000439745
MSTRG.9016	CRYAB	136.847	4.68342	1.05387	4.44402	8.82916e-06	0.00043856
MSTRG.38169	PRR16	272.434	8.26941	1.85837	4.44981	8.59467e-06	0.000428354
MSTRG.24280	CPT1C	1701.12	5.75709	1.29221	4.45525	8.37966e-06	0.000419766
MSTRG.42788	ABCA13	226.561	6.14627	1.37942	4.45568	8.36273e-06	0.00041963
MSTRG.37820	MEF2C	189.31	6.88576	1.5451	4.45651	8.33029e-06	0.000418714
MSTRG.22451	AC005559.2	21.8833	7.14019	1.60218	4.45655	8.32897e-06	0.000418714
MSTRG.6627	C10orf82	247.703	8.48513	1.9014	4.46257	8.09826e-06	0.000409143
MSTRG.21909	CDH2	6457.64	9.87387	2.21233	4.46311	8.07804e-06	0.000408821
MSTRG.28884	TSPY26P	218.458	4.86449	1.08931	4.46564	7.98289e-06	0.000405248
MSTRG.22468	AZU1	87.8186	7.5914	1.69811	4.47049	7.80423e-06	0.000397733
MSTRG.22355	RP11-169F17.1	218.671	10.2874	2.30124	4.47036	7.8088e-06	0.000397733
ENSG00000168454	TXNDC2	4.94225	5.48103	1.22575	4.47157	7.76474e-06	0.000397051
MSTRG.17996	MYLK3	126.776	8.03147	1.79486	4.47472	7.65123e-06	0.000391926
MSTRG.45424	RGS20	178.164	5.07768	1.13432	4.47641	7.59088e-06	0.000389802
ENSG00000250056	LINC01018	11.606	6.71332	1.49976	4.47625	7.59654e-06	0.000389802
MSTRG.23299	CILP2	300.657	3.03706	0.677658	4.48171	7.40481e-06	0.00038129
MSTRG.23624	APLP1	2588.91	5.88783	1.31286	4.48472	7.30107e-06	0.000377183
MSTRG.23278	GDF1	537.265	6.4211	1.4318	4.48464	7.30357e-06	0.000377183
MSTRG.1953	HFM1	33.3279	6.50931	1.45155	4.48439	7.31227e-06	0.000377183
MSTRG.6205	PPP1R3C	956.05	7.91851	1.76477	4.48699	7.22358e-06	0.000374573
MSTRG.41306	RNF217	35.8832	8.34027	1.85871	4.48713	7.21898e-06	0.000374573
MSTRG.42710	AEBP1	460.968	5.50351	1.22403	4.49621	6.91763e-06	0.000359973
MSTRG.24558	COX6B2	238.546	3.23458	0.718056	4.50464	6.64857e-06	0.000346583
MSTRG.6847	KNDC1	247.961	5.38496	1.19534	4.50496	6.63861e-06	0.000346583
MSTRG.31783	STAC	173.029	10.6092	2.35291	4.50895	6.51497e-06	0.000340823
MSTRG.33456	AC117395.1	81.6973	4.51042	0.999333	4.51343	6.37872e-06	0.000334883
MSTRG.1419	SLC1A7	18.5156	5.14926	1.14002	4.51684	6.277e-06	0.00033072
MSTRG.5726	TMEM26	23.6295	7.73781	1.70924	4.52705	5.98133e-06	0.000315705
MSTRG.19865	TMEM132E	79.0156	8.13522	1.78915	4.54696	5.44251e-06	0.000288815
MSTRG.23623	KIRREL2	132.991	6.79274	1.49367	4.54767	5.42433e-06	0.000288369
MSTRG.2492	RP11-344P13.1	64.7176	3.89436	0.856075	4.54908	5.38797e-06	0.000286953
MSTRG.5593	ARHGAP22	334.027	8.28137	1.81989	4.55048	5.3524e-06	0.000285574
MSTRG.16452	CRABP1	41.6221	8.55345	1.87701	4.55696	5.18985e-06	0.000277907
MSTRG.3270	DDR2	2979.2	5.26124	1.15417	4.55848	5.15263e-06	0.000276919
MSTRG.6338	LOXL4	739.511	6.02246	1.32107	4.55879	5.14494e-06	0.000276919
MSTRG.35293	ADAMTS3	90.7421	9.67821	2.12213	4.56062	5.10024e-06	0.000275105
MSTRG.11810	LRRC43	32.7481	5.33572	1.16946	4.56255	5.05356e-06	0.000273087
MSTRG.51114	FHL1	1441.14	6.34264	1.3901	4.56274	5.04903e-06	0.000273087
MSTRG.29276	PTGIS	144.785	6.57804	1.44073	4.56576	4.97682e-06	0.000269928
MSTRG.22608	GIPC3	128.49	10.1798	2.22904	4.56691	4.94959e-06	0.000268946
MSTRG.21555	DLGAP1	509.185	5.94403	1.30121	4.56808	4.92208e-06	0.000267945
MSTRG.34537	NSG1	225.814	6.09586	1.33249	4.57478	4.76714e-06	0.000260865
MSTRG.30739	SEC14L4	351.669	10.0925	2.20627	4.57447	4.77434e-06	0.000260865
MSTRG.46107	TSPYL5	606.239	9.81385	2.14318	4.57911	4.66961e-06	0.000256568
MSTRG.49551	GPR64	145.518	5.0329	1.09898	4.57961	4.65834e-06	0.000256426
MSTRG.25264	VIT	30.4576	7.13555	1.55669	4.58381	4.5658e-06	0.000251802
MSTRG.3167	VANGL2	467.303	6.44519	1.40513	4.58691	4.49853e-06	0.000248556
MSTRG.16216	SPESP1	242.738	5.79992	1.26188	4.59624	4.30175e-06	0.00023813
MSTRG.14846	TMEM179	39.6257	8.48292	1.84276	4.60337	4.15703e-06	0.000230551
MSTRG.575	FAM43B	109.187	8.60465	1.86865	4.60473	4.12994e-06	0.00022948
MSTRG.18825	SLC22A31	104.765	6.89207	1.49608	4.60676	4.08989e-06	0.000227683
MSTRG.14594	FBLN5	206.394	5.30722	1.15133	4.60965	4.03341e-06	0.000224963
MSTRG.23541	WTIP	1498.98	3.68936	0.79994	4.61204	3.98733e-06	0.000222815
MSTRG.48788	DNM1	2389.68	3.42786	0.742721	4.61528	3.92572e-06	0.000219788
MSTRG.478	PADI3	129.487	3.70987	0.803769	4.61559	3.91979e-06	0.000219788
ENSG00000178081	ULK4P3	36.037	5.60717	1.21059	4.63176	3.62572e-06	0.000204544
ENSG00000158014	SLC30A2	34.9432	6.70128	1.44663	4.63233	3.61582e-06	0.000204489
MSTRG.18238	CDH8	76.4587	7.55635	1.63126	4.63221	3.61781e-06	0.000204489
MSTRG.8970	ELMOD1	60.043	9.08199	1.96022	4.63316	3.60125e-06	0.000204336
MSTRG.20313	GJC1	2159.47	6.49967	1.40129	4.63835	3.51196e-06	0.000199654
MSTRG.27395	ITGA4	654.994	11.4131	2.45641	4.64627	3.37983e-06	0.000192514
MSTRG.8175	TMEM151A	232.551	3.89616	0.837551	4.65184	3.28984e-06	0.00018775
MSTRG.734	RP11-231P20.2	66.1875	7.82249	1.68031	4.65539	3.23367e-06	0.000184902
MSTRG.47734	RP11-262H14.5	15.5568	6.64211	1.42647	4.65631	3.21924e-06	0.000184434
MSTRG.33451	ANKUB1	5543.95	4.84488	1.03967	4.66001	3.16189e-06	0.000181501
MSTRG.43446	GNG11	1132.92	7.90867	1.69327	4.67066	3.00237e-06	0.000173356
MSTRG.28382	BOK-AS1	134.435	5.30396	1.13498	4.67318	2.96576e-06	0.000172003
MSTRG.49569	CNKSR2	135.988	10.2617	2.19594	4.67303	2.96792e-06	0.000172003
MSTRG.48069	GAS1	399.146	6.86621	1.4689	4.6744	2.94815e-06	0.000171568
MSTRG.38675	PPP2R2B	395.777	8.14901	1.74298	4.67534	2.93466e-06	0.000171121
MSTRG.14426	VASH1	1752.36	4.33916	0.927826	4.67669	2.91536e-06	0.000170332
MSTRG.48093	NXNL2	96.2835	6.8617	1.4672	4.67672	2.91497e-06	0.000170332
MSTRG.43640	CNPY4	1195.79	2.74261	0.586329	4.67759	2.90267e-06	0.000170265
MSTRG.22609	TBXA2R	92.1905	7.00938	1.49632	4.6844	2.80784e-06	0.00016536
MSTRG.2282	35630	6.61726	5.90093	1.25941	4.68547	2.79318e-06	0.000164825
ENSG00000100505	TRIM9	98.3484	5.91354	1.26194	4.68606	2.78511e-06	0.000164679
MSTRG.35577	SNCA	312.246	5.18393	1.10537	4.68976	2.73524e-06	0.000162055
MSTRG.23273	CRLF1	815.085	3.33389	0.710476	4.69248	2.69918e-06	0.00016024
MSTRG.38772	ARSI	1687.05	9.71499	2.06864	4.69632	2.64885e-06	0.000157569
MSTRG.40537	BMP5	559.618	10.2121	2.17395	4.69749	2.63375e-06	0.000156987
MSTRG.35187	RP11-807H7.1	62.5585	9.14152	1.94557	4.69864	2.619e-06	0.000156424
MSTRG.9628	PIANP	647.489	5.83848	1.2407	4.70582	2.52853e-06	0.000151635
MSTRG.32246	WNT5A	2187.89	7.12647	1.51404	4.70692	2.51492e-06	0.000151126
MSTRG.10577	HOXC8	672.564	4.43968	0.942959	4.70824	2.49861e-06	0.000150452
MSTRG.16129	IGDCC3	144.385	8.69301	1.84499	4.71168	2.45685e-06	0.000148544
MSTRG.16117	RASL12	123.463	8.08388	1.71475	4.71431	2.42533e-06	0.000146939
MSTRG.23742	RYR1	684.892	6.53732	1.38514	4.71959	2.36315e-06	0.000143467
MSTRG.22022	SETBP1	236.268	8.32876	1.76318	4.72372	2.31572e-06	0.000140877
MSTRG.37146	GHR	79.4294	9.48574	2.00751	4.72513	2.29968e-06	0.00014019
MSTRG.9015	LAYN	493.382	9.36915	1.97943	4.73325	2.20956e-06	0.000134975
MSTRG.39811	PGBD1	596.425	3.04169	0.641592	4.74085	2.12824e-06	0.000130277
MSTRG.23262	ISYNA1	3396.85	4.02575	0.848377	4.74524	2.08258e-06	0.000127747
MSTRG.12387	TUBBP2	594.523	4.70033	0.990353	4.74612	2.07358e-06	0.000127461
MSTRG.596	ALPL	117.968	6.21598	1.30945	4.74703	2.06425e-06	0.000127152
MSTRG.51330	BGN	551.832	6.9331	1.4598	4.74934	2.04077e-06	0.000125969
MSTRG.16328	CYP11A1	30.167	8.0899	1.70287	4.75074	2.02669e-06	0.000125362
MSTRG.22966	ACP5	174.991	4.59783	0.96763	4.75164	2.01774e-06	0.00012507
MSTRG.47274	ELAVL2	546.126	8.35775	1.75661	4.75789	1.95628e-06	0.000121772
MSTRG.28592	SNAP25	112.372	7.63424	1.60212	4.76507	1.88788e-06	0.000118123
MSTRG.50784	LRCH2	490.978	8.78794	1.84432	4.76488	1.88965e-06	0.000118123
MSTRG.17874	TGFB1I1	1198.98	4.3412	0.910605	4.76738	1.86639e-06	0.000117174
MSTRG.15904	PYGO1	518.581	6.13765	1.28743	4.76736	1.86652e-06	0.000117174
MSTRG.48306	COL15A1	46.5992	8.71639	1.82706	4.77072	1.83566e-06	0.000115729
MSTRG.12389	RGCC	592.198	7.92249	1.65942	4.77426	1.80373e-06	0.000114204
MSTRG.38778	MYOZ3	23.7431	7.74399	1.62086	4.77771	1.77307e-06	0.000112747
MSTRG.24036	APOE	6915.16	6.2334	1.30381	4.7809	1.7451e-06	0.000111208
MSTRG.33957	KCNMB3	7.67554	4.31798	0.902983	4.78191	1.73638e-06	0.000110892
MSTRG.7705	CHST1	139.378	10.2971	2.15099	4.78714	1.69179e-06	0.000108278
MSTRG.16116	SLC51B	149.134	10.3948	2.17089	4.78829	1.68206e-06	0.000107889
MSTRG.18812	CBFA2T3	236.056	6.27849	1.31051	4.79086	1.66065e-06	0.000106748
MSTRG.1417	ZYG11A	469.496	6.9566	1.45187	4.79148	1.65555e-06	0.000106653
MSTRG.29476	RP5-1043L13.1	254.064	8.12031	1.69433	4.79264	1.64605e-06	0.000106273
MSTRG.27421	FRZB	219.215	4.58785	0.957024	4.79387	1.63591e-06	0.00010585
ENSG00000137727	ARHGAP20	184.383	7.56272	1.57615	4.79824	1.60069e-06	0.000103798
MSTRG.8523	TPBGL	48.8957	6.41193	1.33436	4.80526	1.5455e-06	0.000100441
MSTRG.31698	RBMS3	800.629	7.22548	1.50284	4.80789	1.52535e-06	9.93499e-05
MSTRG.32393	GPR27	266.518	8.40286	1.74761	4.80819	1.52305e-06	9.93499e-05
MSTRG.36739	51095	202.302	7.13796	1.48306	4.81299	1.4869e-06	9.73493e-05
MSTRG.23729	PPP1R14A	1371.28	9.65577	2.00625	4.81284	1.48804e-06	9.73493e-05
MSTRG.42269	57240	42.8672	8.59642	1.78436	4.81765	1.4526e-06	9.54544e-05
MSTRG.29554	NKAIN4	26.7709	5.36063	1.11239	4.81901	1.44273e-06	9.5017e-05
MSTRG.18150	MT3	22.0131	6.66259	1.38179	4.82169	1.42347e-06	9.41292e-05
MSTRG.9247	GRIK4	86.6933	8.21355	1.70359	4.82133	1.42606e-06	9.41292e-05
MSTRG.38796	ANXA6	11809.1	4.9498	1.02542	4.82709	1.38542e-06	9.21913e-05
MSTRG.33264	C3orf72	402.58	7.23694	1.49946	4.82637	1.39045e-06	9.21913e-05
MSTRG.41337	RSPO3	23.2281	7.71347	1.59814	4.82652	1.38938e-06	9.21913e-05
MSTRG.20363	RP11-707O23.5	21.829	4.79922	0.99393	4.82853	1.37545e-06	9.18158e-05
MSTRG.18158	MT1L	8.40443	6.24535	1.29133	4.83638	1.32226e-06	8.84658e-05
MSTRG.3086	NES	6790.15	5.98569	1.23697	4.839	1.30495e-06	8.7506e-05
MSTRG.33963	AC007620.3	65.026	3.49476	0.72209	4.83979	1.29976e-06	8.73562e-05
MSTRG.39104	SNCB	18.3454	7.37026	1.51851	4.8536	1.21241e-06	8.16719e-05
MSTRG.42674	GLI3	1837.69	8.93156	1.83987	4.85447	1.20711e-06	8.15007e-05
ENSG00000146530	VWDE	27.761	5.73885	1.18174	4.85626	1.19626e-06	8.09531e-05
MSTRG.50329	TSIX	606.026	7.72384	1.5899	4.85807	1.18536e-06	8.04002e-05
MSTRG.36204	EDNRA	30.3006	5.87027	1.20814	4.85894	1.18013e-06	8.02298e-05
MSTRG.14120	AKAP5	438.681	3.77047	0.774957	4.86539	1.14231e-06	7.78391e-05
MSTRG.19342	ZNF287	12.9523	5.88252	1.20905	4.86539	1.14233e-06	7.78391e-05
MSTRG.15072	RP11-566K19.5	148.706	6.14419	1.26189	4.86903	1.12146e-06	7.68591e-05
MSTRG.22865	CTD-2623N2.11	8.12329	6.20058	1.27353	4.86881	1.12273e-06	7.68591e-05
MSTRG.8148	EFEMP2	1935.11	4.71682	0.968395	4.87076	1.1117e-06	7.64586e-05
MSTRG.19151	EFNB3	1021.27	8.02237	1.64486	4.87723	1.07586e-06	7.41665e-05
MSTRG.13031	FGF14-AS2	22.6889	7.67854	1.57316	4.88095	1.05576e-06	7.29511e-05
MSTRG.1447	RP4-784A16.5	10.8478	6.61305	1.35346	4.88605	1.02879e-06	7.14224e-05
MSTRG.12330	SPG20	1169.12	12.1506	2.48306	4.89338	9.912e-07	6.89749e-05
MSTRG.21755	34447	8.40969	6.24833	1.27326	4.90737	9.23077e-07	6.4629e-05
MSTRG.11165	SLC6A15	162.391	10.5176	2.14335	4.90709	9.24367e-07	6.4629e-05
MSTRG.44506	WDR86-AS1	99.5179	8.18049	1.66644	4.90897	9.15572e-07	6.43189e-05
MSTRG.2286	RP11-96K19.5	17.3147	5.73362	1.16756	4.91075	9.0727e-07	6.38878e-05
MSTRG.2092	LPPR4	99.28	9.80781	1.99618	4.9133	8.95563e-07	6.32144e-05
MSTRG.49815	CHST7	368.185	3.55503	0.723184	4.9158	8.84211e-07	6.27764e-05
MSTRG.13486	NOVA1	62.447	9.13911	1.85921	4.9156	8.85127e-07	6.27764e-05
MSTRG.28507	ADAM33	108.346	9.93384	2.02107	4.91513	8.87231e-07	6.27764e-05
MSTRG.19863	CCL2	118.72	7.88804	1.6035	4.91927	8.68679e-07	6.19091e-05
MSTRG.47215	PLIN2	2392.36	6.63578	1.3485	4.92086	8.61632e-07	6.15556e-05
MSTRG.19740	CORO6	383.932	4.15732	0.843674	4.92763	8.32325e-07	5.96062e-05
MSTRG.28362	KIF1A	4746.59	8.06644	1.63447	4.93521	8.00627e-07	5.74757e-05
MSTRG.42134	ZNF853	754.901	5.43475	1.09846	4.94762	7.51245e-07	5.40621e-05
MSTRG.1778	AK5	388.129	7.30401	1.47593	4.94876	7.46882e-07	5.39332e-05
MSTRG.21372	PCYT2	19.1309	7.43356	1.50216	4.94857	7.47625e-07	5.39332e-05
MSTRG.250	SLC45A1	56.4576	5.22771	1.05498	4.95526	7.22341e-07	5.24379e-05
MSTRG.333	DRAXIN	146.876	7.46309	1.50618	4.95499	7.23342e-07	5.24379e-05
MSTRG.41610	PLAGL1	808.96	6.5662	1.32478	4.95644	7.17967e-07	5.23052e-05
ENSG00000232906	RP11-746P2.3	12.6961	6.84344	1.3791	4.96224	6.96837e-07	5.10178e-05
MSTRG.28175	GPR55	20.631	7.54214	1.51691	4.97203	6.62545e-07	4.86278e-05
MSTRG.15135	OCA2	18.5495	6.41767	1.28957	4.9766	6.47118e-07	4.7614e-05
MSTRG.8508	P4HA3	84.5461	4.61187	0.925387	4.98373	6.23715e-07	4.60068e-05
MSTRG.27319	HOXD9	136.481	9.30248	1.86608	4.98504	6.19489e-07	4.58096e-05
MSTRG.18664	CDH13	1821.83	8.1705	1.63861	4.98624	6.15657e-07	4.56406e-05
MSTRG.21865	CABYR	188.26	3.88376	0.778401	4.98941	6.05638e-07	4.51246e-05
MSTRG.26095	39269	202.684	10.8374	2.1711	4.99167	5.98598e-07	4.4713e-05
MSTRG.10569	HOXC12	488.449	7.20857	1.44351	4.99378	5.92093e-07	4.43393e-05
MSTRG.4820	RP11-397A15.4	40.9063	8.52907	1.70628	4.99865	5.77333e-07	4.3344e-05
MSTRG.39236	FLT4	605.117	7.89007	1.57758	5.00138	5.69215e-07	4.28436e-05
MSTRG.29414	BMP7	6698	8.96302	1.79152	5.00303	5.64371e-07	4.25998e-05
MSTRG.16771	ST8SIA2	216.738	10.9341	2.18553	5.00297	5.64532e-07	4.25998e-05
MSTRG.51336	PDZD4	190.657	5.37243	1.0736	5.00413	5.61143e-07	4.25617e-05
MSTRG.36294	GUCY1A3	90.8365	9.67976	1.93411	5.00476	5.59315e-07	4.25324e-05
MSTRG.5505	CXCL12	84.8196	7.34979	1.46795	5.00684	5.53307e-07	4.21843e-05
MSTRG.27429	ZNF804A	101.048	9.83318	1.96387	5.00705	5.52693e-07	4.21843e-05
MSTRG.47373	CYP4F26P	9.37899	6.39906	1.27664	5.01242	5.37506e-07	4.11925e-05
MSTRG.39612	C6orf229	374.658	7.29456	1.4524	5.02241	5.10267e-07	3.92069e-05
MSTRG.22819	ADAMTS10	454.439	12.0023	2.38925	5.02343	5.07564e-07	3.9101e-05
MSTRG.3971	PPFIA4	1158.99	5.76717	1.14074	5.05563	4.28966e-07	3.32196e-05
MSTRG.49401	KAL1	508.142	10.4892	2.0742	5.05696	4.25985e-07	3.30755e-05
MSTRG.3131	CADM3	243.622	11.1029	2.19297	5.06294	4.12838e-07	3.21392e-05
MSTRG.4640	GNG4	1332.51	7.78445	1.53652	5.06627	4.05685e-07	3.1666e-05
MSTRG.33402	AGTR1	48.304	8.76854	1.72714	5.07691	3.83621e-07	3.0103e-05
MSTRG.10315	C12orf68	111.444	9.97444	1.96403	5.07856	3.8031e-07	2.99228e-05
MSTRG.50650	ZCCHC18	46.8877	6.46413	1.27107	5.0856	3.66473e-07	2.89731e-05
MSTRG.47497	RECK	739.766	6.90049	1.35698	5.08519	3.67258e-07	2.89731e-05
MSTRG.37983	ST8SIA4	17.543	7.30864	1.43724	5.0852	3.67237e-07	2.89731e-05
MSTRG.3372	XCL1	200.858	7.07291	1.39045	5.08677	3.64218e-07	2.89656e-05
MSTRG.28050	OBSL1	5679.45	5.59812	1.09919	5.09294	3.52551e-07	2.81136e-05
MSTRG.48463	C9orf84	75.9945	4.69468	0.921384	5.09525	3.48282e-07	2.78484e-05
MSTRG.15322	GOLGA8K	148.965	5.23814	1.02783	5.09633	3.46305e-07	2.77655e-05
MSTRG.35318	CXCL6	7.15668	6.01076	1.17918	5.09741	3.44335e-07	2.76829e-05
MSTRG.38770	PDGFRB	2650.1	6.84203	1.34048	5.10415	3.32276e-07	2.68597e-05
MSTRG.21973	DTNA	81.1593	6.45931	1.26364	5.11166	3.19346e-07	2.58854e-05
MSTRG.38528	CD14	166.501	4.46922	0.87413	5.11276	3.17487e-07	2.58056e-05
MSTRG.6620	GFRA1	3610.45	11.4071	2.23024	5.11476	3.14141e-07	2.56042e-05
MSTRG.48617	LHX6	223.619	6.82673	1.33374	5.11848	3.08003e-07	2.51735e-05
MSTRG.15738	SLC24A5	19.41	7.45433	1.45615	5.11921	3.06815e-07	2.5146e-05
ENSG00000158445	KCNB1	106.716	9.91186	1.93389	5.12536	2.96968e-07	2.44068e-05
MSTRG.10314	COL2A1	668.335	10.9383	2.13341	5.12715	2.94162e-07	2.42437e-05
MSTRG.45740	ZFHX4	512.416	6.3202	1.23154	5.13197	2.86732e-07	2.36976e-05
MSTRG.44863	C8orf48	59.4005	9.06679	1.76492	5.13723	2.78814e-07	2.31079e-05
MSTRG.14686	C14orf132	238.591	7.0967	1.37942	5.14468	2.67974e-07	2.22721e-05
MSTRG.48676	OLFML2A	2717.63	7.49346	1.45549	5.14842	2.62696e-07	2.1895e-05
MSTRG.51334	DUSP9	633.172	7.05487	1.36844	5.15542	2.53066e-07	2.11521e-05
MSTRG.36503	VEGFC	238.759	11.0738	2.14316	5.16704	2.37831e-07	1.99353e-05
ENSG00000227107	AC096574.5	23.1125	7.70579	1.48874	5.17605	2.26634e-07	1.90508e-05
MSTRG.28404	AC093642.3	14.4196	4.36761	0.843033	5.18084	2.20893e-07	1.86213e-05
MSTRG.13112	COL4A2	36862.8	6.92116	1.33475	5.18536	2.156e-07	1.82271e-05
MSTRG.50042	FGD1	2223.83	3.03936	0.585863	5.18783	2.12763e-07	1.8039e-05
MSTRG.48991	COL5A1	60834.6	8.18525	1.57747	5.18884	2.1161e-07	1.7993e-05
ENSG00000070808	CAMK2A	56.8759	9.00438	1.72931	5.20692	1.91999e-07	1.64201e-05
MSTRG.26209	ITPRIPL1	45.3496	8.19279	1.56655	5.22982	1.69675e-07	1.45955e-05
MSTRG.44107	RP11-286H14.8	11.7378	6.73091	1.28373	5.24324	1.57778e-07	1.36118e-05
MSTRG.50713	PAK3	42.8891	7.2364	1.37946	5.24583	1.55577e-07	1.34613e-05
MSTRG.7682	RP11-613D13.4	120.597	6.27704	1.19583	5.24913	1.52821e-07	1.32617e-05
MSTRG.18778	JPH3	1087.77	6.79344	1.292	5.25806	1.45582e-07	1.26707e-05
MSTRG.50503	NAP1L3	198.856	9.8473	1.87241	5.25915	1.44723e-07	1.26333e-05
MSTRG.11454	CHST11	902.114	6.69495	1.27126	5.2664	1.39128e-07	1.21809e-05
MSTRG.15753	FBN1	7031.05	7.06892	1.34201	5.26742	1.38358e-07	1.21496e-05
MSTRG.26116	THNSL2	492.241	10.7243	2.03503	5.26987	1.36523e-07	1.20242e-05
MSTRG.19290	HS3ST3B1	271.464	6.5037	1.23067	5.28467	1.25934e-07	1.11248e-05
MSTRG.27284	AC018470.4	32.2875	8.18673	1.54886	5.28565	1.25261e-07	1.10986e-05
MSTRG.47369	SNX18P7	29.6082	7.09476	1.34084	5.2913	1.2145e-07	1.07933e-05
MSTRG.2135	S1PR1	218.486	9.04121	1.70832	5.29246	1.20683e-07	1.07575e-05
MSTRG.36379	CPE	1453.26	7.36911	1.39133	5.29644	1.18081e-07	1.05575e-05
MSTRG.13523	PRKD1	439.141	8.88208	1.6743	5.30496	1.12696e-07	1.01336e-05
MSTRG.30710	NEFH	448.188	9.41605	1.77511	5.30448	1.12997e-07	1.01336e-05
MSTRG.12673	PCDH9	123.766	5.53121	1.03937	5.32167	1.02819e-07	9.30577e-06
MSTRG.14841	KIF26A	3086.17	6.75154	1.26852	5.32237	1.02426e-07	9.2987e-06
MSTRG.18885	FAM101B	2822.32	8.49011	1.59437	5.32506	1.0092e-07	9.19026e-06
MSTRG.33966	RP11-145M9.4	1068.02	5.74713	1.07852	5.32871	9.89101e-08	9.03512e-06
MSTRG.15629	MAP1A	1841.87	5.8661	1.10083	5.32878	9.88751e-08	9.03512e-06
MSTRG.6826	DPYSL4	395.921	8.27962	1.55324	5.33055	9.79142e-08	8.99987e-06
MSTRG.34617	GPR78	1802.62	7.09117	1.33009	5.33133	9.74982e-08	8.98964e-06
MSTRG.11573	HVCN1	31.8801	4.57259	0.856729	5.33727	9.43567e-08	8.72726e-06
MSTRG.41305	RNF217	681.448	7.08295	1.32646	5.33972	9.30915e-08	8.63731e-06
MSTRG.44059	PRRT4	115.695	8.68823	1.62516	5.34606	8.98889e-08	8.36647e-06
MSTRG.45265	FGFR1	2861.13	5.84491	1.09215	5.35175	8.71083e-08	8.13332e-06
MSTRG.27324	HOXD1	251.409	11.1483	2.08193	5.35476	8.56702e-08	8.02444e-06
MSTRG.41414	MOXD1	316.48	11.4804	2.14368	5.35544	8.53485e-08	8.01977e-06
MSTRG.20791	RP11-332H18.4	158.926	7.52498	1.40214	5.3668	8.01466e-08	7.55503e-06
MSTRG.14843	TMEM179	56.9774	8.04238	1.4984	5.36731	7.99193e-08	7.55503e-06
MSTRG.27330	LINC01116	405.365	11.8374	2.20433	5.37007	7.8704e-08	7.46676e-06
ENSG00000145861	C1QTNF2	45.2323	8.67376	1.61319	5.37679	7.58242e-08	7.21675e-06
MSTRG.36134	RNF150	413.851	9.70226	1.80343	5.37988	7.45336e-08	7.11687e-06
MSTRG.8976	RAB39A	60.2065	9.08607	1.68739	5.3847	7.25669e-08	6.95158e-06
MSTRG.20051	STAC2	347.95	11.617	2.15693	5.38591	7.20784e-08	6.92728e-06
MSTRG.36299	GUCY1B3	90.0852	8.31662	1.54193	5.39365	6.9039e-08	6.65685e-06
MSTRG.38434	SPOCK1	4908.62	9.21022	1.70748	5.39405	6.88861e-08	6.65685e-06
MSTRG.15150	SNHG14	256.38	9.33632	1.73061	5.39482	6.85911e-08	6.65685e-06
MSTRG.27370	AC009948.5	329.388	3.46715	0.641412	5.40549	6.46298e-08	6.2934e-06
MSTRG.50998	SMARCA1	6385.49	5.99292	1.10773	5.41011	6.2986e-08	6.15365e-06
MSTRG.28466	RP11-128M1.1	21.4618	7.59679	1.40373	5.41188	6.23669e-08	6.1134e-06
MSTRG.28523	ADRA1D	53.3105	5.18446	0.955647	5.42508	5.79296e-08	5.69738e-06
MSTRG.25574	RP11-481J13.1	97.0518	8.3745	1.54319	5.42676	5.73866e-08	5.66285e-06
MSTRG.29109	EMILIN3	233.297	8.16486	1.49988	5.44368	5.21923e-08	5.16756e-06
MSTRG.26128	39306	197.101	10.7971	1.97433	5.46872	4.53288e-08	4.50312e-06
MSTRG.32789	BOC	272.749	7.17495	1.31157	5.47052	4.48724e-08	4.47283e-06
MSTRG.36935	CDH10	30.66	8.11138	1.48148	5.4752	4.37019e-08	4.37093e-06
MSTRG.24283	AC006942.4	11.6171	3.60758	0.658131	5.48154	4.2163e-08	4.23136e-06
MSTRG.34561	EVC	1276.08	8.07132	1.47092	5.48727	4.08191e-08	4.11047e-06
MSTRG.29048	VSTM2L	151.654	6.02457	1.09736	5.49006	4.01794e-08	4.05991e-06
MSTRG.29660	AP001347.6	120.83	8.45114	1.53918	5.49066	4.00432e-08	4.05991e-06
MSTRG.13997	DACT1	336.609	6.72427	1.22429	5.4924	3.96502e-08	4.03406e-06
MSTRG.11150	ACSS3	435.872	8.26664	1.50316	5.4995	3.80872e-08	3.88845e-06
MSTRG.38683	DPYSL3	8474.96	8.61575	1.56487	5.50573	3.6764e-08	3.76639e-06
MSTRG.4018	NFASC	686.83	6.12938	1.11305	5.50685	3.65311e-08	3.75557e-06
MSTRG.45289	SFRP1	1671.64	12.2554	2.22325	5.51236	3.54046e-08	3.65249e-06
MSTRG.32972	MYLK	3870.28	5.58203	1.0114	5.51913	3.4068e-08	3.52694e-06
MSTRG.10222	PPHLN1	16.5967	6.73606	1.21951	5.52357	3.32188e-08	3.45113e-06
MSTRG.20533	SAMD14	519.186	6.25779	1.13136	5.53119	3.18057e-08	3.31599e-06
MSTRG.42734	NACAD	1133.24	7.95652	1.43681	5.53764	3.06569e-08	3.20756e-06
ENSG00000164076	CAMKV	61.3698	6.18535	1.11665	5.53918	3.03884e-08	3.19078e-06
MSTRG.27237	CYBRD1	1128.09	7.49202	1.3517	5.54267	2.97896e-08	3.13907e-06
MSTRG.16580	AP3B2	186.475	7.75903	1.39983	5.54285	2.97587e-08	3.13907e-06
MSTRG.28401	AC131097.3	12.3465	6.80317	1.22667	5.54605	2.92196e-08	3.10116e-06
MSTRG.12778	POU4F1	150.449	9.44351	1.69842	5.56019	2.69484e-08	2.87044e-06
MSTRG.5289	ARMC4	242.297	5.79204	1.04112	5.5633	2.64721e-08	2.82993e-06
MSTRG.6021	KCNMA1	997.861	7.70657	1.37989	5.58493	2.33791e-08	2.50836e-06
MSTRG.29756	ADAMTS1	1782.94	9.44791	1.69037	5.58926	2.28046e-08	2.45565e-06
ENSG00000109927	TECTA	67.3698	9.24859	1.65232	5.59732	2.17686e-08	2.35268e-06
MSTRG.4693	FMN2	934.992	9.31007	1.66309	5.59807	2.16753e-08	2.35122e-06
MSTRG.9230	THY1	2722.48	10.3199	1.84291	5.59977	2.14633e-08	2.33681e-06
MSTRG.11339	SLC9A7P1	64.0381	7.77105	1.38619	5.60604	2.0701e-08	2.26216e-06
MSTRG.32606	TMEM45A	552.861	5.43351	0.968328	5.61124	2.00887e-08	2.20341e-06
MSTRG.8060	NRXN2	106.812	6.89976	1.22818	5.61789	1.933e-08	2.1281e-06
MSTRG.29158	RIMS4	1345.81	8.63259	1.53443	5.62593	1.84513e-08	2.03898e-06
MSTRG.29664	RBM11	24.9459	7.81525	1.38652	5.63658	1.73459e-08	1.92402e-06
MSTRG.38964	SLIT3	710.256	9.26083	1.64282	5.63716	1.72878e-08	1.92402e-06
MSTRG.26916	ZEB2	997.243	10.3996	1.84018	5.6514	1.59149e-08	1.77868e-06
MSTRG.5164	RP11-124N14.3	3029.05	7.99013	1.40981	5.66751	1.44891e-08	1.62548e-06
MSTRG.28114	DOCK10	614.753	12.4382	2.19404	5.66907	1.43578e-08	1.6169e-06
MSTRG.20247	RND2	473.844	5.57142	0.982141	5.67273	1.4054e-08	1.59074e-06
MSTRG.38511	NRG2	79.475	6.5923	1.16215	5.67252	1.40716e-08	1.59074e-06
MSTRG.35896	TRAM1L1	84.0715	9.56791	1.68403	5.68154	1.33484e-08	1.52064e-06
MSTRG.51164	LDOC1	712.732	11.6895	2.05718	5.6823	1.32899e-08	1.51984e-06
MSTRG.51340	ABCD1	2741.3	2.14882	0.377894	5.68631	1.29814e-08	1.49272e-06
MSTRG.44637	ARHGEF10	2909.46	5.10881	0.898327	5.68703	1.29271e-08	1.49272e-06
MSTRG.45751	PKIA	118.178	10.0592	1.76911	5.68604	1.30021e-08	1.49272e-06
MSTRG.49967	NUDT11	255.872	11.1736	1.96309	5.69184	1.25676e-08	1.45987e-06
MSTRG.47415	CNTFR	335.097	9.5293	1.67314	5.69546	1.23042e-08	1.43492e-06
MSTRG.9218	C1QTNF5	76.1116	9.42471	1.64892	5.7157	1.09252e-08	1.27915e-06
MSTRG.20792	TBX2	659.38	6.20286	1.08314	5.72673	1.02387e-08	1.20356e-06
MSTRG.13903	FERMT2	3391.21	7.51882	1.3102	5.73867	9.54249e-09	1.1262e-06
MSTRG.26129	AC018696.4	120.023	5.74726	1.0013	5.73982	9.47769e-09	1.12305e-06
MSTRG.34660	NKX3-2	136.91	10.2715	1.78869	5.74244	9.33201e-09	1.11025e-06
MSTRG.11462	ALDH1L2	1185	6.44437	1.12111	5.74818	9.02074e-09	1.07756e-06
MSTRG.43926	MDFIC	646.369	5.51534	0.958498	5.75415	8.70811e-09	1.04444e-06
MSTRG.23276	COMP	129.451	10.1905	1.76984	5.75788	8.51788e-09	1.0258e-06
MSTRG.25842	ADD2	458.524	9.06983	1.57477	5.75948	8.43758e-09	1.02029e-06
MSTRG.34480	NAT8L	954.238	6.4112	1.11242	5.76332	8.24768e-09	1.00143e-06
MSTRG.19492	SLC47A1	345.369	5.86124	1.01564	5.77101	7.87998e-09	9.60739e-07
MSTRG.16130	IGDCC4	547.989	5.89979	1.0223	5.77112	7.87477e-09	9.60739e-07
MSTRG.49675	TMEM47	338.923	8.88593	1.5394	5.77234	7.81781e-09	9.60739e-07
MSTRG.32419	PDZRN3	122.023	7.71778	1.33616	5.77611	7.64461e-09	9.43741e-07
MSTRG.3910	SHISA4	743.062	6.01129	1.0359	5.80297	6.5149e-09	8.07656e-07
MSTRG.2223	SYPL2	463.832	9.50859	1.63589	5.81247	6.1556e-09	7.66334e-07
MSTRG.22628	MATK	216.244	9.96811	1.71107	5.82568	5.68812e-09	7.11136e-07
MSTRG.14225	GALNT16	650.845	7.91217	1.3494	5.86348	4.53253e-09	5.69074e-07
MSTRG.14452	ISM2	130.996	8.5608	1.45849	5.86963	4.36771e-09	5.50723e-07
MSTRG.27396	CERKL	322.763	7.46977	1.27097	5.87721	4.17229e-09	5.2834e-07
MSTRG.29722	NCAM2	568.536	8.90928	1.51569	5.87804	4.15158e-09	5.27984e-07
MSTRG.20323	C1QL1	1216.31	6.94661	1.18119	5.88104	4.07686e-09	5.20727e-07
MSTRG.22964	CNN1	357.565	7.53256	1.27681	5.89953	3.64535e-09	4.67635e-07
MSTRG.50330	XIST	4658.1	11.9027	2.01749	5.89972	3.6411e-09	4.67635e-07
MSTRG.3695	HMCN1	728.576	7.29155	1.23226	5.91723	3.274e-09	4.23681e-07
MSTRG.22739	TUBB4A	477.067	5.90194	0.996953	5.91998	3.21989e-09	4.18515e-07
MSTRG.15139	SNRPN	815.616	9.35629	1.57981	5.92243	3.17226e-09	4.14148e-07
MSTRG.7308	DKK3	7106.23	7.95883	1.34179	5.93151	3.00161e-09	3.93611e-07
MSTRG.48656	LHX2	22.2185	7.65018	1.28858	5.93692	2.90422e-09	3.8254e-07
MSTRG.927	FNDC5	193.831	5.90985	0.990209	5.96829	2.39751e-09	3.17213e-07
MSTRG.30342	38596	1274.16	6.64357	1.11213	5.97374	2.31872e-09	3.0817e-07
MSTRG.10731	AC025165.8	65.8514	9.21559	1.54263	5.97394	2.31591e-09	3.0817e-07
MSTRG.25115	SLC30A3	233.394	6.82069	1.14033	5.98132	2.21336e-09	2.96842e-07
MSTRG.16333	STRA6	3358.19	8.66874	1.44561	5.9966	2.01491e-09	2.7146e-07
MSTRG.50586	TMSB15A	112.977	9.99425	1.66598	5.99904	1.98486e-09	2.68639e-07
MSTRG.44960	LZTS1	501.37	10.1637	1.68577	6.02911	1.64867e-09	2.24166e-07
MSTRG.5163	VIM	39815.1	8.1817	1.35656	6.03122	1.62724e-09	2.22277e-07
MSTRG.1072	HEYL	315.1	9.55923	1.58054	6.04809	1.46569e-09	2.01141e-07
MSTRG.22466	LPPR3	1444.56	8.57226	1.41562	6.05548	1.4e-09	1.93023e-07
MSTRG.25095	DPYSL5	883.296	9.7512	1.60973	6.05765	1.38123e-09	1.9133e-07
MSTRG.16315	C15orf59	174.38	10.6204	1.7475	6.0775	1.2207e-09	1.6989e-07
MSTRG.31565	RFTN1	967.54	6.89313	1.13258	6.08625	1.15587e-09	1.6163e-07
MSTRG.34081	CHRD	752.789	7.19163	1.18025	6.09332	1.10595e-09	1.55385e-07
MSTRG.5095	CCDC3	1247.28	12.8718	2.11027	6.09962	1.06318e-09	1.50092e-07
MSTRG.13540	COCH	419.369	8.30087	1.36009	6.1032	1.03966e-09	1.47476e-07
MSTRG.26638	LIMS2	895.729	7.94819	1.30092	6.10966	9.98447e-10	1.42315e-07
MSTRG.33344	CHST2	129.876	10.1952	1.66794	6.11245	9.81153e-10	1.40529e-07
MSTRG.29264	PREX1	3665.51	6.23507	1.01827	6.12321	9.17103e-10	1.31996e-07
MSTRG.16336	SEMA7A	1130.92	4.93601	0.804779	6.13337	8.60387e-10	1.2444e-07
MSTRG.30955	KCNJ4	236.545	11.0603	1.79772	6.15241	7.63147e-10	1.10919e-07
MSTRG.34636	ZNF518B	917.739	13.0163	2.11562	6.15247	7.62865e-10	1.10919e-07
MSTRG.33508	MED12L	325.524	7.431	1.2065	6.15914	7.31429e-10	1.07367e-07
MSTRG.27809	ADAM23	412.954	10.4676	1.69597	6.17205	6.74118e-10	9.94492e-08
MSTRG.29978	RIPPLY3	226.05	8.15046	1.31947	6.17705	6.53083e-10	9.68303e-08
MSTRG.42271	TWIST1	684.379	12.593	2.03801	6.17905	6.44884e-10	9.60975e-08
MSTRG.24111	CCDC8	1327.19	11.4381	1.84388	6.20329	5.52959e-10	8.28176e-08
MSTRG.37696	VCAN	960.702	8.70736	1.39798	6.22855	4.70767e-10	7.08673e-08
ENSG00000237510	AC008268.2	7.58851	18.9367	3.03495	6.23954	4.38869e-10	6.64043e-08
MSTRG.25362	KCNG3	70.3153	6.67983	1.06821	6.25328	4.01909e-10	6.11254e-08
MSTRG.808	THEMIS2	381.809	5.13098	0.820386	6.25435	3.99182e-10	6.10252e-08
MSTRG.19532	MEIS3P2	81.9714	9.53174	1.52291	6.25892	3.87657e-10	5.9572e-08
MSTRG.35953	PRDM5	202.157	8.90468	1.42156	6.26404	3.75126e-10	5.79482e-08
MSTRG.32346	PRICKLE2	1011.64	10.6315	1.69422	6.27517	3.4925e-10	5.42349e-08
MSTRG.11739	SIRT4	152.295	2.84434	0.45314	6.27696	3.45265e-10	5.38997e-08
MSTRG.37710	CTD-2269F5.1	41.5628	8.55283	1.36247	6.27742	3.44232e-10	5.38997e-08
MSTRG.25083	GAREML	428.724	5.37434	0.855928	6.27896	3.4084e-10	5.37779e-08
MSTRG.27294	WIPF1	625.136	8.23646	1.31098	6.28267	3.32813e-10	5.27938e-08
MSTRG.17216	VASN	2341.45	7.41045	1.17522	6.30558	2.87113e-10	4.57906e-08
MSTRG.48735	ANGPTL2	4295.87	10.5896	1.67466	6.3234	2.5587e-10	4.10297e-08
MSTRG.33965	GNB4	1201.17	7.19398	1.13719	6.32613	2.51394e-10	4.05322e-08
MSTRG.30220	PCBP3	314.36	8.21328	1.29689	6.33306	2.40354e-10	3.8965e-08
MSTRG.21587	EPB41L3	1487.22	9.77591	1.54332	6.33433	2.38374e-10	3.88575e-08
ENSG00000220008	LINGO3	24.5812	7.7953	1.22764	6.34982	2.15566e-10	3.53348e-08
MSTRG.36592	PDLIM3	217.808	6.88697	1.08345	6.3565	2.06407e-10	3.40226e-08
ENSG00000146013	GFRA3	54.9575	6.68927	1.05216	6.35766	2.04853e-10	3.39561e-08
MSTRG.11547	TRPV4	209.013	8.31547	1.30757	6.35949	2.02426e-10	3.37433e-08
MSTRG.33956	KCNMB3	311.5	2.38828	0.374142	6.38334	1.73268e-10	2.90471e-08
MSTRG.7059	ART5	56.839	9.00393	1.4098	6.38666	1.69547e-10	2.85857e-08
MSTRG.16210	ITGA11	99.0613	9.80461	1.53114	6.40349	1.51869e-10	2.57522e-08
MSTRG.40757	ELOVL4	297.248	11.3899	1.77621	6.41245	1.43196e-10	2.44219e-08
MSTRG.1049	POU3F1	39.2376	8.46764	1.31679	6.43051	1.27174e-10	2.18156e-08
MSTRG.39533	RBM24	360.052	10.0548	1.56288	6.43351	1.24688e-10	2.15142e-08
MSTRG.1947	RP4-665J23.1	105.513	5.25566	0.815466	6.44498	1.15617e-10	2.00663e-08
MSTRG.47477	TPM2	11496.2	7.93138	1.22566	6.4711	9.7295e-11	1.69863e-08
MSTRG.27528	COL3A1	12976.9	10.6221	1.63855	6.48266	9.01215e-11	1.58276e-08
MSTRG.36526	AC108142.1	792.484	9.4558	1.4533	6.50645	7.6946e-11	1.36765e-08
MSTRG.38179	LOX	2088.77	6.97292	1.06846	6.52617	6.74732e-11	1.20654e-08
MSTRG.25202	EHD3	712.328	8.43398	1.29199	6.52792	6.66894e-11	1.1998e-08
MSTRG.10730	ARHGEF25	806.892	10.9246	1.67236	6.53245	6.4704e-11	1.17122e-08
MSTRG.31493	FBLN2	4380.68	11.3078	1.72773	6.54488	5.95444e-11	1.08448e-08
MSTRG.27612	HECW2	422.68	6.23498	0.952324	6.54712	5.86569e-11	1.07495e-08
MSTRG.25569	EFEMP1	3042.14	11.7333	1.7921	6.54724	5.86094e-11	1.07495e-08
MSTRG.14719	EML1	477.011	9.7047	1.46952	6.60399	4.00225e-11	7.42682e-09
MSTRG.22448	HCN2	774.177	6.22733	0.94055	6.62095	3.56908e-11	6.70297e-09
MSTRG.26208	ITPRIPL1	149.64	10.3998	1.57051	6.62195	3.54491e-11	6.70297e-09
MSTRG.38262	FBN2	12315.4	11.7778	1.7791	6.6201	3.58946e-11	6.70297e-09
MSTRG.15940	CGNL1	892.944	7.60866	1.14778	6.62903	3.37895e-11	6.432e-09
MSTRG.49263	CU459211.1	655.723	5.8171	0.877264	6.63095	3.33528e-11	6.39009e-09
MSTRG.11121	PTPRQ	6.12718	20.1818	3.03567	6.64821	2.96673e-11	5.72113e-09
MSTRG.694	RUNX3	1298.05	7.72284	1.16047	6.65492	2.83447e-11	5.50204e-09
MSTRG.31130	KIAA1644	562.291	12.3095	1.84274	6.68	2.38948e-11	4.66898e-09
MSTRG.33393	47378	6.90523	20.3481	3.03524	6.70396	2.0285e-11	3.99005e-09
MSTRG.33300	RBP1	1498.02	8.91948	1.3296	6.7084	1.96768e-11	3.89639e-09
MSTRG.6558	RBM20	438.067	9.86354	1.46672	6.72489	1.75721e-11	3.50314e-09
MSTRG.30449	SLC7A4	206.986	10.8678	1.60829	6.75735	1.40537e-11	2.82079e-09
MSTRG.33263	FOXL2	593.695	9.64742	1.42671	6.76198	1.36114e-11	2.75072e-09
MSTRG.15327	GREM1	473.473	9.60632	1.41774	6.77578	1.23734e-11	2.51777e-09
MSTRG.45721	CRISPLD1	1286.03	11.8801	1.75158	6.78252	1.18098e-11	2.41977e-09
MSTRG.38911	CCNJL	591.04	8.50302	1.25285	6.78695	1.14529e-11	2.36306e-09
MSTRG.20501	NXPH3	128.265	10.1773	1.49889	6.7899	1.12212e-11	2.33157e-09
MSTRG.50572	ARMCX1	493.012	12.1198	1.78133	6.80379	1.019e-11	2.13232e-09
MSTRG.18143	GNAO1	568.913	8.98456	1.31943	6.80942	9.79911e-12	2.06516e-09
ENSG00000112539	C6orf118	8.8071	20.6812	3.03453	6.8153	9.40654e-12	1.99669e-09
MSTRG.4134	G0S2	1445.38	10.8164	1.58676	6.81668	9.31663e-12	1.99194e-09
MSTRG.51145	ZIC3	9.08903	20.7281	3.03445	6.83091	8.43763e-12	1.81717e-09
MSTRG.45157	TEX15	222.578	9.61709	1.40419	6.84888	7.44316e-12	1.61478e-09
MSTRG.38743	AFAP1L1	721.36	8.64002	1.26082	6.85273	7.24542e-12	1.58353e-09
MSTRG.36967	51348	9.55961	20.7971	3.03432	6.85396	7.18319e-12	1.58164e-09
MSTRG.7147	APBB1	1742.64	8.52127	1.23222	6.91541	4.66526e-12	1.03495e-09
MSTRG.1009	GRIK3	11.0781	21.0034	3.03399	6.92271	4.43085e-12	9.90395e-10
MSTRG.17924	RP11-23E10.5	11.0781	21.0034	3.03399	6.92271	4.43085e-12	9.90395e-10
MSTRG.38467	REEP2	711.253	7.24554	1.04565	6.92926	4.23061e-12	9.60186e-10
MSTRG.46680	ADCY8	11.7844	21.0884	3.03387	6.95101	3.62684e-12	8.29535e-10
MSTRG.3052	SYT11	1017.86	8.39433	1.20498	6.96636	3.25238e-12	7.49698e-10
ENSG00000165259	HDX	99.2378	9.80764	1.40679	6.97163	3.13301e-12	7.27869e-10
MSTRG.2981	TDRD10	14.1529	21.3444	3.03354	7.03614	1.97638e-12	4.62802e-10
MSTRG.533	MFAP2	4216.68	9.99989	1.42003	7.04202	1.89477e-12	4.47242e-10
MSTRG.50262	SLC7A3	14.6315	21.39	3.03349	7.05128	1.77275e-12	4.21813e-10
MSTRG.18029	CBLN1	24.9738	21.3973	3.03283	7.05522	1.72333e-12	4.1339e-10
MSTRG.43029	WBSCR17	14.9244	21.4175	3.03346	7.06044	1.65977e-12	4.01405e-10
MSTRG.25624	AC016747.3	424.082	8.71382	1.22863	7.09229	1.31911e-12	3.21656e-10
MSTRG.34615	HMX1	36.3362	21.6035	3.03255	7.12387	1.04937e-12	2.58015e-10
MSTRG.12928	DZIP1	2238.35	12.9078	1.80928	7.1342	9.735e-13	2.41371e-10
MSTRG.36164	GYPE	18.0607	21.683	3.03319	7.14858	8.76797e-13	2.19236e-10
ENSG00000127903	ZNF835	43.1086	21.72	3.03245	7.16253	7.92035e-13	1.99735e-10
MSTRG.36528	AC108142.1	80.2465	9.50079	1.32549	7.16775	7.6238e-13	1.93914e-10
MSTRG.26851	NXPH2	19.2829	21.7754	3.03311	7.17924	7.00991e-13	1.7985e-10
MSTRG.29336	KCNG1	617.048	11.1018	1.54539	7.18381	6.77966e-13	1.75468e-10
MSTRG.20487	IGF2BP1	2877.22	9.56417	1.3269	7.20793	5.68069e-13	1.48684e-10
MSTRG.25593	AC007131.1	20.5162	21.8609	3.03304	7.20761	5.69441e-13	1.48684e-10
MSTRG.16402	CSPG4	6011.64	8.96105	1.24132	7.21897	5.23828e-13	1.39239e-10
MSTRG.1541	RP11-436K8.1	21.1409	21.9015	3.033	7.22107	5.15801e-13	1.38352e-10
MSTRG.48730	LMX1B	154.645	10.4472	1.44609	7.22445	5.03145e-13	1.36195e-10
MSTRG.16584	TM6SF1	164.052	10.5324	1.45702	7.22869	4.87678e-13	1.33231e-10
ENSG00000113805	CNTN3	22.0443	21.9435	3.03296	7.23503	4.65438e-13	1.28343e-10
MSTRG.28273	41689	21.7939	21.9453	3.03297	7.23558	4.63528e-13	1.28343e-10
MSTRG.35982	FGF2	3075.24	9.81386	1.35563	7.23935	4.50825e-13	1.26682e-10
MSTRG.34842	RP11-180C1.1	21.9982	21.9575	3.03296	7.23962	4.4995e-13	1.26682e-10
MSTRG.49980	MAGED4B	828.551	10.0371	1.38565	7.24357	4.3704e-13	1.25193e-10
MSTRG.39299	FOXF2	615.686	9.79232	1.35096	7.2484	4.21733e-13	1.21993e-10
MSTRG.25195	LBH	3310.02	9.2233	1.27169	7.25281	4.08199e-13	1.19276e-10
MSTRG.19150	ATP1B2	372.278	11.7146	1.61519	7.25278	4.08299e-13	1.19276e-10
MSTRG.26811	MED15P4	45.7757	22.0158	3.03241	7.26015	3.86648e-13	1.15355e-10
MSTRG.12651	snoU13	23.0135	22.019	3.03291	7.26001	3.87058e-13	1.15355e-10
MSTRG.36228	DCLK2	620.142	9.39011	1.28957	7.28158	3.29931e-13	1.00357e-10
MSTRG.13406	SLC22A17	1319.21	11.6274	1.59654	7.28289	3.26742e-13	1.00357e-10
MSTRG.18134	MMP2	4601.11	11.8113	1.62168	7.2834	3.25501e-13	1.00357e-10
MSTRG.35889	NDST4	24.2933	22.0955	3.03286	7.28537	3.20778e-13	1.00357e-10
MSTRG.34603	HTRA3	897.749	12.9845	1.77998	7.29472	2.99272e-13	9.49466e-11
MSTRG.16480	ADAMTS7	1626.18	13.8416	1.89353	7.30993	2.67273e-13	8.57163e-11
MSTRG.42353	RPS2P32	178.294	6.54506	0.893616	7.32424	2.40249e-13	7.78961e-11
MSTRG.5618	OGDHL	925.235	10.3111	1.4073	7.32689	2.35553e-13	7.72221e-11
MSTRG.29533	BHLHE23	26.9172	22.2323	3.03277	7.33069	2.28964e-13	7.59053e-11
MSTRG.21457	RP11-720L2.4	27.1134	22.244	3.03276	7.33457	2.22436e-13	7.45792e-11
MSTRG.31752	SUSD5	822.844	6.82555	0.929693	7.34172	2.10859e-13	7.15103e-11
MSTRG.42778	C7orf69	28.1799	22.2968	3.03273	7.35205	1.95192e-13	6.69667e-11
MSTRG.35802	ETNPPL	28.437	22.3111	3.03272	7.3568	1.88371e-13	6.5387e-11
MSTRG.36863	BASP1	2808.12	12.2715	1.66146	7.38595	1.51374e-13	5.31702e-11
MSTRG.14508	FLRT2	1514.11	10.5287	1.4246	7.39064	1.46121e-13	5.19434e-11
MSTRG.43231	MAGI2-AS3	931.77	13.0382	1.76363	7.39283	1.43737e-13	5.17189e-11
MSTRG.50306	RGAG4	352.751	8.83291	1.18293	7.467	8.20438e-14	2.98852e-11
MSTRG.36309	GLRB	390.948	11.7852	1.57492	7.48307	7.26074e-14	2.67785e-11
MSTRG.28274	GBX2	261.926	11.2074	1.49623	7.49046	6.8634e-14	2.56335e-11
MSTRG.7709	MAPK8IP1	862.538	4.17003	0.55602	7.49978	6.3927e-14	2.41816e-11
MSTRG.28565	CASC20	41.4893	22.8367	3.03247	7.53072	5.046e-14	1.93354e-11
MSTRG.45995	FAM92A1	2079.27	5.16481	0.684632	7.54391	4.56072e-14	1.79419e-11
MSTRG.49983	MAGED4	824.111	12.38	1.63763	7.55971	4.03962e-14	1.61066e-11
MSTRG.39096	ARL10	1656.73	6.50324	0.858281	7.57705	3.53494e-14	1.42875e-11
MSTRG.7546	WT1-AS	46.2284	22.9911	3.03241	7.5818	3.40791e-14	1.39653e-11
MSTRG.41019	LIN28B	146.728	23.1598	3.03207	7.63827	2.20155e-14	9.14883e-12
MSTRG.47156	MPDZ	1585.43	13.805	1.80333	7.6553	1.9286e-14	8.12905e-12
MSTRG.13272	SALL2	872.341	11.5934	1.50795	7.68818	1.49245e-14	6.38185e-12
MSTRG.37208	EMB	1392.4	11.9738	1.55374	7.70644	1.29378e-14	5.61369e-12
MSTRG.34562	CRMP1	1214.56	9.59158	1.23761	7.7501	9.18205e-15	4.04353e-12
MSTRG.27530	COL5A2	32416.3	9.01128	1.15203	7.82212	5.19413e-15	2.32201e-12
MSTRG.37992	LINC00491	64.4925	22.1634	2.79491	7.92992	2.1929e-15	9.95409e-13
MSTRG.10763	SLC16A7	190.255	10.7462	1.34878	7.96738	1.62079e-15	7.47211e-13
MSTRG.15224	APBA2	1043.02	9.95253	1.24683	7.98227	1.43672e-15	6.76138e-13
MSTRG.23493	TSHZ3	53.5701	23.1928	2.90576	7.98167	1.44371e-15	6.76138e-13
MSTRG.50328	CHIC1	176.505	8.34495	1.04388	7.99419	1.30432e-15	6.35675e-13
MSTRG.1824	LPHN2	1894.97	8.50909	1.06453	7.99325	1.31422e-15	6.35675e-13
MSTRG.19319	CTD-3157E16.1	884.157	9.52446	1.18998	8.00387	1.20564e-15	6.02923e-13
MSTRG.46040	GDF6	95.5377	22.4905	2.79854	8.03651	9.24331e-16	4.70214e-13
MSTRG.16087	RBPMS2	968.909	11.4457	1.41768	8.07355	6.82834e-16	3.53457e-13
MSTRG.6246	RBP4	2542.78	14.4865	1.78058	8.13586	4.09038e-16	2.15512e-13
MSTRG.17939	30206	52.0254	23.1549	2.8329	8.17355	2.99445e-16	1.60639e-13
MSTRG.6643	EMX2	78.8344	23.5832	2.88027	8.18786	2.65903e-16	1.45286e-13
MSTRG.44106	SMO	3325.69	10.5106	1.27912	8.21709	2.08502e-16	1.18305e-13
MSTRG.21784	GREB1L	1404.06	8.18889	0.992402	8.25159	1.56306e-16	9.20641e-14
MSTRG.7210	TUB	1455.16	11.76	1.42555	8.24944	1.59135e-16	9.20641e-14
MSTRG.36297	MAP9	774.234	12.771	1.54765	8.25187	1.5593e-16	9.20641e-14
MSTRG.29504	C20orf166-AS1	40.3529	22.8025	2.74261	8.31417	9.2398e-17	5.67959e-14
MSTRG.50413	MAGEE1	237.751	11.0676	1.32107	8.37774	5.39544e-17	3.38708e-14
MSTRG.42780	PKD1L1	81.5289	23.784	2.83878	8.37827	5.3713e-17	3.38708e-14
MSTRG.25408	SIX2	602.937	12.4102	1.47518	8.41266	4.00813e-17	2.62799e-14
MSTRG.37109	FYB	52.59	23.1716	2.75377	8.4145	3.94575e-17	2.62799e-14
MSTRG.24993	GDF7	48.4392	22.9716	2.71953	8.4469	2.99128e-17	2.0525e-14
MSTRG.38815	SPARC	47751.7	14.5019	1.6977	8.54204	1.31867e-17	9.44109e-15
MSTRG.43564	NPTX2	75.9137	21.8737	2.56103	8.54097	1.33105e-17	9.44109e-15
MSTRG.36474	HAND2	103.399	24.1146	2.82377	8.53985	1.34393e-17	9.44109e-15
MSTRG.18075	SALL1	122.68	24.354	2.84349	8.56485	1.08218e-17	8.18711e-15
MSTRG.38312	PDLIM4	1214.68	12.0663	1.40601	8.58196	9.32701e-18	7.43766e-15
MSTRG.20223	RAMP2	110.034	9.95619	1.15582	8.614	7.05575e-18	5.78277e-15
MSTRG.16428	CSPG4P13	77.5038	23.7127	2.75253	8.61486	7.00243e-18	5.78277e-15
MSTRG.32901	FSTL1	33128.4	10.929	1.26568	8.63484	5.88073e-18	5.10326e-15
MSTRG.51317	PNMA6B	71.1263	23.5914	2.71326	8.69485	3.47288e-18	3.10507e-15
MSTRG.7149	DCHS1	2518.16	9.78942	1.12283	8.71852	2.81852e-18	2.59876e-15
MSTRG.12341	POSTN	507.32	26.3348	3.0129	8.74069	2.31682e-18	2.20509e-15
MSTRG.41025	BVES	438.88	10.9899	1.25373	8.76574	1.85559e-18	1.84536e-15
MSTRG.381	PDPN	505.6	26.331	3.00428	8.76448	1.87632e-18	1.84536e-15
MSTRG.38423	TGFBI	17064.8	9.54506	1.05729	9.02783	1.75104e-19	1.84516e-16
MSTRG.18299	CMTM3	1305.93	8.59645	0.949927	9.04958	1.43513e-19	1.56828e-16
MSTRG.15079	NDN	141.433	24.5438	2.66331	9.21551	3.0981e-20	3.51574e-17
MSTRG.16586	HDGFRP3	2341.09	12.1978	1.31043	9.30824	1.29966e-20	1.53386e-17
MSTRG.35970	TRPC3	51.7787	23.145	2.4499	9.44734	3.47537e-21	4.4583e-18
MSTRG.37706	EDIL3	3709.9	14.0696	1.48735	9.45953	3.09338e-21	4.14864e-18
MSTRG.28478	CPXM1	740.564	26.8594	2.81664	9.53598	1.48475e-21	2.08607e-18
MSTRG.30995	SYNGR1	1173.17	13.3705	1.39615	9.57674	1.00155e-21	1.47754e-18
MSTRG.24112	PNMAL1	454.735	26.1824	2.71984	9.62648	6.18102e-22	9.59847e-19
MSTRG.50616	BEX1	1910.44	14.074	1.45402	9.67942	3.68785e-22	6.045e-19
MSTRG.16588	BNC1	236.562	25.2662	2.58224	9.78463	1.31077e-22	2.27496e-19
MSTRG.12329	CCNA1	90.635	23.9317	2.44101	9.80402	1.08197e-22	1.99522e-19
MSTRG.20936	CACNG4	857.556	12.9184	1.30728	9.8819	4.98769e-23	9.81078e-20
MSTRG.34957	UCHL1	6525.05	12.732	1.26847	10.0373	1.04482e-23	2.8025e-20
MSTRG.38829	HAND1	149.696	24.6321	2.45184	10.0464	9.5278e-24	2.8025e-20
MSTRG.41027	POPDC3	295.558	8.83523	0.86987	10.157	3.08557e-24	1.01155e-20
MSTRG.25904	ACTG2	216.914	25.1437	2.46628	10.195	2.08773e-24	7.6998e-21
MSTRG.25765	CNRIP1	768.174	26.6427	2.60493	10.2278	1.48886e-24	6.27555e-21
MSTRG.15739	MYEF2	1125.65	13.3109	1.28719	10.341	4.59532e-25	2.25975e-21
MSTRG.1395	GPX7	351.113	25.8196	2.40899	10.718	8.37778e-27	4.94373e-23
MSTRG.30103	CBS	3160.03	8.34575	0.772291	10.8065	3.20733e-27	2.36581e-23
MSTRG.51313	PNMA3	223.701	25.1211	2.30981	10.8758	1.50264e-27	1.47785e-23
MSTRG.12199	WASF3	1489.5	10.0874	0.854763	11.8014	3.83731e-32	5.661e-28
MSTRG.31621	UBE2E2	893.966	12.9784	1.0132	12.8093	1.45364e-37	4.28898e-33
