# Supplementary material for: Highly recurrent CBS epimutations in gastric cancer CpG island methylator phenotypes and inflammation
Source: Genome Biol. 2021 Jun 1;22:167. doi: 10.1186/s13059-021-02375-2 (PMC8170989; doi:10.1186/s13059-021-02375-2)
Supplement: Supplementary file 4 — Additional file 4: Table S3. List of downregulated genes at protein level in the discovery set of CIMP vs non-CIMP cell lines (P < 0.05). [file 13059_2021_2375_MOESM4_ESM.xlsx]

## Sheet: Table S3
Table S3: List of downregulated genes at protein level in the discovery set of CIMP vs non-CIMP cell lines (P<0.05)
Gene names	Protein names	Mean_log2_LFQ intensity for CIMP	Mean_log2_LFQ intensity for non-CIMP	log2_fold_change	pvalue
ANXA6	Annexin	26.6271	32.0338	-5.40672	0.00403537
FERMT2	Fermitin family homolog 2	26.0355	29.2207	-3.18525	0.016494
FHL1	Four and a half LIM domains protein 1	25.8957	28.7622	-2.86651	0.0113501
TOP2A	DNA topoisomerase 2-alpha	27.295	29.4382	-2.14314	0.0247604
PDS5B	Sister chromatid cohesion protein PDS5 homolog B	29.014	31.0909	-2.07684	0.0353028
PAPSS2	Bifunctional 3-phosphoadenosine 5-phosphosulfate synthase 2;Sulfate adenylyltransferase;Adenylyl-sulfate kinase	27.1816	30.0095	-2.82791	0.0235101
SMARCA1	Probable global transcription activator SNF2L1	25.9329	28.4453	-2.51238	0.00477808
CUL7	Cullin-7	26.0032	28.0155	-2.01223	0.0316587
PFN2	Profilin;Profilin-2	26.0054	29.885	-3.87959	0.000287189
PLOD2	Procollagen-lysine,2-oxoglutarate 5-dioxygenase 2	26.6093	29.6477	-3.03838	0.0436965
P4HA2	Prolyl 4-hydroxylase subunit alpha-2	26.646	29.9265	-3.28042	0.0408324
HSPA12A	Heat shock 70 kDa protein 12A	26.1701	28.4562	-2.28617	0.0236255
DFNA5	Non-syndromic hearing impairment protein 5	25.9335	28.1907	-2.25713	0.0236549
FTL	Ferritin light chain	26.5691	28.7454	-2.17626	0.0267476
PYGL	Glycogen phosphorylase, liver form;Phosphorylase	26.8539	30.7311	-3.87724	0.034205
CTSL	Cathepsin L1;Cathepsin L1 heavy chain;Cathepsin L1 light chain	26.2223	28.236	-2.0137	0.0288301
ITGA5	Integrin alpha-5;Integrin alpha-5 heavy chain;Integrin alpha-5 light chain	26.0119	28.6598	-2.6479	0.0164068
VIM	Vimentin	26.2095	32.5906	-6.38101	0.0156138
RBP1	Retinol-binding protein 1	25.9991	29.4684	-3.46924	0.00406593
SPARC	SPARC	25.8853	28.1207	-2.23542	0.0410942
UCHL1	Ubiquitin carboxyl-terminal hydrolase isozyme L1	25.8954	31.8526	-5.9572	0.00380129
PC	Pyruvate carboxylase, mitochondrial	29.6811	32.0184	-2.33722	0.0454792
CDK4	Cyclin-dependent kinase 4	27.0215	29.4651	-2.4436	0.014468
CKB	Creatine kinase B-type	25.8862	32.3034	-6.41723	0.00204906
AKR1B1	Aldose reductase	30.3144	33.6819	-3.36752	0.0137509
ANPEP	Aminopeptidase N	25.9109	28.322	-2.41107	0.046293
FAH	Fumarylacetoacetase	26.4105	31.2897	-4.87921	5.42846e-06
GSTM2	Glutathione S-transferase Mu 2	25.8706	28.2864	-2.41584	0.0352415
MARCKS	Myristoylated alanine-rich C-kinase substrate	27.9203	30.4251	-2.50487	0.0335486
HLA-A	HLA class I histocompatibility antigen, A-34 alpha chain	25.7505	28.2351	-2.48459	0.0071678
ABCD1	ATP-binding cassette sub-family D member 1	26.332	28.356	-2.02399	0.0064909
CBS	Cystathionine beta-synthase	25.9218	28.6185	-2.69675	0.0145436
CDKN2A	Cyclin-dependent kinase inhibitor 2A, isoforms 1/2/3	25.6804	29.552	-3.87155	0.000932186
ECE1	Endothelin-converting enzyme 1	27.8024	29.9872	-2.18479	0.0472155
CRAT	Carnitine O-acetyltransferase	27.5998	29.8117	-2.21194	0.0426668
PPIC	Peptidyl-prolyl cis-trans isomerase C	27.1866	29.3574	-2.17084	0.0136335
MAP1B	Microtubule-associated protein 1B;MAP1B heavy chain;MAP1 light chain LC1	26.5244	30.4094	-3.88497	0.0209802
DAB2	Disabled homolog 2	25.912	28.0271	-2.11511	0.020677
TAGLN	Transgelin	26.2535	29.793	-3.53946	0.0220897
DNM1	Dynamin-1	26.0473	28.4757	-2.42841	0.0412938
CALD1	Caldesmon	25.9536	30.194	-4.24034	0.00362041
LRP1	Prolow-density lipoprotein receptor-related protein 1;Low-density lipoprotein receptor-related protein 1 85 kDa subunit;Low-density lipoprotein receptor-related protein 1 515 kDa subunit;Low-density lipoprotein receptor-related protein 1 intracellular domain	26.2133	29.5907	-3.37746	0.0122166
AKAP13	A-kinase anchor protein 13	27.0746	29.1437	-2.06902	0.00409094
TPBG	Trophoblast glycoprotein	26.2062	28.3741	-2.16783	0.00821537
FLNC	Filamin-C	29.4768	32.7795	-3.30268	0.0326808
QPRT	Nicotinate-nucleotide pyrophosphorylase [carboxylating]	26.1419	30.0932	-3.95138	0.0150297
MYLK	Myosin light chain kinase, smooth muscle;Myosin light chain kinase, smooth muscle, deglutamylated form	26.337	28.4039	-2.06697	0.0409161
FSCN1	Fascin	28.3121	33.0194	-4.70737	0.0235155
LEPRE1	Prolyl 3-hydroxylase 1	26.8889	30.0567	-3.16788	0.0279051
CCDC88A	Girdin	26.0471	28.3053	-2.25817	0.0170669
TPM2		26.1433	28.1476	-2.00427	0.0232856
SARM1	Sterile alpha and TIR motif-containing protein 1	25.9108	29.3643	-3.45346	0.0190006
TUBA1A	Tubulin alpha-1A chain	26.15	28.9937	-2.84375	0.0424515
PLD3	Phospholipase D3	28.3662	30.9888	-2.62265	0.0092163
LEPREL1	Prolyl 3-hydroxylase 2	26.09	28.2017	-2.11167	0.0388801
PBXIP1	Pre-B-cell leukemia transcription factor-interacting protein 1	26.5444	29.0799	-2.53551	0.0118552
ZC3HAV1L	Zinc finger CCCH-type antiviral protein 1-like	26.4451	28.6697	-2.22454	0.0187858
QKI	Protein quaking	26.0363	28.8383	-2.802	0.0139885
ISYNA1	Inositol-3-phosphate synthase 1	26.3108	30.1374	-3.82659	0.0192932
IGF2BP1	Insulin-like growth factor 2 mRNA-binding protein 1	28.2037	31.6052	-3.40147	0.0204932
MRC2	C-type mannose receptor 2	25.7269	27.9989	-2.27201	0.0489978
CTSZ	Cathepsin Z	27.7989	30.3502	-2.55129	0.0301778
SWAP70	Switch-associated protein 70	28.0636	30.5025	-2.43887	0.0273101
GNE	Bifunctional UDP-N-acetylglucosamine 2-epimerase/N-acetylmannosamine kinase;UDP-N-acetylglucosamine 2-epimerase (hydrolyzing);N-acetylmannosamine kinase	25.9321	29.7537	-3.82161	0.00285534
