# Supplementary material for: Highly recurrent CBS epimutations in gastric cancer CpG island methylator phenotypes and inflammation
Source: Genome Biol. 2021 Jun 1;22:167. doi: 10.1186/s13059-021-02375-2 (PMC8170989; doi:10.1186/s13059-021-02375-2)
Supplement: Supplementary file 5 — Additional file 5: Table S4. Protein data (LFQ intensities) for the discovery set of CIMP and non-CIMP cell lines. [file 13059_2021_2375_MOESM5_ESM.xlsx]

## Sheet: Table S4
Table S4: Protein data (LFQ intensities) for the discovery set of CIMP and non-CIMP cell lines
Protein IDs	Gene names	Protein names	Number of proteins	Peptides	Razor + unique peptides	Unique peptides	Sequence coverage [%]	Unique + razor sequence coverage [%]	Unique sequence coverage [%]	Mol. weight [kDa]	Sequence length	LFQ intensity SNU719_01	LFQ intensity SNU719_02	LFQ intensity SNU719_03	LFQ intensity SNU719_04	LFQ intensity NCC24_01	LFQ intensity NCC24_02	LFQ intensity NCC24_03	LFQ intensity NCC24_04	LFQ intensity YCC10_01	LFQ intensity YCC10_02	LFQ intensity YCC10_03	LFQ intensity YCC10_04	LFQ intensity NUGC3_01	LFQ intensity NUGC3_02	LFQ intensity NUGC3_03	LFQ intensity NUGC3_04	LFQ intensity NCC59_01	LFQ intensity NCC59_02	LFQ intensity NCC59_03	LFQ intensity NCC59_04	LFQ intensity IM95_01	LFQ intensity IM95_02	LFQ intensity IM95_03	LFQ intensity IM95_04	LFQ intensity NCC19_01	LFQ intensity NCC19_02	LFQ intensity NCC19_03	LFQ intensity NCC19_04	LFQ intensity MKN1_01	LFQ intensity MKN1_02	LFQ intensity MKN1_03	LFQ intensity MKN1_04	LFQ intensity SNU16_01	LFQ intensity SNU16_02	LFQ intensity SNU16_03	LFQ intensity SNU16_04	LFQ intensity SNU1750_01	LFQ intensity SNU1750_02
Q01432;B7Z763;A0AUX0;E9PKC5;Q01432-3;E9PIR5;E9PLK6;Q01432-2;H0YDY8;E9PPG2	AMPD3	AMP deaminase 3	10	24	23	21	37.9	36.8	35.5	88.811	767	25.6003	25.9962	25.4595	25.2719	25.2542	25.8446	26.032	26.1413	25.6132	26.9281	25.822	25.8976	24.9725	26.0208	26.147	26.0104	26.1301	25.8021	25.7858	25.8568	26.0097	26.1217	26.2683	25.9589	25.5257	26.5649	26.84	26.7565	26.4788	25.6959	26.6417	26.1076	26.822	26.9032	26.2884	25.8513	26.3704	25.987
A0AV96;A0AV96-2;B7Z8Z7;D6R9D6;D6RBS9;D6REZ6;D6R9M7;D6RFL5;D6RA49;D6RBP6;D6RCT1	RBM47	RNA-binding protein 47	11	27	27	25	55.3	55.3	52.1	64.098	593	30.0783	29.7863	30.1564	30.5461	30.8492	30.9517	31.0342	31.0203	30.2379	30.0119	30.1161	30.3024	29.4663	28.9519	28.6195	29.2087	31.2971	30.6614	30.7435	30.7636	31.7558	31.6384	31.6021	31.4954	31.4026	31.1502	31.2646	31.2834	28.5536	28.2272	28.0336	28.0188	30.843	30.6382	30.6182	30.2283	26.4356	26.2461
A0AVT1;A0AVT1-2;A0AVT1-3;A0AVT1-4;H0Y9U5	UBA6	Ubiquitin-like modifier-activating enzyme 6	5	68	68	47	73.8	73.8	54.9	117.97	1052	32.8652	32.9672	33.0703	32.8411	32.526	32.6716	32.6916	32.7158	32.175	32.2116	32.292	32.1413	33.3362	33.3923	33.3042	33.3856	32.9162	32.9756	33.0666	32.9272	33.3476	33.0185	33.2296	33.3219	32.9813	32.9078	32.9281	32.7824	32.6995	32.591	32.6897	32.7259	32.3473	32.5664	32.7217	32.9009	31.9286	32.0834
A0FGR8-2	ESYT2	Extended synaptotagmin-2	1	44	44	2	60.9	60.9	4.1	98.9	893	32.663	32.6146	32.4116	32.7867	30.6993	31.0032	31.2201	31.523	32.0106	32.1689	31.8036	32.0855	31.2731	31.5225	31.5566	31.5269	32.2973	32.4922	32.5696	32.5162	32.1898	31.8407	32.1182	32.4079	30.5931	30.9454	31.1492	31.3247	32.0883	32.6738	32.1898	32.3269	30.7509	30.8542	30.6664	30.855	27.6214	29.805
A0FGR8-6;A0FGR8;C9JGI7;A0FGR8-4;F2Z3K9;A0FGR8-5;A6NFV7	ESYT2	Extended synaptotagmin-2	7	44	2	2	55.5	1.7	1.7	104.71	942	28.591	29.8435	29.4294	28.4512	26.1262	28.0096	27.8959	26.2625	25.1708	25.5629	25.5269	25.6672	25.6774	26.2779	26.7548	26.1699	26.6209	26.0447	25.9929	26.4268	27.7062	28.5851	25.8835	25.8945	25.4552	25.544	24.9402	24.8683	26.7327	26.2167	26.4934	25.3963	26.3698	26.3977	26.4899	26.3599	26.3419	26.4161
A0JNW5;A0JNW5-2;F8VW65;F8W1I2;F8W665;H0YHT7	UHRF1BP1L	UHRF1-binding protein 1-like	6	39	39	36	35.9	35.9	34.6	164.2	1464	25.6105	27.2202	26.1103	25.9957	27.2175	24.906	26.4189	25.9095	25.8542	26.7809	25.5256	25.3388	26.2182	26.6038	26.0288	26.3758	25.9958	25.7885	25.6814	25.6689	25.9314	26.1571	27.3885	25.5111	26.6984	26.5466	26.3967	26.3412	25.656	26.3922	25.9605	26.0564	25.9118	26.2223	26.3226	26.6713	26.0067	25.9002
A0MZ66;A0MZ66-3;A0MZ66-6;A0MZ66-4;A0MZ66-5;B7Z7Z9;A0MZ66-2;A0MZ66-7	KIAA1598	Shootin-1	8	45	45	45	66.9	66.9	66.9	71.639	631	28.3023	27.7264	28.4773	28.8106	30.8623	30.8158	30.6598	30.989	27.7835	27.4111	27.819	26.2534	29.2548	28.9087	29.0928	28.5798	30.8815	31.0131	31.0547	30.9417	27.8249	29.384	29.1834	29.0117	25.9614	26.8898	27.7779	25.5425	27.7546	29.2586	26.0133	26.6276	31.2863	30.9646	31.0762	31.24	30.8292	30.6246
A0PJW6;G5EA27;H0YCK4	TMEM223	Transmembrane protein 223	3	8	8	8	39.1	39.1	39.1	22.049	202	25.3954	26.1898	25.1405	25.7657	25.5419	27.0214	26.6602	25.0242	25.1038	25.1953	25.7394	24.5994	25.9818	25.5405	26.6753	27.0287	26.2142	26.7602	25.5576	26.0493	26.2215	27.1968	25.7579	26.3214	27.0917	25.4119	26.6187	26.9214	26.0243	27.0529	26.3282	26.0985	26.1854	25.9341	27.4842	25.8275	26.2997	25.7683
A1A4S6;E7EUW5;H0Y8W5	ARHGAP10	Rho GTPase-activating protein 10	3	28	28	26	42.1	42.1	40.3	89.374	786	26.0342	25.7039	25.4336	25.4593	25.166	26.1347	25.3431	27.161	24.3865	26.5195	26.4936	25.2408	26.1233	25.9271	26.1492	26.0512	26.0579	25.3275	26.5698	26.2457	25.2307	27.3715	26.0056	25.207	24.5444	25.377	25.2972	26.3706	26.0478	26.0438	26.9393	26.8621	26.1788	27.0013	26.1875	26.2738	27.4986	27.4502
A1A5D9;A1A5D9-2	CCDC64B	Bicaudal D-related protein 2	2	21	21	21	53	53	53	56.833	508	26.0279	27.0735	25.4894	26.178	25.7965	26.4537	25.2642	26.0752	26.0974	26.7433	25.6144	25.7921	25.515	26.6167	25.9944	25.1114	27.3117	27.9	26.4496	26.1235	25.4235	26.5421	26.6488	26.0961	25.1887	25.5993	25.4494	25.0311	26.5548	25.3332	25.18	25.8078	26.0773	26.009	26.7257	26.5938	26.2907	25.6537
A1IGU5;D6RJH4	ARHGEF37	Rho guanine nucleotide exchange factor 37	2	13	13	13	24.9	24.9	24.9	76.277	675	26.6076	25.1554	25.9445	26.4929	25.0337	26.1664	26.2292	27.3188	25.1709	25.636	26.6106	25.617	25.724	26.2826	25.6543	25.5805	25.709	26.5845	27.0189	25.9625	26.6982	26.4029	26.4326	26.0078	26.3918	25.4441	25.8483	25.8163	25.8887	25.9087	25.6502	25.894	26.5542	26.1712	26.1442	26.8102	26.107	26.1017
A1L020	MEX3A	RNA-binding protein MEX3A	1	7	6	6	19.6	17.9	17.9	54.173	520	26.8686	25.6547	25.0577	26.033	25.4103	26.0139	25.2327	25.4572	25.8353	26.9358	25.794	26.6442	27.0526	25.5651	25.9778	26.2098	25.1087	25.8263	26.2123	25.9782	26.5265	26.0365	26.4308	26.7722	25.5542	26.25	26.2116	25.7793	26.4651	25.8117	25.9232	25.8755	26.02	26.1126	26.2997	25.6233	27.5476	27.2008
A1L0T0;E9PJS0;C9JNI8;E9PL44;E9PNL1	ILVBL	Acetolactate synthase-like protein	5	30	30	30	60.3	60.3	60.3	67.867	632	30.9846	31.0433	31.0016	30.9049	30.5704	31.0397	30.7694	31.4982	30.1794	30.5505	30.5875	30.8527	31.1627	31.1109	31.176	31.1325	31.1968	31.0883	31.6108	30.9184	31.2832	31.6376	31.7671	31.8473	31.4642	31.4123	31.285	31.2633	30.5714	30.5627	30.5669	30.4079	31.416	31.7267	31.4671	31.8196	31.0804	30.5726
A1L390;A1L390-3;G3V311;A1L390-2;G3V3I3;G3V278	PLEKHG3	Pleckstrin homology domain-containing family G member 3	6	27	27	27	27.9	27.9	27.9	134.41	1219	27.7581	27.9931	28.6318	27.8318	26.3939	25.6211	25.8446	25.55	27.035	27.6401	26.9004	27.516	27.0426	26.0941	27.0282	27.1532	26.5308	27.1828	26.0046	26.039	25.3219	25.8534	26.1655	26.2975	25.6709	26.543	26.0763	26.0805	26.0048	25.7179	26.0209	25.8138	26.5341	27.8862	27.7772	27.3521	25.7324	27.2576
A1X283;G3V144;H0YAU1	SH3PXD2B	SH3 and PX domain-containing protein 2B	3	37	37	35	46.4	46.4	44.5	101.58	911	26.1304	27.2543	25.4183	25.4482	28.6047	29.5181	29.0334	29.1361	27.6249	28.2646	27.4963	27.7917	26.254	27.6834	27.2433	27.3807	29.5769	29.985	30.3324	29.7621	26.4784	26.3754	26.606	28.2946	26.1246	25.5071	26.5704	25.4965	27.0544	26.9558	26.5645	26.3457	26.0495	26.399	26.6466	25.6494	28.5858	28.3597
Q86X10-3;A2A2E9;B4E2E8	RALGAPB	Ral GTPase-activating protein subunit beta	3	57	57	1	48.3	48.3	0.7	166.4	1490	30.3705	30.9173	30.8141	30.6474	30.452	30.1676	30.4145	30.7401	30.8779	31.3619	31.2455	31.1041	27.9135	29.2582	28.9499	29.2829	26.0383	25.651	25.8842	25.88	30.0325	30.1067	30.4161	30.3673	30.6425	30.376	30.4282	29.8832	29.6085	29.5866	28.9554	29.5945	29.9496	29.8992	29.9067	30.0545	29.9555	30.2157
A2A2G4;Q9Y672	ALG6	Dolichyl pyrophosphate Man9GlcNAc2 alpha-1,3-glucosyltransferase	2	8	8	3	15.1	15.1	6.5	58.347	509	25.8145	25.5125	26.6934	26.1882	27.8221	27.8083	28.3013	27.3346	27.6869	27.5956	27.6175	27.7998	26.4622	27.9532	27.636	27.8527	26.1241	26.1652	25.8982	26.0577	25.5064	25.7195	26.4823	25.7275	26.9664	26.2271	27.8017	28.269	25.7969	26.0896	26.6715	26.5464	27.77	26.144	26.6351	26.313	26.0945	27.0196
A2A2W8;Q14678;Q5W0W1;Q5W0W3;F5H7I5;Q5W0W2	KANK1	KN motif and ankyrin repeat domain-containing protein 1	6	30	29	29	36.1	34.7	34.7	129.78	1194	26.2643	26.1781	25.7591	26.1016	27.1204	25.616	25.7712	25.8521	25.9504	25.449	26.1431	25.9235	26.2629	26.3674	26.8138	25.9145	25.7069	26.6633	25.9841	25.7381	25.7049	26.0285	26.7672	26.1466	26.5085	25.6206	25.2098	25.7889	25.5233	25.9455	26.5749	26.5663	26.2799	26.767	26.5769	25.9749	25.1465	27.0111
A2A3N6	PIPSL	Putative PIP5K1A and PSMD4-like protein	1	16	12	2	18	13.7	2.6	95.047	862	25.6797	26.3261	25.2636	25.147	25.948	25.4123	25.1372	26.2391	25.2724	26.0784	25.6844	25.9064	25.9885	27.4988	27.6713	26.9567	26.9799	25.1341	25.9728	26.4578	26.7126	26.1413	25.8874	26.3138	26.0497	26.506	25.3195	25.4357	26.7796	24.5791	25.6926	27.0719	26.5208	26.1438	26.0286	26.6067	26.7146	26.7456
E7EV99;E7ENY0;P35611-2;A2A3N8;P35611;P35611-3;Q86XM2;Q96D30;H0Y9H2;D6RF25;D6RAH3;D6RJE2;H0YFD8;H0YG19	ADD1	Alpha-adducin	14	31	31	30	68.8	68.8	67.6	70.055	632	30.9638	31.0832	30.9573	31.2625	30.7417	30.5899	30.6836	31.1382	30.8785	31.2133	30.9387	30.8842	28.1862	28.4471	28.6207	28.2346	30.8345	30.8504	30.9229	30.7124	31.0819	30.9626	31.3616	31.4547	31.8568	31.7807	31.9983	31.7379	30.4698	30.6322	29.996	30.3491	30.2083	30.1414	30.3389	29.9885	31.3044	31.281
A2ABE6			1	18	1	0	53.2	4.3	0	41.363	372	26.1284	25.8123	25.1393	26.3385	30.1709	26.5065	26.0094	29.289	27.7371	27.4555	27.8618	27.6225	26.8026	25.539	26.1241	25.847	27.1546	29.3976	29.1784	29.9499	26.3257	26.903	26.3286	25.9713	26.9312	27.7018	27.7265	27.0486	30.8764	29.2986	29.9958	30.2547	26.9712	26.3419	26.339	26.0336	25.9064	26.1637
F8VVD9;A2BF36;E7EVL9;F8VV92;Q29967;B0UZ92;B0V1V1;B0V1U9;P01920;F6WV57;F6T4C1;E9PF29;B0V1V2;B0UZ95	HLA-DQB1	HLA class II histocompatibility antigen, DQ beta 1 chain	14	8	3	1	32.8	11.3	6.5	28.1	247	27.0807	26.5369	25.9004	25.7646	25.6491	25.836	25.3608	26.3842	26.3835	26.2456	25.5958	24.4922	25.4007	25.783	25.7842	26.5786	26.4566	25.1709	25.7417	26.8809	26.0239	25.8492	25.8346	27.1292	25.7362	26.0093	25.499	25.7656	25.6364	26.7684	26.292	26.0161	26.3224	26.536	26.9329	26.0259	25.0089	25.8788
A2BHY4;Q6U2E9;F8VX64;F8VNV9;F5GXS0	C4B	Complement C4-B;Complement C4 beta chain;Complement C4-B alpha chain;C4a anaphylatoxin;C4b-B;C4d-B;Complement C4 gamma chain	5	65	56	0	49.4	45.4	0	192.8	1744	26.9418	26.7396	25.8489	25.5737	26.2611	25.8882	28.438	26.365	27.3306	25.7572	26.2323	28.3804	26.4079	27.5598	25.7831	26.151	26.0651	25.9943	25.644	25.7867	25.995	26.4143	25.3239	26.2672	27.7494	27.2812	26.7791	25.8473	26.9923	27.2135	25.1046	26.4436	25.795	26.5412	26.4074	26.1738	26.1203	25.9042
A2RRP1;A2RRP1-2;H0Y5G7;C9JCM7	NBAS	Neuroblastoma-amplified sequence	4	84	84	84	43.8	43.8	43.8	268.57	2371	30.0335	30.6872	30.657	30.47	30.2187	29.9348	30.0324	30.4603	30.5843	31.1672	31.266	30.7681	30.1536	30.0698	29.9695	29.9188	30.4363	30.6176	31.1226	30.6353	30.4591	30.2517	30.2069	29.9104	29.9488	29.5716	29.383	28.8894	27.8463	28.7517	27.9933	27.6869	29.7092	29.9235	29.4352	29.7187	27.5032	28.9641
A2RTX5;A2RTX5-2;B7ZLP8;H0YKB9	TARSL2	Probable threonine--tRNA ligase 2, cytoplasmic	4	32	28	28	48.1	42.1	42.1	92.644	802	27.2722	27.6848	27.5399	27.2951	28.9239	27.9642	28.4398	28.5347	27.2726	27.8127	27.5948	27.4587	26.2271	24.9779	26.7834	27.2956	27.2136	27.4452	27.7529	27.2311	27.1839	27.1865	28.0096	27.1929	26.9876	25.1015	26.5985	26.3791	25.7732	26.539	27.0219	25.658	27.4696	26.8241	27.7028	27.1463	25.5246	26.9697
A2RUC4;A2RUC4-2	TYW5	tRNA wybutosine-synthesizing protein 5	2	11	11	7	37.1	37.1	21.9	36.547	315	26.4789	26.1067	26.647	25.5924	26.2079	25.8326	25.881	26.5477	26.2926	24.8146	26.2588	25.2512	26.3642	25.7534	26.3943	25.6165	26.2504	27.0002	25.846	26.7785	25.799	26.5787	26.7624	26.2911	25.3325	26.2592	25.2675	25.3759	25.9089	25.4402	26.1693	25.7531	25.996	26.8471	26.7716	26.9159	25.4059	26.1761
A2VCQ3;Q01973;Q01973-2;Q66K77	ROR1	Tyrosine-protein kinase transmembrane receptor ROR1	4	15	15	15	19.6	19.6	19.6	104.46	940	26.3001	26.1155	25.4807	27.1542	27.471	27.6271	26.7378	27.5048	24.7748	25.0098	25.5343	26.3587	26.4081	25.5097	25.4794	26.6703	25.8841	26.5206	26.2644	26.1423	25.9756	26.1488	25.7611	26.3466	26.2953	25.1983	26.087	25.6446	25.9517	26.2566	26.3845	25.5474	26.0255	25.8817	25.806	26.2084	26.3519	26.6911
A2VDF0;A2VDF0-2	FUOM	Fucose mutarotase	2	7	7	7	51.9	51.9	51.9	16.765	154	26.1071	26.312	26.0758	26.0025	26.7149	25.6464	25.3186	26.4594	25.6399	25.4298	24.9845	24.8092	26.4512	26.2896	26.0683	26.2591	26.6047	26.5368	26.6522	25.5506	26.4873	27.1707	26.3522	26.293	26.965	25.8441	26.3241	27.034	26.0855	26.0796	25.0674	27.0103	27.4774	26.3655	26.2337	26.8542	26.077	25.3069
A3KMH1;A3KMH1-3;E2QRD0;A3KMH1-2;A8MYW7;C9JBW2	VWA8	von Willebrand factor A domain-containing protein 8	6	103	103	103	61.4	61.4	61.4	214.82	1905	31.9335	32.0693	32.1938	32.0878	32.3005	32.2299	32.1463	32.2495	30.9901	31.5856	31.5881	31.6531	30.96	30.6558	30.9904	30.9114	31.8382	32.0626	32.206	31.9402	31.4316	31.4637	31.2321	31.4816	32.5901	32.4994	32.0263	31.9991	28.2697	29.6542	28.682	29.0079	32.2468	32.1319	32.155	32.2784	31.5326	31.6072
A3KN83-2;A3KN83;A3KN83-3;F8W8H8;A3KN83-4	SBNO1	Protein strawberry notch homolog 1	5	58	58	46	60.8	60.8	52.5	154.18	1392	29.2338	29.1268	29.1562	29.1655	29.83	28.9768	29.3334	29.5724	28.3186	28.5445	27.5777	27.8676	29.3099	29.2692	30.2277	29.7968	26.32	25.8284	25.5056	26.0235	29.5787	29.5645	29.0866	28.9295	28.7688	28.52	28.5308	28.5918	26.4875	28.9925	26.4046	27.1698	29.9568	30.6333	29.8932	29.8326	25.4819	27.4754
A4D126	ISPD	Isoprenoid synthase domain-containing protein	1	16	16	16	41.5	41.5	41.5	49.872	451	26.2241	26.3166	25.1544	25.6991	25.6088	26.9154	25.1878	26.1711	25.3711	25.3965	25.3662	25.1063	25.6505	25.6109	26.1283	25.5726	26.7288	26.2796	26.1588	26.0155	26.6261	26.0961	25.5868	25.6015	25.8717	25.152	27.1132	26.0412	26.4145	26.0621	26.287	25.5422	26.3685	26.1206	25.689	26.22	26.055	26.5107
A4D161;B8ZZQ8	FAM221A	Protein FAM221A	2	6	6	1	28.2	28.2	9.1	33.082	298	25.6015	26.3046	25.8863	25.5689	26.3124	25.5223	25.7432	25.2476	25.7081	25.0578	25.7715	26.5216	25.7636	26.3774	25.9112	25.6318	26.5344	26.1452	27.2807	28.2893	26.1656	25.4662	25.4402	26.3463	26.0104	26.2023	26.1847	25.7247	26.0009	25.6216	26.0853	25.6416	26.799	25.7708	26.2914	25.7851	25.7991	26.0412
A4D1E9;A4D1E9-2;C9J8R7;C9JNI1;C9JEQ8;F8WBY0;F8WCN4;F8WBB5;A4D1E9-3	GTPBP10	GTP-binding protein 10	9	23	23	23	58.9	58.9	58.9	42.932	387	29.9723	30.4131	30.1049	29.7779	30.4501	30.3513	29.7439	29.6973	29.2535	29.5249	29.4386	29.5459	28.4445	28.6185	28.4297	28.1389	27.7225	28.2013	28.1354	27.4905	30.5146	30.6062	30.2374	30.0911	29.4495	29.4327	28.9707	29.4436	28.0557	29.1216	27.8559	28.9228	29.8812	30.1523	30.1693	29.8074	28.3286	28.3105
C9J1X0;A4D1P6;B5MDH8	WDR91	WD repeat-containing protein 91	3	21	21	4	41.3	41.3	7.2	79.239	712	25.2398	27.5728	27.623	25.6557	26.973	27.4838	25.3094	27.1191	26.7813	27.0068	27.8063	26.9798	25.1581	25.7589	26.3304	26.1031	27.341	25.9112	25.8226	26.6489	27.0855	28.2774	28.2223	26.4317	25.8681	26.1773	25.9214	25.7048	26.6962	27.023	26.1613	26.2961	27.2874	25.2445	26.299	26.2938	25.7603	25.5874
A4D1W8;Q9UM22;Q9UM22-2;C9JYS3;D6RIH7	UCC1;EPDR1	Mammalian ependymin-related protein 1	5	10	10	10	25	25	25	38.15	344	25.5085	25.9938	25.3297	25.9656	26.2029	26.4488	25.8253	25.8082	25.3894	25.7233	25.4571	25.1074	25.6315	25.7396	26.3125	26.0073	25.4801	25.2207	25.7112	26.2611	25.7024	25.6537	26.1589	25.491	30.7965	30.329	29.5465	30.2902	26.6931	25.2451	25.5824	26.1628	26.7479	25.8037	25.9285	26.0297	26.3629	25.9281
A4D2Q0;E9PHI4;E9PF23;O94901;O94901-5;H0Y742;E9PDU4;H0Y6N5;O94901-3;O94901-2;F8WD13;C9JK55;C9K051;C9JS54;C9JJU6;C9JR15;O94901-4	UNC84A;SUN1	SUN domain-containing protein 1	17	35	35	13	47.1	47.1	18	108.45	974	30.6317	30.2286	30.2348	30.253	28.6239	26.5018	26.7838	26.5271	29.832	28.0673	27.3758	30.9843	28.3223	28.7447	28.874	28.7574	29.4978	29.9792	29.6713	29.6486	27.6798	27.8235	27.9226	27.6791	28.3579	27.7982	28.5774	28.2397	30.1829	30.8948	29.8678	30.1266	26.9932	28.4466	27.8104	26.0538	27.4379	27.9264
A4FU01-4;A4FU01;A4FU01-6;F8W8W0;A4FU01-3;A4FU01-2;A4FU01-5	MTMR11	Myotubularin-related protein 11	7	20	20	20	47.3	47.3	47.3	72.116	640	26.9796	26.0967	26.3843	26.9437	25.3449	26.179	26.0876	25.7347	26.2454	25.9682	25.8836	26.0846	25.4395	26.1704	26.0396	25.944	25.9278	26.7987	25.7956	26.7834	26.0257	26.7119	25.5192	26.3466	28.3709	28.5136	27.3386	28.1108	26.1035	26.3826	26.7537	24.796	26.41	26.0626	24.9975	26.1684	25.5861	26.2959
A4FU92;P56282;P56282-2	POLE2	DNA polymerase epsilon subunit 2	3	13	13	13	45.6	45.6	45.6	56.784	502	26.0005	26.5698	25.7228	26.1031	25.5399	25.4635	25.7963	26.2853	26.419	26.4	25.0851	25.3465	28.468	28.5635	27.7523	28.2986	26.3657	26.5631	25.5977	25.4451	26.1839	27.3331	27.1529	25.1168	25.3893	26.4989	25.1844	25.7086	25.3364	26.1829	25.9074	26.1886	28.9062	29.0996	28.9855	28.4586	26.0927	27.3963
F5H4Q5;F5H3K0;A5D8V6	VPS37C	Vacuolar protein sorting-associated protein 37C	3	6	6	6	69.6	69.6	69.6	17.143	148	25.0307	25.9594	25.9716	26.0035	25.8043	26.082	26.3441	26.0536	26.3806	26.3862	26.5916	25.6292	26.8921	26.819	26.5127	26.5612	26.0457	26.2001	25.9521	26.8493	26.2391	27.5401	25.8613	25.5683	25.8488	25.117	26.2248	24.9499	25.98	25.2886	25.4129	25.62	26.3942	26.475	26.2842	26.5247	26.4132	26.0159
F5GXC3;A5PLN9-2;A5PLN9-4;A5PLN9;A5PLN9-5;A5PLN9-7;D6RB83;H0YBF8	TRAPPC13	Trafficking protein particle complex subunit 13	8	9	9	9	29.4	29.4	29.4	46.776	419	25.2316	25.724	26.1837	25.1613	26.397	26.635	24.9842	26.5263	26.0337	26.3818	26.1686	25.5908	27.5284	27.1034	27.6641	26.7627	25.9006	26.2506	26.1232	25.7756	26.151	25.0795	26.933	27.276	26.3143	26.9742	25.9253	25.7362	26.483	27.5242	26.1933	25.5758	26.4376	26.7082	26.4971	26.6803	26.5956	24.8479
A5YKK6;A5YKK6-4;B3KPW6	CNOT1	CCR4-NOT transcription complex subunit 1	3	133	133	3	64.9	64.9	1.5	266.94	2376	32.5445	32.749	32.8521	32.7732	32.6501	32.4259	32.3878	32.5757	32.7996	32.981	32.9506	32.734	32.8328	32.8008	32.9229	32.8511	32.1499	32.3481	32.2594	31.867	32.5794	32.2924	32.4977	32.6591	33.2164	33.1745	33.0637	33.1134	32.0959	32.1445	31.9132	32.0387	32.7425	32.7675	32.6149	32.6675	32.4159	32.5175
A6H8Z7;Q6UWP7;Q6UWP7-2;C9K0C3;C9J5S5;C9JA02;C9JMW2;C9JUV9;C9JXY8;C9J6F4	LCLAT1	Lysocardiolipin acyltransferase 1	10	14	14	14	49.2	49.2	49.2	44.561	376	29.7376	29.8314	29.787	29.568	29.6139	29.9468	28.9227	29.1913	29.9776	29.3981	29.3905	29.5257	28.1822	28.7662	28.4506	28.2804	29.5575	29.7782	29.7026	30.1666	28.9758	28.7577	28.8611	28.7711	29.8267	29.3565	29.6356	29.6235	28.5013	30.0052	28.7552	29.3047	27.5604	26.9947	27.6488	27.8075	25.1909	27.6503
F6RF20;Q7L513;Q7L513-2;Q7L513-9;A6NC03;Q7L513-5;Q7L513-4;Q5VXB1;F5H720;Q7L513-8;Q5VXA5;Q7L513-7;F8W743;Q7L513-6;A6NL20	FCRLA	Fc receptor-like A	15	10	10	5	41.9	41.9	24.1	39.505	365	25.4866	26.0076	25.5822	26.7293	26.579	26.089	25.3887	25.5439	26.6657	25.1095	25.6149	25.8747	26.4264	25.1174	27.1599	26.5881	25.484	26.0507	25.8828	25.5172	25.5017	26.7109	26.0458	25.7363	26.1761	25.4232	27.2952	26.1388	25.7321	25.2594	25.7375	25.7307	25.9137	26.449	25.8415	26.1168	27.1242	26.2592
Q9GZQ8;A6NCE7	MAP1LC3B;MAP1LC3B2	Microtubule-associated proteins 1A/1B light chain 3B;Microtubule-associated proteins 1A/1B light chain 3 beta 2	2	3	1	1	22.4	11.2	11.2	14.688	125	26.0572	25.0082	26.3949	25.3773	25.387	26.5781	25.6905	29.0935	25.7897	25.2569	25.0069	25.3985	28.4731	25.9456	28.0123	26.0529	29.1878	26.0978	25.6168	25.5874	25.8916	25.9502	25.4388	28.6	25.6106	25.8799	24.992	25.3927	26.5376	26.2253	26.0484	25.53	26.0116	25.2973	25.7879	25.8341	30.1128	30.101
A6NCI0;Q9Y6G3	MRPL42	39S ribosomal protein L42, mitochondrial	2	4	4	4	52.8	52.8	52.8	16.602	142	26.0608	25.8091	26.0512	25.3971	24.8612	26.8902	24.8766	26.593	25.8762	25.9585	25.9109	26.5567	26.1887	26.2352	26.9688	25.5911	25.6915	25.6192	25.1152	26.1692	26.5779	26.2073	27.4976	26.5253	26.4586	25.5056	26.5062	24.8845	26.7664	26.3853	25.5244	26.6933	26.6539	26.9009	26.5705	27.0871	26.4157	26.1496
Q5VY30;A6NCP9;P02753	RBP4	Retinol-binding protein 4;Plasma retinol-binding protein(1-182);Plasma retinol-binding protein(1-181);Plasma retinol-binding protein(1-179);Plasma retinol-binding protein(1-176)	3	12	12	12	76.9	76.9	76.9	22.944	199	25.7811	26.3849	25.4944	25.9815	25.3481	25.9285	26.3043	26.5753	26.2202	26.3015	25.7694	26.2884	26.881	26.8551	26.0319	25.9846	25.4915	26.4434	26.5432	25.8748	26.3485	24.521	25.7504	26.3719	26.1094	25.6348	24.6136	25.8353	26.4482	25.1075	25.7548	25.4772	28.904	29.2307	28.1609	29.0078	26.0669	25.5466
A6NCS6	C2orf72	Uncharacterized protein C2orf72	1	12	12	12	57.3	57.3	57.3	30.48	295	25.7338	27.4569	26.2359	26.6968	25.5196	25.5751	25.8665	25.9465	26.084	25.7714	26.1936	25.0984	26.5887	24.8482	25.5891	26.6282	26.7961	25.7045	26.2763	27.9583	26.2182	27.2726	25.7327	26.3191	24.7	26.2591	26.7344	25.7149	25.7921	26.247	25.9298	25.93	28.4564	26.9721	28.1637	27.1208	25.4713	25.4241
A6NCZ6;Q9BWM7	SFXN3	Sideroflexin-3	2	17	16	16	68.3	62.5	62.5	35.978	325	29.4177	29.7046	29.6687	29.7839	28.6395	28.3765	28.6973	26.4782	26.0413	26.4665	25.5659	25.6717	28.6863	29.0381	26.0862	26.156	30.0074	29.4293	29.7204	29.593	25.4851	25.3853	26.5	26.3629	26.2614	28.5348	29.2224	27.7003	31.1221	30.2859	30.812	31.2047	26.8441	26.6604	26.3129	26.5084	30.1719	30.7338
A6ND36;A8MW13;A6ND36-2	FAM83G	Protein FAM83G	3	20	20	20	30.4	30.4	30.4	90.834	823	26.8305	26.8344	26.7008	27.087	25.849	26.7902	26.5668	25.4348	27.697	27.0075	26.1294	27.2157	26.7053	26.6965	25.8794	26.1514	27.8104	27.8633	26.4325	28.0628	25.843	25.7509	25.1272	26.5858	25.857	26.1296	26.0057	26.4484	25.6722	27.0192	26.9626	25.4406	26.6547	25.6188	27.2482	25.9719	26.266	24.9764
A6NDB9	PALM3	Paralemmin-3	1	23	23	23	44.7	44.7	44.7	71.695	673	25.9604	26.216	26.0489	26.8411	24.7837	26.0444	25.7238	25.8691	26.7788	25.5074	25.7371	26.1717	25.7882	26.5391	25.8822	25.0805	25.811	25.1937	26.06	26.2489	24.8934	25.1739	27.0121	26.0231	25.8491	27.0751	25.6391	26.3836	25.8802	26.3304	25.8624	25.4293	26.9759	26.0582	25.9693	25.8817	26.3849	26.0699
Q7LDG7;A6NDC7;E7EM78;E7EMB4;E7EWQ7;E7EU75;A6NJ28;Q7LDG7-3;A8MVK8;A8MTF9;C9JZ82;A6NHE2;C9JKH6	RASGRP2	RAS guanyl-releasing protein 2	13	13	13	1	29.7	29.7	1.3	69.248	609	26.5601	25.6775	26.3932	26.5479	26.1574	25.0257	26.9033	25.9623	26.0656	26.3697	26.3466	26.1114	25.612	25.9534	26.327	26.252	25.4826	26.2351	25.6472	26.7826	25.328	26.3318	26.3753	26.9898	25.4394	25.7447	25.5618	25.5761	25.43	24.7341	26.0864	26.4737	25.8658	26.8941	26.095	26.136	25.9487	26.6807
A6NDG6	PGP	Phosphoglycolate phosphatase	1	19	19	19	85.4	85.4	85.4	34.006	321	30.3361	29.9197	29.7192	29.4671	29.6486	29.3263	29.8982	30.0332	30.0322	29.5587	29.4642	29.2382	31.043	30.653	30.768	30.5943	29.702	29.6918	28.6651	29.6439	30.1901	29.7699	30.8326	30.6447	29.8233	30.1126	30.1472	29.8849	29.6781	29.0577	29.8392	29.8722	30.6051	30.9494	30.8122	30.9393	30.2683	30.0945
A6NDI7;Q7Z5H3-3;Q7Z5H3;B4DED8;A6NHM7;Q7Z5H3-2;A6NJ38;D6RBJ8;D6R9V6;Q7Z5H3-4	ARHGAP22	Rho GTPase-activating protein 22	10	8	8	8	13.2	13.2	13.2	76.57	698	26.2682	26.2144	26.5392	25.7982	25.9754	26.2675	26.1969	25.4951	25.8307	25.9326	25.4387	25.609	25.94	25.5191	25.7287	25.9424	25.6847	26.8115	25.4223	25.3841	25.2309	25.8862	24.4261	26.2932	26.013	25.4914	25.5418	26.4969	25.3119	26.8941	26.0826	26.5244	26.435	26.2258	25.6137	26.2117	26.2518	25.714
A6NDU8	C5orf51	UPF0600 protein C5orf51	1	12	12	12	49	49	49	33.62	294	26.2026	28.7015	25.897	28.1021	28.5893	28.3034	28.8877	28.7203	25.7412	25.5667	25.8438	29.1568	29.635	29.403	29.5281	29.4933	26.5615	25.7157	26.1178	28.9045	25.9765	24.7285	27.7236	25.7397	25.8597	26.2264	25.218	26.3271	28.9026	28.6186	28.9097	28.5415	28.8931	28.861	28.742	29.1999	28.698	29.237
A6NDW6;Q9BVK2;H0YDQ1;H0YD42;E9PK79;E9PP96;H0YEE0;E9PP80;E9PKA5;H0YCV0;E9PNE2;E9PLP7;E9PP04;E9PR58;H0YDV4	ALG8	Probable dolichyl pyrophosphate Glc1Man9GlcNAc2 alpha-1,3-glucosyltransferase	15	8	8	3	25.1	25.1	10.7	53.18	467	26.619	27.3993	25.8857	26.1213	25.0656	25.6873	28.7081	25.4694	25.3337	25.6681	27.6437	25.4489	26.3305	27.2259	25.3966	25.1648	26.0287	27.6413	26.05	26.4277	26.0922	26.5075	24.8559	26.0077	25.31	26.7078	27.8306	27.7471	26.5674	27.1222	25.0475	26.1738	28.0023	26.6926	27.5251	25.4429	26.4063	26.9413
A6NDY5;Q6P5W5-2;Q6P5W5	SLC39A4	Zinc transporter ZIP4	3	11	11	11	35.7	35.7	35.7	66.191	622	25.2355	25.2956	26.8175	26.0779	25.3254	25.9551	26.5616	25.6728	25.6011	25.5862	24.7578	25.574	25.7007	26.8849	25.8137	25.2382	25.752	26.3228	25.4761	26.2793	26.6709	25.2385	26.855	26.7176	25.8235	25.3025	25.4863	25.9546	25.6237	26.4136	26.1441	25.9989	25.6879	26.315	25.7149	26.4348	25.1115	25.5802
A6NDY9	FLNA		1	151	2	0	78.4	0.6	0	245.86	2315	25.8271	26.037	25.8384	25.8738	26.4188	25.2085	25.4761	26.0034	26.4979	26.4409	26.1492	26.0243	27.0651	25.9594	27.5382	27.2804	26.3039	27.1468	26.3798	26.5894	26.4669	26.077	25.5434	26.2249	24.708	25.8434	25.1576	25.7976	26.0685	25.4753	27.0748	26.2678	26.496	26.7518	25.9918	26.7072	25.8079	25.5074
G3V2I3;A6NED2;G3V3Q4	RCCD1	RCC1 domain-containing protein 1	3	12	12	12	46.5	46.5	46.5	39.906	374	26.8551	27.1748	27.2091	26.8553	25.7113	26.2778	26.0914	26.7636	26.0067	25.8972	26.373	25.7447	26.9456	25.9645	27.0188	25.5737	26.2716	26.4879	26.5974	25.8925	26.467	26.6235	26.7828	26.5263	26.6555	25.5415	25.2304	25.458	25.9948	25.9026	25.392	25.895	26.6014	26.5614	25.6006	26.0556	26.0187	25.5958
A6NEG5;Q8IV63;Q8IV63-2;B4DGW1;E7EMG6	VRK3	Inactive serine/threonine-protein kinase VRK3	5	6	6	6	15.8	15.8	15.8	47.501	424	25.7435	25.9088	24.8883	26.5701	25.6592	26.2831	25.1748	25.9204	25.9813	25.4499	25.5489	25.3532	25.8373	25.2382	25.9366	26.012	26.3293	26.5772	25.8282	25.693	25.2378	27.0607	26.7697	26.4809	25.7486	25.6757	25.3501	26.495	25.6081	25.7868	26.6241	25.8392	26.0011	26.1424	26.4787	26.3739	25.8438	25.6671
A6NEM2;P51610-3	HCFC1		2	68	68	4	44	44	3.5	213.47	2080	31.8131	32.0436	32.2256	32.0411	32.3043	32.3393	32.3227	32.2321	31.2789	31.2986	31.3457	31.3134	31.9395	31.9145	31.9296	31.9393	31.4233	31.4007	31.7082	31.6251	32.2343	32.3271	32.1555	32.0852	31.8807	31.9134	31.8566	31.7821	31.9275	32.1967	32.231	31.8514	32.1464	32.4783	32.1319	32.1443	31.6703	31.7659
A6NFI3	ZNF316	Zinc finger protein 316	1	18	18	17	25.4	25.4	24.5	108.44	1004	27.8715	25.1174	25.7912	25.848	27.4619	25.1148	26.0219	26.8538	26.3381	27.8105	27.4128	27.64	25.7355	25.7501	25.9056	26.5181	26.9936	26.8798	27.6431	27.6073	27.4689	26.9464	27.3513	27.2505	24.8515	26.042	26.2389	25.4395	25.6736	25.7571	26.6808	26.1712	25.4916	26.5469	26.5645	26.8588	25.5412	26.6432
F5H1G9;F8WA55;F8WA56;A6NFN2;Q8IZP0-10;Q8IZP0-8;Q8IZP0-7;Q8IZP0-2;Q8IZP0-4;Q8IZP0-3;Q8IZP0-5;Q8IZP0-6;Q8IZP0-9;Q8IZP0;B4DQ58	ABI1	Abl interactor 1	15	19	19	15	54.3	54.3	45.4	43.473	394	30.3281	30.062	29.5043	28.6719	29.7678	29.7459	29.8632	30.0226	28.6781	29.9306	30.1216	30.1894	30.2639	30.3709	30.3369	30.5359	30.0632	30.3679	30.5596	30.4064	30.7313	30.5295	30.3344	30.4462	27.7725	28.1339	29.0032	28.6378	28.8779	29.2833	29.2102	27.9686	29.4475	29.2491	29.2457	29.4593	29.3209	28.8364
A6NFN4;Q13564;A6NCK0;A8MU28	NAE1	NEDD8-activating enzyme E1 regulatory subunit	4	29	29	29	71.2	71.2	71.2	59.42	528	30.4669	30.2766	30.4065	30.3244	29.8651	30.5241	30.1071	30.723	30.4788	31.0686	30.8042	30.8333	30.834	31.0836	30.5908	30.8105	30.4028	30.4421	30.4562	30.104	31.246	31.0736	31.4304	31.3416	30.7221	30.4779	30.3712	29.9647	30.3975	30.0238	30.5364	30.6039	30.632	30.9935	30.5271	30.5311	31.476	30.6791
A6NFQ2;A6NFQ2-2;F5H2W8;A6NFQ2-3;H0YC74;Q8N1I1;F5H712	FAM115C	Protein FAM115C	7	18	18	18	31.4	31.4	31.4	100.9	919	25.3028	26.0528	25.6568	25.99	25.7346	26.0384	25.7541	25.9851	25.7764	26.5564	26.1842	25.1812	26.3917	26.2582	26.0467	26.0092	27.3813	27.0467	26.9957	26.9893	27.9969	27.7359	28.0993	28.5582	25.3228	25.5833	25.503	25.5417	27.6049	27.2853	25.6438	27.5533	26.4827	26.8858	26.1561	25.75	25.8568	25.5529
A6NFV8	DTNBP1		1	6	6	1	17.6	17.6	2	39.636	352	26.5366	25.9068	24.8396	25.8437	26.1319	26.6373	26.4318	26.9011	26.0277	25.9993	27.3494	27.4903	27.7431	27.4573	27.5806	25.5549	28.1962	25.0741	26.5596	25.98	25.8382	25.6693	26.7995	25.6372	24.5463	25.1484	27.5113	26.5501	26.956	25.8119	27.1834	27.1895	27.8604	25.7893	26.5743	26.8614	26.2062	27.786
A6NFX8;Q9UKK9;A6NJU6;A6NHE8;A6NCQ0;H0YEY4	NUDT5	ADP-sugar pyrophosphatase	6	19	19	15	87.1	87.1	68.5	25.895	232	31.7327	31.7828	31.3845	31.8987	31.3343	32.1646	31.739	31.7	31.1601	30.9261	30.9641	31.0131	32.0022	31.9497	31.8095	32.0231	31.8157	31.7693	32.0116	31.8046	32.188	32.227	32.3151	32.3069	30.5683	30.7775	31.1051	30.8593	31.9883	31.4294	31.7917	31.7345	32.1163	32.5445	32.2521	32.235	32.272	32.1273
A6NG58;Q9HBI1;B5MDI0;B0QYM8;Q9HBI1-2;B0QYP8	PARVB	Beta-parvin	6	13	10	7	35.2	27.5	17	41.573	364	28.2515	28.3064	28.0843	27.8361	26.3103	27.3222	26.4877	27.7178	26.0402	25.3545	26.3117	26.3873	27.4904	27.5582	27.2535	26.9612	27.5846	28.6935	28.2849	26.2897	26.322	26.2912	27.1766	27.2168	25.5653	26.0787	26.3084	25.9877	26.158	25.5021	25.8526	26.1189	27.3449	27.8544	27.2891	27.1409	26.2064	26.0972
A6NG64;Q9H2I8	C10orf11	Leucine-rich repeat-containing protein C10orf11	2	6	6	6	26.5	26.5	26.5	25.689	226	24.8752	26.5899	25.9681	26.7344	25.5438	26.0693	25.8514	26.8178	27.7437	28.1459	28.0155	28.1851	26.3171	25.5143	25.9788	25.8435	26.5312	26.3804	27.3618	25.7444	25.9332	26.0219	26.6509	25.8203	25.1988	25.9562	24.7686	26.0391	26.2234	25.9193	25.7597	25.6361	26.0655	26.6103	26.5587	26.3984	27.399	25.8073
A6NG79;Q92733;E9PGC6;H0YE12;H0Y679	PRCC	Proline-rich protein PRCC	5	11	11	11	43.6	43.6	43.6	48.959	459	26.6441	25.8681	26.5489	26.0944	25.2463	25.5935	26.2982	25.8835	26.9735	25.6722	26.2311	26.2521	26.8851	24.7449	26.9075	27.1316	26.2493	25.5829	25.3647	25.4013	25.0281	25.6992	26.185	26.827	25.6002	24.9368	24.7705	26.0531	27.0295	26.6738	26.9909	26.5061	26.7031	26.699	26.6135	26.2067	27.0838	27.5054
A6NGC4	TLCD2	TLC domain-containing protein 2	1	6	6	6	22.3	22.3	22.3	28.732	264	25.8954	26.6174	25.9428	25.9918	25.2434	26.7266	25.0648	26.314	25.7494	24.9888	25.261	26.354	26.0347	26.2714	25.7533	25.9116	26.2087	26.4196	25.7593	25.1231	25.517	26.5808	26.6771	27.0893	25.9735	25.8498	26.0436	25.8227	25.597	26.2042	26.7201	25.8801	26.2213	26.1293	25.8012	25.9986	25.8772	25.5544
A6NGJ0;P51808;F2Z328	DYNLT3	Dynein light chain Tctex-type 3	3	3	3	3	40.1	40.1	40.1	16.979	152	27.46	28.0284	28.0815	29.0381	26.1981	27.4995	26.8441	25.9848	27.7617	27.8193	27.7642	28.345	26.281	28.6414	28.3439	28.2482	28.9965	28.7361	29.2438	29.0918	26.8327	26.7892	26.4627	25.7021	24.5448	25.4499	26.71	25.5505	25.423	27.193	26.3283	26.0241	26.1332	25.9509	26.1237	27.1271	25.8153	25.0611
Q7Z7H8;A6NGJ4	MRPL10	39S ribosomal protein L10, mitochondrial	2	9	9	9	49.4	49.4	49.4	29.282	261	29.7457	29.9001	29.2777	29.5828	29.3686	29.6578	29.5953	29.3011	29.5744	29.7518	29.2785	29.53	30.1919	29.3204	29.4432	29.1691	29.4463	29.6625	29.6214	29.2956	30.0738	30.3882	29.9221	30.3244	30.3751	30.2202	30.2189	30.0194	28.9622	28.2666	28.7154	28.9423	30.1908	30.1985	30.3429	30.0863	28.6504	29.0444
A6NGR9;E9PPP7	MROH6	Maestro heat-like repeat-containing protein family member 6	2	16	16	16	26.1	26.1	26.1	77.185	719	25.5375	25.8181	26.6442	26.1161	25.1807	26.758	25.2905	26.3334	26.0307	25.1428	26.1823	25.0088	26.0225	27.7351	26.0274	27.5128	25.1421	25.7351	25.949	25.673	25.8533	25.0512	25.7989	27.0171	26.8324	24.7077	25.7813	24.753	26.1533	26.0281	25.8455	26.2478	26.2736	26.9549	26.0883	26.7389	26.5518	25.9216
A6NH11	GLTPD2	Glycolipid transfer protein domain-containing protein 2	1	8	8	8	34	34	34	31.641	291	25.6271	25.4944	25.0396	26.5638	25.0239	25.0296	26.276	26.1224	26.8619	25.1159	25.347	26.2977	26.5493	25.8983	27.2515	25.9255	26.6458	27.3841	25.3279	25.0339	25.7128	25.8	25.9113	25.8767	28.8658	28.4364	29.1399	29.6535	25.7218	25.6534	26.6181	25.3242	26.0544	27.0768	26.3347	26.1642	26.6426	26.5083
A6NHF2;F8W1Q3;P43251;B4DLJ9;C9JSN9	BTD	Biotinidase	5	12	12	12	25	25	25	61.51	545	26.559	26.5643	27.5098	26.7993	25.0035	25.3719	25.3614	27.1097	26.7374	26.2067	26.7385	26.3164	25.9678	25.4031	25.3121	26.4677	25.8366	25.6637	26.7839	26.0983	26.6428	25.6204	26.2321	26.3935	26.9111	27.1994	26.9114	26.5393	25.4904	24.9215	25.4325	25.5069	27.0413	25.9577	25.4844	27.0744	25.9961	24.837
A6NHL2-2;A6NHL2	TUBAL3	Tubulin alpha chain-like 3	2	15	10	10	42.1	34.7	34.7	45.517	406	26.3438	25.0777	25.482	26.2473	25.7419	26.1218	24.8852	25.4113	25.1805	26.4085	26.2475	26.3623	26.7009	25.6425	26.2822	25.3523	25.6501	29.2783	29.1239	26.4493	29.9431	25.4086	30.1109	29.7103	24.7654	25.2059	25.2731	26.1075	25.3723	25.5412	25.7625	26.3198	26.3224	26.1439	25.1737	27.1083	25.5057	26.0516
A6NHR9;A6NHR9-2;A6NHR9-3	SMCHD1	Structural maintenance of chromosomes flexible hinge domain-containing protein 1	3	127	127	127	70	70	70	226.37	2005	31.2241	31.3239	31.1279	31.2199	31.722	31.5696	31.1042	31.5191	31.4902	31.6258	31.9907	31.4716	31.3674	31.2432	31.1755	31.1158	31.91	32.3402	32.3738	32.0983	31.4607	31.3415	31.4439	31.1997	33.4368	33.1388	32.82	32.7442	29.8817	30.3006	29.2578	30.3076	31.75	31.6815	31.6283	31.8157	29.077	30.3544
A6NHU9;Q9UPX8-3;Q9UPX8;E7EUA2;Q9UPX8-4;C9JFP8;H0Y7S5;B7ZKU9;C9JW40;E7EX50;Q9UPX8-2	SHANK2	SH3 and multiple ankyrin repeat domains protein 2	11	27	27	27	19.7	19.7	19.7	201.34	1850	26.3763	25.9671	25.7393	25.7524	26.2163	25.5333	26.082	26.5444	27.5137	28.7175	27.7723	27.9178	26.5654	25.7478	25.7912	26.0683	25.8434	25.8126	26.5562	26.244	26.2384	26.5207	26.5579	26.4339	24.6813	25.8192	26.6161	25.3052	25.9408	25.7824	26.2825	25.744	26.7136	26.3075	26.2125	25.6871	25.2458	25.4028
A6NHX0;A6NNH0	GATSL2;GATSL1	GATS-like protein 2;GATS-like protein 1	2	11	11	9	38.3	38.3	35.6	36.056	329	26.4553	25.9432	25.559	26.4541	25.7618	25.3126	26.2841	26.3491	27.4427	27.0684	27.3663	26.5882	27.7949	27.5451	26.9163	26.7478	25.5096	26.5405	26.9351	25.9702	25.5225	26.1507	25.2918	26.2315	25.6579	26.8901	27.1866	26.4437	30.2655	30.3504	30.6363	30.3086	26.3731	26.3954	26.2996	26.6471	25.7223	26.6657
A6NI72;A8MVU1;F5GWJ0;B7ZAM6	NCF1B;NCF1C	Putative neutrophil cytosol factor 1B;Putative neutrophil cytosol factor 1C	4	23	23	1	68.5	68.5	5.6	44.816	391	25.6482	25.8146	26.5902	25.781	25.5881	27.0318	26.1776	26.039	26.3664	25.3665	25.3281	26.7104	26.3601	26.0201	26.3361	25.355	25.5137	26.9936	26.5177	26.2326	24.7117	25.9924	26.4311	26.8989	25.4186	25.4215	25.4978	25.1861	26.0745	25.5492	25.7933	25.7191	25.9126	26.0745	26.2501	25.244	25.4815	26.8434
A6NI76;Q96EL2	MRPS24	28S ribosomal protein S24, mitochondrial	2	8	8	8	52.4	52.4	52.4	18.592	164	28.6752	25.9808	25.0756	26.5603	25.7837	28.6341	24.3811	27.7572	28.9885	29.3986	29.5308	29.0855	27.297	28.1072	28.3319	28.3879	28.2148	28.6185	28.1503	28.3869	29.2752	28.6855	28.7303	28.6352	29.1325	29.1705	29.7785	29.3329	29.4658	25.0884	28.717	29.5168	26.8911	26.6495	26.4913	29.1189	28.8969	28.8981
A6NIF0;Q96Q05-3;Q96Q05;Q96Q05-2;H0YBR0	TRAPPC9	Trafficking protein particle complex subunit 9	5	39	39	39	37.4	37.4	37.4	140.67	1258	27.5571	28.0024	26.9235	26.8442	28.1053	27.9137	28.2779	28.5371	28.8546	29.6474	29.9328	29.5431	28.0837	26.4481	27.0687	27.9403	28.198	28.3118	28.5795	28.2405	25.6679	26.1783	26.1497	26.1874	27.8486	28.3611	28.481	28.413	27.6051	28.1663	25.8558	27.3806	26.0926	26.515	26.6986	26.21	26.2236	24.5244
Q969Y2-3;Q969Y2;A6NIG5;Q969Y2-2;B7Z563	GTPBP3	tRNA modification GTPase GTPBP3, mitochondrial	5	14	14	14	49.5	49.5	49.5	49.846	471	26.3822	25.7045	26.7926	25.511	28.2483	28.4005	28.5649	27.6349	27.3405	27.628	27.8747	27.3483	27.2443	28.0506	24.967	26.0886	27.8195	27.2816	29.1134	28.304	27.9501	27.5383	27.9407	28.798	27.7412	27.236	27.3712	26.9763	27.0235	26.15	26.3004	27.0266	26.1899	27.904	25.672	27.9789	26.3467	26.7067
A6NIH7	UNC119B	Protein unc-119 homolog B	1	11	11	10	64.1	64.1	60.6	28.136	251	28.5529	29.176	29.2027	28.3679	28.1156	27.803	27.1529	28.0957	28.0524	28.1116	27.9649	27.7558	28.2755	28.2779	28.0468	28.5862	28.2781	26.4353	26.5771	28.1729	27.5032	28.6282	28.6139	28.997	28.3608	28.1481	28.1581	27.7583	27.7083	28.2886	27.8146	28.0094	27.7278	26.0505	26.5044	25.811	28.9162	28.2601
F8W9H0;E9PLN8;A6NIQ6;Q9BQB6-2;Q9BQB6	VKORC1	Vitamin K epoxide reductase complex subunit 1	5	3	3	3	28.2	28.2	28.2	15.951	149	26.5802	26.1622	26.8341	27.9661	25.2276	25.9117	25.1769	25.8849	27.2743	26.6374	27.2308	27.0906	26.2828	25.465	25.7866	26.8591	26.0169	25.3621	26.366	26.291	25.8985	25.4787	26.7853	26.5877	25.095	27.702	26.2608	27.1763	26.1899	26.246	26.411	26.0178	25.939	25.8949	25.8667	25.9383	25.8583	26.5865
A6NIW1;P14209;C9JUA7;A8MQT7;P14209-2	CD99	CD99 antigen	5	5	5	5	53.3	53.3	53.3	17.128	169	25.3276	26.606	26.1828	25.8251	26.0885	26.9588	26.4746	26.3704	25.9801	25.2481	25.2924	25.0621	26.5885	25.8102	26.4245	26.0463	27.1277	25.6098	26.1248	26.4885	26.6698	26.4386	26.8196	25.4811	25.4921	25.5967	26.1026	26.5958	25.793	25.6556	27.9623	26.8551	26.0231	25.7602	26.6753	26.1127	25.6678	25.8676
A6NIW2;Q5JSL3	DOCK11	Dedicator of cytokinesis protein 11	2	75	72	71	45.6	44.3	44	238.1	2077	27.6072	27.3837	26.5488	27.6106	29.2909	27.5785	29.2022	29.6087	25.7743	25.2904	26.1153	24.9817	25.8473	25.4635	26.2041	26.2321	27.4849	27.4378	26.9183	25.9258	26.9774	27.6712	27.2694	27.6829	28.755	27.7488	28.0795	27.382	27.0104	27.1357	25.7516	27.4545	26.5206	25.9185	25.949	26.3053	26.2478	25.6367
A6NJ78;A6NJ78-2;A6NJ78-4;B5MC64;A6NJ78-3	METTL15	Probable methyltransferase-like protein 15	5	14	14	9	45.9	45.9	28.3	46.121	407	25.9454	26.4956	25.5437	26.2665	25.7593	26.8634	26.1348	27.1575	26.5595	24.3849	25.79	25.4953	25.7285	26.0538	25.9656	25.7615	25.9338	25.8327	26.0951	26.6978	26.5037	26.9103	25.3747	26.6739	25.2913	26.6905	26.2185	25.9151	26.7908	24.7229	26.863	27.3111	26.0363	26.2759	25.8451	26.7083	26.8197	25.681
A6NJ97;Q86XN7;Q5JS34;Q5JS36	PROSER1	Proline and serine-rich protein 1	4	16	16	16	20.2	20.2	20.2	93.139	922	26.1698	26.8358	25.9456	25.3595	26.1874	25.8754	25.9189	26.3096	26.0581	25.0156	25.6109	25.6435	26.6189	26.2347	25.5546	26.3163	26.8096	26.5406	25.9139	26.2195	26.328	26.5756	25.7181	26.0406	26.2269	26.0243	25.7784	25.905	26.2612	25.2393	26.427	26.4405	26.1042	25.8402	27.2114	26.2179	29.3681	29.1547
A6NJF5;Q9UI36-2;Q9UI36;Q9UI36-4;D0FY36;Q9UI36-3;D0FY35;D6REJ4	DACH1	Dachshund homolog 1	8	18	18	16	20.5	20.5	17.5	78.648	760	26.7088	25.5184	25.4517	25.1541	25.3047	26.2888	25.7431	26.138	25.7159	26.3081	26.4226	24.9173	25.8499	27.3921	26.5841	26.4808	25.2426	26.4594	26.7521	25.915	26.5737	26.0629	26.2632	27.1502	25.7025	25.3553	25.2775	26.5952	25.0448	25.849	26.1891	25.4825	26.76	25.5233	26.3674	26.9251	32.5183	32.4102
A6NJK7;Q76FK4-4;Q76FK4;F8WE42;F5H101;Q76FK4-2;Q76FK4-3;F5GWN9;F5H540;F5H8B8;F5H797;F5H692;F5GXV1;F5H532;F5H0I5;F5H7D5;Q8NAA4-2	NOL8	Nucleolar protein 8	17	15	15	14	15.9	15.9	15.3	127.57	1131	25.282	25.6994	26.6405	25.6561	25.9791	25.7492	24.9564	26.0882	25.3079	25.9395	25.2078	26.0741	26.0738	25.4901	26.0277	25.7931	26.5625	26.7215	26.4929	25.7014	25.8569	25.3445	25.8781	26.6216	25.3593	26.0205	25.095	25.5899	25.3681	26.4804	25.8089	26.1681	26.2895	26.3721	26.1113	26.5651	26.2844	25.5321
A6NJM2;Q8IYS2;Q8IYS2-2	KIAA2013	Uncharacterized protein KIAA2013	3	22	22	22	46.5	46.5	46.5	69.184	634	27.7075	27.124	27.9618	27.9024	25.7637	26.0505	25.5964	27.9822	29.3609	28.5095	27.9166	28.0909	28.0647	27.376	27.193	27.3014	30.8616	30.6433	30.1694	29.6027	25.8942	25.4587	26.3026	27.1706	26.8018	26.1856	27.3806	27.9624	29.0869	28.684	28.9548	28.629	28.7439	29.6875	29.0441	28.6835	27.2871	27.5121
P32189-1;A6NJP5;P32189-2;P32189;F8W7S9;Q14409;C9JLT1;E7EQC0;F8WC39;A6NP46;F8WDA9;F8WBI8;F8WF44	GK;GK3P	Glycerol kinase;Putative glycerol kinase 3	13	16	16	13	40.5	40.5	31.5	57.488	524	26.6301	26.4892	26.6803	25.4765	24.9386	26.4018	25.4075	26.6567	25.5408	25.1302	25.9715	26.0459	25.9769	25.7128	26.8124	26.4421	26.8162	25.8721	26.6666	26.2989	25.75	26.6964	25.3108	26.6387	27.2181	25.5765	26.1359	26.3814	25.7576	26.3157	26.5087	25.3819	26.9774	26.2774	25.696	27.0131	25.6834	25.52
O75054-2;A6NJZ6	IGSF3	Immunoglobulin superfamily member 3	2	30	30	1	31.4	31.4	1.3	137.51	1214	26.4684	26.9494	25.5672	25.6799	26.3505	26.1011	25.6393	25.2539	25.3533	26.1524	26.7138	26.2609	26.9042	24.8253	25.7007	26.4726	25.9266	26.9513	26.0021	25.8585	26.278	26.2081	25.9631	26.1657	26.8871	26.6298	24.9333	25.4071	25.8274	25.4346	27.3129	25.9933	26.8585	26.2456	26.9871	26.1986	26.332	25.3365
A6NJZ9;Q8WTT2;F5H677	NOC3L	Nucleolar complex protein 3 homolog	3	35	35	35	47.4	47.4	47.4	92.623	800	31.608	31.3087	31.7609	31.6705	30.1855	30.0356	29.6972	29.8805	31.4711	31.591	31.0351	31.7435	30.756	30.2983	30.39	30.3314	30.2745	30.003	29.5074	29.6981	31.5052	31.6156	31.2756	31.348	30.1616	29.9331	29.7033	29.5247	30.4247	30.3882	30.4059	30.5345	31.3987	31.5578	31.6183	31.5793	30.3652	30.2434
A6NK58	LIPT2	Putative lipoyltransferase 2, mitochondrial	1	5	5	5	29	29	29	25.195	231	25.1066	27.1559	25.4254	26.3463	25.4972	27.0235	26.2043	25.8052	26.6098	25.314	25.4461	25.6849	26.2379	25.7399	25.2329	25.2888	27.7858	26.8107	26.3482	25.6189	25.6307	25.8397	26.0229	26.7398	25.9133	26.0317	24.9202	25.7005	25.7015	26.4501	25.6692	25.9691	25.5657	26.9942	25.6377	27.0281	27.2153	25.4421
A6NKD9;G3V5D5;G3V2D7;G3V4C8;H0YJY5	CCDC85C	Coiled-coil domain-containing protein 85C	5	11	11	9	37.2	37.2	32	45.209	419	25.5687	25.9279	25.3506	26.0424	26.125	25.3008	25.9982	26.5019	26.4017	25.4393	25.4466	25.7034	25.7075	25.8804	25.6233	26.3406	26.479	25.8798	26.4594	25.1271	25.8691	25.9413	25.4847	24.9103	25.3017	26.1591	25.2757	25.5036	26.6969	26.4359	26.1091	26.0378	26.5843	26.7301	26.8688	25.764	26.7256	25.8897
F8WC89;A6NKF1;H0YEW7;A6NKF1-2	SAC3D1	SAC3 domain-containing protein 1	4	7	7	7	31	31	31	38.58	358	26.155	26.1053	26.3667	24.926	24.8841	25.9467	26.0977	25.5044	26.7312	25.3455	25.5465	25.771	27.3366	27.363	27.7028	27.6843	26.1162	25.7972	26.0993	26.116	25.6287	25.9871	26.7122	27.4197	25.6426	25.5895	26.3429	26.1582	25.8	25.6822	26.585	25.3961	26.1956	26.8947	25.6681	25.4009	26.4159	26.1795
A6NLG9;P21810;C9JKG1	BGN	Biglycan	3	9	9	9	35.2	35.2	35.2	34.875	307	26.2557	25.902	25.4784	26.8853	26.4559	26.8966	25.7321	26.4958	25.6191	25.6731	26.0366	25.5157	26.4073	26.3706	26.3084	25.638	25.8202	26.0547	25.6388	26.3094	25.7489	25.956	25.2077	26.2947	24.4481	25.8442	25.2703	25.6024	25.7543	25.8381	25.6988	25.9465	26.6831	25.9502	25.8938	25.9162	26.2364	25.5455
A6NLH6;Q9P003	CNIH4	Protein cornichon homolog 4	2	1	1	1	14.6	14.6	14.6	15.771	137	25.6798	26.1443	26.0254	25.8814	24.8408	26.1977	25.7106	25.7583	25.8363	26.5775	26.0344	25.9387	25.7608	25.8124	25.5049	28.5894	26.5628	26.5081	25.9486	26.1071	25.7492	26.607	26.4033	25.6247	26.0722	26.6693	25.9431	26.4393	26.179	26.109	26.4049	26.1129	25.6678	26.053	26.1997	26.5681	26.3102	26.5437
A6NM71	PRAF2		1	6	3	0	18.5	8.9	0	31.518	292	26.0415	25.8367	25.1924	25.0208	27.3158	25.4268	25.3968	26.3726	25.8074	26.1255	25.8175	25.7491	28.3802	28.1335	26.4514	28.4561	26.3923	26.0755	26.4004	25.9704	26.0292	26.8298	25.6354	26.8265	25.3736	26.5917	26.7877	27.7377	27.1386	27.9995	27.8111	27.5368	26.6987	25.7706	26.4523	25.9451	25.7706	27.1742
A6NMH6;Q92599-2;F6W7K9;Q92599;Q92599-3;C9J4G8	2008-09-01	Septin-8	6	21	18	2	59.3	51.4	9.1	49.915	430	30.7209	30.4457	30.2054	30.9412	29.4399	29.1408	28.2388	29.1934	30.6873	30.7659	31.0147	30.9495	29.4446	30.014	29.9753	30.0073	29.9038	29.6818	30.0115	29.873	28.6532	28.8271	27.0576	27.947	29.7737	29.6706	29.9624	29.7886	29.5663	29.1465	29.8664	29.5455	28.5273	26.1765	28.1911	26.2679	30.2692	30.0497
A6NML8;F5H7I1;O60879-2;C9J6U3;O60879-3;O60879	DIAPH2	Protein diaphanous homolog 2	6	55	55	55	57.5	57.5	57.5	124.85	1096	30.5078	30.811	30.5594	30.7995	30.6834	30.6373	31.0168	31.1938	29.5093	30.4259	29.8206	30.1441	30.0923	30.9588	30.7453	30.1519	30.2013	30.6903	30.5202	30.1178	25.4874	25.7238	26.0618	26.1436	30.4209	30.0854	30.3801	30.7963	26.8779	29.8773	29.7167	28.5455	31.0258	31.2566	31.2993	31.4274	29.4585	29.7903
A6NMN0;P46020-2;P46020;A6NIT2;P46020-3	PHKA1	Phosphorylase b kinase regulatory subunit alpha, skeletal muscle isoform	5	41	41	40	42.3	42.3	41.5	139.05	1240	25.8701	25.994	25.5295	25.5595	27.6884	28.4867	27.8865	28.0273	25.7796	25.0964	26.2266	25.5887	26.4073	27.5497	26.3997	27.0205	28.6033	28.7116	28.7221	28.4785	28.8098	29.527	29.0702	29.5934	27.1475	27.812	27.8554	27.2996	27.9236	26.4961	26.5096	26.4876	27.3045	26.2558	27.0998	26.3668	25.9357	28.0414
A6NMQ1;P09884	POLA1	DNA polymerase;DNA polymerase alpha catalytic subunit	2	55	55	55	46.9	46.9	46.9	166.46	1468	27.6485	25.1681	25.5347	26.4644	27.0659	26.0912	26.0244	27.0769	30.0076	29.4778	29.3607	28.9543	30.6908	30.5972	30.1064	30.323	26.5031	25.9848	25.6586	25.9793	26.6846	27.6763	29.145	28.8719	28.3175	28.5904	28.6999	28.014	27.7703	28.6321	27.1273	27.3561	29.3891	29.5216	29.4036	29.0299	27.1514	26.8137
A6NMQ3;C9JUF4;Q5T5H1;O43768-6;O43768-5;O43768-2;O43768;O43768-7;E9PB69;O43768-3;O43768-4;D6RE62;O43768-8	ENSA	Alpha-endosulfine	13	6	6	5	42.9	42.9	35	15.634	140	26.3304	25.3508	27.1562	26.3124	25.5934	25.8478	25.6457	25.3481	24.9365	25.7416	26.0703	25.8825	26.7544	25.8596	25.9168	26.1791	25.5615	25.9988	26.0883	25.7523	25.1239	25.6998	26.048	26.2311	25.2794	25.6298	25.6463	25.4252	25.8359	26.144	26.3994	25.9826	26.425	26.2098	26.6534	25.7754	25.7254	26.386
A6NMQ7;P60604	UBE2G2	Ubiquitin-conjugating enzyme E2 G2	2	4	4	4	51.1	51.1	51.1	15.614	137	27.3562	27.7623	26.5242	26.0144	26.9727	26.9422	25.2854	26.4015	27.684	27.4457	25.6614	27.5069	27.8779	27.8489	27.8489	27.957	26.3104	26.0791	26.079	26.0345	27.1119	25.472	26.6934	26.953	25.853	26.0621	26.9674	25.9239	27.5254	24.9115	26.8719	25.8605	27.4766	27.8199	26.8781	27.1967	25.0899	27.4564
A6NN40;Q2M3G4;Q2M3G4-2;C9JXU1	SHROOM1	Protein Shroom1	4	11	11	11	17.4	17.4	17.4	83.238	783	25.861	26.3477	25.7232	26.5997	26.0688	25.4595	26.2122	26.4334	26.0581	24.7937	25.1009	25.5256	26.0371	26.246	26.7013	25.4852	26.246	25.9537	26.2353	26.5657	26.1497	26.573	25.0872	27.8515	25.7349	25.5646	24.894	25.2122	27.0303	26.2062	25.3764	25.6163	26.954	25.3513	25.8282	26.0747	25.799	26.3222
C9J748;A6NN45;Q9C019;C9JNV4;C9JAK7	TRIM15	Tripartite motif-containing protein 15	5	9	9	7	30.8	30.8	24.7	44.766	396	25.2289	25.2707	26.2239	25.7115	25.7491	26.0837	25.8218	26.8639	26.3894	25.6006	25.819	26.1707	25.7603	26.9315	26.3184	25.5047	25.9007	25.9644	26.9844	25.8303	26.1096	26.2755	25.8933	26.6344	25.689	25.7523	25.7989	25.3907	25.8287	25.0839	25.7369	25.0307	26.623	26.8554	26.3217	26.7383	26.0203	25.4915
A6NN80;E5RK69;E5RK63;E5RI05;E5RJF5;E5RFF0;E5RJR0;E5RIU8;H0YC77	ANXA6	Annexin	9	55	55	2	75.9	75.9	3	75.276	667	26.7074	26.3645	26.5963	25.4722	25.5268	25.464	26.0843	26.4446	25.8407	25.8209	25.9127	26.0094	29.3612	29.7383	29.7087	29.527	25.9351	25.3829	26.5901	26.3646	25.03	25.934	26.5525	26.6818	25.8293	27.6152	29.0235	29.8066	33.5289	33.5396	33.0609	33.3629	25.9564	25.8893	26.2207	26.6083	35.6008	35.6952
A6NNE8;C9JAB2;Q16629-3;Q16629-2;G5E9M3;Q16629;F8WEA1	SRSF7	Serine/arginine-rich splicing factor 7	7	10	9	9	47.9	47.9	47.9	18.841	165	32.1582	31.9452	31.4784	31.9871	31.1628	30.5049	31.1054	31.1076	31.0688	30.5468	30.481	31.4329	31.0776	30.805	30.7308	30.802	31.3631	31.7122	31.7445	31.7695	32.4449	31.6761	31.4262	31.7438	30.7387	31.1889	30.7771	31.1385	31.1407	30.9447	30.7645	30.9146	30.7814	31.3511	31.091	31.2062	31.9035	31.6881
B4DPP0;A6NNI4;G8JLH6;P21926;F5GXT1;E7ERM7	CD9	CD9 antigen	6	7	7	7	42.6	42.6	42.6	15.906	141	31.8285	31.5417	30.9971	32.3537	30.3106	30.8984	31.5836	30.7501	31.4483	31.6011	31.8477	31.886	31.0402	31.0079	30.9601	31.2132	30.6564	31.0614	30.8502	31.2895	30.9758	31.7316	30.4392	30.6067	30.6384	30.358	30.5084	30.4592	31.4148	30.499	31.5296	31.8838	30.7881	30.6745	31.0813	30.904	27.4751	25.9174
A6P3A7;Q14680;A6P3A8;F5H0Y0;B7Z7Q1;F5H2R4;F5H689;B7Z6Y0	MELK	Maternal embryonic leucine zipper kinase	8	23	23	23	47	47	47	71.173	619	26.5844	26.102	25.3195	26.3812	25.1602	25.3634	25.5155	26.2585	28.1125	28.0225	28.8602	26.8686	25.7477	26.5894	26.7526	25.7582	25.994	26.4556	26.4915	25.8247	25.0157	26.4159	26.2679	26.3794	26.1851	25.2444	25.7239	25.7635	26.0533	27.5787	26.3788	26.3125	26.1478	26.8587	26.047	26.3517	25.4033	25.2204
A6PW79;Q8N884;Q8N884-2	MB21D1	Cyclic GMP-AMP synthase	3	9	9	9	19.8	19.8	19.8	56.68	505	26.276	26.506	26.384	26.7612	26.3468	25.5495	25.9158	25.6727	25.84	25.76	25.3276	25.9998	26.5461	25.9341	25.6756	26.6447	26.1732	26.2496	25.997	25.6643	25.2944	25.9045	26.8027	26.5086	25.9166	25.7937	25.4963	25.1393	25.853	25.8615	25.5721	26.797	26.5285	25.9337	26.5164	25.946	25.752	25.5727
A6QL63;A6QL63-2;A6QL63-3;C9JV03;H0YHR1	BTBD11	Ankyrin repeat and BTB/POZ domain-containing protein BTBD11	5	28	28	9	31.8	31.8	12.5	120.88	1104	25.6571	25.0155	25.6072	26.6865	25.2545	26.2108	26.5559	25.5253	26.4623	26.0636	25.2157	25.056	25.8322	26.1415	25.9255	25.8942	26.7883	26.9002	25.2254	25.5635	26.1387	26.6171	26.6071	26.0596	23.1082	25.4735	25.24	25.1153	25.8391	25.9089	26.9444	25.8236	25.9005	25.5995	25.8899	26.0396	25.4986	26.114
A6ZKI3	FAM127A	Protein FAM127A	1	8	8	2	66.4	66.4	10.6	13.171	113	26.2674	26.1973	26.632	26.7944	25.7923	25.3124	26.4451	25.369	24.6835	25.3325	26.2707	25.9576	28.32	25.5556	27.7811	27.4842	26.9642	26.6996	25.8007	26.0535	25.6288	27.093	26.0222	25.7147	24.5956	25.9468	26.2442	25.6907	27.9099	26.1875	27.0544	27.4697	26.9553	26.1403	27.1262	27.3983	25.4196	26.2029
A7E2V4-5;A7E2V4;A7E2V4-3;A7E2V4-4;A7E2V4-2;H0YCW2	ZSWIM8	Zinc finger SWIM domain-containing protein 8	6	29	29	29	20.4	20.4	20.4	196.43	1829	26.2932	24.7999	26.4534	25.7692	25.0337	25.5742	26.1784	26.2062	26.1221	26.4015	25.9044	26.3563	25.3014	25.8065	26.1247	26.276	25.8776	26.0357	26.0339	26.7033	26.0575	25.8642	25.4146	26.1634	26.1791	25.2992	26.9181	26.09	26.897	26.2814	26.366	26.8976	25.8215	26.7433	26.4874	26.5603	25.7327	25.9301
A7E2Y1;A7E2Y1-2;A7E2Y1-3;Q5JW47;Q5JW45	MYH7B	Myosin-7B	5	69	68	63	43.1	42.6	39.7	221.39	1941	26.111	25.647	26.004	25.9106	25.5674	26.464	25.3901	26.3461	25.9655	25.7768	25.6457	25.41	26.0208	25.2202	26.5819	26.2058	26.2841	26.0452	25.9608	25.4338	25.0819	26.117	25.2717	26.5399	27.0565	25.9473	25.7686	26.3502	26.3085	25.4804	24.9827	26.2121	26.1616	26.1273	26.2999	26.239	30.4926	30.7231
A7KAX9;A7KAX9-2;G3V174;H0Y810;C9JQQ7;A7KAX9-3;E9PRH3	ARHGAP32	Rho GTPase-activating protein 32	7	31	31	29	18.5	18.5	17.7	230.53	2087	25.4759	26.2566	25.917	25.5968	28.7034	26.8661	25.3025	28.0481	29.1733	28.5417	26.488	28.6687	28.5255	28.8584	25.9828	25.6545	29.1084	28.8734	29.3399	29.1073	25.7625	25.9501	26.0261	26.1056	25.9717	26.2608	25.9072	28.7686	26.2136	25.2051	26.1251	25.4766	28.7428	27.8963	29.2297	28.1945	26.1812	26.7066
Q9ULV4;A7MAP0;B4E3S0;H0YHL7;F8W1H8;F8VUX3;F8VSA4;F8VRE9;F8VTT6;F8VVB7;F8VV53	CORO1C	Coronin-1C;Coronin	11	30	30	28	58.6	58.6	56.3	53.248	474	31.7494	31.4368	31.2377	31.5284	30.4435	30.4344	30.5234	30.325	28.8583	27.4489	26.0656	30.195	27.7892	28.8939	29.5073	28.3604	31.2013	30.5653	31.1205	31.2835	31.4465	31.1069	31.1032	30.956	31.2184	31.6626	31.5543	31.6257	31.0108	31.0854	31.6383	31.2764	31.0893	31.2873	30.7501	31.1171	29.727	30.3563
A8CG34;A8CG34-2;A6NF01	POM121C	Nuclear envelope pore membrane protein POM 121C	3	23	23	8	24.1	24.1	8.1	125.06	1229	27.8733	27.8018	27.8451	27.9695	27.1155	26.222	26.476	26.5506	28.4863	28.5119	28.8568	28.4918	27.5255	27.7788	27.3926	27.1427	25.8362	27.1166	26.2987	27.8777	26.498	27.0108	25.96	26.5215	25.9335	26.0023	25.9093	25.9704	27.3054	27.3404	26.4637	27.1658	27.6479	27.1891	27.7952	27.4892	26.3221	26.5305
A8CTX8;E9PD98;A8CTY3;Q15811;F8W7L8;Q15811-4;E7ERJ0;B4DTM2;Q15811-2;Q15811-3;F8W7U0;F5H153;A7Y322;A8DCP3;E7ERJ1;C9JQZ7;H0Y523;H0Y3G5;H0Y7J7;Q6J334;H0Y6W3	ITSN1	Intersectin-1	21	56	50	21	39.2	36.1	16.8	194.82	1716	26.7248	26.8367	27.1095	27.4379	29.0926	28.9194	29.0572	29.334	29.1305	29.3019	29.1897	29.0594	26.0769	25.5957	26.45	26.0986	27.248	27.821	27.2853	26.5228	26.8368	26.5298	27.1745	27.7262	25.8145	25.2407	25.8588	26.7116	28.9869	28.9769	27.6215	28.9172	26.7218	26.4528	26.881	26.6237	29.7676	29.6802
A8K040	CSNK1G3	Casein kinase I isoform gamma-3	1	18	18	0	40.8	40.8	0	49.027	424	26.5716	27.2106	26.9665	27.1321	27.7568	25.5149	28.14	27.1239	28.651	28.2006	27.2127	27.338	28.1069	26.5268	27.1616	26.7261	27.399	26.3912	25.9744	26.9702	26.9427	26.7398	26.6599	27.5534	26.4989	26.9609	27.0811	27.9308	26.8603	27.9432	27.0003	27.5338	26.6172	26.5328	26.7477	25.4545	27.8483	27.873
P17677;A8K0Y4	GAP43	Neuromodulin	2	14	14	14	66.8	66.8	66.8	24.802	238	26.5055	26.9629	25.3526	26.5101	25.6488	26.515	24.528	26.3589	24.8591	24.809	25.273	25.8384	26.5922	25.6759	25.5153	26.1625	26.4752	25.9436	25.8947	25.8628	26.2571	26.224	26.739	26.296	25.6128	26.4282	26.0774	25.6501	26.1196	24.6633	25.8933	24.7068	25.9164	25.7508	26.8945	26.8477	30.2439	30.2542
F5H6Z0;Q00537;A8K1U6;F8VQZ9;F8VZY6;F8W1S5	CDK17	Cyclin-dependent kinase 17	6	17	10	10	38.9	25.5	25.5	53.533	470	25.6963	26.6009	26.0288	26.2775	25.3324	25.5442	26.1081	25.9567	25.0663	26.1261	25.7475	26.4166	26.4631	25.907	25.5495	25.9325	26.4963	25.768	27.1467	25.8505	25.529	26.2903	27.1288	25.6174	27.0108	26.4977	26.419	25.6929	24.9335	25.7318	26.0596	25.1961	26.3452	26.1215	26.0913	25.5296	26.7971	26.1634
A8K2U0;F5H2W3;H0YGG5;F5H2Z2;F5H805;H0YH14	A2ML1	Alpha-2-macroglobulin-like protein 1	6	64	64	61	52.1	52.1	49.1	161.1	1454	26.3281	25.5325	25.928	25.5963	25.6469	25.7391	25.983	26.0788	25.5591	25.2649	26.3651	24.4177	25.4361	25.8369	25.8597	25.7193	25.7454	25.0845	25.6725	25.7524	25.889	25.3568	24.6334	26.4727	25.8686	25.0893	25.4542	26.5018	25.7871	26.0598	25.3054	25.8533	26.2113	26.3561	26.3768	26.1738	26.9413	26.5465
A8K4L9;Q49AS9	TIAL1	Nucleolysin TIAR	2	15	15	2	54.6	54.6	9.2	43.448	392	30.2412	29.9269	27.6761	29.7922	29.6813	29.2051	29.7536	29.3536	29.7498	29.3839	29.4594	29.9633	30.1758	29.9307	29.7919	29.9157	29.5967	29.585	29.7801	29.4232	29.5924	29.8733	29.8794	29.8642	29.6083	29.948	29.9242	29.8577	29.8703	29.8071	29.7267	30.0287	30.0346	29.5581	30.1561	29.5554	30.3224	30.1891
A8K8U5;P33981;D6RF82;D6REX1;D6RIC6;D6RFY1	TTK	Dual specificity protein kinase TTK	6	23	23	23	32.7	32.7	32.7	96.943	856	26.1407	25.4481	25.9856	27.1283	25.8886	25.882	25.6215	26.407	27.2719	25.3782	25.3697	25.3048	29.3184	29.3256	29.0374	28.9999	25.609	25.3029	26.5651	25.2782	26.7039	26.1278	26.1	25.0914	26.0255	26.1836	25.6104	26.3558	28.8137	28.3972	29.376	28.4267	29.1331	29.1693	28.9746	28.4665	27.6938	27.0979
A8MPR0;H0YB84;H0YC13;E5RFL0;H0YB89;E5RFS3;H0YB63	MGAT4B	Alpha-1,3-mannosyl-glycoprotein 4-beta-N-acetylglucosaminyltransferase B	7	17	17	1	39.6	39.6	2.5	64.844	563	26.8022	26.5226	26.5636	27.3273	26.3061	27.5041	27.0589	28.7962	26.6132	26.6783	26.3144	25.2102	26.2943	25.2027	25.419	26.5982	28.2847	27.4098	28.0705	27.2979	25.8567	26.385	27.3748	26.7218	29.1391	29.0861	29.2261	29.3733	26.9855	26.6626	27.6857	26.7471	26.5361	26.3397	27.2753	26.8588	26.9502	26.6491
O75140;O75140-4;A8MPX9;O75140-3;B4DH93;O75140-5;C9JIN9;O75140-6;F5GYZ8;O75140-2;H0Y770;O75140-7;B4DGG3;C9JGS4	DEPDC5	DEP domain-containing protein 5	14	23	23	23	19.1	19.1	19.1	177.91	1572	26.8709	26.7251	26.1535	26.2447	26.7966	26.7816	25.5314	26.5043	25.8835	26.1549	25.8436	26.2913	25.7981	25.1327	26.492	26.1806	26.7884	26.446	25.9969	26.1162	26.235	27.1754	25.4521	26.8959	26.8495	26.7959	26.8785	26.4686	26.2972	25.7923	26.5356	26.9087	25.5691	25.9269	26.3246	26.6927	26.0175	25.3139
A8MQ07;C9JHF0;C9JJU0;Q92565-2;Q92565;E9PGY3;C9JBS6;C9JHM4	RAPGEF5	Rap guanine nucleotide exchange factor 5	8	7	7	7	9.5	9.5	9.5	84.729	730	27.6915	26.4159	26.1961	25.9511	25.7146	26.4732	25.0458	26.4166	25.9636	25.2954	26.0703	25.5992	25.508	26.471	24.4238	26.897	26.5066	26.422	26.7971	25.407	25.7542	26.143	26.0291	26.1939	26.3361	25.3766	25.4947	25.1305	25.9772	25.5141	26.3414	26.5628	26.8756	27.3957	26.0445	25.2826	26.2265	25.9005
A8MQ43;Q9UIC8;Q9UIC8-2;Q9UIC8-3	LCMT1	Leucine carboxyl methyltransferase 1	4	16	16	16	56.8	56.8	56.8	38.833	338	29.0612	28.6638	28.8904	28.8771	27.6994	28.6286	26.8472	28.3744	29.4777	29.3858	29.3173	29.3056	28.1223	28.0653	28.304	27.4095	28.8806	28.4546	28.4269	28.4814	26.2374	28.6849	28.0883	28.4234	29.6069	29.8437	29.2045	29.0549	30.0256	29.1545	29.5718	29.7911	27.9001	28.1173	27.369	27.5917	29.6796	29.919
E9PFB3;A8MQ59;Q0PNE2;C9JAS1;Q0PNE2-2;C9IYN7;C9J9N8;C9JEX8;C9JLH5;C9JA82;F8WE64	ELP6	Elongator complex protein 6	11	10	10	5	47.5	47.5	24	27.155	242	25.9679	25.5018	25.847	25.9427	25.5499	26.5966	25.8877	26.8409	25.899	25.7193	25.1479	24.9148	26.1249	25.6659	26.276	26.2038	26.4701	26.0345	26.0663	26.3029	26.6099	26.808	27.2827	27.0693	26.2308	26.2931	25.2163	26.8075	26.5653	26.2717	26.0621	25.6638	26.5119	25.3662	25.8601	26.562	26.3872	26.2252
E7ERV6;A8MST6;Q5JTW2;Q5JTW2-3;E9PHX5;Q5JTW2-2	CEP78	Centrosomal protein of 78 kDa	6	14	13	13	25	24	24	78.081	705	25.0735	26.1711	24.9549	25.8973	25.2854	25.5731	25.7454	26.1956	25.4951	25.3198	25.0694	25.7143	26.4152	25.4312	25.8812	26.0073	25.6571	26.3608	25.0367	26.03	26.0161	26.6095	25.6861	25.7444	25.1587	25.342	26.0868	25.1947	25.9014	26.4495	26.0485	25.5661	26.0497	26.8732	26.1584	25.5676	26.2607	26.2761
A8MT69;A8MT69-2;A8MT69-3	STRA13	Centromere protein X	3	6	6	6	71.6	71.6	71.6	8.9593	81	27.0981	27.0227	26.6697	26.4282	25.1109	25.4993	25.6352	26.5183	26.494	26.0385	24.8846	25.5091	26.8015	24.0712	25.8103	25.2726	26.6269	25.2939	25.2217	26.0317	25.4123	26.0245	26.0468	25.4867	26.1042	26.6956	25.0859	25.6994	25.6819	25.8851	26.4184	26.1189	26.3603	26.3785	26.6928	26.4341	25.8075	25.7079
A8MTG3;H0Y3M2;O43670-2;O43670;E1P660;O43670-3	ZNF207	BUB3-interacting and GLEBS motif-containing protein ZNF207	6	10	10	10	22.6	22.6	22.6	47.749	447	30.7471	30.3354	30.703	31.1908	30.7464	30.7311	30.6474	30.4138	30.1044	30.5561	30.4547	30.2447	29.7742	30.0095	30.0495	30.0899	30.1825	30.323	30.1647	30.2813	30.9202	31.0145	30.8345	30.4806	30.1762	30.4831	30.1467	29.8117	30.5115	30.487	30.8685	30.8347	30.9901	30.7884	30.7573	30.6557	31.0769	31.014
A8MTH6;C9J0K6;P30626;B4DKK2;B4DHQ6	SRI	Sorcin	5	15	15	15	94.5	94.5	94.5	20.345	183	32.2385	31.8277	32.4404	32.1812	32.1478	32.1266	32.264	32.0701	32.63	32.7952	32.6453	32.5441	31.7856	31.8812	31.6163	31.8812	32.3159	32.1625	32.2055	32.2823	32.6275	32.4768	32.342	32.3395	33.0526	33.1352	33.2971	33.3616	32.4674	31.6436	32.2112	32.3437	33.4535	33.2908	33.2039	33.2141	30.9324	30.808
F5H014;A8MTK4;Q8TDR0-2;Q8TDR0	TRAF3IP1	TRAF3-interacting protein 1	4	7	7	7	12.3	12.3	12.3	71.592	625	26.5715	26.0524	26.5192	25.9711	26.1092	25.9363	26.2917	24.9707	24.869	25.1937	25.7829	25.6319	25.607	26.0534	26.4835	26.2663	25.9348	26.3656	26.2875	25.5748	26.4726	25.8057	26.375	26.2711	26.4088	26.2704	26.0271	26.8192	26.3479	26.9624	26.0097	25.7572	25.3345	26.0823	25.554	26.3339	26.0662	25.7717
A8MU08;Q14185	DOCK1	Dedicator of cytokinesis protein 1	2	88	88	85	54.5	54.5	53.3	222.66	1931	28.7638	29.7238	29.3763	29.7621	28.7596	28.1889	27.7924	27.8834	30.1937	30.1315	30.2626	29.9024	28.6676	29.4536	29.4994	29.2461	29.1142	29.2309	29.0439	28.9183	28.8041	28.4174	28.4817	27.5486	30.6451	30.3101	30.4215	30.1459	29.398	29.8323	27.4629	29.2246	26.5745	26.4404	26.1197	26.0848	29.7713	30.044
Q86TN4;A8MU17;F5H8A0;Q86TN4-2;F5H2B2;F5H6B6;F5H1K3;H0YGY9	TRPT1	tRNA 2-phosphotransferase 1	8	11	11	11	63.6	63.6	63.6	27.742	253	25.8585	26.3837	25.3864	26.0678	26.6419	25.7218	27.7261	26.2732	25.944	25.8786	25.7117	25.9278	28.3585	27.9033	28.4845	25.8995	25.9924	26.0192	26.25	25.5218	25.7282	25.7972	25.435	25.6253	27.5189	27.2755	26.8744	27.4078	27.7307	25.8208	27.6642	27.8386	25.34	25.9517	25.6772	25.9562	27.8232	27.3272
A8MU21;Q9BVK8;A8MWW0;E9PM02	TMEM147	Transmembrane protein 147	4	5	5	5	35.9	35.9	35.9	21.141	184	26.72	24.7318	25.9925	25.1916	25.3018	25.3982	24.9195	26.3059	26.5674	26.0598	26.2936	26.0935	26.945	27.0175	26.8561	26.7492	26.4484	25.7729	25.8923	25.48	26.3341	26.0926	26.523	26.3831	26.556	26.5317	26.2405	26.0649	26.2521	25.7808	25.0318	25.4533	25.278	25.6577	26.5719	26.2706	26.0955	26.0467
Q6X4U4;A8MUA6	SOSTDC1	Sclerostin domain-containing protein 1	2	6	6	6	38.8	38.8	38.8	23.306	206	25.5092	25.8255	25.9878	25.4535	25.5186	26.0703	25.996	25.9587	25.9128	25.9004	25.3607	25.658	25.6481	25.8529	25.8282	26.1107	26.7078	25.5077	26.1458	25.7272	26.1234	26.2089	26.1626	26.662	25.0199	26.0962	25.3841	26.072	26.4946	25.7051	27.2416	25.7001	26.7236	26.8379	26.136	26.4133	26.3245	25.2556
A8MUA9;A8MU27;P55854	SUMO3	Small ubiquitin-related modifier 3	3	5	5	1	29.6	29.6	5.9	15.317	135	26.1754	25.0265	25.4836	25.9993	25.0263	25.7299	25.4108	25.2301	30.8284	28.3063	30.8808	30.8406	29.9721	25.5141	26.0276	26.2722	26.616	26.8522	27.032	25.9328	30.8953	25.777	29.3181	26.0527	29.8893	29.7723	25.4157	26.193	26.4557	25.4934	31.1186	30.9523	30.5012	26.9376	26.132	29.3941	31.4292	31.3718
D3YTI9;A8MUD0;O15533;O15533-3;G5E9H8;A2ABB9;A2AB90;O15533-2;G3V0I4;F8VS90;E7EV64;E9PGM2;Q6P1N7;C9JA35;Q5HYV0;A2AB92	TAPBP	Tapasin	16	13	13	13	50.9	50.9	50.9	47.551	448	29.9591	29.8468	27.7608	28.3206	30.1725	29.5958	29.7057	29.679	29.6444	28.7567	29.2479	29.6263	30.467	30.9318	31.4758	31.8872	30.334	30.7003	28.6993	30.9737	29.2598	29.1947	29.8374	30.0678	29.3355	30.6545	30.3369	30.3397	29.3484	29.3562	28.8515	28.8113	28.9517	29.7698	28.9264	29.0048	25.9188	25.9541
A8MUW4;Q9NYQ6;C9JDM9;Q9NYQ6-2;H0Y7R9	CELSR1	Cadherin EGF LAG seven-pass G-type receptor 1	5	18	18	17	9.3	9.3	8.9	329.43	3014	26.2826	25.9941	26.2772	25.681	25.5992	25.6876	25.1977	26.3835	26.0709	25.3359	26.7809	25.6822	26.6322	25.2514	25.7839	26.0419	26.2205	26.2207	25.9281	26.3491	26.2225	25.9929	26.7439	26.6226	25.6742	25.9258	26.8446	25.3786	25.4572	26.1084	26.6623	25.4226	26.4498	26.1716	25.7754	26.3062	25.9601	25.436
A8MUW5;Q52LJ0;H0YNA1	FAM98B	Protein FAM98B	3	25	25	20	60.7	60.7	51	45.547	433	30.5768	30.3007	30.5118	30.5659	30.5634	30.0525	30.5688	31.0049	31.2196	31.3628	31.287	31.3373	31.6536	31.4929	31.5104	31.3847	31.133	30.8622	30.8957	31.0766	30.5973	30.4086	30.9939	31.1132	31.0997	30.9333	30.9736	30.9842	30.2762	29.8555	30.2735	30.3645	30.9268	31.2475	30.8766	30.8976	31.4074	31.6613
A8MV89;Q5M775-4;Q5M775;Q5M775-5;Q5M775-3;Q5M775-2;F5H2Z1	SPECC1	Cytospin-B	7	31	31	31	36	36	36	114.18	1029	26.7519	26.3241	27.25	26.3974	27.4782	27.438	26.6019	28.0606	27.5607	26.9477	27.7318	27.1378	27.2215	25.8146	26.1319	26.0339	25.6767	25.7269	27.0094	25.925	25.6886	26.6902	26.4027	27.2289	25.7857	25.401	25.1103	25.6675	28.5873	29.2045	27.6993	28.7659	26.7606	26.3527	25.5288	25.8254	27.4555	25.6736
A8MVZ6;F8W113;Q96G01-3;Q96G01;F8VZX7;F8W056;Q96G01-2	GLYAT;BICD1	Protein bicaudal D homolog 1	7	25	19	19	33.3	27.2	27.2	94.885	827	26.0419	25.0293	25.6926	26.2556	26.3217	25.886	25.2604	26.9216	26.1648	26.2658	26.3799	25.8242	25.5354	26.3154	25.0842	25.9925	26.3161	26.6856	25.9109	25.9651	26.3364	25.4987	25.4878	26.3587	25.9391	25.598	26.6374	26.3481	26.9027	27.4608	25.5502	26.9189	26.5265	26.1915	25.6049	26.2724	28.4634	28.3193
A8MW06;P62328;Q5T4B6;CON__P21752	TMSB4X;TMSB4XP4	Thymosin beta-4;Hematopoietic system regulatory peptide	4	6	6	5	77.3	77.3	77.3	5.0626	44	25.4333	26.0683	26.4319	26.0114	25.8755	25.7579	25.7318	26.3948	27.4536	27.2537	27.4632	27.6562	28.5946	29.1433	28.8769	28.7459	28.0284	25.9844	26.8097	28.6286	25.5496	26.0205	25.3779	25.8379	25.8848	25.7647	25.8354	26.0134	25.8411	24.3927	28.4837	28.6151	27.9889	25.1723	26.1503	26.8236	26.6861	25.9017
A8MW61;O43660;O43660-2;D6RA26;H0YA24;B7Z982;H0YAA2;D6RC87	PLRG1	Pleiotropic regulator 1	8	29	29	29	73.3	73.3	73.3	57.181	514	29.1195	29.0675	28.7707	29.6806	29.8323	29.3291	28.7076	28.7908	29.0017	29.3249	29.327	29.5216	29.3494	29.9742	29.5746	29.458	28.0283	28.6938	26.7879	28.6054	29.3286	29.0624	30.0044	29.4225	30.1416	29.5241	29.3033	29.2927	28.8263	29.2837	26.798	29.4084	27.5708	29.4006	26.0323	27.5965	27.5867	28.5666
A8MWD3;O15371;B4DVY1;B0QYA5;B0QYA3;B0QYA4;B0QYA6;B0QYA7;B0QYA8	EIF3D	Eukaryotic translation initiation factor 3 subunit D	9	29	29	29	68.7	68.7	68.7	62.039	533	31.9614	32.1501	32.0859	31.7922	32.0248	31.7447	31.2463	32.5028	32.1914	32.0016	31.9184	31.9277	33.0079	32.9487	32.9391	32.7555	31.8211	31.5483	31.5432	31.2886	31.9241	32.3524	32.6078	32.6778	32.0217	32.093	32.2235	31.9734	32.2994	32.3278	32.2353	32.1454	32.9529	33.0627	32.9425	32.9967	32.464	32.0604
A8MWK3;P19022;F5GY85;G3V1P8;P55283;C9J8J8	CDH2	Cadherin-2	6	12	12	12	22.6	22.6	22.6	97.039	875	26.2544	26.5034	25.9999	26.2387	25.0796	24.9594	26.0745	25.9315	25.6452	26.0793	25.1817	26.0686	27.1159	26.2016	25.3165	25.2334	25.8735	27.0125	26.6072	24.9598	27.0807	24.9398	26.9377	26.8131	25.1039	26.3173	24.9233	25.5673	25.6478	26.1346	25.8499	25.8322	26.3764	27.2663	25.7076	25.8976	28.7523	28.5522
A8MWX9;A8MY36;Q14203;E7EUR0;Q14203-2;Q6AWB1;C9JJD0;C9JKG6;C9JZA4;C9JTE5;C9JJN7;C9J1B7;C9JJW7	DCTN1;DKFZp686E0752	Dynactin subunit 1	13	75	75	2	69.8	69.8	3.1	139.78	1261	32.4542	32.4033	32.3198	32.4571	32.4662	32.622	32.556	32.7868	31.6628	31.9762	32.1109	31.7647	32.2954	32.6036	32.4751	32.5823	31.9029	32.0486	32.1187	32.1303	32.2954	32.3116	32.3653	32.3622	31.4193	31.4861	31.1185	31.2145	32.4254	32.541	32.1349	32.2904	32.2421	32.1957	32.2385	32.1899	32.4301	32.4439
O94967-2;O94967;O94967-3;A8MX09;E9PR96;E9PKZ6;E9PN15;E9PNF6	WDR47	WD repeat-containing protein 47	8	16	16	16	21.2	21.2	21.2	98.515	891	25.4642	26.1039	26.046	26.3615	26.0126	26.3826	25.5274	25.793	25.7445	25.1133	25.9424	24.8366	25.922	25.9828	25.3961	26.1895	26.515	25.8955	26.4048	25.8353	26.0063	25.809	26.494	26.0191	26.4573	25.9997	26.9438	26.3405	25.825	25.7804	26.1997	25.8704	26.8302	26.5836	26.8299	26.3074	25.7197	25.6468
A8MX10;Q9NVN8;Q52LT0	GNL3L	Guanine nucleotide-binding protein-like 3-like protein	3	26	26	26	47	47	47	65.433	581	26.8395	26.5324	27.3579	26.3624	25.7972	26.208	25.4363	26.2731	28.1958	28.1011	28.5347	28.009	27.3856	26.6292	25.783	26.4134	27.6933	27.4581	27.1674	27.2807	24.9571	25.6892	26.0558	26.0367	25.526	26.4308	27.3846	27.26	28.9748	28.9093	28.8722	28.1493	29.5521	29.7425	29.6155	29.1956	29.5998	30.1047
A8MX97;Q13492-2;F8VPG7;Q13492;Q13492-3;E9PN05;E9PKP6;E9PLJ8;E9PI56;H0YCY1;E9PK13;E9PJT1;E5RFU0;E5RHK9;E5RFC6;E5RK51;E5RIJ5;E5RGY9;E9PDG8;F5GWN7;O60641-3;E5RI02;O60641	PICALM	Phosphatidylinositol-binding clathrin assembly protein	23	24	24	17	51.8	51.8	35	71.738	660	31.1833	31.0973	30.7997	30.1172	31.7956	30.8165	31.2647	31.0016	31.5819	31.6768	31.6257	31.2598	32.0984	32.0142	32.218	31.9165	30.3694	29.8415	30.984	30.135	31.3724	30.3284	30.6495	30.166	31.535	31.5638	31.2889	31.3667	31.7745	31.8635	32.1692	31.7564	32.0033	31.837	31.9922	31.9924	31.5347	30.9811
A8MXB7;Q9Y343;Q9Y343-2;H0YA25	SNX24	Sorting nexin-24	4	10	10	9	51	51	46.5	23.728	202	24.992	26.6421	25.9201	26.0571	26.6152	26.4815	24.4808	26.9184	26.4983	26.2124	25.1394	25.1719	25.5975	26.7494	25.2668	25.5185	27.511	27.1026	27.8247	25.538	26.0889	24.8705	26.5881	27.1517	26.4002	25.8033	26.2403	25.6853	27.965	27.8789	27.5164	27.9616	26.9115	26.5574	26.2	26.1862	27.5728	27.3505
A8MXP9;D6R991;H0Y8T4;Q68E03;D6R8Z5;D6RCM3;D6REK4;D6RB45;D6R9F3;D6RBS2	MATR3		10	47	47	1	56.5	56.5	1.5	99.966	895	34.4759	34.4833	34.5556	34.645	33.9579	33.5374	33.5798	33.442	33.8823	33.8776	33.2818	34.3288	33.685	33.7591	34.0786	33.8628	33.6437	33.7068	33.7352	33.7228	34.8364	34.606	34.5952	34.8254	32.3531	32.973	32.956	33.4074	34.6568	34.8157	34.4162	34.6222	33.6407	33.3307	34.1354	33.4129	35.2536	35.1216
A8MXV4	NUDT19	Nucleoside diphosphate-linked moiety X motif 19, mitochondrial	1	23	23	23	72.8	72.8	72.8	42.233	375	30.3531	30.2441	30.6051	30.0436	28.6041	28.5809	28.361	28.3951	25.4573	25.7511	25.7217	26.1719	29.9197	30.0439	29.8748	30.0951	31.1177	30.728	30.7587	31.1863	30.4515	30.4217	30.8955	31.0818	29.287	28.4336	28.6341	28.8608	32.1799	31.6466	31.7129	32.2095	30.0262	30.5787	30.3664	30.1636	27.6252	28.2489
A8MXZ4;Q9NQ84;Q9NQ84-2;Q9NXI0	GPRC5C	G-protein coupled receptor family C group 5 member C	4	5	5	5	14.5	14.5	14.5	48.186	442	26.9035	27.3465	27.3192	25.8509	26.0589	25.8158	25.3978	25.7249	25.8267	25.357	26.0535	25.6519	25.9997	26.4516	25.2947	25.9943	27.1973	25.8805	26.5436	26.2802	25.9701	26.4468	26.8283	26.1855	26.4475	25.0263	24.9243	25.9232	25.7609	26.8068	25.6353	26.7397	27.0153	26.4126	25.8957	26.11	26.3446	25.0483
A8MYA2	CXorf49	Putative uncharacterized protein CXorf49	1	18	18	18	49.6	49.6	49.6	54.188	512	25.4608	26.3315	24.3707	26.4353	26.133	26.0589	25.9004	26.2454	25.6209	25.3589	26.6435	25.9576	26.3988	26.3886	25.507	26.1154	26.4053	25.9928	25.5926	26.7066	28.7762	28.1418	27.5229	27.9174	25.3497	25.867	25.2678	26.1953	25.6211	25.2991	26.2524	25.4317	25.81	26.4739	25.8084	25.9925	30.2208	30.8426
A8MYQ9;Q9BZG1;C9JI96;E9PEJ9;C9JBG0;B4DNC0;Q9BZG1-2;H0Y4D1;E7ES60;C9J3R5;C9JY26	RAB34	Ras-related protein Rab-34	11	17	17	17	75.8	75.8	75.8	29.2	260	25.8244	25.5199	26.1336	26.6102	25.87	25.749	25.298	25.6094	25.0161	26.4792	26.4743	25.7079	28.471	28.844	28.7099	28.9071	26.9056	26.7158	26.2622	25.9063	26.085	26.0403	26.4563	26.677	25.718	25.4883	25.8105	25.9751	29.0256	29.6375	28.7453	29.18	26.3684	25.9992	25.4719	26.3723	27.5546	27.9912
A8MZ76;C9JE52;Q9UL46;H0YM70;H0YKU2;H0YLG1	PSME2	Proteasome activator complex subunit 2	6	22	22	21	79.1	79.1	76.3	28.602	249	34.2912	33.774	34.0606	33.7097	34.3807	33.8963	33.839	33.8975	33.6132	33.5873	33.753	33.4822	33.8593	33.8923	33.746	33.8882	33.6682	33.3893	33.4381	33.5171	33.7638	33.656	34.0804	33.8538	33.7646	33.9605	33.5391	33.5427	33.6007	33.2718	33.7544	33.5013	34.0651	33.9998	34.2271	34.225	30.3837	30.8564
A8MZH8;P53801;A8MXQ1;B4DRD2;B4DPZ0	PTTG1IP	Pituitary tumor-transforming gene 1 protein-interacting protein	5	4	4	4	40.2	40.2	40.2	11.598	107	24.9708	26.2523	26.3117	25.5535	25.9809	25.457	27.1135	25.5973	28.1282	27.7629	27.989	28.0859	28.6095	28.4272	28.2285	28.3167	26.2129	27.1026	25.6493	26.2534	26.2164	26.0139	26.2307	25.6544	26.1851	25.5263	24.8063	25.7556	26.4159	26.2602	27.8296	25.4995	25.8251	26.1295	25.8299	26.5809	25.9861	26.1537
F8VU18;A9R9N7;P01892;A9R9N8;E7EW36	HLA-A	HLA class I histocompatibility antigen, A-2 alpha chain	5	27	27	1	68.8	68.8	5	40.634	362	29.6512	28.3736	29.6173	29.9231	31.7803	31.4879	30.4223	31.3349	31.4619	30.5051	30.7184	30.5815	30.872	31.1366	30.8676	31.0878	30.6582	30.3479	30.8254	30.6873	26.5427	26.1545	24.6764	25.1252	32.4442	32.0783	33.0624	32.741	31.4229	30.1067	31.5474	31.6081	31.214	31.2044	31.0286	30.9572	26.4949	26.2552
A9UHW6;A9UHW6-2	MIF4GD	MIF4G domain-containing protein	2	10	10	10	56.3	56.3	56.3	25.423	222	25.3173	26.5401	27.1692	26.2847	26.229	26.3408	25.7827	25.6765	26.096	26.185	24.9914	25.4825	25.3849	26.0939	25.8113	26.173	26.3114	26.1126	26.7551	25.711	25.2138	26.5116	26.148	25.7525	25.9135	26.7419	25.1728	25.7744	26.3251	25.3563	26.1511	26.4505	25.7541	26.3567	25.6061	25.7385	26.4176	26.3631
A9Z1X7;E9PCT1;Q8IYB3;Q8IYB3-2;B4DED5	SRRM1	Serine/arginine repetitive matrix protein 1	5	30	30	30	34.2	34.2	34.2	103.39	913	30.4659	29.8783	29.0111	30.1024	30.2048	28.7478	28.8407	29.6404	29.4961	29.6565	28.7927	30.0627	29.5589	29.262	29.5024	29.2894	30.2731	29.6809	30.4371	30.2019	30.0578	30.243	30.3904	30.3274	28.901	29.1321	28.8119	29.2869	28.8026	29.4678	29.0056	29.689	30.4141	30.4495	29.9491	29.6299	29.2827	29.6107
B0I1T2;B0I1T2-4;B0I1T2-3;B0I1T2-2	MYO1G	Unconventional myosin-Ig;Minor histocompatibility antigen HA-2	4	32	30	28	40.2	37.9	34.7	116.44	1018	25.9099	27.2911	25.5049	26.9145	24.8297	25.4513	26.128	25.7397	25.1946	26.0368	26.4178	25.4188	25.6697	27.2465	26.5795	25.9471	26.5217	25.6772	25.8196	26.5066	25.2494	26.1925	26.4439	25.6419	25.7276	25.4022	24.8273	26.1101	28.8761	28.8166	29.0762	29.0395	26.0976	26.4893	26.4519	26.5733	26.9329	25.8355
Q9UH99;B0QY62;E9PGW0;B0QY60;E9PDF7;H0Y686;B0QY64;B0QY63;B0QY68;B0QY66;B0QY67	SUN2	SUN domain-containing protein 2	11	29	29	29	56.6	56.6	56.6	80.31	717	29.3025	29.3764	29.3687	29.7667	29.4495	29.1953	29.7385	30.1961	29.4531	30.0108	29.9577	29.6403	31.2352	31.4005	31.5754	31.4198	26.2094	26.7298	25.6382	25.5273	27.3413	27.6697	28.9034	29.3368	29.2293	29.3246	29.5135	29.8344	31.0767	31.0184	31.1527	31.0578	28.2608	29.2772	27.8966	27.8635	31.4687	31.3176
E7ER32;B0QY83;E9PCL0;Q969V6;B0QY84;B0QY74	MKL1	MKL/myocardin-like protein 1	6	9	7	7	11.8	10.2	10.2	85.075	798	26.1421	26.3694	26.1111	26.5634	25.1517	26.6554	25.5497	26.0987	26.1586	26.8275	26.2665	26.1362	25.6754	25.4689	26.9049	26.5884	26.036	25.8261	25.8789	26.0046	25.8967	26.4101	25.3429	26.2075	26.1979	26.4927	25.1609	25.7369	25.8663	26.8242	26.9608	25.7595	26.5657	26.1418	26.6153	26.5097	25.7648	24.9925
B0QYD3;Q9UH17;B0QYD2;Q9UH17-2;P31941-2;P31941	APOBEC3B	DNA dC->dU-editing enzyme APOBEC-3B	6	12	12	8	32.4	32.4	23.5	57.208	490	27.0196	26.4242	26.4223	25.8397	25.7977	26.6773	24.8148	26.0799	25.1564	25.753	25.4251	27.2757	26.548	25.6665	26.6679	25.7521	25.9782	26.4431	26.179	26.1759	25.3128	26.1489	26.6538	25.8899	25.2187	25.5987	25.5956	25.6235	25.5479	26.15	25.8286	26.0351	26.29	26.5974	26.0992	27.042	26.6141	27.003
B0QYF8;P02144;F2Z2F1;Q8WVH6;B0QYF7;F2Z337	MB	Myoglobin	6	8	8	2	71.3	71.3	21.7	15.988	143	25.6407	26.0774	26.4932	25.3933	26.2733	25.9245	25.2781	25.3294	25.6971	25.6774	26.7008	25.684	27.0459	26.1822	27.0959	26.1128	26.433	26.0046	26.9526	26.7418	25.9038	26.6955	26.2731	26.2799	26.1527	25.6787	26.28	25.9823	27.2881	25.2161	28.008	28.5447	26.0781	25.6925	26.1329	26.7977	26.413	26.4613
B0QYK0;B0QYK1;Q96FE8;Q01844;Q96MX4;C9JGE3;Q01844-2;F8WC90;Q9BWA2	EWSR1	RNA-binding protein EWS	9	10	10	10	19.9	19.9	19.9	64.929	618	29.2967	29.5967	29.1736	29.5923	29.9562	29.3827	29.2676	29.2983	29.3393	29.2193	29.0095	29.7535	29.0939	29.4144	29.0108	29.5002	29.8946	29.9073	29.4539	29.509	30.1284	29.5678	29.5021	29.7516	29.3006	29.3432	29.5399	29.7325	29.8786	30.1236	29.744	29.5077	29.6529	29.6462	30.1593	29.6768	29.9925	30.0208
P41229-2;B0QZ44;P41229;P41229-3;F5H3T1;F8WF56;F8WDK1;F8W7H7	KDM5C	Lysine-specific demethylase 5C	8	54	54	34	45.3	45.3	31.3	175.38	1557	26.814	25.8789	26.5581	25.9019	27.2712	25.649	27.5889	28.0022	26.1594	26.0113	25.659	24.8595	27.7412	27.8993	28.7484	28.4952	26.2409	26.367	25.7751	25.8927	28.2658	29.0045	28.5374	28.6332	31.8274	31.0105	30.9311	30.8137	27.3034	28.2395	25.7213	27.0941	26.8956	26.8275	27.0783	26.0776	27.3191	27.555
H0Y6K2;H0Y5T9;B0S7P1;P25440;P25440-2;F8VXF8;Q658Y7;B0V072;H0Y602;B0V073;H0YAU3;H0Y665;E9PIQ3;H0Y801;H0Y799;E9PKQ9;H0YDJ7	BRD2	Bromodomain-containing protein 2	17	23	20	19	31.2	28.6	27.5	88.288	807	26.7757	26.0479	26.0744	26.6561	27.1677	25.9206	26.2871	26.3527	26.4818	26.2655	26.2276	26.3396	26.8701	26.8875	27.0511	26.8431	26.6933	26.8051	25.8188	26.7634	25.2481	25.1396	26.71	26.6191	25.2655	26.8017	25.8545	26.6051	26.606	26.7515	26.2385	25.8357	26.5432	26.3627	26.1305	26.6801	26.4313	26.666
Q0P5T2;B0S7Q4;F8VSH7;F8VX15;Q5SQH8-2;Q5SQH8-3;Q5SQH8	C6orf136	Uncharacterized protein C6orf136	7	6	6	6	13.6	13.6	13.6	48.073	433	26.4547	25.792	26.0526	25.7633	26.1376	26.2161	25.1691	27.2639	27.117	27.4172	27.2923	27.3654	27.7923	25.9737	26.9649	26.9553	27.8236	27.0056	26.8676	26.163	25.9802	27.199	27.7952	27.2982	29.4987	29.04	28.949	29.1349	25.9492	25.4808	26.1453	26.3099	27.0063	26.8455	26.8359	26.8812	26.2218	26.9578
B0S872;Q9UMR5;G8JLE1;G8JLL2;B0S865;A2ABN6;G8JLQ0;E7ENW0;G3XAH1;Q9UMR5-2;B0UYY4;B0UYY6;B0UYY2;E9PKC2;E7ERI7;E9PRP4;E7ES25;A2ARM8;A2ABN7;E7EQ74;A2ARM6;A2ABN5;E9PLL3;B7Z424;A2ABD0;E7ESC3	PPT2	Lysosomal thioesterase PPT2	26	6	6	6	26.3	26.3	26.3	34.902	308	25.2058	25.9032	27.4885	25.8679	26.494	25.8913	24.9975	27.8723	25.4556	25.8138	27.5397	25.4644	26.2189	26.2439	25.9557	26.9092	26.0143	25.8556	26.84	26.3872	26.3332	27.2737	27.6258	27.7182	27.042	27.1049	27.3628	25.7481	28.5808	28.3805	28.461	28.4798	27.6711	25.4826	26.6246	28.2227	28.7412	29.2621
B0UX83;G3V1Z5;P46379-2;P46379;P46379-3;F8VX53;F8VXY4;E7EMZ4;F6TH84;F6S6P2;F6VEM6;F6X9W3;F6U341;F6UR09;F6RG75;H0Y710;F6TC96;C9JAY9;E9PEC8;E7EPC5;H0Y4L1;H0Y7K4;H0Y759;H0Y410;H0Y583;H0Y571	BAG6	Large proline-rich protein BAG6	26	44	44	31	52	52	39.7	118.7	1126	30.972	31.125	31.1603	31.0358	30.9356	31.2186	30.9864	31.5004	31.9413	32.0216	31.6641	31.669	32.1829	32.2709	32.3386	32.3012	31.7085	31.6769	31.7786	31.7574	30.8081	31.059	30.9389	30.7842	31.3392	31.4992	31.2905	31.5084	32.2733	32.1127	31.8198	32.1326	32.1844	32.1733	32.2621	32.0637	31.7374	31.7207
B0UY14			1	18	4	0	54.8	9.7	0	41.621	372	25.0502	27.1135	25.6863	26.2427	29.3878	27.614	25.8679	28.7786	25.7252	26.2035	25.5842	24.9998	26.4618	26.0188	26.4082	26.2384	26.2401	25.6372	25.884	26.0209	26.1609	26.5657	26.9215	25.929	26.5077	26.0755	26.0614	25.3394	25.1373	25.6	25.5268	25.6134	26.2126	26.1808	25.9205	25.9065	26.3542	27.1051
B0UZY3;Q96KQ7-2;B0UZY0;A2ABF8;Q96KQ7;B0UZY1;A2ABF9;A2BED6;A2BED7;H0Y4K5;Q96KQ7-3	EHMT2	Histone-lysine N-methyltransferase EHMT2	11	35	35	4	35.5	35.5	5.2	129.03	1176	28.0821	27.533	27.1683	25.7769	27.9399	27.5049	27.4953	27.3016	27.4072	27.0429	27.2899	27.6756	27.1486	28.3257	27.7691	28.909	27.0737	26.4651	24.7907	26.4453	27.8126	26.4777	26.3846	26.6676	27.4129	27.3449	27.4155	27.3608	26.8779	27.9311	26.8176	27.3833	27.2026	27.4781	26.7422	26.6862	27.3562	27.6963
B0UZZ8;O15213;Q5HYZ1;A2ABB6;H0Y6G3	WDR46	WD repeat-containing protein 46	5	21	21	21	47	47	47	68.04	610	27.4879	26.4764	25.8927	26.048	24.7136	26.22	25.3347	24.541	26.5024	25.6732	25.2743	27.514	25.2703	26.8861	26.3451	25.9504	26.5748	27.5105	25.8809	26.1127	24.9708	25.8225	25.9789	27.4763	26.3903	25.7674	25.3259	25.8085	25.1277	25.366	26.3226	25.887	26.2397	26.7707	27.224	26.1955	26.0225	25.7512
B1AH87;P30536	TSPO	Translocator protein	2	5	5	5	67.3	67.3	67.3	11.896	107	32.0998	31.0921	30.907	30.9186	31.3444	30.209	30.9287	31.4112	31.3181	31.7753	29.5954	31.9717	30.6776	29.4047	29.6569	30.2948	31.5115	31.7615	31.3897	30.9268	26.2115	26.749	28.9358	28.4635	29.9123	30.1433	30.4014	29.7173	27.9307	29.0656	29.6161	28.3473	29.5226	28.9886	28.9525	28.7204	25.5467	25.6644
B1AHC4;E9PH80	PRR5-ARHGAP8		2	21	21	0	42.8	42.8	0	72.811	643	27.8159	26.3686	27.6991	27.0796	28.245	29.0616	28.3812	28.3161	28.7535	27.912	28.3376	27.9757	26.8825	26.8599	25.6744	26.375	26.9655	28.5768	27.9281	27.8461	26.5292	25.4943	26.581	26.1431	25.6007	25.8644	26.394	25.9719	26.8042	25.5007	25.8819	26.0578	27.5522	25.6933	26.9466	27.3639	27.1232	25.4533
B1AHL2;P23142-4	FBLN1	Fibulin-1	2	9	4	4	15.5	6.8	6.8	78.329	721	25.1733	26.7885	26.9514	27.065	26.6017	25.8342	25.9416	26.0184	25.7154	25.864	25.8209	25.2316	26.116	26.8436	26.5644	26.0028	25.9054	25.7931	26.1475	26.2283	25.781	26.0323	26.5672	26.6681	26.061	27.0725	25.392	26.4707	25.2322	25.8586	26.337	26.1409	26.4337	26.6081	27.0339	25.8211	25.5572	25.5307
B7Z686;B1AHR1;Q9UH03-2;Q9UH03;B1AHR2	2003-09-01	Neuronal-specific septin-3	5	9	9	9	36.4	36.4	36.4	32.997	286	25.1056	24.3562	26.2014	25.9157	25.4807	26.1187	25.2287	26.0365	25.4262	25.9534	25.7951	25.9092	26.9786	26.2387	26.5632	25.8087	26.2702	27.061	26.7405	26.3909	26.1797	25.7989	27.0089	26.3397	25.1624	25.2984	26.6655	26.0694	26.0896	26.6776	26.6725	26.4111	25.7624	25.7428	26.4978	26.4728	26.3769	26.0612
B1AK13;P35914;F5GYT9;B4DUP4;H0Y2L7;G5E9S9;B7Z4D4;B7Z212;F8W793;Q8TB92-2;Q8TB92	HMGCL	Hydroxymethylglutaryl-CoA lyase, mitochondrial	11	13	13	13	49	49	49	31.735	300	31.1943	31.0574	31.0054	30.9484	31.6814	31.5917	31.4247	31.4723	30.5861	31.1257	31.1157	30.85	28.8857	28.8268	28.1797	28.8266	31.8341	31.5258	31.7539	31.3411	31.4703	31.3879	31.1133	31.0462	31.5286	31.0242	30.7737	30.8158	30.3657	29.847	30.146	30.5315	30.2252	30.203	30.3353	30.5037	29.4475	29.985
B1AKC7;F8W755;Q9UJF2;H0Y638	RASAL2	Ras GTPase-activating protein nGAP	4	43	43	38	41.7	41.7	37.9	142.87	1269	26.6281	27.1949	27.4694	26.0023	25.9946	27.3425	27.1781	27.341	28.1623	27.7394	27.6767	27.6699	29.0604	29.9713	29.0903	30.0962	26.1994	27.1931	27.9144	26.2273	27.2628	28.0215	25.472	25.7356	25.2171	26.0021	26.9123	27.5455	27.8534	29.3709	28.5733	27.8491	26.9301	27.5609	25.7073	28.9138	25.8763	27.6195
B1AKJ5;O43847-2;O43847;F5H6R2;G3V1R5;F5H7V1;E9PHF8;H0Y5G9	NRD1	Nardilysin	8	52	52	52	46.6	46.6	46.6	139.41	1219	31.8943	32.2781	31.829	32.0626	32.0474	31.9757	31.8597	32.1506	31.239	31.2724	31.4003	31.0833	32.4631	32.393	32.3377	32.2345	31.1828	31.3699	31.3274	31.1652	31.7717	32.292	32.0191	32.0535	32.0326	32.0771	31.9876	31.8818	32.3983	32.2902	32.1192	32.204	32.2443	32.4583	32.2143	32.3105	31.3234	31.5593
B1AL00;P18075;H0Y4B5;B1AKZ9;E9PH02	BMP7	Bone morphogenetic protein 7	5	10	10	6	23.1	23.1	17.7	46.722	412	26.2273	26.7092	26.3871	25.6051	24.6074	25.9277	25.8428	25.2125	25.2038	25.3233	26.2761	26.1354	26.1339	25.7326	25.9375	26.5422	26.0377	26.1728	25.5208	26.3715	26.6768	25.8824	26.1005	25.9976	25.2202	25.6288	27.6067	26.1038	26.056	26.1051	25.952	25.9751	25.4952	26.2805	26.3791	26.1549	28.2355	28.7844
B1ALK7;Q14155-1;B7Z6G2;Q14155-5;Q14155-6;Q14155-2;Q14155;E7EUY6;E9PDQ5;E7EU80;C9JDI6;B1ANY6;E7ENL8;B7Z6D9;C9JAD7	ARHGEF7	Rho guanine nucleotide exchange factor 7	15	39	39	9	62	62	11.1	79.831	705	29.6012	29.9452	29.8355	29.366	28.9622	28.8712	28.6152	28.6102	29.7711	30.3664	30.0789	29.9421	29.3106	29.6767	29.7692	29.9614	29.7225	29.7549	29.79	29.5877	28.3671	28.266	28.6584	29.1733	29.34	29.1238	29.1822	28.7185	30.4156	30.2465	29.661	30.2854	29.0873	29.423	29.9121	29.8194	29.3887	29.4472
B1ALM5;Q9P0T7;B1ALM7;B1ALM8	TMEM9	Transmembrane protein 9	4	4	3	3	24.7	21	21	20.958	186	26.0741	25.7792	25.7714	25.3316	25.2978	26.7104	25.5268	26.786	26.4774	26.3338	25.577	24.8343	27.1304	25.3898	26.0448	26.1055	25.8462	26.7743	26.2927	25.57	25.6774	25.7987	26.0947	27.0376	27.0014	25.2611	25.717	26.2085	25.2322	25.534	25.8432	26.3477	26.1666	26.3604	26.8393	26.1846	27.729	27.5301
E7ERX4;B1ALU1;B1ALU3;O95490-2;O95490-5;O95490;O95490-7;O95490-6;H0Y5C0;E9PEC7;A8MW65;O95490-3;O95490-4;H0Y3V3	LPHN2	Latrophilin-2	14	17	17	16	14.1	14.1	13.2	154.83	1377	25.9533	26.1896	25.516	25.97	25.3753	26.9753	25.836	24.8091	25.4392	26.2609	25.5515	25.1076	25.9277	26.278	25.9141	26.7282	25.8811	26.7929	26.0351	25.4897	26.242	25.6893	26.1389	26.2272	26.0896	26.485	25.7973	25.8359	26.6671	26.0089	26.1344	26.337	25.6947	25.6046	26.3831	26.3968	25.8834	25.6222
O95758-1;B1ALY5;O95758;O95758-5;O95758-4;O95758-2;B1ALY6;B1ALY2	PTBP3	Polypyrimidine tract-binding protein 3	8	18	15	15	52	47.2	47.2	56.501	521	31.2718	30.7687	30.5505	30.8654	29.8439	28.4332	30.2967	30.4061	31.1399	30.7841	30.3661	31.1441	29.2063	29.3091	29.2677	29.3817	29.0147	29.9378	29.571	30.1099	30.6363	30.5825	30.4558	30.7254	30.9466	30.8016	30.867	30.8174	29.354	30.222	30.4088	30.3776	30.1408	30.0083	30.0177	29.7481	29.0829	29.1729
B1AMF0;Q8N2K1;A6NGS0;Q8N2K1-2;A8MYC7;D6RB84;D6RA15;D6RC43	UBE2J2	Ubiquitin-conjugating enzyme E2 J2	8	5	5	5	33.2	33.2	33.2	22.322	196	24.926	26.0538	26.0548	26.8635	25.7797	25.6833	26.1357	25.6969	26.1507	26.0597	26.4106	26.0997	26.4265	26.3681	25.5113	25.8762	26.586	25.6911	26.1092	25.5672	25.8769	25.361	25.4659	26.1562	25.2052	25.3696	25.9929	26.6814	25.9616	26.3219	26.1201	25.9561	25.9469	25.7699	26.9983	26.7368	27.1059	26.0304
B1AMS2;F5H1J5;E7ETH8;Q14141-2;Q14141-4;Q14141;B4E049;F8W8Q8;Q14141-3	2006-09-01	Septin-6	9	21	12	12	55.2	38.5	38.5	49.303	431	25.8737	25.4607	26.0426	26.2618	27.302	25.6589	25.8265	28.7764	25.857	25.6787	25.8371	25.312	29.0024	29.2802	28.3132	28.2907	27.4661	26.214	26.5972	25.7477	26.2901	26.0078	25.9885	25.7639	25.6986	25.8438	26.4895	25.8096	29.1741	28.651	29.7977	29.1424	25.9108	26.5232	25.9148	26.3165	25.598	26.1686
B1ANH0;B1ANH2;B1ANG9;B1ANH1;B1ANH3;E9PEG7	GUK1	Guanylate kinase	6	18	18	2	88	88	16.1	23.711	217	27.9762	24.5644	28.112	28.3168	29.7019	28.6976	27.7651	28.6888	28.2235	28.281	25.6192	27.5527	29.4788	29.6197	29.6288	29.5213	31.1264	30.1126	30.7584	30.258	28.5214	30.1791	29.1306	28.3509	29.128	28.4213	28.7761	29.0674	29.5093	29.3879	29.6177	29.8164	29.1163	27.5918	28.518	28.4435	28.9018	28.8196
B1APS8;Q96S38;F5H7T0;B4DHE1	RPS6KC1	Ribosomal protein S6 kinase delta-1	4	9	9	9	10	10	10	117.27	1054	25.9695	25.2907	25.7232	26.8478	26.2077	25.4359	25.6995	26.2752	25.8075	25.3633	26.4151	26.556	26.2691	25.3776	25.8181	26.1654	26.687	26.6643	25.769	26.9773	27.2064	26.574	26.5904	26.5401	25.1393	25.5073	25.7099	26.106	26.2194	26.1593	26.7784	25.281	26.2941	26.6682	25.2179	26.192	26.6786	24.9332
B1APY4;Q01974	ROR2	Tyrosine-protein kinase transmembrane receptor ROR2	2	5	5	5	10.5	10.5	10.5	79.27	704	26.2448	25.883	25.7505	26.2271	26.5688	26.2676	25.5099	25.9114	25.2512	25.0965	25.8336	24.9853	26.3544	26.2087	25.3015	25.6871	26.1213	27.3301	26.5218	25.9735	26.8824	26.369	25.9608	26.0566	25.5882	24.7428	25.8646	24.8712	26.1864	25.3199	25.7999	25.8793	26.4147	26.3194	26.4066	26.2565	25.8076	26.1928
B1AQ60;Q96R05	RBP7	Retinoid-binding protein 7	2	5	5	5	27.1	27.1	27.1	20.874	181	25.5217	26.074	26.3926	26.353	25.3482	26.2476	26.195	25.4952	26.4605	25.6333	25.5925	25.8146	26.2439	26.3337	25.8149	26.0997	26.4258	26.4509	25.5798	25.8247	25.8947	26.2364	26.9256	25.5781	25.6514	26.5291	26.4939	25.4261	26.8742	26.889	25.7706	26.2182	26.0563	26.4889	26.3999	25.9617	25.7638	25.902
B1AVQ5;E7EUW3;P15941-4;P15941-3;P15941;P15941-2;P15941-7;Q0VAP5;P15941-8;B1AVQ7;B6ECA1;A5YRV1;P15941-6;Q7Z550;Q7Z548;P15941-9;P15941-10;P15941-5	MUC1	Mucin-1;Mucin-1 subunit alpha;Mucin-1 subunit beta	18	9	9	6	25.5	25.5	17.3	49.224	475	26.1213	26.5195	25.282	25.5708	29.8005	30.0234	30.1169	30.0152	30.4791	29.8535	29.912	30.1131	26.3608	25.5157	26.8842	26.1879	26.5362	24.7252	26.2253	25.7214	26.678	25.7892	26.5325	26.5527	27.4054	26.2788	28.5122	29.6135	26.4848	26.5673	26.3127	25.8104	25.6117	26.107	26.0544	26.1274	25.6941	25.5563
B1AVU8;P07602;C9JIZ6;F8W6Z6;P07602-2;F5H0X6;Q5BJH1	PSAP	Prosaposin;Saposin-A;Saposin-B-Val;Saposin-B;Saposin-C;Saposin-D	7	28	28	1	58.5	58.5	3.6	61.692	559	31.5836	31.9802	31.8298	31.5365	32.3553	32.3278	32.5788	32.3136	32.2245	33.5346	33.2442	33.4486	30.4019	29.7571	30.2575	30.8598	32.9762	32.6193	32.5355	32.4671	32.2709	33.0209	32.1936	32.1834	33.1001	33.299	33.1789	33.3679	32.0457	31.7931	31.8695	31.6701	31.1441	31.4243	31.1528	31.2926	32.59	32.2798
B1AZV3;Q03518;F5H648	TAP1	Antigen peptide transporter 1	3	22	22	22	49.4	49.4	49.4	87.175	808	30.4201	29.9464	30.3892	30.7611	29.5165	28.8507	29.3615	29.546	30.1409	29.9507	29.1501	29.5528	31.5746	31.5096	31.3977	31.427	31.2629	31.0266	30.7481	30.2615	29.5857	29.5033	30.6459	30.2681	29.8337	29.972	30.0025	30.5206	27.9247	28.9038	27.7561	28.5653	29.2487	29.8411	30.1664	29.7509	25.9867	24.8079
P21675;P21675-2;B1Q2X3;P21675-3;P21675-4;H0Y9L7;F5GWC6;A8MWR5;H0Y8N6	TAF1	Transcription initiation factor TFIID subunit 1	9	28	28	11	16.8	16.8	7.8	212.67	1872	26.562	26.6036	26.3698	26.6897	24.9393	26.4967	25.6475	26.3921	25.8225	25.6932	26.2391	24.5591	26.6188	26.919	26.6227	27.3748	26.3899	25.6452	25.7201	25.7348	26.2681	25.6094	26.7001	25.9019	25.6781	26.3796	25.9787	25.9041	25.3714	24.909	26.5502	26.8451	26.5232	26.7395	26.2149	26.7334	26.6375	25.6766
B2CI53;D3K174;C9JXL3;B5M452;Q9Y6M7-2;Q9Y6M7-4;Q9Y6M7-3;C9JRP1;F8W7E6;B6DY53;Q9Y6M7-5;F8VSA8;F8WDX9;F5GZ31;Q2Y0W8-6	SLC4A7	Sodium bicarbonate cotransporter 3	15	36	36	1	40.1	40.1	1.6	127.36	1131	25.6356	26.4411	26.3522	25.9369	24.7782	24.938	23.9495	27.5845	27.8326	27.8221	27.1684	28.1292	29.5899	29.2661	29.2882	29.0521	27.445	28.4487	28.0852	28.0525	25.7437	25.9462	24.371	26.3658	26.305	25.3728	25.1474	25.2765	27.4778	28.692	27.9473	26.3619	27.9449	27.7649	27.8302	27.9367	25.8757	25.88
B2R603;G3V2Q1;P07910;G3V576;G3V555;G3V575	HNRNPC	Heterogeneous nuclear ribonucleoproteins C1/C2	6	26	1	1	70.3	10.2	10.2	33.28	303	26.6744	25.8295	27.135	25.7913	25.7601	26.1498	25.9739	26.6758	26.017	25.9212	25.8371	25.3109	26.5129	26.3413	26.1254	25.6055	25.6829	26.521	25.6378	26.1141	26.6682	27.065	28.5653	28.5426	26.0328	25.7953	24.8767	25.1604	25.8053	25.6989	26.1033	25.0044	26.2704	25.8354	28.5047	25.7964	26.3625	25.5454
B2RAX6;Q9Y5J1;H0YAJ9;H0Y8Z2;H0Y8K8;H0Y9B5	UTP18	U3 small nucleolar RNA-associated protein 18 homolog	6	20	20	16	53.9	53.9	44	57.707	521	27.5719	26.577	26.151	26.7696	24.4775	26.0585	25.5295	25.6231	26.9083	26.1685	26.3911	27.2104	26.2936	26.0919	25.9322	26.4512	26.6263	25.9187	26.1379	26.6169	26.4542	26.9693	27.1034	27.0162	26.641	26.0621	25.6139	27.2312	27.2371	25.9523	26.2978	25.9382	26.5569	27.2174	26.8089	25.9369	27.2435	26.5859
B2RDB2;E9PPI4;Q96K20;Q96A29;E9PLS1;E9PS26	SLC35C1	GDP-fucose transporter 1	6	6	6	6	21.9	21.9	21.9	38.234	351	25.4531	26.1709	27.0352	26.2983	25.2376	25.7554	25.7091	26.8503	26.844	25.1591	25.1319	25.4588	25.6007	26.7599	25.5185	25.9183	26.4139	27.2148	27.7095	26.3068	25.8151	26.6776	26.4385	26.4005	25.6227	26.1772	25.2647	25.3987	26.4141	24.6665	25.8284	25.1458	26.9249	25.6199	26.2066	27.3208	26.4958	25.585
F5H864;B7ZMI0;B2RP62;O75037-2;O75037;H0YED0	KIF21B	Kinesin-like protein KIF21B	6	22	17	17	14.7	11.6	11.6	186.19	1668	26.2305	25.7551	26.3378	27.2201	25.566	26.1062	25.9727	26.06	26.1448	25.9607	27.6634	27.1932	26.2351	24.6628	25.4128	25.9281	26.206	26.6704	25.5106	26.0517	25.745	26.5537	27.0992	26.2502	27.4701	25.7366	26.3394	25.8893	25.9365	25.7933	25.9406	25.3251	27.3875	26.7707	25.946	25.6106	24.415	25.8521
B2WTI4;Q6NYC1-2;Q6NYC1;Q6NYC1-3	JMJD6	Bifunctional arginine demethylase and lysyl-hydroxylase JMJD6	4	14	14	14	51.2	51.2	51.2	42.002	361	28.8836	28.876	28.913	28.3549	28.6723	28.1133	27.9829	28.148	28.4999	28.1769	28.2631	28.4241	28.0045	27.8375	28.1625	27.9548	25.1967	26.1502	26.6382	26.7725	27.9572	27.9401	27.8623	28.2845	27.1634	26.9964	28.1382	27.9259	28.1162	25.9692	27.7341	27.3453	28.3545	28.1585	28.5744	28.1509	27.5589	27.4603
B2ZZ83;Q8WXT3	FLNB	Filamin-B	2	192	192	2	86.4	86.4	0.6	281.63	2633	35.816	35.889	35.7228	35.7855	36.1162	36.0129	35.9583	36.1535	35.4618	35.5559	35.5928	35.8546	37.7261	37.9019	37.9689	37.8735	36.8888	36.9833	37.2177	37.1475	36.9543	36.8822	37.1743	37.0572	36.5633	36.4265	36.3239	36.3094	37.1922	37.4909	36.9472	37.1305	36.4003	36.6053	36.3073	36.3147	34.643	34.9157
B3FTQ2;E9PDL4;Q96HG3;Q05084	ICA1	Islet cell autoantigen 1	4	15	15	6	37.3	37.3	17.4	57.921	512	27.276	27.8019	27.0756	28.0436	26.2968	26.6871	25.2396	26.639	25.64	26.8123	26.1825	25.5038	25.9806	25.9915	25.5639	25.5497	26.3778	24.9315	26.0637	25.5715	26.1738	26.023	26.4019	26.637	25.899	26.6204	25.1596	25.4775	25.74	26.8325	25.2271	26.2232	27.0213	26.6853	27.0917	27.461	27.0254	26.5706
F5H4R6;B3KNT8;P55209;F8VY35;H0YIV4;F8W0J6;F8W020;F8VUX1;F5H1X5;F8VXI6;F8VVB5	NAP1L1	Nucleosome assembly protein 1-like 1	11	18	17	3	66.6	64	13.1	44.626	383	32.7504	32.4584	32.2877	33.1113	32.4211	32.6653	32.5043	33.4282	34.1436	34.2286	33.9802	34.0422	34.5664	34.6447	34.7294	34.4809	32.1435	32.6198	32.1524	32.4401	32.4136	32.4349	32.7984	32.859	32.492	33.0535	32.8683	32.7213	33.3164	33.5733	33.5436	33.3432	32.642	32.6567	32.9099	32.8084	34.3112	33.7795
Q96DI2;B3KP98;O14770-3;O14770-2;O14770-4;O14770;B3KPQ6;H0YK79;O14770-5;H0YMX5;E9PBY5;H0YNA8;Q99687-3;Q99687;Q99687-2;E9PC25;H0YKK4;H0YMV2;A8K0S8	MEIS2	Homeobox protein Meis2	19	6	6	1	23.6	23.6	5.2	41.542	381	25.26	25.6916	26.1715	25.5568	26.4217	25.8873	26.401	26.7004	25.4885	25.3516	25.6703	24.9389	26.0545	26.1116	26.1939	26.0701	25.5053	26.2223	26.482	25.9554	26.0609	26.2879	26.2774	26.5966	25.4185	25.6988	26.7233	26.0619	25.5165	26.6812	25.6948	26.7204	25.5455	25.8719	25.8924	26.6449	25.6813	26.0124
B3KPJ4;Q8IXK0-2;Q8IXK0-4;Q8IXK0;Q8IXK0-5	PHC2	Polyhomeotic-like protein 2	5	12	10	1	33.8	28.7	2.8	50.403	464	28.5855	28.4443	27.0557	28.1155	27.2026	25.5578	27.0531	26.7493	28.0575	27.8614	27.8446	28.4351	26.9314	25.6959	26.0736	26.4349	28.2149	26.8384	26.1208	27.5704	26.7651	26.6653	26.3532	25.8421	26.0489	25.0736	26.782	24.8731	25.1419	26.3985	26.2648	25.5426	26.214	26.1738	25.8484	27.3333	27.0755	27.2509
B3KQ13;Q6YP21;Q6YP21-2	CCBL2	Kynurenine--oxoglutarate transaminase 3	3	21	21	21	59.8	59.8	59.8	47.752	420	30.1685	30.878	30.8916	30.0161	31.3388	30.7129	31.4166	31.611	31.2017	31.6326	31.5153	31.4252	30.5111	30.227	30.5591	30.1867	30.4179	30.2357	29.8999	30.2689	30.0473	30.317	29.843	30.2196	30.6545	30.1606	30.7031	31.0166	29.5934	29.9664	29.4673	29.8361	30.6075	31.0737	31.1576	31.1198	30.1965	29.3852
B3KR14	PLCD1	1-phosphatidylinositol 4,5-bisphosphate phosphodiesterase delta-1	1	25	25	2	40.7	40.7	2.7	88.134	777	26.8174	26.6616	25.7022	26.1448	25.7123	26.1942	26.1536	25.9892	26.8093	26.6498	26.6615	26.0897	26.0568	26.3921	27.4118	27.0069	25.8382	25.6083	25.7381	26.4736	25.9437	25.7048	26.1515	25.7684	25.6268	26.2257	25.2368	26.0443	27.4285	27.0758	26.9614	26.4977	26.6163	26.0963	25.8629	26.5696	27.3785	27.8102
B3KR15;Q9UKI8;Q9UKI8-2;B3KRP1;F8W7X8;F8WAU8	TLK1	Serine/threonine-protein kinase tousled-like 1	6	19	13	2	36.9	29	4.2	81.926	718	26.4835	26.4898	27.1521	26.9909	26.3218	27.7218	27.3873	26.0908	26.1635	26.9696	26.3594	26.7796	27.4831	27.1495	27.0288	27.1513	26.33	25.6694	26.0466	26.8228	27.1295	27.0106	26.7717	26.8322	26.4092	25.5558	25.9974	25.027	26.3843	25.7712	25.7246	26.823	25.7974	26.2576	26.6448	26.832	26.0134	26.0958
B4DMT5;B3KSH1;O00303;H0YDT6;E9PQV8	EIF3F	Eukaryotic translation initiation factor 3 subunit F	5	17	17	17	81.1	81.1	81.1	33.24	307	32.9148	33.6038	33.2658	32.8359	33.4486	33.5485	32.9992	33.1804	33.3452	32.9727	33.3848	33.1921	34.0847	33.9017	33.9822	33.9061	32.5329	32.5565	33.0095	32.4636	33.0799	33.3551	33.1912	33.1866	33.203	33.3689	33.4185	33.3574	33.1309	32.6914	33.1031	33.0307	33.4724	33.5659	33.5446	33.3118	33.0316	32.9626
O75925;B3KSY9	PIAS1	E3 SUMO-protein ligase PIAS1	2	14	14	13	28.7	28.7	26.4	71.835	651	25.5943	26.03	26.6747	26.7347	25.8946	26.8978	26.1697	26.4173	26.145	26.0868	27.2793	26.3016	25.7719	25.2647	26.3996	26.0946	26.7296	26.3784	25.9742	26.1352	26.55	25.4598	25.7271	26.4824	26.9002	25.7172	24.9464	26.9007	27.0751	25.8115	26.8897	26.4092	25.8595	25.6386	27.7571	27.5417	27.4481	27.3368
B3KTM8;Q9UBU8-2;H0YLJ3;Q9UBU8;B7Z6R1;H0YMJ0;H0YM21;H0YMT8;H0YNE0;H0YLV1;H0YNX3	MORF4L1	Mortality factor 4-like protein 1	11	18	18	15	66.1	66.1	54.9	40.028	348	28.6185	28.3473	28.3096	28.5304	27.7353	28.5004	28.461	26.2447	29.0944	28.5786	28.785	28.7919	29.9717	29.6112	29.6465	29.3956	26.8912	27.5167	27.6796	28.725	27.8836	26.8292	28.3484	27.7601	27.8157	28.4092	29.0284	28.7961	29.5065	28.8911	29.5247	29.9037	28.9402	29.2012	29.17	28.2311	30.1352	30.0825
B3KUE5;P55058;E7EV16;P55058-2	PLTP	Phospholipid transfer protein	4	17	17	17	40.4	40.4	40.4	56.634	513	25.5894	26.7442	25.1739	25.0484	28.9294	29.1603	29.5459	30.1499	26.0237	25.1534	26.3034	25.3347	26.0973	24.7751	26.2069	25.3513	27.0734	26.2148	26.5992	25.7459	26.3308	25.735	26.52	26.1651	25.8801	26.0504	24.3458	26.7371	27.2224	26.958	27.0027	26.921	25.8803	26.9159	25.9436	25.8776	29.4575	29.4439
B3KVZ3;Q9H3R5;H0Y9E6;D6RBJ6	CENPH	Centromere protein H	4	10	10	10	47.4	47.4	47.4	26.239	228	26.3746	25.6501	26.4967	26.4161	24.4912	25.9819	26.0802	27.0473	26.2889	25.4255	26.3285	25.935	25.7572	28.0191	28.1367	26.1796	25.9344	27.0848	26.2924	26.156	25.8965	25.9724	26.6093	26.2775	26.4415	25.8791	25.4272	26.4779	26.4149	26.8072	26.8861	26.8564	26.7999	25.6251	26.4136	25.1547	25.4375	27.0244
B3KW38;O14493	CLDN4	Claudin;Claudin-4	2	4	4	3	21.9	21.9	13.8	20.516	196	31.0919	31.082	31.1836	30.8556	26.2997	29.0669	28.7902	29.2595	29.7104	29.4029	26.2748	29.9841	31.3437	30.3917	30.0157	30.1878	26.1257	27.487	25.9255	25.7466	29.3755	29.0142	28.1775	29.5736	25.8001	28.5416	25.8091	28.3482	26.0606	26.5106	26.222	25.597	31.7591	32.1522	31.9913	31.9525	27.2014	25.4663
Q6P1Q0;B3KXK7;F8VZA2;Q6P1Q0-2;F8VP71;F8VVQ3;F8W1Z2;B7Z7E4;F8W0R0;H0YIV5;F8VQE7;F8VTR1;F8VPY5;F8VS60;H0YHF4;F8VR33;Q6P1Q0-5;F8VXQ4;F8WCD9;F8W6J0;Q6P1Q0-6;Q6P1Q0-3;F8VR35;F8W1U1;H0YH93	LETMD1	LETM1 domain-containing protein 1	25	17	17	4	58.3	58.3	12.2	41.79	360	27.428	27.1282	25.948	26.7213	27.1188	28.117	27.5104	27.7236	26.998	27.4327	26.6342	27.3297	26.4982	25.8649	24.5838	25.5549	28.5815	24.8234	28.4532	28.0974	27.4927	27.8281	26.8065	25.8956	28.9445	28.7441	28.9074	28.4446	27.3608	26.8854	26.7095	26.8748	26.1349	26.4652	26.4875	26.3012	27.1141	26.3675
B3KXS5;P36776;F5GZ27	LONP1	Lon protease homolog, mitochondrial	3	64	64	64	73.2	73.2	73.2	103.1	923	33.5552	33.6871	33.598	33.5358	33.556	33.7443	33.8843	33.9818	34.2861	34.8689	34.2663	34.7615	32.4046	32.4311	32.5533	32.3648	35.4711	35.5576	35.5837	35.4042	34.172	34.3251	34.4239	34.6686	33.1994	32.7927	32.7688	32.8951	33.3058	33.3796	33.2112	33.2552	34.1987	34.2691	34.3622	34.5665	33.295	33.3255
B3KXW5;O43747;O43747-2;E7EUH1;F5GZV5;B4DGE1	AP1G1	AP-1 complex subunit gamma-1	6	39	39	39	54.6	54.6	54.6	94.139	845	32.5064	32.8115	32.9774	32.8971	32.6616	32.4797	32.3667	32.9481	32.3867	32.4863	32.5033	32.2754	32.4575	32.4395	32.4867	32.6332	32.102	32.4254	32.2015	32.1552	32.853	32.3913	33.1163	33.2213	32.3813	32.5412	32.3142	32.4892	32.0924	32.1029	32.0562	32.0804	33.1597	33.2283	33.2786	33.3334	31.7843	31.7962
B3KY39;Q8TCG2;G5E9Z4	PI4K2B	Phosphatidylinositol 4-kinase type 2-beta	3	18	18	18	49.8	49.8	49.8	51.72	450	25.8936	27.0263	27.5906	26.9305	26.8191	27.181	26.3062	27.772	28.4281	28.1506	27.6536	27.8614	26.7932	25.3475	26.4571	26.0405	25.9521	26.1543	26.6071	26.0744	27.2244	26.0244	27.3296	27.269	26.9633	27.4314	27.4068	26.7478	26.2242	26.4157	26.3742	25.9878	26.5233	26.1358	25.7575	27.0493	25.4174	26.3757
Q13188;B3KYA7;E5RFQ9;Q8NBU1;E5RIM6	STK3	Serine/threonine-protein kinase 3;Serine/threonine-protein kinase 3 36kDa subunit;Serine/threonine-protein kinase 3 20kDa subunit	5	26	26	20	52.5	52.5	37.1	56.3	491	27.5217	27.874	29.5074	28.5613	29.3076	29.3097	29.0046	28.948	29.371	29.8444	29.9709	29.5148	31.2289	31.5351	31.3271	31.332	28.8623	29.2801	29.4688	29.1479	29.0088	29.5618	28.9042	29.2147	29.1398	29.0942	29.5322	29.766	30.8209	30.6355	30.7554	30.2372	28.983	29.1804	28.8754	29.3894	29.8616	29.7799
F8WCT1;B3V0L1;Q66PJ3-3;Q66PJ3-2;Q66PJ3;F5GYV5;F5H7X4;F8WEP2;Q66PJ3-5	ARL6IP4	ADP-ribosylation factor-like protein 6-interacting protein 4	9	8	8	1	33.2	33.2	3.9	25.617	229	24.7988	25.6546	24.8506	26.2586	25.6369	26.1105	25.4912	26.1944	25.4231	25.6585	26.209	26.1601	26.6208	26.9639	25.9377	26.8138	26.2347	26.4561	26.4514	25.9712	26.3182	26.1728	24.1243	25.7356	26.5934	26.0321	25.8161	25.8839	26.549	25.5536	26.3361	26.7297	26.5208	25.7857	26.0052	26.3279	25.77	26.0597
B4DDB4;O75419;E9PDH7;C9J911;C9K087	CDC45	Cell division control protein 45 homolog	5	14	14	14	29	29	29	60.244	520	26.3931	26.6231	25.7719	26.9536	25.47	25.6211	26.4196	25.6614	26.0972	26.3968	26.9594	26.1547	26.8864	25.5637	26.0132	25.9517	25.9528	25.8247	26.1762	25.8123	26.1556	26.3043	25.6755	25.7725	25.2921	25.6714	26.4114	26.5179	26.4352	25.8573	26.7438	25.4556	26.6307	26.0068	25.2862	26.1865	25.854	26.2629
B4DDK9;Q10469	MGAT2	Alpha-1,6-mannosyl-glycoprotein 2-beta-N-acetylglucosaminyltransferase	2	14	14	14	35.5	35.5	35.5	52.297	453	27.5258	27.62	27.4801	27.6091	28.834	27.6026	28.2179	28.5969	27.0295	27.1339	27.5889	27.2758	26.9382	27.5137	27.5825	26.6296	28.8646	28.6671	28.5244	28.2939	26.4187	27.0193	24.7811	27.3257	28.064	26.9789	27.3265	27.7956	26.6931	28.1247	27.8086	27.875	28.0755	27.9668	28.133	27.3567	27.8741	28.1057
B4DDT7;P54619;F8VYY9;F8W9D1;F8VVA3;F8VSL2;F8VPF5;F8VRY2;H0YHF8;F8VSH3;F8VU55;F8W046	PRKAG1	5-AMP-activated protein kinase subunit gamma-1	12	24	24	7	90	90	34.8	34.083	299	30.5901	30.8228	30.9645	31.0064	30.8339	30.7474	29.9955	30.5404	29.8497	29.8879	29.8284	29.7063	30.8196	30.7994	30.5819	30.7701	31.1028	30.6282	30.7189	30.8445	29.5976	29.6696	29.7439	29.4022	31.2556	31.1519	31.2695	31.2623	31.6013	30.9979	31.2091	31.3083	30.9984	31.0957	31.0574	30.8622	31.1272	31.0289
Q5T4K4;B4DNN0;Q5T4K3;B4DDY7;Q9NY26;Q5T4K2	SLC39A1	Zinc transporter ZIP1	6	4	4	4	17.1	17.1	17.1	25.508	240	25.9262	27.4624	24.6303	25.8744	25.03	26.0905	26.5635	26.5263	25.6939	25.9374	25.1977	25.8737	26.1624	25.4679	26.6979	26.3936	25.7996	25.4218	25.6553	26.8727	25.4954	26.8167	27.0668	26.7697	25.446	26.4299	25.103	26.0349	25.6861	25.3573	26.9791	26.4013	26.382	25.6631	25.717	26.6002	25.3396	25.1261
B4DEC1;Q96B96	TMEM159	Promethin	2	5	5	5	25.9	25.9	25.9	19.986	185	25.7164	26.9808	26.4927	26.5382	24.8693	26.5956	25.606	26.0732	25.7921	26.3056	25.9756	25.1685	26.0921	25.8513	25.9198	26.2925	25.5713	26.2567	26.5087	25.887	26.14	26.1924	27.1628	26.5185	25.9433	26.6769	25.6906	25.8162	25.7902	26.7664	25.3791	25.6161	27.297	25.9638	26.5396	26.0672	25.6785	25.9346
B4DEY9;Q9BTY4;Q9HBG6-3;E7EQF4;E9PDG2;B4DPW7;Q9HBG6;Q9HBG6-2;G3XAB1;H0Y978;H0Y9Q2;D6R8Z2;H0Y9I6;D6RIB5;H0YAG9;H0YAG6;D6RAF7;H0Y9E5;H0Y9E1	IFT122	Intraflagellar transport protein 122 homolog	19	22	22	3	25.1	25.1	3	127.77	1118	26.3086	26.3722	25.6136	25.3283	25.6878	25.6115	26.1175	26.268	25.1534	24.8224	26.1566	25.1715	25.9364	26.7587	26.4204	26.3659	26.5008	26.2924	26.8244	26.1477	25.2624	25.3802	26.3717	24.9709	25.5402	25.8932	25.2447	26.5865	25.9427	25.4952	26.7038	26.4637	25.6597	26.3837	26.5122	26.1066	26.1024	25.2659
B4DG42;Q96S97;C9JZL8;C9J5M0;C9JC07;C9JJV6	MYADM	Myeloid-associated differentiation marker	6	5	5	5	21.8	21.8	21.8	31.225	285	27.0071	25.974	25.8331	25.7047	25.6954	26.6466	26.314	25.8595	30.5152	30.0598	29.4973	30.3483	25.9052	25.9038	26.9001	26.0653	25.6009	26.3758	25.5928	26.3433	26.0234	25.1254	26.5581	25.5315	25.7447	25.4798	24.4108	25.781	29.6112	30.4273	30.0574	29.8135	26.3615	26.0333	26.2939	26.4878	25.8444	26.0849
B4DG62;P19367	HK1	Hexokinase-1	2	59	59	4	65.2	65.2	2.3	102.31	915	32.4712	33.0752	32.9072	33.0973	31.7328	31.6144	31.8399	31.3641	28.4437	28.7396	29.2493	28.4941	29.5889	29.0576	30.1937	30.1413	33.9159	34.1822	34.2229	34.0935	32.8125	32.7306	32.5827	32.6859	33.6483	33.478	33.169	33.1836	31.9442	32.1664	31.829	31.8277	32.0183	32.2384	32.2786	32.4859	32.7694	32.8444
B4DGM4;Q9NX70	MED29	Mediator of RNA polymerase II transcription subunit 29	2	8	8	8	77.7	77.7	77.7	14.974	139	26.4689	26.1328	25.1328	25.934	25.3893	26.226	26.1254	25.4022	25.7773	26.1752	25.3246	25.6297	26.1251	25.5605	26.2318	25.8613	26.4835	25.4773	26.5692	26.442	26.1812	26.9741	26.8695	25.8562	26.0017	25.511	26.4036	25.9624	26.7658	26.2636	26.6779	26.6966	25.9353	25.7839	27.1534	26.6394	26.8636	26.5618
B4DGP9;Q9H115;Q4G0M0;B4DK44	NAPB	Beta-soluble NSF attachment protein	4	10	7	7	49.8	36.5	36.5	28.794	255	25.6072	25.8061	25.5736	26.1262	25.2426	26.0709	25.9367	27.152	25.387	25.4974	25.1283	25.7132	25.7725	26.5774	26.5251	25.6768	26.5061	26.1558	27.1431	25.6792	27.0193	25.9959	26.2883	26.5319	25.5027	26.1293	25.1847	24.8993	26.1032	26.3007	26.2425	26.3405	25.6345	26.2473	27.5451	26.7214	25.5316	25.9933
B4DH44;P45985;P45985-2;H0YG34	MAP2K4	Dual specificity mitogen-activated protein kinase kinase 4	4	20	20	20	64.9	64.9	64.9	42.544	376	28.1573	28.3148	28.0097	28.6413	28.5324	28.535	29.3065	29.2364	29.1701	29.0559	29.1759	28.7456	29.3537	29.1651	29.2359	29.1817	28.166	29.0924	28.9801	28.7029	27.8294	28.5992	28.4113	28.9631	27.6296	27.4986	27.665	27.9174	28.3956	26.7667	28.4958	28.5956	27.883	27.2889	27.6006	27.7751	28.7772	28.7736
B4DH52			1	62	62	2	62.5	62.5	1.5	111.91	993	34.0332	34.3997	34.4224	34.2508	34.0663	34.1703	33.8562	34.1264	34.5057	34.5458	34.3843	34.2806	33.2579	33.5325	33.4431	33.5128	33.0705	32.829	32.7593	32.6211	33.6781	33.4723	33.8362	33.8364	33.3006	33.5085	33.6431	33.7703	34.4665	34.3666	34.055	34.352	33.8112	33.834	34.0204	33.8853	33.8138	33.6112
B4DH53;Q66K74	MAP1S	Microtubule-associated protein 1S;MAP1S heavy chain;MAP1S light chain	2	33	33	33	44.2	44.2	44.2	109.79	1033	29.5755	29.986	30.0588	29.8276	30.372	29.5878	29.8244	30.4109	30.0482	30.3109	29.9589	30.337	30.6369	30.6308	30.5224	30.7549	30.7809	30.6281	31.1307	30.8616	30.2734	30.5576	30.4942	30.7889	30.0128	29.7903	29.6863	29.5512	31.0322	30.9314	31.041	30.7547	28.7549	29.9585	30.6385	30.642	30.7697	30.4392
B4DHE8	IGSF9B		1	11	11	1	53.1	53.1	8	34.812	324	29.2877	29.399	29.0274	29.4626	28.6079	28.7184	29.0556	29.0634	29.8052	30.0105	29.7771	30.1955	26.4784	26.3803	26.5165	25.55	30.2211	30.4083	29.8357	30.3021	29.8062	30.1364	29.9725	29.5716	29.8462	30.1236	30.2804	29.5239	28.9698	28.406	28.9711	29.0086	26.2062	26.1118	26.8737	26.382	31.6892	31.9114
B4DHT5;Q96CM8;B4DFQ6;E9PF16;D6RF87	ACSF2	Acyl-CoA synthetase family member 2, mitochondrial	5	26	26	7	56.8	56.8	12.1	66.798	602	29.1609	28.943	27.9075	27.7063	29.476	29.9193	29.0852	29.5759	30.456	30.7379	31.1044	30.8118	27.5759	26.2496	27.4675	28.1847	27.5856	25.8967	27.0136	26.4532	25.1263	26.778	26.6053	26.7566	30.0808	29.6668	29.6908	29.6723	30.6344	30.8686	30.6212	30.9373	26.6667	26.2047	26.194	26.0032	30.5731	29.89
B4DT77;B4DHY4;P20073-2;P20073	ANXA7	Annexin;Annexin A7	4	24	24	24	62.8	62.8	62.8	37.805	336	32.0056	32.0029	31.7492	31.7998	32.3239	32.3322	32.0798	32.074	31.4287	31.2582	29.8759	31.9449	32.4644	32.7579	32.4754	32.7796	31.5874	31.9456	32.1824	32.0819	31.9304	31.5114	31.4394	31.467	26.303	25.2064	26.0339	27.2474	31.9852	31.3866	31.8173	31.8256	30.5174	28.4436	30.8551	30.6444	30.3304	30.7087
C9J5N1;Q9BTE6;Q9BTE6-2;B4DI73;C9JUA3	PTGES3L-AARSD1;AARSD1	Alanyl-tRNA editing protein Aarsd1	5	20	20	20	54.5	54.5	54.5	55.065	495	28.3788	28.6842	27.7768	27.635	28.7711	28.6346	29.3132	29.4137	29.7407	29.3037	29.2728	29.3169	28.6784	28.6167	29.0438	28.6448	25.4091	25.8264	26.363	25.5148	29.129	28.8928	29.4645	29.2234	31.0779	30.8675	31.3763	30.4414	28.8282	29.097	28.6511	29.0135	29.8345	29.8153	29.8182	29.6774	29.3408	29.2672
P07093-2;B4DIF2;P07093;C9JN98;C9K031	SERPINE2	Glia-derived nexin	5	22	22	22	59.2	59.2	59.2	44	397	25.9504	26.1883	26.4223	26.6393	25.2579	25.4483	25.9382	25.6744	25.0529	26.0043	25.2647	25.5913	26.2667	26.868	26.0117	25.7671	26.1399	26.6207	26.2099	26.0547	26.3205	26.6834	25.9969	25.8375	27.6329	28.2803	27.0258	27.8717	26.4976	25.5278	26.4923	25.3604	25.4634	26.5043	26.6868	25.4524	25.9702	25.8418
Q6ZS17-2;Q6ZS17;B4DIM2;E9PBS3	FAM65A	Protein FAM65A	4	43	43	1	43.2	43.2	0.7	131.87	1219	25.3591	25.3184	26.9357	26.172	24.8627	25.929	26.2128	25.1032	25.1098	25.5905	25.8834	26.1165	29.6051	28.7748	29.4145	29.093	26.4074	27.1285	26.2423	26.0799	25.3053	26.3118	25.7019	25.6712	25.4054	26.1153	26.0783	26.3296	27.0206	27.5175	26.4986	26.2486	26.1177	26.1477	26.7561	26.1542	27.6865	27.0163
B4DIR7;Q99504;Q99504-2;B4DNZ7;Q8IVX7;B1APR7	EYA3	Eyes absent homolog 3	6	9	9	9	26.4	26.4	26.4	57.827	527	27.136	27.2661	26.6342	27.1904	27.3886	27.278	27.4862	26.2548	26.3624	26.8263	27.3871	25.5427	27.1593	26.4444	26.9556	26.1745	26.347	26.6671	26.304	26.6093	27.2852	27.5865	26.8181	26.4536	25.7218	26.6655	26.5886	26.8886	27.2825	27.6518	27.4651	26.0359	28.0136	27.1137	28.0674	27.3277	26.9152	27.0675
B4DJ77;Q13077	TRAF1	TNF receptor-associated factor 1	2	8	8	8	28.6	28.6	28.6	33.296	294	25.8428	24.7749	26.1538	25.8385	24.2527	26.4252	26.1921	25.9915	26.2447	25.1549	25.9693	26.109	27.241	25.2075	25.8736	26.0836	26.1734	25.6999	26.5853	24.9048	25.569	26.3135	25.7241	24.8729	25.3941	26.1951	26.0367	25.4632	25.1844	26.6861	26.6663	26.2427	25.7141	26.9483	26.2014	26.3412	26.6165	25.4431
B4DJG9;D6RHG0;P78383;D6R9G9;D6RE58;D6RB73;D6RG34;D6R981;D6RDY9	SLC35B1	Solute carrier family 35 member B1	9	4	4	4	15.1	15.1	15.1	26.524	239	26.2867	25.7344	25.6137	25.9373	25.8731	25.9689	25.9094	25.6107	26.684	26.3157	25.6319	25.7288	24.9906	25.849	25.8544	25.9879	25.9935	26.3517	26.8461	26.1799	26.7588	26.2666	26.3911	26.1196	25.393	25.6256	25.6853	25.2283	25.9124	24.9823	26.883	25.8262	25.6727	26.5123	27.0741	27.0337	26.1597	26.126
B4DJP7;P62318	SNRPD3	Small nuclear ribonucleoprotein Sm D3	2	6	6	6	60.8	60.8	60.8	13.291	120	33.0504	31.7365	33.3574	32.5088	32.3243	32.6694	32.6865	32.6026	31.2994	31.7466	32.0187	32.0414	32.464	32.3355	32.5262	32.5538	32.5393	31.9812	32.3983	32.8321	33.2074	33.5033	33.074	32.8196	31.5204	31.7884	31.9826	32.2524	32.4319	32.4162	32.0747	32.2068	32.4339	32.3519	32.9097	32.945	32.8641	33.0334
Q5JRI1;B4DJP9;O75494-4;Q5JRI3;O75494-3;O75494-2;O75494	SRSF10	Serine/arginine-rich splicing factor 10	7	9	9	6	44.8	44.8	31.4	20.913	172	30.7604	31.0024	31.7893	31.6221	30.609	30.0016	30.041	30.1019	29.8594	28.8149	28.3834	30.5761	30.1354	29.6487	29.7337	29.8039	30.82	30.7712	30.5715	30.8787	31.6043	31.0599	31.1149	31.1001	30.3172	29.9929	30.0091	30.5339	29.8563	29.2278	29.6102	29.9313	30.5675	30.5443	30.9399	30.6244	30.8968	30.7833
F8W8E6;O75771-5;O75771;B4DJU7;C9JEZ7;O75771-3;O75771-4;O75771-7;B4DYI4;O75771-2;O75771-6	RAD51D	DNA repair protein RAD51 homolog 4	11	4	4	4	16.5	16.5	16.5	35.252	328	25.734	25.312	24.677	26.1727	26.1426	26.4549	26.6658	26.2168	25.9936	25.7257	25.309	25.9255	26.2279	26.5033	26.3419	26.278	25.6399	26.3899	27.3042	26.1057	26.6736	25.3103	25.8749	25.88	26.6062	25.8448	25.4922	25.6871	25.8497	26.6374	26.2498	26.2107	26.2891	26.7964	25.5626	26.6499	25.5498	26.332
B4DJV2;O75390;H0YIC4;F8VRI6;F8VPA1;F8VPF9;F8W1S4;F8W4S1;F8VRP1;F8VX68;F8VR34;F8VZK9;F8VWQ5;F8VTT8;F8W642;F8VVF6;F8VU34;F8W0J2	CS	Citrate synthase;Citrate synthase, mitochondrial	18	25	25	17	61.6	61.6	33.1	50.431	453	34.565	34.2442	34.5741	33.9911	35.3386	34.8662	34.8266	35.4321	34.974	35.16	35.2869	35.2463	34.8348	34.985	34.8568	34.8402	35.5669	35.1779	35.4243	35.3181	34.3992	34.6237	34.5998	34.9395	35.8425	35.5615	35.4413	35.4354	34.8095	34.6745	34.7604	34.7738	35.3063	35.2255	35.2497	35.2068	34.583	34.6036
B4DK30;Q15029	EFTUD2	116 kDa U5 small nuclear ribonucleoprotein component	2	63	62	62	79.5	78.4	78.4	105.38	937	34.2842	34.3904	34.3905	34.4107	33.4949	33.5865	33.5543	33.7674	34.0124	33.9521	33.9001	34.2102	33.7233	33.7501	33.7808	33.6775	33.6738	33.7097	33.948	33.806	34.3641	34.4516	34.551	34.5903	34.5565	34.4015	34.167	34.1209	33.4996	33.5662	33.5584	33.4638	33.9924	34.0812	34.3105	34.1022	33.9574	34.0575
B4DL02;P29353;P29353-6;P29353-2;P29353-7;P29353-3;P29353-5;Q5T182;Q5T181;Q5T188;Q5T187	SHC1	SHC-transforming protein 1	11	22	22	11	60.4	60.4	28.8	56.177	520	28.1129	28.4998	29.0163	28.6485	28.3063	27.9947	27.7312	28.9531	26.5606	27.9747	28.1404	28.2485	29.6925	29.8267	30.0346	29.6585	26.542	27.6022	28.0058	27.3796	27.9258	28.3638	28.332	28.6636	29.9124	29.1494	29.4766	29.5922	27.9699	28.1982	28.3614	27.8093	26.7908	27.1616	26.6887	25.8179	28.2319	27.9142
B4DL96;Q13887;A2TJX0;Q7Z3H8;B7Z4F7;O75840;E7EWH1;Q99612;Q13351	KLF5	Krueppel-like factor 5	9	10	9	8	31.6	29.5	27.5	48.886	437	25.5399	26.2791	26.0566	26.3664	24.6916	26.2209	25.7971	25.3307	26.544	26.6574	25.4136	25.5617	26.4756	25.7762	27.0891	25.1679	26.0337	26.9488	27.0236	25.5175	25.9773	26.3486	25.1041	25.4774	26.7297	26.182	26.6483	26.0428	25.6992	25.6518	26.0791	25.172	26.3833	27.3322	25.9698	25.8104	26.369	26.3661
B4DLC3;O95832	CLDN1	Claudin;Claudin-1	2	3	3	3	24.1	24.1	24.1	17.965	166	26.8927	25.8384	27.225	27.369	25.0408	25.6738	25.8722	25.8369	26.4532	25.384	25.3406	25.3329	27.4371	26.5469	26.9071	26.5197	25.8838	25.4346	26.957	26.3577	25.295	27.187	26.1259	26.1718	26.0868	25.3327	25.9278	25.6312	26.6745	26.1423	25.9657	26.3425	27.9673	28.4534	26.6161	28.1954	26.4857	25.2835
B4DLG2;O75152;E9PQ61;E9PBY7	ZC3H11A	Zinc finger CCCH domain-containing protein 11A	4	28	28	28	47	47	47	82.771	756	28.4188	28.0972	27.9902	28.0347	28.6369	27.4953	28.0945	28.5287	27.0839	27.5642	25.7569	26.8375	28.1753	27.412	27.6673	27.7314	28.8332	26.903	27.0356	26.1072	29.1316	28.2113	29.08	28.7576	25.5998	26.4995	26.6982	25.5838	27.426	27.2935	26.8464	27.6381	28.5742	28.2702	28.7674	28.5392	29.2177	29.3389
B4DLH4;Q9H910;A6NGP5;Q9H910-2	HN1L	Hematological and neurological expressed 1-like protein	4	10	10	5	62.4	62.4	24.3	23.025	218	27.1074	25.6535	25.7862	26.7928	26.8928	26.474	25.6804	25.1423	27.6645	25.4796	26.949	27.1813	27.6694	25.6631	27.4489	27.9898	26.8871	26.0542	26.3707	25.6857	25.8077	25.9382	25.21	25.8999	25.7322	26.7001	26.9375	26.9096	27.2257	26.0147	26.7781	27.128	28.0309	27.8246	27.9459	27.5367	28.1923	27.8962
B4DLN1;F8W9G5	MRPL12		2	22	22	0	59.7	59.7	0	48.099	442	31.9717	32.1625	31.9541	31.925	31.7866	31.5205	31.949	31.6317	31.6199	31.6974	30.9926	31.695	30.9124	31.3466	31.2966	31.1771	31.731	31.1589	31.8266	31.7092	32.1024	32.0637	31.8686	31.7662	31.7571	32.0703	31.9887	32.1794	30.9089	30.8232	30.8588	30.782	32.131	31.9881	31.8841	31.9303	29.9643	30.6346
B4DLP9;Q7KYR7;Q7KYR7-1;Q7KYR7-3;E9PGR4;Q96AV7;C9JNC3;C9JAJ6;C9IY66;B4DQ01	BTN2A1	Butyrophilin subfamily 2 member A1	10	8	8	1	25.1	25.1	2.6	53.203	466	26.0518	25.2889	25.0753	25.645	25.5155	26.7224	25.7272	26.7433	25.2145	25.8704	26.7809	25.3826	26.5189	25.321	25.1025	26.5735	26.0728	25.8936	26.8009	26.5033	25.2087	25.4495	25.8186	25.053	25.3182	27.0456	25.4975	24.9209	26.1495	24.898	26.3178	26.1336	26.1898	26.1038	26.6032	26.2106	26.2178	26.2501
B4DLT4;P23443-2;F6UYM1;P23443;Q7Z721	RPS6KB1	Ribosomal protein S6 kinase beta-1	5	13	13	12	34.7	34.7	33.1	52.996	472	27.5174	27.1316	26.1532	27.1933	26.2885	27.4251	27.1999	27.2472	25.675	26.5377	25.3646	25.47	27.4724	27.4875	26.9533	27.4143	27.8582	27.5738	25.9641	25.6666	26.2447	26.7079	26.142	26.0429	27.5839	26.1754	25.4673	25.2837	27.597	26.6488	28.0232	26.024	25.4108	27.1853	27.8748	28.3758	27.2415	27.6345
F8W9Y0;Q13277-2;B4DME0;Q13277;E7ET77	STX3	Syntaxin-3	5	17	17	17	46.5	46.5	46.5	29.636	258	27.973	27.6879	28.0363	27.7842	27.9495	27.7655	27.8031	28.6977	30.4173	30.054	30.0615	30.4308	26.1469	25.7461	24.4338	25.3673	25.3275	27.244	26.4743	27.0336	26.1359	27.055	27.4948	26.6982	27.8767	28.897	29.452	29.0673	25.4361	26.2497	26.0349	25.641	27.6329	27.6756	26.9126	26.5072	30.3157	30.0882
B4DMI6;Q5MNZ6	WDR45L;WDR45B	WD repeat domain phosphoinositide-interacting protein 3	2	11	11	11	37.7	37.7	37.7	35.175	316	25.7966	28.4575	29.2109	30.1327	26.1398	26.4277	26.0794	25.3868	30.5009	29.3762	29.6837	28.8981	26.0521	26.6049	26.3498	25.5142	29.6623	29.3034	29.2136	29.9464	25.2886	25.6007	25.6372	26.6277	28.7278	28.9139	28.6491	30.0861	26.1388	25.6407	26.9458	26.3417	26.6667	26.0132	25.3485	25.8436	24.8797	26.0069
B4DN50;P17302	GJA1	Gap junction protein;Gap junction alpha-1 protein	2	8	8	8	27.3	27.3	27.3	41.235	366	25.5894	26.9344	26.4598	26.7168	25.217	26.7375	25.2402	25.8015	25.7053	24.9474	25.9241	25.4333	26.2181	25.9372	26.1624	25.9441	25.7067	25.6367	26.2863	25.9983	26.1155	27.1507	26.4571	25.8877	25.3724	27.2451	26.4979	25.9841	26.5315	26.5333	27.0185	25.5783	26.2177	25.6441	25.1491	26.2153	26.4068	26.2925
E7ETU5;B4DN88;P29558-2;P29558;E7EPF2	RBMS1	RNA-binding motif, single-stranded-interacting protein 1	5	6	5	4	20	17.3	13.2	40.147	370	25.4259	25.9714	26.442	25.2261	25.7611	26.4198	26.1161	25.9407	25.4246	24.9921	25.9616	26.5504	26.2384	27.792	27.9572	28.0335	26.0448	26.6343	25.5453	26.0449	25.2683	26.3031	25.4258	25.9033	25.7683	26.608	25.9684	25.4215	27.4743	27.6195	27.3903	25.9771	25.596	26.6453	26.2431	26.8062	27.3435	27.4988
B4DND4;P36269;Q6GMP0;P36269-2;E7EUG3	GGT5	Gamma-glutamyltransferase 5;Gamma-glutamyltransferase 5 heavy chain;Gamma-glutamyltransferase 5 light chain	5	7	7	7	15	15	15	53.799	501	25.6913	25.1353	25.8934	26.4772	25.4437	25.6806	25.1689	25.2684	25.4628	25.8653	25.607	25.4109	26.1087	25.9927	26.1293	26.1744	26.7007	26.8862	26.4053	26.4938	25.9653	25.4431	25.5556	25.8763	25.8763	25.5358	26.5858	26.0374	26.3396	26.5342	25.9865	24.9028	25.9432	26.1753	26.7952	25.6412	25.9951	27.2126
B4DNJ6;Q9Y3F4;B0AZV0;H0YH33;F5H1G1	STRAP	Serine-threonine kinase receptor-associated protein	5	25	25	25	79.6	79.6	79.6	39.777	363	32.0221	32.2353	32.0855	32.0157	32.518	32.2651	32.0872	32.3625	32.1702	32.0587	32.1284	32.0134	32.7965	32.7779	32.7072	32.5457	31.7216	31.9347	31.9881	31.9977	32.4434	32.6058	32.6371	32.4179	32.0108	32.2674	32.4751	32.5842	32.8907	32.4642	32.9302	32.8821	32.2747	32.3113	32.2822	32.3528	33.2941	33.176
B4DNM1;Q96TA2-2;Q96TA2;Q96I63;F5GYR4;Q5T8D1;Q5T8D2	YME1L1	ATP-dependent zinc metalloprotease YME1L1	7	27	27	27	49.3	49.3	49.3	75.981	683	28.7889	28.8621	28.8671	28.9375	28.1129	29.1424	28.8695	28.8805	28.996	29.4217	29.3136	29.5436	29.4508	29.3369	29.4721	29.1886	28.4328	27.2873	29.3149	25.3457	28.9555	28.8261	28.4797	28.958	25.8109	26.2718	28.7802	28.9254	30.012	29.7993	29.9966	30.0401	29.8935	29.868	30.0209	29.2756	30.3027	29.3092
B4DNR3;Q96IU4;F8W9U3;B4DQI4	ABHD14B	Alpha/beta hydrolase domain-containing protein 14B	4	10	10	7	71.9	71.9	40.5	19.796	185	31.9795	31.6289	31.6535	32.1741	32.6974	32.9027	32.8463	33.0361	31.5563	31.1953	31.6101	31.4839	30.9191	30.8261	30.6144	30.1407	32.7011	32.7286	32.8566	32.7273	32.5818	32.3755	32.7472	32.79	31.4901	31.6788	31.8688	31.0335	30.0145	28.4411	29.666	30.1194	32.3848	32.6123	32.4786	32.5158	29.5033	28.7496
B4DNW4;B4E220;H0Y8K2;P29972;E9PC21;F5GY19;E7EM69	AQP1	Aquaporin-1	7	3	3	1	16.5	16.5	5.9	26.875	254	26.6604	25.7406	26.0969	26.5985	26.3443	26.0499	25.5079	25.9389	26.5067	25.8888	26.0988	25.6259	25.7465	25.5908	26.6047	25.5818	25.5655	25.1826	26.5683	25.9566	25.813	26.0298	26.1593	26.6172	25.4443	25.573	25.6252	26.9689	26.5406	27.9001	27.7941	27.0501	26.2139	25.973	26.4938	26.6299	26.0408	26.6343
B4DNX9;Q14592	ZNF460	Zinc finger protein 460	2	12	12	9	29.9	29.9	24.4	59.063	521	25.7428	25.5761	26.0853	26.3181	25.9018	25.5465	24.6539	25.9392	25.993	25.7737	27.135	27.0447	26.7092	25.3954	25.8757	26.1005	26.3542	26.5417	26.602	25.3115	26.0954	26.4824	25.997	26.2276	25.8571	25.8713	25.7038	25.3466	25.8487	26.4714	25.9462	25.4379	26.2855	26.1031	25.9908	27.1028	26.1224	26.1945
B4DP11;Q15185;B4DP21;B4DDC6;B4DHP2	PTGES3	Prostaglandin E synthase 3	5	14	14	14	74.8	74.8	74.8	16.476	139	33.4471	33.3667	33.4217	32.9904	33.5434	33.537	33.8288	33.3629	33.3585	33.2361	33.3841	33.1609	33.1917	33.0749	33.3178	33.1027	33.06	33.2168	33.0979	33.3816	33.906	33.5055	33.7269	33.5255	33.0937	33.3666	33.822	33.0146	33.0942	32.9453	33.2342	33.2661	33.6675	33.9639	33.7051	33.9355	32.8511	32.9831
E9PGI2;B4DP19;O60637;H0YKJ9;A6NEH4;H0YMH8	TSPAN3	Tetraspanin-3	6	5	5	5	14.8	14.8	14.8	24.118	216	26.1943	27.2876	26.3854	25.6813	27.3901	25.7137	25.9987	25.7321	26.2721	25.7635	25.6138	25.8106	26.0032	25.2791	26.0736	25.8709	25.7045	26.8935	26.6218	26.7568	24.9543	25.6297	25.6045	25.9075	26.0193	25.5807	26.2304	25.681	25.9102	25.1736	26.4147	26.1001	25.7646	26.1002	27.4359	25.3018	25.8782	26.2376
B4DP27;Q15363;F5GX39;F6QWA0;E7EQ72	TMED2	Transmembrane emp24 domain-containing protein 2	5	9	9	9	60.4	60.4	60.4	19.259	169	30.3685	30.6428	30.658	30.0735	30.8672	29.9724	30.0213	30.5948	30.8955	30.8818	30.4975	30.7154	30.2472	30.5706	30.8233	30.7328	31.9978	31.43	31.3142	31.4228	28.777	29.416	28.8964	29.1463	30.6028	30.4981	30.4491	30.4193	30.0641	30.2897	30.3312	30.2125	30.8725	30.6591	30.2024	30.7362	29.5744	30.5472
B4DP36;D6RF02;Q13137;E9PBE5;E7ETP5;D6RF70;D6RJE7;D6RBI4;H0Y9G3;H0YBP4	CALCOCO2	Calcium-binding and coiled-coil domain-containing protein 2	10	18	18	4	49.8	49.8	11.1	55.188	470	25.3088	26.4801	26.5602	26.0817	25.4364	26.7839	26.0451	26.8571	26.0506	25.6993	26.2099	25.428	25.6411	25.1891	26.6127	25.7518	25.7482	25.0235	26.3475	26.1036	25.3475	27.1152	26.8561	26.8234	25.8594	26.1999	26.0571	26.3827	27.3122	25.8845	26.8646	27.1602	26.249	26.7967	26.6941	27.108	25.8671	25.4582
B4DP59;P51398;E7EM60	DAP3	28S ribosomal protein S29, mitochondrial	3	21	21	21	73.7	73.7	73.7	41.044	357	31.1298	30.9335	30.9843	31.4118	30.881	31.4424	31.5849	32.2569	31.879	32.1176	31.6854	31.8147	31.7804	31.5465	31.6189	31.4293	30.8454	31.0339	31.2392	30.9809	31.4875	31.615	31.6876	31.6855	31.5953	31.6648	31.9024	31.8673	31.5019	31.0822	31.1433	31.026	31.6019	32.1628	32.0284	31.8338	31.463	31.2043
B4DPK6;Q9GZM7;B4DVG5;E7EUP2;B4DNS5;Q9GZM7-2	TINAGL1	Tubulointerstitial nephritis antigen-like	6	8	8	8	24.3	24.3	24.3	48.807	436	27.6695	26.1923	26.669	28.6269	26.0252	26.3921	25.9311	26.4169	25.5962	25.7221	25.1325	25.5284	25.7756	27.4838	25.9465	26.2155	26.8194	25.9222	26.0895	26.3385	26.4141	26.6421	27.0444	26.3025	24.586	25.5171	26.628	25.6232	26.8372	24.719	26.0319	25.2219	26.0938	26.8804	25.6006	27.5276	27.1286	27.903
B4DPV8;Q8NC54	KCT2	Keratinocyte-associated transmembrane protein 2	2	3	3	3	18.8	18.8	18.8	19.261	165	26.8348	26.1029	25.3447	26.4502	26.4385	26.2303	27.2144	26.4164	25.628	25.7731	25.5831	25.7991	25.5887	26.9605	26.6952	26.7468	26.3399	25.6791	26.3697	26.6288	25.9795	26.3385	27.1756	26.0108	25.7675	25.9271	25.6363	25.6706	26.1315	26.9614	26.7742	26.8943	26.7099	26.1032	25.6796	25.9063	27.8378	27.4559
F6TTN0;B4DPY8;O94842;B4DYA1;B4DQV8;E1P5X0;Q96NM4;G3XAC7;Q96NM4-2;O94900	TOX4	TOX high mobility group box family member 4	10	13	13	10	29.5	29.5	21.5	59.36	549	25.5459	26.0255	25.8377	25.9461	27.1262	24.9995	25.5337	26.0099	25.0695	25.5896	25.2558	26.0023	25.226	25.6596	26.4562	26.4464	26.4083	25.842	26.5476	25.786	27.314	25.6704	27.1674	26.3392	26.6744	26.0719	25.8222	26.3338	27.1248	26.6728	26.4428	26.3782	27.0421	26.0864	26.9768	26.2741	26.8663	26.7062
B4DQE4;P10588	NR2F6	Nuclear receptor subfamily 2 group F member 6	2	10	8	8	35.5	31.6	31.6	40.42	377	25.5917	26.2228	24.3506	26.407	24.9541	26.3658	26.7728	27.4086	26.547	26.7477	24.9614	25.0536	27.684	27.3175	27.3457	27.35	26.3387	26.0982	27.1728	25.2598	25.436	25.1659	25.9005	26.1834	26.7496	27.5221	27.3828	27.1529	27.4718	26.2349	25.8376	25.7929	27.3986	26.2116	25.7734	26.3299	26.8702	25.5754
B4DQF8;P28300	LOX	Protein-lysine 6-oxidase	2	6	6	6	24.7	24.7	24.7	42.437	377	25.511	26.4449	25.4327	25.786	26.5656	26.2539	26.1303	26.0409	25.7584	25.4773	25.8812	26.5144	26.3129	26.0265	25.7921	25.742	25.5584	26.8437	26.4976	25.5543	25.6625	27.4203	26.6789	26.2837	26.325	25.7372	25.4378	25.2565	26.7038	26.9183	25.8166	25.6769	26.5118	26.3166	26.1043	25.6762	26.5739	26.9372
B4DQH9;Q6VN20;B3KP49;B4DID0;B4DHL9	RANBP10	Ran-binding protein 10	5	15	13	13	38	32.3	32.3	64.541	594	27.351	27.3256	27.6632	27.1637	27.0203	27.6322	27.118	27.141	26.6422	26.564	26.2127	25.5226	26.0121	26.3434	26.0579	26.6458	26.5105	26.2848	25.6503	25.7638	26.0469	25.4008	26.4479	27.2619	26.3036	24.978	26.2564	25.8065	27.0846	25.8851	26.0875	25.0772	27.7004	27.4648	27.6756	27.2229	28.5899	29.1463
B4DQP4;Q8TF50	ZNF526	Zinc finger protein 526	2	6	6	6	12.4	12.4	12.4	57.8	526	25.4399	25.7443	27.012	26.0371	24.8922	26.3566	26.3452	25.9404	25.695	26.0163	26.0394	25.8044	25.4147	26.011	24.9222	26.2888	26.747	26.376	26.6013	25.203	26.2299	26.1463	27.1194	26.3701	25.8471	26.2858	27.021	25.4249	25.9478	26.233	26.3056	25.4362	25.5826	26.1902	27.574	26.3463	24.9459	26.4464
B4DR00;H0YNT7;B4DTQ3;H0YLU8;P01130;B4DJZ8;H0YM92;H0YMQ3	LDLR	Low-density lipoprotein receptor	8	18	18	1	35	35	2	76.855	692	26.521	26.7676	27.3852	27.1095	26.7641	26.396	24.4335	27.6505	25.4862	25.9419	24.9606	26.0059	27.4914	27.7889	27.5472	27.8389	25.6024	26.1775	26.3974	25.8729	26.0777	25.272	26.6973	25.6311	25.5206	26.0051	26.2547	25.9228	29.1085	29.8402	28.7506	28.7848	25.5191	25.8258	27.1013	25.7298	27.0278	26.5517
B4DR03;Q86UY6;B4DU10;F5H2C9	NAA40	N-alpha-acetyltransferase 40	4	7	7	7	41.7	41.7	41.7	24.752	216	25.8805	26.8909	25.5652	25.5228	25.8264	25.435	25.1843	25.4267	26.4632	25.6105	26.0849	26.0079	27.0232	25.3581	25.4495	25.6365	26.5728	26.7603	26.9264	26.5472	26.7972	25.6814	25.4966	26.1523	26.1329	25.5532	25.8376	27.1992	26.545	25.0819	26.4571	25.3997	25.8691	26.6652	26.0444	26.5193	27.3438	25.6329
B4DR52		Histone H2B	1	16	16	1	56.6	56.6	4.2	18.041	166	34.4479	33.9818	34.3622	34.3288	33.6786	32.9841	34.1355	32.7135	33.1594	32.2012	32.7113	35.0437	32.6479	32.5566	32.1048	32.183	34.0642	33.9628	33.9352	34.0865	34.0086	34.014	34.3183	33.9192	32.9239	33.6688	33.7011	33.1212	33.2365	33.134	34.0138	33.5353	34.288	33.9224	33.7516	33.7506	34.1473	34.8679
B4DR61;P61619;P61619-3	SEC61A1	Protein transport protein Sec61 subunit alpha isoform 1	3	18	18	11	46.9	46.9	28.2	52.949	482	31.4108	30.7595	30.4413	28.9832	32.3135	29.6039	31.2259	31.1815	31.494	31.6314	31.6608	31.2893	30.4543	30.4751	30.9234	30.7367	32.0006	32.3373	31.831	32.0066	32.7189	32.4361	32.1132	31.9321	31.7286	31.8512	31.5407	31.872	29.972	31.1097	31.093	30.823	31.4515	31.0505	31.2188	30.9802	30.2753	30.8477
B4DR70;E7EUX0;P35637-2;P35637;A6NMX6	FUS	RNA-binding protein FUS	5	11	11	9	30.5	30.5	30.5	44.812	429	32.3776	32.645	32.0923	32.8628	32.2667	31.217	31.167	30.9216	30.7858	30.5386	30.467	31.3847	31.0005	31.0326	31.2688	31.1756	31.3398	31.5413	31.6107	31.7384	32.1126	31.9589	31.8478	32.3688	31.854	31.5963	31.5813	31.471	31.8196	32.0889	31.5408	31.9963	31.2788	31.3716	31.6666	31.5391	32.7119	32.7461
B4DR80;Q9Y6E0-2;Q9Y6E0;E9PCB9;F5H2G3;H0Y630;Q5JV98;E9PCB4;Q5JV99	STK24	Serine/threonine-protein kinase 24;Serine/threonine-protein kinase 24 36 kDa subunit;Serine/threonine-protein kinase 24 12 kDa subunit	9	29	29	18	71.1	71.1	51.9	45.835	412	31.4959	30.7216	31.4213	31.456	30.9081	31.3254	31.2215	31.8382	31.2655	31.4743	31.3444	31.1464	31.6901	31.3819	31.5166	31.7081	31.8524	32.1046	32.2116	31.9803	29.4104	29.7065	30.3344	30.0108	31.5401	31.4343	31.6344	31.0752	31.6901	31.3805	31.499	31.5059	31.0578	31.3307	31.0738	31.2611	31.1421	31.3463
B4DR87;Q02809;E7EWK8;Q5JXB7;Q5JXB9;Q5JXB8	PLOD1	Procollagen-lysine,2-oxoglutarate 5-dioxygenase 1	6	43	43	43	64.5	64.5	64.5	88.271	774	31.6945	31.7639	31.4611	31.8933	30.0811	30.7971	30.4772	31.0085	30.8751	30.785	30.9884	30.599	31.3611	31.271	31.3345	31.1104	28.8033	28.8719	29.1331	29.3803	30.3803	30.3444	30.4061	30.5225	29.7302	30.6067	30.7717	30.7897	33.4582	33.7266	33.226	33.4003	30.484	30.2185	30.3691	30.0062	32.6903	32.636
B4E236;B4DRN0;O60353;G5EA13;F5H831;E5RJG0	FZD6	Frizzled-6	6	9	9	9	16.9	16.9	16.9	72.87	651	25.5059	26.3644	26.2155	26.2459	27.0468	27.2703	26.9997	26.1566	25.7611	26.1819	25.6292	25.2493	26.359	26.336	26.7498	25.3926	25.6026	25.7008	26.6332	25.7091	25.9852	26.542	26.176	26.5008	25.6194	27.223	27.0377	26.3047	26.1318	26.1238	26.66	25.8025	26.1092	26.7026	25.9884	25.3264	26.8028	25.9102
B4DRN7;Q86YS7;H0YFE9	C2CD5	C2 domain-containing protein 5	3	32	32	3	41.8	41.8	4.4	116.03	1051	26.8365	26.7848	27.8666	27.8843	27.6251	27.2845	27.6629	28.3229	27.2439	27.2424	27.5113	27.365	28.0529	28.1312	28.1354	28.551	27.7165	28.4495	28.8092	28.884	29.3992	30.0515	29.8599	29.8303	25.3405	25.923	25.8429	26.7409	25.0655	25.7658	25.9146	26.3966	27.6625	26.3882	26.5873	26.1142	25.93	25.5116
Q92552;B4DRT2;G5EA06;D6RH20;E7ETN4;D6RJC7;E5RJ73	MRPS27	28S ribosomal protein S27, mitochondrial	7	28	28	28	69.1	69.1	69.1	47.611	414	31.0071	30.7021	30.5897	30.2824	31.2368	31.2933	31.2696	31.1702	31.1168	31.3231	31.0062	31.0454	30.4909	30.5172	30.5615	30.6388	30.7081	30.384	30.1164	30.6317	31.5284	31.6775	31.2607	31.0166	31.5437	31.4986	31.1163	31.1791	30.4854	30.686	30.5946	30.6839	31.1151	31.0059	31.1957	30.8122	30.8413	30.3269
P48454-2;P48454;B4DRT5;G3V111;H0YB02;H0YB04;H0YC26;E5RJH4	PPP3CC	Serine/threonine-protein phosphatase 2B catalytic subunit gamma isoform;Serine/threonine-protein phosphatase	8	11	8	8	23.7	17.9	17.9	57.073	502	26.0543	26.4789	24.6645	26.0801	25.542	25.8159	25.6831	24.7056	25.3695	25.8888	26.0586	25.808	26.0391	26.0215	26.9776	26.2164	27.1827	26.4931	25.5124	25.8434	26.3479	26.0598	27.0825	25.8847	24.9893	26.1526	25.8612	24.9557	25.1035	25.6848	25.6291	26.729	26.3238	26.1065	26.8869	26.6414	25.7105	25.6945
B4DS52;H0Y997;C9JY70;Q96J42-2;Q96J42;H0Y928	TXNDC15	Thioredoxin domain-containing protein 15	6	6	6	6	24.6	24.6	24.6	37.249	337	26.1441	26.1966	25.814	26.3934	26.2374	25.8234	26.0007	26.3003	27.1741	27.1059	27.1427	26.953	26.0986	27.1053	25.4617	26.2692	26.3761	26.3944	25.9651	25.5676	25.4589	26.3278	24.7461	26.5262	26.2756	26.3491	26.6732	25.1448	27.3173	26.9647	26.3902	26.9086	26.5545	25.8315	26.031	26.6399	26.8005	26.5699
G3XAG1;B4DSM5;Q96ME7;Q86XK6	ZNF512	Zinc finger protein 512	4	18	18	6	42.9	42.9	15	64.594	566	25.7926	25.7436	26.6867	26.041	27.2854	26.0813	25.3547	25.5908	27.6036	28.3259	27.4836	28.4396	26.9577	26.8858	26.3479	25.5747	25.9731	26.024	26.17	26.5807	25.2029	26.675	26.7364	26.5733	26.0159	25.8344	25.5621	25.6849	25.9203	25.013	26.1354	25.6468	26.8855	26.4666	25.8367	26.1322	28.1225	28.501
B4DT35;Q7Z3B4;E7EUM5;Q7Z3B4-2	NUP54	Nucleoporin p54	4	22	22	22	58.2	58.2	58.2	50.775	459	29.9311	30.0013	30.6826	30.2248	28.7702	29.1307	28.0866	29.7313	30.4127	30.7803	30.6545	30.7573	30.1642	30.5426	30.3477	30.4175	29.575	27.3793	28.7277	26.894	30.2601	30.167	30.4945	30.2521	31.0032	30.8882	30.6519	30.6661	29.8308	30.2769	30.0966	29.9802	30.7533	30.8971	30.4515	30.3534	30.341	30.1585
B4DTE8;C9J7K9;O15162;C9J0H3;C9J9P4;C9JE06	PLSCR1	Phospholipid scramblase 1	6	9	9	9	43.9	43.9	43.9	26.825	237	26.6428	27.0725	26.9814	26.278	28.1686	27.9802	27.7124	29.0962	28.6582	29.0052	24.9269	28.5359	29.2094	29.0044	26.2876	28.717	27.7945	27.84	27.2484	26.7712	27.2464	25.4208	28.0622	28.2252	25.3992	25.8408	26.2132	25.7733	25.6483	25.744	25.8905	26.1403	28.0441	28.5665	27.6289	27.5679	26.5967	26.1265
B4DTU0;Q13740-2;Q13740;F5GXJ9;Q6ZS95	ALCAM	CD166 antigen	5	31	31	31	60.5	60.5	60.5	63.664	570	29.1163	29.5208	29.2233	28.8862	29.2351	28.5794	29.1672	29.2748	30.9952	31.0704	31.2246	31.31	29.9919	29.6933	29.9275	30.0271	30.5222	31.1128	31.1719	31.0706	30.0698	30.0413	31.0011	30.8618	31.0344	30.5095	30.2654	30.2701	28.9498	29.2974	28.1333	28.5951	28.3629	28.8411	25.8194	27.6606	24.917	25.0367
B4DTU4	LIG1	DNA ligase	1	45	45	1	56.6	56.6	0.8	98.227	888	31.3853	31.4312	31.1664	31.4432	28.9259	29.8305	29.6651	29.7465	31.3692	31.217	31.0261	30.8793	30.4098	29.9629	30.2844	30.1785	26.031	26.0947	26.0836	25.9169	29.3437	29.7045	28.8434	29.5244	25.6788	28.6843	29.1738	29.6474	29.2502	29.2459	28.8046	29.4435	31.0356	31.3054	30.9799	31.1389	30.5576	30.6765
B4DTZ7;Q68DH5	LMBRD2	LMBR1 domain-containing protein 2	2	7	7	7	18.8	18.8	18.8	69.334	589	26.5355	25.8411	25.1236	25.7329	26.6317	26.1527	26.1571	26.4317	25.2146	25.5033	25.7498	25.8383	25.8201	27.1468	26.1734	25.6323	26.2298	26.8455	26.3719	25.6842	25.861	26.1839	25.2996	26.3819	25.0636	25.127	24.9152	26.0058	26.429	25.7289	25.7506	25.3486	25.9991	25.7219	26.0205	27.0835	25.4594	26.7085
B4DU97;O43808;F8WE74;B1AHN4;F8WEC6;F8WA85	SLC25A17	Peroxisomal membrane protein PMP34	6	11	11	3	38.5	38.5	7.4	30.72	270	27.4533	28.4207	28.4094	28.0038	27.5278	27.5465	27.8761	28.7282	27.6957	27.6942	27.6821	27.4925	28.5528	28.7093	28.35	28.8104	26.4402	26.7021	27.1261	25.9425	26.4244	26.9201	28.3006	28.1457	26.504	26.157	26.7861	26.5525	26.1227	25.7227	25.6605	26.4545	28.32	28.476	28.3591	28.4056	26.2722	27.7752
C9JEN3;C9IYT2;F8WDY4;C9IZ27;C9JW19;C9JWV9;B4DUD2;Q969X1;C9JAP5;B4DNZ1;C9JM62;C9JAK9;C9JN47;C9JI44;C9JDV0	TMBIM1	Protein lifeguard 3	15	3	3	3	25.5	25.5	25.5	11.535	106	27.0792	25.5819	25.9839	25.2319	25.6444	25.2569	25.7505	26.3883	25.4917	25.2776	25.7053	25.8332	25.4558	26.6275	27.2134	26.5459	26.1602	25.5084	26.1901	25.9752	25.9843	25.058	26.0945	26.4012	25.3008	25.5682	25.2455	26.4862	26.3237	27.1865	26.3826	26.2306	25.8895	26.1803	26.7144	26.3628	26.7685	25.37
B4DUD5;P33240-2;P33240;E7EWR4;E9PID8	CSTF2	Cleavage stimulation factor subunit 2	5	23	23	15	53.5	53.5	33.8	58.617	553	27.1004	28.6518	26.955	27.3216	29.4369	29.0189	29.7386	29.9647	29.5404	29.2468	29.4177	29.2084	31.0178	30.6373	30.7201	30.571	29.2004	29.1796	28.1781	27.8269	29.9117	29.849	30.325	30.6211	29.7516	29.9909	29.8652	29.8946	29.8001	29.5928	30.053	29.6821	30.2834	30.3995	30.4292	30.3711	30.5105	30.3499
B4DV19;P15882;B8ZZ96;P15882-2;C9J3G1;F8WCQ9;F8WAY4;C9J3V9;C9JR98	CHN1	N-chimaerin	9	12	12	8	37.2	37.2	22.6	50.033	433	26.9233	26.2171	25.5244	26.0676	25.7729	26.5688	24.4489	26.6952	26.4589	25.5709	26.2004	26.3811	26.2444	25.7512	25.4691	25.7423	26.4403	25.114	25.864	25.9417	25.8503	25.7414	26.8025	25.0336	26.3848	26.3314	25.4775	25.7754	25.4982	25.5048	26.1775	26.1199	25.5774	26.9826	26.0415	26.1915	25.988	25.4254
B4DV38;E9PC61;Q8NDF8;Q8NDF8-3;Q8NDF8-2;Q8NDF8-4	PAPD5	Non-canonical poly(A) RNA polymerase PAPD5	6	13	13	13	24.1	24.1	24.1	75.8	698	26.6037	26.4735	26.8592	26.6126	25.8286	26.4128	25.8332	25.3084	26.5249	25.7881	25.9405	26.0787	26.3787	26.3898	25.5142	25.6998	26.3511	25.5712	26.4185	26.0468	25.6393	25.8366	25.9079	25.941	25.4705	25.8951	25.5446	25.39	25.7149	25.4182	26.5159	25.9986	26.5028	25.6946	25.6998	26.6396	26.5922	27.1586
E9PDK5;B4DVE7;P50995;E9PDS7;H0Y6E1;Q5T0G9	ANXA11	Annexin A11	6	23	23	22	50.5	50.5	48.3	45.728	412	32.7046	32.4058	32.7198	32.5043	32.5841	32.2534	32.6823	32.1801	31.7665	31.9178	32.3926	32.8713	31.6991	32.2295	32.3011	32.2973	32.558	33.0012	33.3807	33.2512	33.0762	32.9595	32.4691	32.7012	31.1943	31.5433	31.746	31.4675	31.9833	31.7921	32.4191	32.1441	30.6089	30.3947	31.1137	30.5193	31.7395	31.3552
B4DVQ5;Q99613;B4DVU3;B4DDN4;F5H4V1;B5ME19;C9J1F3;F5GZC5;B4DRU0;F5H1I1;F5GZ22	EIF3C;EIF3CL	Eukaryotic translation initiation factor 3 subunit C;Eukaryotic translation initiation factor 3 subunit C-like protein	11	48	48	7	55.8	55.8	6.2	103.64	898	33.1317	33.2302	33.3749	33.1104	33.5708	33.3128	32.9086	33.5309	33.3225	33.2637	33.3943	33.325	33.6718	33.7673	33.8134	33.8776	32.6603	32.8732	32.8008	32.9034	33.649	33.2016	33.7254	33.944	32.9705	33.2822	33.27	33.4723	33.5475	33.3654	33.2344	33.4584	33.4779	33.7309	33.7539	33.4634	33.2877	33.3801
B4DVT3;Q96SY0;B4DVD5;Q96SY0-2	VWA9	von Willebrand factor A domain-containing protein 9	4	20	20	20	51.5	51.5	51.5	53.587	482	27.2804	27.2771	25.1554	28.3207	26.8467	27.9903	25.8181	28.5028	27.4205	27.2234	28.1869	25.746	28.0831	28.2285	28.5927	27.9791	28.2968	28.3376	28.3731	27.6531	28.1622	25.7034	27.9735	28.0251	29.7411	30.0581	29.8937	29.8635	27.8904	28.6042	28.443	27.8809	27.4473	27.5717	27.5345	28.343	28.1448	28.2461
Q86WQ0;B4DW92;F5H0B6	NR2C2AP	Nuclear receptor 2C2-associated protein	3	8	8	8	77	77	77	15.876	139	27.6182	25.6809	27.0026	25.6355	27.8144	26.4502	28.1237	28.2297	28.6687	28.7658	28.9025	28.779	27.3894	27.7336	27.6011	27.7958	26.7613	26.8527	27.7393	27.3465	26.9062	29.2555	29.0545	28.5214	28.0757	27.8884	26.9633	28.1263	28.2543	27.9291	28.5208	28.2762	27.7242	28.1461	28.3245	28.424	27.3753	26.8318
B4DWH3;E9PE45;P08253	MMP2	72 kDa type IV collagenase;PEX	3	12	12	12	33.4	33.4	33.4	65.764	584	26.1808	26.3313	24.9495	25.6987	24.6001	26.3542	25.2072	27.4655	24.4561	26.5113	25.0235	24.9886	25.8727	25.9089	25.7081	25.7466	26.7746	25.4993	26.4485	25.6157	25.8983	26.6242	27.7675	26.1744	24.7883	25.8665	27.2125	26.272	25.9495	26.088	25.7728	26.1316	25.17	25.8098	26.7999	26.3671	25.8733	27.1589
B4DWI1;Q9UJ83;E9PEN4;B4DXI5;C9J306;B3KPX4;C9JJM7;Q7Z773;F8WCH9	HACL1	2-hydroxyacyl-CoA lyase 1	9	23	23	23	56.6	56.6	56.6	61.064	551	28.1171	27.9593	28.4987	28.2054	27.0311	26.3052	26.5367	26.99	27.6775	27.3401	28.4025	28.2141	28.291	27.6591	28.4467	26.6072	28.3386	27.6637	28.0243	26.2645	27.7774	27.7259	25.4849	27.6973	26.0063	26.7648	28.1488	27.4926	27.8445	28.0982	27.4413	27.4554	26.9391	26.5982	25.8992	26.7659	28.5769	27.6977
B4DWT2;Q9H410;Q5JW58;Q5JW54;Q5JW55;Q5JW53;Q5JW57	DSN1	Kinetochore-associated protein DSN1 homolog	7	18	18	4	70.3	70.3	16.8	38.323	340	26.2238	25.9358	26.3225	25.8605	26.5919	26.4481	26.3407	25.9506	26.226	25.7982	25.0667	25.2632	26.2443	25.2726	26.3524	27.4176	26.7357	25.7066	26.5162	26.638	25.9285	26.6578	25.8266	26.7928	24.9879	25.9181	25.9554	25.5353	25.7864	25.404	25.5624	25.2189	26.5815	25.9966	26.4453	25.6	26.3716	26.501
B4DWW1;P40616;F8VYN9;B4DZG7;F8VP99;F8W1Z8;F8VP63	ARL1	ADP-ribosylation factor-like protein 1	7	9	9	9	68.3	68.3	68.3	18.565	164	31.0245	30.94	30.4363	31.1277	31.146	31.4758	31.3207	31.9339	31.6005	31.4562	31.1972	31.539	31.7162	31.3301	31.5056	31.2954	31.7834	31.8593	31.301	31.2221	30.9906	31.1382	31.3027	31.2887	31.8229	31.7065	31.8402	31.8575	30.0687	30.6363	30.5144	30.2729	30.1606	30.6729	30.3158	30.2763	29.9392	29.7569
B4DYB4;Q8NFH5;B4DP57;C9IYQ7;F8WCF5;F8WEL4;C9JIY9;C9JWU7	NUP35	Nucleoporin NUP53	8	12	12	12	55.7	55.7	55.7	33.12	309	29.0618	28.8103	28.4176	28.7612	27.8719	28.3631	29.1123	28.8627	28.9103	29.0405	29.0242	28.7032	29.2542	29.0121	29.52	29.6783	26.4866	28.3475	27.1906	27.7932	27.6783	29.6425	28.5743	28.7573	25.6847	25.9713	25.9834	25.526	29.5991	28.9628	29.7069	29.5634	29.6267	29.1639	29.4145	29.5383	28.8312	29.155
P50542;B4DZ45;P50542-2;P50542-3;F5H5C0;F5H3X7;F5GYB4;F5H432;F5GXX3;F5H205;F5GZ41;F5H0L9;F5H637;H0YGT8	PEX5	Peroxisomal targeting signal 1 receptor	14	28	28	28	63.1	63.1	63.1	70.864	639	26.8994	26.6488	27.067	27.4711	27.1606	27.539	27.2219	28.3361	27.3342	26.2344	27.6057	26.3979	26.2068	26.1619	26.26	27.6321	27.6801	29.1499	27.4806	27.6418	24.9705	26.3291	26.3866	25.738	27.3577	27.5021	25.7931	25.9627	26.6947	26.6759	26.4232	26.1498	27.0157	26.8746	25.4134	26.9775	27.138	26.242
E9PFK9;E7ERJ8;Q9UJ41-2;B4DZM7;Q9UJ41-3;Q9UJ41;Q3HKR1;E9PHB8;C9JDA2	RABGEF1	Rab5 GDP/GTP exchange factor	9	15	15	15	34.9	34.9	34.9	58.394	504	27.0228	26.6306	27.3632	26.7812	26.5453	26.6539	26.989	26.7501	26.8034	26.2796	26.3519	26.8976	26.6794	25.46	25.3833	26.045	27.2027	25.7112	25.8564	26.5878	26.0158	24.7568	26.5792	26.8022	26.4385	26.9121	26.5228	26.7085	27.9154	26.9252	26.7286	27.3404	26.4948	26.0711	27.0275	25.7757	26.0714	26.1944
B4DZV5;Q00013;G3XAI1;A8MTH1;C9J9J4;C9JB34;A6NFY0	MPP1	55 kDa erythrocyte membrane protein	7	15	15	15	44.7	44.7	44.7	49.074	436	27.2276	26.3736	25.7753	26.8291	26.5874	25.9478	25.824	25.6821	25.5707	26.0683	25.3389	25.3158	27.9569	25.66	27.4774	26.4552	26.6137	27.0331	25.6328	25.5656	25.8676	26.4876	25.6983	25.7279	25.4071	28.6966	28.8461	29.0635	27.5082	27.991	27.8117	27.5492	25.6667	26.2393	26.7787	26.3557	29.5092	29.1077
H0YLB5;P14859-4;B4E029;P14859-3;P14859;P14859-2;Q9UKI9;F5GWW6;H0YLC5;E9PQI0	POU2F1	POU domain, class 2, transcription factor 1	10	11	11	6	30.9	30.9	20.5	56.251	528	26.3889	26.9407	27.2247	27.4233	27.5968	27.5253	27.5633	27.722	27.18	26.8051	27.1052	26.8532	28.1915	28.3986	27.9677	28.3168	27.1178	27.1888	26.6755	26.1269	27.1775	26.3706	26.9821	27.6148	25.4115	25.8125	27.4338	28.0028	27.8135	27.7874	27.4314	27.3623	28.3879	28.5939	28.8482	28.6296	29.2135	28.8995
P11234;B4E040;C9J6B1;Q6ZS74;C9JQB3;C9JYR1;F8WEQ6	RALB	Ras-related protein Ral-B	7	15	15	10	56.3	56.3	25.2	23.408	206	31.225	31.1579	30.8864	30.2613	29.7209	27.9544	29.5088	30.7395	31.0992	31.3204	31.0751	30.7738	31.9068	31.9398	31.6764	31.8123	31.6343	31.7147	31.6455	31.5417	26.6438	30.2672	30.6246	30.3086	31.4975	31.1138	31.6462	31.3967	32.0091	31.5784	31.3809	31.3961	31.5321	31.3335	31.3109	30.9331	31.5431	31.1148
B4E0H8;P26006;P26006-1;B4DDT0;D6R9X8;H0YA49;H0YA32	ITGA3	Integrin alpha-3;Integrin alpha-3 heavy chain;Integrin alpha-3 light chain	7	28	28	28	28.3	28.3	28.3	115.17	1037	30.8811	30.1721	29.8144	30.6013	26.1587	25.8451	26.215	27.227	31.3042	31.8124	31.781	31.4809	30.6394	30.923	30.7929	30.9719	27.0575	28.6593	28.5581	28.2641	25.4994	25.9398	25.9054	26.4166	30.9417	30.2591	30.3713	30.1443	33.2742	33.4003	33.3925	33.1365	27.2823	26.4799	27.0748	27.045	28.7429	28.8061
B4E0K2;Q15629;G3XAN4;E5RFP8	TRAM1	Translocating chain-associated membrane protein 1	4	8	8	8	28.6	28.6	28.6	39.682	343	29.4743	29.436	29.8301	29.645	30.0581	30.47	29.174	29.891	29.9828	29.5202	30.2372	29.912	30.1308	30.3157	30.1697	29.961	29.9195	30.1207	30.0197	30.0762	29.6925	29.9753	30.0465	29.8432	30.4991	30.2489	30.3739	30.2473	26.1261	28.3634	27.6434	28.8889	28.4389	28.7209	28.7005	28.5445	26.7959	28.6301
B4E0K9;O00754	MAN2B1	Lysosomal alpha-mannosidase;Lysosomal alpha-mannosidase A peptide;Lysosomal alpha-mannosidase B peptide;Lysosomal alpha-mannosidase C peptide;Lysosomal alpha-mannosidase D peptide;Lysosomal alpha-mannosidase E peptide	2	33	33	2	54.7	54.7	2.7	107.46	950	27.5924	27.0031	27.7296	27.7555	29.4864	29.6676	30.0894	29.458	28.3889	29.8344	30.2792	30.2764	28.4588	28.383	27.3241	27.9147	29.7769	30.1489	29.3377	29.3452	28.1188	28.6342	26.6695	27.4076	29.5815	29.42	29.4913	29.4992	29.3669	28.539	29.5255	29.368	26.6542	25.6142	25.7114	25.6352	30.9454	30.4359
B4E0Q1;E1P5Q0;Q8TEL6;F5GWB6;Q8TEL6-2;B4DW48	TRPC4AP	Short transient receptor potential channel 4-associated protein	6	26	26	26	40.2	40.2	40.2	86.411	758	25.8774	26.0727	25.7873	26.0697	25.872	25.5225	25.7342	26.4462	25.9447	26.0674	25.9314	25.6271	27.0408	27.0288	27.513	26.6089	26.187	25.6539	26.4216	26.2976	25.4876	25.9951	25.7309	26.2501	26.0388	26.5832	26.6239	26.9093	26.2064	26.006	26.1611	25.1985	26.4753	26.8213	27.1023	26.553	26.7669	26.7904
B4E0X8;F8W7W2;Q96AE4-2;C9JSZ1	FUBP1	Far upstream element-binding protein 1	4	38	33	2	66.3	62.5	3.3	66.231	629	32.3863	32.5723	32.9583	32.4974	32.944	33.1147	32.9011	32.9693	32.2401	32.016	32.3109	32.072	32.5923	32.7277	32.7337	32.6386	31.7188	32.3537	31.9253	32.3179	32.5965	32.8301	32.8285	32.8342	31.9427	32.4673	32.3772	32.8367	33.698	33.8185	33.7065	33.7499	33.093	33.0712	33.179	33.0715	33.6423	33.6138
F5GZY7;Q9H0R8;B4E0Y7;F5GX12;F5H007;G3V1T7	GABARAPL1	Gamma-aminobutyric acid receptor-associated protein-like 1	6	5	3	2	57.1	41.4	17.1	8.577	70	25.9802	25.8561	25.8021	25.9813	26.3948	26.4095	25.3834	26.1157	26.8346	27.1237	26.313	26.3653	25.3842	25.0717	25.4921	25.476	26.2287	25.2764	26.0873	26.4355	26.4898	25.1205	25.7136	25.9002	25.9069	26.5419	25.4985	26.1925	25.3572	26.702	26.217	26.3361	25.6878	26.5202	25.9185	26.9695	27.4705	27.2741
Q8NBY1;B4E0Y9;Q9P289;C9JGW8;E7ERH7;Q9P289-2;Q9P289-3	RBM4B;MST4	Serine/threonine-protein kinase MST4	7	23	14	12	66.3	50.3	43.1	43.867	392	28.6934	25.8044	28.727	28.4454	29.303	27.8416	29.2854	28.7424	28.2555	28.3322	28.6911	28.4747	28.9297	29.3843	29.3916	29.5016	29.1901	28.9919	29.0822	29.062	29.2066	29.1087	29.1946	28.6412	29.3331	29.0639	29.2256	29.0441	28.7064	28.7331	28.8841	28.9549	29.7139	29.1085	29.3866	29.5738	28.7672	29.3694
B4E100;Q7Z5R6;Q9NWJ6;Q8IYL7	APBB1IP	Amyloid beta A4 precursor protein-binding family B member 1-interacting protein	4	19	18	18	35.4	34	34	70.672	635	26.4078	26.0888	25.9524	27.17	25.7641	25.3905	26.1969	25.6833	25.123	25.6171	25.54	26.0998	26.0854	26.1044	26.3343	25.538	26.2294	25.4017	26.1017	25.6636	25.7617	25.793	27.0166	25.554	26.0369	25.8232	25.3756	26.1039	25.5007	26.1752	26.4416	25.495	26.4732	25.9078	25.8619	26.4713	25.9407	26.1557
P05155;B4E1F0;E9PGN7;B4E1H2;H0YCA1;C9JZJ9;B5MCB9	SERPING1	Plasma protease C1 inhibitor	7	12	12	11	24.2	24.2	22.8	55.154	500	25.9578	25.9837	26.9156	26.1059	26.692	26.4482	25.0924	26.2931	26.0673	25.318	25.8665	25.2813	26.4487	26.2211	25.8678	25.6495	26.2881	26.1569	26.2052	25.186	26.319	26.4229	25.8301	25.6994	26.3603	26.0506	25.2727	25.0247	25.4782	25.2811	26.5975	26.519	26.2062	25.8035	26.6115	26.4761	29.5695	29.8082
B4E1N2;Q16270	IGFBP7	Insulin-like growth factor-binding protein 7	2	6	6	6	26.9	26.9	26.9	28.86	279	24.1244	26.1109	25.4331	25.7333	25.8325	26.2121	26.8374	26.556	25.9191	26.0859	26.1539	24.8086	28.8149	28.4139	28.8444	28.4923	25.8947	26.3157	25.8955	25.4584	27.0134	26.7432	26.6368	26.0869	25.195	26.4164	26.472	25.2085	27.537	26.7164	27.4169	27.3572	25.9285	26.249	25.6842	26.8293	26.6256	26.0013
B4E1N3;Q07352;G3V2D5;G3V2P5	ZFP36L1	Zinc finger protein 36, C3H1 type-like 1	4	10	10	4	37.1	37.1	14.6	34.479	321	25.6782	25.6138	25.903	24.8868	26.1394	25.9745	25.9293	25.9237	26.3125	25.5504	26.1338	25.2984	26.7511	27.2456	27.2869	27.4251	26.8315	25.7445	26.1326	25.2674	26.2789	26.8106	25.6881	26.2828	25.4585	25.818	25.1059	25.2627	26.3614	25.2828	25.397	25.4184	25.6438	26.7829	26.1526	26.9363	26.7619	25.6145
B4E1Q9;B4DJ35;O95760	IL33	Interleukin-33;Interleukin-33 (95-270);Interleukin-33 (99-270);Interleukin-33 (109-270)	3	7	7	7	36.8	36.8	36.8	25.93	228	26.0595	25.9183	26.0767	26.1654	26.9455	26.0162	25.7822	25.7266	26.2311	25.7865	25.8899	25.333	25.8796	25.9117	26.1456	25.7847	25.6314	26.3244	26.4918	26.465	26.5981	26.4743	25.4939	26.642	26.1291	25.6836	25.5928	26.5051	26.6297	26.5771	26.6326	24.8467	26.5735	26.3037	26.7029	26.5476	25.6922	26.4246
B4E1Z4;E7EVA3;E7ETN3;P00751;B0UXW4;P00751-2;C9JRT3;H0Y4A5;A8MPR8;A2ABG1	CFB	Complement factor B;Complement factor B Ba fragment;Complement factor B Bb fragment	10	32	32	24	28.4	28.4	21.1	140.94	1266	25.1584	25.3382	26.0946	25.817	26.8646	25.6837	25.4062	26.9309	26.1421	25.4734	25.4331	25.2171	26.7327	25.8002	25.8307	25.7304	26.6014	26.9621	25.9843	25.8231	26.0501	26.0038	25.6638	26.6181	29.8747	30.5152	29.9512	30.2385	26.6519	25.3854	25.9583	27.099	26.4138	26.2999	26.1359	27.2583	27.0904	26.4216
B4E241;P84103	SRSF3	Serine/arginine-rich splicing factor 3	2	12	12	11	61.3	61.3	61.3	14.203	124	33.4535	33.2839	33.2664	32.9419	32.7368	32.2037	32.5228	31.8081	32.0246	31.8743	31.5174	32.3867	32.1744	31.926	32.4731	32.0464	32.3896	32.4004	32.5241	32.6414	32.7416	33.183	32.6516	32.0605	31.922	32.2533	32.0015	31.951	31.1325	32.1866	32.4688	31.9279	32.4613	32.273	32.1813	32.0689	32.7798	32.9554
B4E2C0;O75487;F5H5T3	GPC4	Glypican-4;Secreted glypican-4	3	12	12	10	30.9	30.9	25.7	54.91	486	25.6568	26.2153	26.0626	25.468	25.5426	26.1463	26.1723	25.9338	25.9364	26.595	25.0721	24.7717	25.355	26.3423	26.3802	25.962	24.9311	26.4955	25.9125	27.2128	26.2562	26.0665	25.6698	25.6791	25.2356	26.2995	25.3095	25.6713	25.2716	26.4996	25.8192	26.4715	25.3537	25.9428	26.0291	26.4832	27.9529	28.2925
Q8WZA0;B4E2N0	LZIC	Protein LZIC	2	14	14	14	77.4	77.4	77.4	21.494	190	28.7239	28.8013	29.3336	28.0144	29.0747	28.8963	29.0319	29.358	29.0464	29.131	28.2929	28.7267	28.8183	28.8521	29.0281	28.5369	29.1733	28.7727	29.1458	29.0268	27.5695	28.023	28.552	28.4547	28.2283	28.8009	24.9652	29.0275	28.7544	28.7031	28.9198	28.8686	30.0632	30.0354	29.8432	29.9839	29.1996	28.6252
C9JA28;Q9UNL2;B4E2P2;C9J365	SSR3	Translocon-associated protein subunit gamma	4	2	2	2	12.6	12.6	12.6	20.161	174	25.8053	25.8348	26.3748	27.9351	25.328	27.5515	28.2622	28.4803	27.1095	26.027	25.4948	25.6602	28.2973	25.574	26.0905	25.7791	26.8954	26.7091	26.6331	26.6496	25.7445	25.7876	26.3094	25.7794	25.3505	26.0909	26.0978	26.4304	26.0258	25.8965	27.8929	25.5644	26.4473	25.3412	27.8694	26.4249	28.9937	27.7933
B4E2X3;Q8N6R0;Q8N6R0-3;Q8N6R0-4;Q8N6R0-1;Q8N6R0-2	METTL13	Methyltransferase-like protein 13	6	36	36	36	63.6	63.6	63.6	78.687	698	29.4957	29.136	28.7743	29.7802	28.5748	29.4255	27.9779	29.6698	28.5781	28.209	28.1612	28.3168	27.388	26.0151	26.3257	26.1836	29.0484	27.9311	28.3407	28.4874	30.9378	30.4407	30.4065	30.9558	29.9228	29.6373	29.9064	30.2952	29.1817	29.4703	28.887	29.2027	29.3314	29.2638	29.1268	28.8394	29.0514	29.3465
B4E3T0;P06401-2;Q8TDS3;P06401	PGR	Progesterone receptor	4	5	5	5	16.8	16.8	16.8	38.797	339	25.0307	26.0483	26.7027	26.2599	25.5398	26.2365	26.7301	26.5423	26.0208	25.0032	26.2496	25.6808	25.8176	25.6911	25.5764	26.4248	26.7254	25.8436	26.0552	26.3048	26.7408	25.6697	26.225	25.4665	25.5012	25.5483	25.8337	27.0506	26.5723	26.2378	26.1458	25.6079	25.9786	26.1526	26.4642	26.5105	25.8448	25.1748
B5B2N9;Q13469-2;Q13469;F8W8G4	NFATC2	Nuclear factor of activated T-cells, cytoplasmic 2	4	22	22	22	37.2	37.2	37.2	97.691	901	27.5422	25.5905	26.5185	26.7694	24.9497	25.8467	25.6936	26.0184	26.7951	26.1579	26.0411	26.0621	25.5396	26.5507	26.1112	25.3823	26.4407	26.2828	25.9916	26.1117	26.6185	26.7666	26.0802	26.3001	26.7844	25.1015	26.2997	25.8856	26.0899	25.8097	26.4131	26.2319	25.1718	26.3745	26.0967	25.7197	26.8687	26.2656
Q86YP4;B5MC40;Q86YP4-2;B4DKZ7;F5H7D9;C9JHD7;C9JJK9;C9JGN4;C9JVY3;C9JMI3	GATAD2A	Transcriptional repressor p66-alpha	10	27	27	24	54.5	54.5	49.1	68.062	633	28.7906	29.4922	28.8969	28.9871	28.4179	27.7367	26.6337	28.2784	29.2902	28.921	29.2547	28.9811	28.3815	28.2996	28.5445	28.5497	25.6794	27.8452	25.5733	26.7421	28.9168	28.5117	28.5093	27.8647	27.1436	27.7952	28.0658	28.0957	29.4332	29.6489	29.6139	29.203	30.0908	30.512	30.1781	30.2421	29.6571	29.2884
B5MC51;Q7L3H5;F5GY29;P53671-2;F5GXC4;F5H2U0	LIMK2	LIM domain kinase 2	6	17	17	0	25.1	25.1	0	71.192	629	27.6916	28.4561	27.5488	25.5933	25.4334	25.0044	26.5631	25.6637	27.8199	28.512	28.0087	28.4104	29.5587	25.5873	26.1753	25.8537	26.1749	28.2166	26.1217	28.3097	27.3301	27.6518	25.8636	28.1632	25.9945	26.0193	25.0082	26.0987	28.3914	26.132	25.6801	28.2055	28.1891	26.2382	26.6526	28.9821	25.4979	25.2519
B5MC67;Q7Z6J6;H0Y5N1;Q7Z6J6-2;H0YKW6;F8WCI0;F8WEJ8;H0YNI9	FRMD5	FERM domain-containing protein 5	8	9	9	9	27.1	27.1	27.1	58.506	517	25.4464	24.8726	26.2049	26.3577	26.3571	26.2236	26.1359	25.8031	26.6898	27.1601	27.0625	27.1181	26.2085	25.4485	25.2298	26.2717	25.638	25.3728	26.1094	24.8914	25.9497	26.1	25.2946	26.6513	26.4294	25.8148	26.4708	25.7439	25.0666	25.142	25.4833	26.7329	25.6782	26.5804	26.2883	25.7349	26.4188	25.7424
B5MC72;Q96DZ1;Q96DZ1-2	ERLEC1	Endoplasmic reticulum lectin 1	3	18	18	18	49.5	49.5	49.5	51.91	457	28.5894	29.0046	28.6983	28.836	28.0015	27.689	28.3202	28.3692	28.0807	28.2232	28.6236	27.8078	28.7694	27.7574	28.7239	28.4456	28.5741	28.9626	28.8049	28.7333	27.4372	27.7486	27.977	26.0947	28.109	28.0552	28.2489	27.7586	28.9198	27.6063	29.0718	28.1898	25.8031	26.585	25.7304	26.8121	28.3831	28.4336
B5MCA1;Q96G28;Q96G28-2;B5MC35;B5MD16	CCDC104	Coiled-coil domain-containing protein 104	5	8	8	8	39.9	39.9	39.9	36.138	313	25.8127	25.6778	25.2613	26.3127	25.1276	25.9438	25.3014	25.3916	26.0152	25.2676	25.7949	25.2898	25.8965	25.5648	25.7268	25.7947	26.5106	26.2975	26.516	25.3239	25.9001	26.7824	26.3463	26.3979	26.285	25.5314	25.2531	25.8387	26.7804	26.4194	25.8358	25.8637	26.6388	26.5966	26.3506	25.8465	26.7115	26.0771
B5MCA4;P16422;C9JKY3	EPCAM	Epithelial cell adhesion molecule	3	17	17	17	46.8	46.8	46.8	37.893	342	31.9067	31.3106	31.5134	32.1596	30.8402	30.6785	30.2774	31.2642	31.8555	31.5265	31.7818	31.575	31.5208	31.4134	31.494	31.4078	32.266	32.134	32.1564	32.1878	31.4663	31.2966	32.1295	31.4151	31.7278	31.6152	32.1741	31.8204	26.495	24.8392	26.2606	26.736	32.6222	32.8445	32.5366	32.4415	27.1693	26.6334
B5MCF8;B5MC53;P39210;G5E9F5;C9J473;H0Y6M5;A8MPV4	MPV17	Protein Mpv17	7	6	6	2	48	48	22.8	19.014	171	25.8536	25.4344	26.2991	26.0893	26.6788	26.0419	25.9654	25.4832	26.5405	25.2399	26.1068	26.4406	26.4675	26.2275	25.2651	25.7005	26.2062	26.3922	26.9254	25.2642	26.2813	26.7797	25.635	26.542	25.1564	25.8513	26.1087	25.9349	25.6498	25.805	25.8898	26.529	27.3992	25.6166	26.5623	26.7051	26.0738	26.7827
B7Z254;Q15084;F8WA83;B5MCQ5;Q15084-2	PDIA6	Protein disulfide-isomerase A6	5	33	33	33	73.7	73.7	73.7	47.837	437	35.48	35.732	35.4854	35.79	34.7624	34.7083	35.0543	35.044	35.5348	34.9104	34.9364	34.8176	35.804	35.8217	35.8021	35.8349	35.8391	35.9562	35.9521	35.9783	34.2654	34.4376	34.4265	34.5955	33.9275	33.8272	34.2462	34.018	34.2838	34.1168	34.2556	34.2605	34.9889	35.2562	35.0646	35.1783	35.1109	35.0551
B5MDF5;P62826;F5H018;H0YFC6;B4DV51	RAN	GTP-binding nuclear protein Ran	5	19	19	19	52.8	52.8	52.8	26.224	233	35.0681	34.6789	34.8648	34.9323	35.4986	34.7776	35.1824	35.6613	35.1958	35.2117	35.5413	35.2423	35.9626	35.8443	35.9486	35.7011	34.7755	35.1655	35.1236	34.9922	35.4234	35.2292	35.4668	35.2524	35.2171	35.2365	35.3711	35.2618	35.2623	35.2026	35.2209	35.0948	35.697	35.5586	35.5224	35.7688	35.6335	35.5824
B5MDU2;Q5JPI9;E7EVF1;E7EP98;G3V238	METTL10	Methyltransferase-like protein 10	5	8	8	8	39.4	39.4	39.4	31.943	292	26.3765	25.6192	26.4005	26.1661	27.4413	27.4118	27.5809	28.0376	25.7976	25.999	24.9354	25.3355	25.3645	25.4772	25.8622	26.5681	26.2674	26.2793	25.6273	25.1429	26.1325	25.6165	26.5586	25.3576	26.1937	25.581	25.5748	25.904	26.3315	25.5738	26.1027	25.8256	25.9821	25.8721	26.2496	27.1213	25.7671	26.0068
B5MDU6;Q9H6V9;Q9H6V9-2;B5MCU4;B7ZA47;B4DRG3;B5MCE2;C9JHU6;D3YTH1	C2orf43	UPF0554 protein C2orf43	9	18	18	5	65.1	65.1	13.5	42.668	370	28.5314	28.4767	29.4085	27.8716	28.73	28.5791	27.9355	28.7332	28.6214	28.4494	28.4385	28.1647	25.81	25.5664	26.9998	25.989	25.6452	26.511	26.5547	26.1396	26.3439	25.9501	26.2352	28.0368	29.1316	28.8767	28.4935	28.7775	28.0691	27.8029	28.1887	27.875	28.6655	29.4083	28.7374	29.2331	29.8463	29.5131
B5MDX4;Q9Y646;E5RJA8;E5RH35;E5RJZ7;E5RJP8	CPQ	Carboxypeptidase Q	6	10	10	10	27.4	27.4	27.4	59.757	540	24.5676	25.6032	26.2204	25.6957	26.5586	25.2811	26.5418	26.2242	25.8647	25.6977	26.3924	25.4147	25.8628	28.057	26.9068	26.1857	25.244	25.8478	26.1046	26.3039	26.867	25.8981	26.2014	26.17	25.6119	26.2117	25.6939	25.9381	25.9522	26.4271	25.9182	25.4395	25.9484	26.3736	26.3951	27.154	25.3471	26.091
E7ERA9;E7EP16;B5ME50;E7EMY0;Q71SY5-5;Q71SY5;Q71SY5-2;Q71SY5-4;Q71SY5-3;B9TX31;B9TX30;B9TX33;F5H512	MED25	Mediator of RNA polymerase II transcription subunit 25	13	13	13	9	27.8	27.8	18.6	76.071	724	26.5872	26.438	27.8448	27.1588	25.9858	27.2092	27.0574	25.8324	26.9054	26.9903	26.8383	26.9559	26.5223	27.0525	26.4782	26.1142	26.5116	26.6072	26.2996	26.0075	27.07	27.4181	26.2688	27.0182	26.4916	25.0148	25.7861	26.5663	27.4159	27.3385	26.1433	27.0921	26.4262	25.5062	27.1286	25.9715	26.8692	26.8131
B5ME91;Q53EL6;Q5VZS7	PDCD4	Programmed cell death protein 4	3	24	24	24	67.7	67.7	67.7	50.576	458	30.8106	30.5909	30.8103	30.852	30.6222	30.637	30.8047	31.0618	25.8046	27.172	25.8908	27.2732	30.4541	30.4249	30.3168	30.6248	29.621	29.2145	29.7652	27.228	31.8916	31.9333	31.9494	32.0296	30.171	30.2841	30.1128	29.9828	30.2867	29.704	30.3648	30.3196	31.2899	31.3306	31.2402	31.5804	28.9647	29.4955
E7EW69;B5ME97;Q9P0V9;Q9P0V9-2;E7EX04;Q9P0V9-3;B7Z371;B7Z277;C9JEW2;C9JNR7;F5H1F2;F5GYV2;F5H1W3;F8WC85;C9JEQ7	2010-09-01	Septin-10	15	20	19	9	62	57.8	24.7	52.145	450	30.2625	30.572	30.4431	30.5083	24.9397	25.4596	25.2056	26.2492	29.9428	29.8221	29.3794	29.6395	31.0992	30.8605	30.6583	30.8913	30.2961	30.0793	29.9684	30.2028	26.8595	27.3792	28.6047	27.3833	28.5515	28.6114	29.5692	29.5765	28.6229	27.6875	28.7579	29.0093	28.4417	28.9273	29.0709	28.6031	29.2542	29.2553
B5MEB7;Q8WXE1-3;Q8WXE1-2;Q8WXE1;C9IZM8;F8WE08	ATRIP	ATR-interacting protein	6	13	13	13	22.4	22.4	22.4	72.361	664	25.6575	26.4739	26.1884	26.6003	25.1459	30.5647	26.5302	25.8002	26.2659	26.0562	26.0364	26.1087	26.0344	26.8004	25.8552	25.4594	27.6025	26.7098	26.4212	25.4069	27.1109	26.553	25.5172	26.2062	24.9181	25.9691	25.2762	26.0203	30.7031	29.1855	31.6464	28.8968	27.2763	26.5662	27.4876	30.9539	26.1489	26.0683
F8VX04;B5MEC5;Q9H2H9;F8VX12	SLC38A1	Sodium-coupled neutral amino acid transporter 1	4	12	12	12	20.3	20.3	20.3	56.195	503	26.6976	27.2227	26.7905	25.6657	30.7756	26.9423	28.792	29.4133	28.5308	28.1492	28.6321	28.4213	26.2851	26.9972	28.8056	26.2385	28.2252	28.5679	28.3677	28.1234	25.3748	26.9258	26.6588	26.3109	28.7277	25.2443	28.303	28.0709	27.6527	28.0586	27.8645	27.9777	28.4173	29.5494	26.2589	28.7552	25.812	27.8851
Q96AC1;B5TJY2;Q96AC1-2;G3V281;H0YJB6;G3V5R2;G3V3J0;G3V379	FERMT2	Fermitin family homolog 2	8	42	42	7	67.2	67.2	12.9	77.86	680	27.0932	26.4351	25.9748	26.0183	24.5452	25.5322	25.4249	26.169	25.9889	25.8345	24.8813	25.3128	26.0361	25.4146	26.0393	26.278	26.2509	27.0628	27.0436	27.6417	25.8859	25.6536	26.2294	26.1051	28.1965	26.0423	26.4302	26.149	29.2077	30.5958	29.4302	29.9446	27.2784	26.6214	25.3884	26.7263	26.3536	29.9056
B7WP27;Q9HCG8;B7WP74	CWC22	Pre-mRNA-splicing factor CWC22 homolog	3	37	37	37	44.3	44.3	44.3	105.52	908	28.7052	27.5928	28.7251	28.5734	28.4426	27.7129	28.3427	28.5687	27.9012	27.7231	27.6636	27.8927	29.7057	29.157	29.2701	29.1305	28.3607	28.2879	28.4854	28.0657	28.6168	28.7812	29.0283	28.8661	27.3774	28.0539	27.9075	27.8179	28.6055	28.4532	28.4486	28.3175	28.7236	28.6929	29.0413	29.1363	28.8891	28.6919
B7WPE2;Q32P44;Q32P44-2;H0Y3M3;G3V195;G3V1D0;C9J6V3;E9PJV5;E9PSB4;Q32P44-3	EML3	Echinoderm microtubule-associated protein-like 3	10	34	34	34	47.4	47.4	47.4	95.283	897	27.4547	27.3678	26.6433	27.3259	27.7259	28.5004	28.6385	28.7425	27.4094	26.7394	27.4641	27.1467	28.5366	28.6835	28.6368	28.488	27.0932	27.4524	28.2316	27.653	28.903	28.9212	28.7507	29.0663	28.901	28.5826	28.6403	28.8046	27.5372	27.7416	26.7099	27.4994	27.2511	26.4309	27.0473	26.7389	25.966	26.8431
B7WPH2;O15403	SLC16A6	Monocarboxylate transporter 7	2	12	12	12	23.5	23.5	23.5	57.268	520	26.0503	24.7299	25.205	26.9617	27.1495	25.1861	26.4875	25.1002	25.3796	25.1073	25.2794	25.9351	26.6774	26.3041	25.4285	25.2928	26.5479	26.9421	26.1778	26.5576	26.4035	24.889	25.9963	26.4273	25.5114	24.8801	25.939	26.0177	25.7228	25.6586	25.626	25.2198	26.5576	25.1183	25.7389	25.6582	26.1151	25.6395
B7WPL9;Q6PFW1-7;Q6PFW1-3;Q6PFW1-2;Q6PFW1;F8W9A8;Q6PFW1-4;Q6PFW1-5;Q6PFW1-6;A8MYH2;H0Y3Y5	PPIP5K1	Inositol hexakisphosphate and diphosphoinositol-pentakisphosphate kinase 1	11	33	23	23	26.5	19.1	19.1	158.98	1429	26.9865	27.5213	27.0253	27.0394	25.6839	25.9462	26.557	25.5522	26.9779	26.6915	26.847	26.6561	26.2228	25.5733	25.3517	25.6776	27.0973	27.4416	27.3793	27.0081	26.3714	26.4264	25.4639	25.5993	28.1774	28.4667	27.7859	27.1661	26.5346	24.8029	26.7431	25.5556	25.6847	26.9624	27.3046	25.911	25.8267	26.1409
B7Z1I4;B7Z1Z5;Q9P121-4;Q9P121-3;Q9P121-2;Q9P121;F8VTR5	NTM	Neurotrimin	7	8	8	7	31.2	31.2	28.3	38.249	346	25.9058	26.6417	26.4945	26.1326	25.6618	25.5845	26.1804	25.5937	25.5755	27.2429	25.1079	25.3607	25.7005	25.5809	25.8797	26.6756	26.5144	25.7411	25.7113	26.3364	26.4453	26.014	25.8363	24.9012	25.8978	26.1869	24.6082	26.042	25.8106	24.5006	26.8142	25.443	25.478	27.2434	26.5691	26.4056	29.3162	29.0344
B7Z1P2;Q9H4M3-2;Q9H4M3	FBXO44	F-box only protein 44	3	9	7	7	50	44.5	44.5	28.884	256	26.1831	26.3884	25.4149	25.967	26.7703	27.0534	25.7265	25.7011	25.9634	26.3201	26.0467	25.6272	28.0398	27.7736	28.343	28.1066	27.4909	27.3694	27.1675	25.7002	26.0131	26.2038	26.2998	25.6721	25.0172	27.3552	26.3319	25.8376	28.4797	28.6784	28.8021	28.6265	26.1754	26.7916	26.0439	26.1584	27.1029	27.0673
B7Z1Y4;B8ZZV9;Q9H8M1;B8ZZX2	COQ10B	Coenzyme Q-binding protein COQ10 homolog B, mitochondrial	4	9	9	8	49.7	49.7	44.6	22.691	195	25.9904	26.2033	27.055	26.1993	26.3383	25.3293	25.3912	25.5591	25.5324	26.1008	25.618	25.9066	26.8641	26.2788	26.8482	26.2285	26.5144	27.0819	26.5701	26.977	26.0665	27.0833	25.8207	25.7537	29.4986	29.4767	29.1465	28.8961	26.0406	26.1781	26.8171	27.0507	25.7648	26.5584	25.847	26.3094	25.5616	25.4115
B7Z287;Q9NP50;F5H6U2;F5GZ82;Q9NP50-2;H0YGG0	FAM60A	Protein FAM60A	6	5	5	5	24.4	24.4	24.4	29.107	262	26.5602	26.1183	25.5898	26.3778	25.9823	26.2447	25.4677	25.9284	25.4236	25.5334	26.2078	26.3003	26.2457	26.4672	25.6684	25.9629	25.5696	26.447	26.2808	25.9758	26.4142	26.1706	25.8752	25.1595	25.6634	26.4025	25.4865	25.8512	26.1404	26.015	26.3285	26.9104	26.375	26.7542	26.7346	25.9174	27.7588	27.3993
B7Z2A4;P18433-4;P18433-2;P18433-3;P18433;F5H7G8;Q5JWG0	PTPRA	Receptor-type tyrosine-protein phosphatase alpha	7	21	21	19	38.3	38.3	36.2	91.92	813	27.2715	27.3704	27.358	27.8566	27.3829	27.2931	27.6078	28.0483	27.92	28.996	28.9925	28.6945	27.7998	27.9366	27.4323	27.6559	26.4758	27.7706	27.1716	25.7416	26.9442	27.2796	26.5961	27.3625	26.5685	26.8092	26.6988	26.1634	27.3905	27.6786	27.3235	27.2594	26.197	26.2093	27.4028	26.2043	27.7382	27.4378
E9PC07;E9PC51;P13637;F5H6J6;B7Z2T0;B7Z1Q9;F5H0J0	ATP1A3	Sodium/potassium-transporting ATPase subunit alpha-3	7	30	11	8	34.9	14.9	10.4	108.28	983	26.2265	26.1254	24.7799	26.3819	26.6176	25.9727	25.9738	26.463	27.3098	27.0236	26.2762	26.683	26.0197	26.8282	25.9364	25.8587	25.6772	26.5079	25.3372	26.5881	25.7475	26.0452	25.8051	26.4077	25.0859	26.7261	26.0986	25.9312	26.1012	25.1648	26.0623	26.3929	26.6762	26.0572	26.516	27.0122	26.4318	26.6297
F5H569;Q93050-1;Q93050;B7Z3B7;B7Z641;F5H1T6	ATP6V0A1	V-type proton ATPase 116 kDa subunit a isoform 1	6	30	30	27	40.9	40.9	38	96.313	837	26.1779	26.3509	26.1553	25.9963	27.9823	27.6469	27.7231	28.0465	29.7332	29.8962	28.6233	30.7274	26.9082	26.7929	26.0443	25.9878	27.9721	28.247	27.5547	25.8865	25.9853	26.6527	26.3613	27.0401	29.6824	28.5464	30.0299	29.8234	25.5993	27.1634	26.0145	27.3695	26.7492	27.4285	26.6966	27.4341	26.7103	28.1728
B7Z3K8;Q9Y2Z9;G3XA86;Q86U30;G3V564;B7Z357;G3V5C2;G3V434;G3V3A1;B7Z8E9;B7Z8G1;B7Z262	COQ6	Ubiquinone biosynthesis monooxygenase COQ6	12	15	15	12	52.1	52.1	42.7	48.593	443	28.7765	29.8954	29.5338	29.5469	30.4255	30.1918	30.36	30.7116	29.8355	30.1885	30.1348	30.1934	28.1	27.8599	28.8065	25.9376	26.6933	28.2574	28.7975	28.9465	30.6932	30.9382	31.0438	31.2125	32.0623	31.4992	31.8469	31.9786	27.2288	26.1986	27.4387	27.1834	30.0747	30.1432	29.9261	30.4726	28.3353	27.9664
B7Z3N1;Q969N2;Q969N2-4;G8JLF5;F5GWY0;Q969N2-2;B7Z1N3;Q969N2-3	PIGT	GPI transamidase component PIG-T	8	26	26	26	59.2	59.2	59.2	59.581	522	30.0251	30.0652	30.1293	30.3141	30.0318	30.3504	29.9839	30.6596	30.9928	31.1422	30.9373	31.089	30.4374	30.5778	30.5747	29.9439	30.0115	29.6786	29.5046	29.5582	26.8911	28.8503	29.6126	29.3396	30.2884	29.8211	30.0142	29.9901	30.8903	30.7557	30.8746	30.9166	29.9214	30.1996	29.8231	30.181	31.3001	30.747
B7Z416;Q9BPW9;Q9BPW9-2;Q9BPW9-3	DHRS9	Dehydrogenase/reductase SDR family member 9	4	11	11	11	40.1	40.1	40.1	41.926	379	26.5925	26.9146	25.6395	26.596	26.1734	26.3326	26.6958	26.0096	25.9107	25.3683	26.8276	26.1751	25.6321	26.1838	26.0344	25.9367	26.4686	25.2823	26.3677	25.7989	24.8509	25.6751	26.2575	26.0248	25.0574	26.4219	25.5589	25.7543	27.0062	26.1801	26.4443	27.0093	26.4681	26.7985	26.3091	26.5824	26.0128	26.1221
E9PCN2;B7Z426;Q02153;Q02153-2;B7Z685;D6RC99	GUCY1B3	Guanylate cyclase soluble subunit beta-1	6	14	14	14	25.6	25.6	25.6	73.071	641	26.7598	24.9239	26.1409	25.9096	25.0036	26.0163	24.8211	25.9678	25.9508	26.5732	24.8749	26.2567	26.1604	27.1134	26.1477	27.0171	26.5191	25.3715	26.8913	26.255	26.7785	25.4188	26.5597	25.7389	25.5959	26.4079	25.6665	25.6356	26.5002	25.9424	26.2228	26.2989	25.7162	27.0449	26.3163	25.5134	26.7821	26.443
B7Z484;Q9BVG8-2;Q9BVG8;F5H3M2;F5H4I9;B7Z896;A8K6S2;Q9BVG8-4	KIFC3	Kinesin-like protein KIFC3	8	22	21	21	28.2	26.9	26.9	94.275	848	24.9824	24.9345	25.905	25.1259	24.5536	25.696	26.8104	26.0586	26.4361	25.7229	25.7665	26.1441	26.3144	26.4194	26.0693	25.9325	26.9228	25.5288	25.6483	25.8577	26.0886	25.6228	25.7369	27.0243	25.7407	26.1491	25.557	26.4035	25.554	26.3021	25.418	26.0398	25.6838	26.0511	27.2802	26.2405	25.6834	24.875
B7Z493;E9PJX4;F8VWL3;Q96M96;F8W1R0;G3XA97;Q96M96-2;E9PQT1;Q96M96-3;F8VVF1	FGD4	FYVE, RhoGEF and PH domain-containing protein 4	10	27	27	21	39.8	39.8	32.9	95.45	851	26.3593	25.4888	25.662	26.5918	26.9913	26.6543	26.7459	27.1429	26.4357	26.6745	25.488	26.1359	26.0073	26.2575	25.9585	26.4784	28.5886	28.6257	28.5087	28.0082	27.3444	27.4402	27.6452	27.4413	25.6633	25.625	25.586	25.0714	27.2383	27.3326	27.3368	26.4002	28.0544	27.3543	26.1972	27.0462	26.4813	26.2558
P34910;B7Z4A7	EVI2B	Protein EVI2B	2	4	4	4	12.5	12.5	12.5	48.666	448	25.9025	25.8851	26.2688	26.6262	25.7796	26.2878	25.3235	25.2881	25.6608	25.3559	25.5991	25.897	25.3373	25.482	27.1255	25.5692	25.4517	25.8582	26.4904	26.2183	25.6751	27.2903	26.2562	25.8301	24.9261	26.1455	26.5748	24.8348	25.9776	27.0114	26.1804	25.5617	25.1939	26.0306	25.9314	26.6221	26.1786	26.0783
B7Z4K6;O00115	DNASE2	Deoxyribonuclease-2-alpha	2	7	7	7	28.2	28.2	28.2	33.615	305	26.0158	27.5893	26.4301	24.8048	29.6543	29.7117	29.5295	29.4084	28.6294	29.7776	29.7964	29.8132	25.8393	27.5049	26.5716	27.2353	28.2255	27.7208	26.8926	25.9753	29.4568	29.1736	28.7648	28.7988	28.6859	28.363	28.7	28.7467	27.9233	27.6668	27.7445	27.6462	27.8206	25.9075	27.6375	28.2225	28.5455	28.6492
B7Z4N5;B7Z755;P42568;B1APT5	MLLT3	Protein AF-9	4	6	6	6	13.7	13.7	13.7	67.89	607	25.8609	26.1805	25.2792	26.216	24.9135	25.3582	26.0179	26.2386	25.2151	26.0907	24.5815	25.0276	26.9525	24.6992	27.4282	25.9849	25.7565	26.487	26.1235	25.6461	26.597	25.6226	26.2648	25.5515	25.8896	25.9427	25.6978	25.0447	25.9657	25.3171	26.6264	25.3682	25.9883	25.9295	26.7205	27.1227	26.0597	26.1732
B7Z4Q3;Q9Y383-2	C7orf55;LUC7L2	UPF0562 protein C7orf55;Putative RNA-binding protein Luc7-like 2	2	26	26	0	52.4	52.4	0	54.223	458	31.6574	30.9211	30.4409	29.7814	30.7607	30.2416	31.3963	30.79	31.4634	31.4232	31.3754	31.6528	31.4399	31.493	31.5789	31.0505	29.7096	30.9256	30.7462	30.965	31.4646	31.62	31.6585	31.282	31.24	31.6232	31.7346	31.2508	31.2482	31.3894	31.825	31.7016	31.8069	30.8108	31.4018	31.3	30.7614	31.2782
B7Z4R5;Q99571;E7EPF7;F6RU17;F5H1M6	P2RX4	P2X purinoceptor;P2X purinoceptor 4	5	7	7	7	30.7	30.7	30.7	32.138	287	26.1991	26.5216	26.3765	26.5895	26.0672	25.5812	26.3565	26.2034	26.0533	26.0712	26.2831	25.1991	25.8244	25.7325	26.0968	25.3698	26.0304	26.0435	26.4882	25.4784	26.5079	26.2591	26.4768	26.4031	25.8451	25.6771	25.6851	25.6872	26.5017	26.0566	26.2765	24.8377	26.5245	25.5861	26.0213	25.3269	25.9788	25.9265
B7Z4V2;P38646;D6RJI2;H0YBG6;D6RA73;H0Y8S0	HSPA9	Stress-70 protein, mitochondrial	6	54	53	14	73.4	73.4	18.8	72.4	665	34.9466	34.6632	35.1822	34.8247	35.4539	35.4382	35.2749	35.7846	35.9862	36.0897	35.8484	35.8144	35.0845	34.8509	34.9076	34.9161	35.8658	35.7004	35.5394	35.6461	35.6621	35.6275	35.8529	36.1211	36.2045	36.2209	36.0517	36.3033	35.6225	35.6604	35.7052	35.6553	36.0885	35.882	35.9585	36.0131	35.6711	35.6528
B7Z5T4;B7Z5V0;F5GWR5;B7Z793;Q13642-1;B7Z6U8;Q5JXI8;Q5JXI2;Q13642;Q5JXH8;Q5JXH7;Q5JXI3;Q13642-3;Q5JXH9;Q5JXI0	FHL1	Four and a half LIM domains protein 1	15	15	15	15	57.8	57.8	57.8	33.578	296	26.5017	26.0312	25.4318	26.6072	26.5648	26.412	25.308	25.4911	25.5189	25.3829	24.9375	25.893	26.2728	26.4138	26.5707	25.3802	25.8802	25.643	26.2557	26.4232	25.8413	25.3846	25.7726	25.5792	25.8979	25.558	26.5463	25.7893	30.9047	30.5093	31.0926	30.6116	25.7857	25.8661	25.9275	25.8644	30.8913	31.0945
B7Z5U5;Q9H4Z3	PCIF1	Phosphorylated CTD-interacting factor 1	2	26	26	26	50.7	50.7	50.7	81.35	710	28.5036	28.9868	29.0867	28.5081	27.9458	27.6504	28.6324	26.5315	28.4803	29.2908	28.8583	28.7294	28.5106	29.1424	29.0978	29.5081	27.2516	26.9185	27.4906	27.1187	28.117	27.9054	26.1834	27.3686	27.9563	28.1624	28.4755	28.61	28.6076	28.9265	28.4258	29.4617	28.5478	28.6142	28.429	28.7644	29.1695	29.3328
B7Z5W1;Q9Y624;B7Z941	F11R	Junctional adhesion molecule A	3	15	15	15	52.5	52.5	52.5	32.858	303	30.1246	29.6424	30.2729	29.8224	30.1448	29.6376	29.7803	29.1026	26.3409	28.9982	29.7719	29.5377	29.4118	28.9405	30.3459	30.1372	25.8288	29.699	26.8019	29.9151	29.3752	29.5861	28.9415	29.0905	30.4315	30.3765	30.5298	30.3894	28.737	28.3843	29.0188	29.3228	30.0149	30.3807	29.7291	30.3457	31.1817	31.4011
B7Z5Y8;E9PKS6;O75382;O75382-2;F5H2Q8;F5GX85;O75382-3;E7EUK0;E9PMK8;E9PMW5	TRIM3	Tripartite motif-containing protein 3	10	26	23	23	46.3	42.5	42.5	80.548	741	26.4055	26.58	27.7338	27.6856	25.7212	25.9322	25.6449	26.3119	26.9837	27.0732	27.0482	27.0029	25.8402	26.1286	26.7151	24.2011	26.6174	25.3832	26.7743	25.8764	25.8543	27.0109	25.1248	26.151	27.9222	28.6029	27.5162	27.1295	27.4587	27.4693	26.7582	27.004	26.826	25.48	26.7107	25.9709	26.2109	26.3984
B7Z5Z0;Q9UFF9;B7Z8R1;E5RIL2;B0AZS3;B7Z9U0;E5RHL9;E5RK92;E5RJC5;E5RHP3;E5RGE4;E5RFJ4;E5RIU0	CNOT8	CCR4-NOT transcription complex subunit 8	13	9	9	9	46.5	46.5	46.5	30.996	269	27.4074	28.1195	26.1078	26.6465	25.5099	25.1645	25.6215	26.4333	25.3672	25.8961	27.2737	27.0913	25.937	24.9535	25.7334	25.4853	26.7527	25.774	26.3706	25.6992	25.5592	26.5296	25.6255	25.7801	27.6473	28.0497	27.8132	27.9651	25.553	25.8831	26.6684	26.7928	25.7496	25.7543	26.9761	26.6422	25.7658	26.8129
P62070;B7Z5Z2;B7Z6C4;E9PK85;B7Z7H6;E9PQ87	RRAS2	Ras-related protein R-Ras2	6	11	8	8	50.5	34.8	34.8	23.399	204	26.8694	25.3804	24.9879	26.0634	28.3656	27.9332	28.3321	27.0407	28.2716	28.4147	27.7188	28.6232	29.5267	29.0461	29.5596	29.5127	26.494	26.136	25.8179	25.9863	26.2798	28.4195	28.0312	28.3388	25.8407	26.1945	26.5041	27.3108	28.9592	28.8807	29.0308	29.0395	26.7	26.58	26.0816	26.5367	28.5485	28.2713
B7Z6B8;Q16698;E5RFV2;E5RJG7;E5RJD2;E5RID6;H0YAW3	DECR1	2,4-dienoyl-CoA reductase, mitochondrial	7	21	21	21	80.7	80.7	80.7	34.994	326	31.8125	31.8903	32.1407	32.0759	33.0013	32.8656	32.3937	32.6691	33.1502	33.419	33.1427	33.3994	31.2471	31.2977	31.2968	30.7624	33.5578	33.1719	33.2972	33.4467	33.7399	33.3027	33.7242	33.6705	33.9568	33.7144	33.7616	33.4818	30.0484	29.6484	30.0849	30.3006	30.7771	31.3706	30.4797	31.1877	29.3401	27.8886
B7Z6F8;Q14677-2	CLINT1	Clathrin interactor 1	2	23	23	1	39.7	39.7	4.2	70.294	643	30.5035	30.1791	30.1872	29.8913	30.6492	29.9604	30.1089	29.6118	30.4542	30.2677	30.6303	30.0714	29.3057	29.284	29.3534	29.5564	29.9502	29.8852	29.9901	30.0401	31.1019	30.8919	30.3932	30.3521	29.9372	30.1278	30.6895	30.2634	30.8321	31.1041	31.0398	30.9891	29.7531	29.6586	29.8715	30.0508	30.3367	30.1416
B7Z6I8;C9JCP3	LIMK1	LIM domain kinase 1	2	12	11	1	25.6	24.5	1.3	68.728	613	26.648	25.8027	26.5203	25.5766	25.4819	26.3465	25.7841	24.9519	25.5995	25.6804	26.1943	25.397	26.37	25.5771	25.6873	25.9483	26.562	25.6383	25.9818	25.751	25.5517	26.1331	26.5238	25.8669	26.0845	26.2691	25.8998	25.6144	26.3507	25.8355	26.3485	25.7211	26.736	26.5338	26.4857	25.6096	26.1704	26.1783
B7Z729;Q92484	SMPDL3A	Acid sphingomyelinase-like phosphodiesterase 3a	2	11	11	11	33.9	33.9	33.9	37.285	322	25.3849	26.0595	24.5077	26.1713	25.424	26.4069	25.6302	26.2596	26.0219	26.6239	26.1173	26.8707	25.4829	25.5878	26.1863	26.127	25.7055	25.9804	26.8944	26.1685	25.6607	27.0796	26.2747	26.3232	28.7051	28.7138	28.8517	28.6976	28.1977	26.2444	28.4911	28.8497	28.1899	26.2847	25.9978	26.0977	25.682	25.5517
B7Z765;Q9UL01	DSE	Dermatan-sulfate epimerase	2	13	13	13	15.5	15.5	15.5	111.82	977	26.7981	25.2399	25.1201	25.4683	26.1282	25.4546	25.0873	26.5155	25.2599	26.4909	25.5312	26.3267	26.6873	27.1311	27.2043	27.1922	25.6088	25.8761	26.1473	26.536	26.1908	26.9614	25.972	25.5358	25.6566	26.6384	24.6659	26.2227	26.0188	25.4742	25.8307	26.5558	26.4884	26.4008	26.2718	26.6627	25.6373	25.4257
P00387-2;P00387;B7Z7L3;B1AHF3;F8WCX7	CYB5R3	NADH-cytochrome b5 reductase 3;NADH-cytochrome b5 reductase 3 membrane-bound form;NADH-cytochrome b5 reductase 3 soluble form	5	25	25	25	86.3	86.3	86.3	31.628	278	33.1281	32.8773	33.1921	33.1939	32.555	33.1354	32.7226	33.3012	33.6749	33.6689	33.5497	33.6099	33.6347	33.5037	33.517	33.3802	32.7659	32.741	32.748	32.4737	32.1047	31.8781	32.2188	32.1366	31.8715	32.1976	32.0054	32.0825	33.4185	33.04	33.1841	33.302	32.5548	32.8253	32.7738	32.6567	33.3718	33.3408
P48739;B7Z7Q0;C9JW90	PITPNB	Phosphatidylinositol transfer protein beta isoform	3	22	22	1	76.4	76.4	4.8	31.54	271	30.6915	30.2831	31.0186	30.9482	31.2754	31.0519	31.0394	31.0356	31.0115	30.996	30.8553	30.5577	31.0101	31.1382	30.9945	31.2277	28.5095	29.4548	29.1702	30.7301	31.4667	31.0938	31.4866	31.6602	30.3331	31.0889	31.1483	31.1968	31.7933	31.3678	31.3951	31.6293	31.3736	31.7721	31.7262	31.7915	33.0207	32.8151
F8W689;B7Z848;P48382;F6U6P3;H0Y4B4;F6UE82;F6S3S0;F6X8N2;F6TYI9;F6X9D6;F6R6G4;F8WDU3;F8WFE4;F2Z2G0	RFX5	DNA-binding protein RFX5	14	13	13	13	28.7	28.7	28.7	63.112	596	25.1441	24.7466	25.7434	25.7135	25.6862	25.8709	25.9076	26.597	25.5187	25.7044	27.2761	26.1867	25.7972	26.2908	25.7912	26.8113	25.6819	26.1594	26.2288	26.2161	26.3832	26.5139	25.6302	25.1482	25.3459	25.4252	26.5029	26.2025	26.3816	26.1417	26.4814	25.9426	25.9264	26.2328	25.4415	26.3894	25.7321	25.9422
B7Z860;Q8IWD4;B7Z2V1;B7Z820;Q8IWD4-2;B0QYH3;F8WBN8;B0QYH1	CCDC117	Coiled-coil domain-containing protein 117	8	8	8	8	39.1	39.1	39.1	28.348	261	25.3665	26.6664	26.5682	27.1274	24.9903	24.7265	25.0587	25.5269	26.2689	25.755	25.6542	25.4695	26.239	26.2905	26.8425	25.7605	25.7373	25.7193	26.5695	26.2517	25.5617	26.7144	25.3785	26.1908	25.629	25.6523	25.8617	25.5445	25.9032	25.5406	25.4688	25.6581	25.9112	25.7216	25.6451	25.9777	25.5915	26.4596
B7Z8T0;Q00536;F5H203;E5RGN0;H0YAZ9;H0YBX5;E5RJM2;E5RIY8;E5RIU4;H0YC36;H0YC60	CDK16	Cyclin-dependent kinase 16	11	22	21	14	38.6	37.3	26.3	66.758	601	27.0239	26.1822	26.0527	25.4898	27.3113	27.4286	27.1978	25.7231	26.5554	26.6534	25.7689	26.4784	29.484	29.5213	29.6596	29.0492	27.4908	26.8283	27.9174	27.0573	25.7358	26.3311	26.9684	26.6075	26.3232	26.0709	26.2222	25.4873	27.1087	27.9477	27.3817	27.4231	27.7231	27.9026	27.7969	27.9911	27.2714	27.3782
B7Z8Y7;O94762;O94762-2;O94762-3	RECQL5	ATP-dependent DNA helicase Q5	4	29	29	29	32.3	32.3	32.3	111.46	1018	25.6253	26.8754	25.1327	27.346	25.9514	27.2526	25.4147	25.9791	25.7647	26.4787	25.7604	26.8218	26.2066	26.1207	26.6092	26.3343	26.2882	26.9174	27.0012	25.838	26.1774	26.6009	26.1848	26.6178	26.2143	27.3073	26.8911	26.8141	26.0011	26.5123	25.4555	25.1635	26.5936	26.0373	25.793	26.0831	27.023	26.7183
B7Z9F1;P34897;Q8N1A5;B4DLV4;H0YIZ0;G3V2Y4;G3V4W5;G3V5L0;G3V540;G3V2W0;G3V241;G3V3Y8;G3V4T0;G3V4X0;G3V2E4;G3V2D2;G3V2Y1;G3V3C6	SHMT2	Serine hydroxymethyltransferase, mitochondrial;Serine hydroxymethyltransferase	18	37	37	36	78.5	78.5	78.5	53.454	483	34.2273	34.2583	34.3299	34.1005	34.8771	34.5442	34.7135	35.3437	34.9652	34.8362	34.7857	34.7108	33.1625	33.0736	33.0647	33.1791	35.4095	35.3782	35.3742	35.3544	34.445	34.5578	34.9649	34.9616	34.6462	34.4152	34.2968	34.3048	33.739	33.3859	33.4986	33.4029	35.1935	35.1454	35.2595	35.3722	33.7618	33.9734
B7Z9I3;O75787;H0Y750;B7Z1I9;B7Z413;B7Z487	ATP6AP2	Renin receptor	6	15	15	15	57.2	57.2	57.2	35.612	318	25.0568	27.065	27.1425	27.2858	27.2243	27.349	27.0461	28.0464	28.1511	28.2657	28.4964	28.3092	29.0734	28.6341	28.7501	28.5827	28.2066	28.4969	28.3954	28.5715	26.656	25.9483	25.9501	26.7387	27.6316	27.6822	28.1906	28.203	29.6793	28.6488	29.1189	29.0758	29.3115	29.2893	29.2402	28.8678	29.0668	28.6844
B7ZAD1;P15559;B4DLR8	NQO1	NAD(P)H dehydrogenase [quinone] 1	3	21	21	21	65	65	65	27.295	240	31.7384	32.1757	32.3154	31.9963	34.7091	33.8359	34.1495	35.3023	30.8439	30.2309	30.9917	30.4894	32.542	32.7544	32.5054	32.9292	26.1822	25.9994	25.9936	26.0364	32.3181	32.7202	33.5708	33.2711	29.6103	28.921	29.4382	29.5811	33.0373	32.3686	32.9948	32.974	34.8607	34.263	34.4786	34.6643	26.2542	27.3296
B7ZAQ6-2;B7ZAQ6-3;P0CG08;B7ZAQ6;A6NKF9;E9PKY3	GPR89A;GPR89B;GPR89C	Golgi pH regulator A;Golgi pH regulator B;Putative Golgi pH regulator C	6	12	12	8	42.7	42.7	31.3	38.484	335	27.5307	27.6737	27.4191	27.7026	27.4432	28.062	28.2113	28.3246	27.5161	28.0791	27.5928	27.7806	27.5871	28.2394	27.2617	27.7318	26.9655	26.5177	26.8506	26.8847	26.9282	27.1145	26.6209	26.8473	28.6184	27.5257	28.223	27.8978	26.0473	25.5655	25.9444	26.3962	25.96	26.7713	26.8807	26.2348	25.832	25.8762
B7ZB80;P21953;Q5T2J3	BCKDHB	2-oxoisovalerate dehydrogenase subunit beta, mitochondrial	3	14	14	14	68.9	68.9	68.9	35.507	322	26.1233	26.4273	25.9612	28.19	29.0623	29.3458	28.6508	29.8605	29.3844	29.5212	29.2664	29.5879	28.2013	25.8216	27.5263	29.0365	29.979	29.9649	30.3429	30.2406	30.1035	29.7075	30.5561	29.9494	29.4633	29.4435	29.4647	29.1178	27.6631	26.5499	28.0253	28.0798	26.1168	27.4316	27.1325	28.067	28.7127	28.9337
B7ZC38;Q9NR46;F6RPD3;Q9NR46-2;B7ZC39;F8WFB9;G5E9J1	SH3GLB2	Endophilin-B2	7	20	20	19	54.5	54.5	52.5	44.361	400	29.9714	29.7557	29.8957	29.7412	30.1609	30.3135	30.7909	30.511	30.2595	30.0785	30.6179	29.9728	31.4358	31.5157	31.3734	31.5498	30.2498	30.481	30.8834	30.6925	30.0712	28.9245	29.2494	29.7126	30.2981	30.4902	30.8695	30.1934	30.2641	30.1705	30.3969	30.4657	30.0797	29.9629	29.7023	29.9719	29.1499	28.6408
B7ZKK9;Q16537	PPP2R5E	Serine/threonine-protein phosphatase 2A 56 kDa regulatory subunit epsilon isoform	2	26	25	20	49.4	46.8	39.6	54.042	462	30.3679	30.6415	30.3827	29.9166	30.0282	29.764	29.7618	29.5461	31.0994	30.8611	30.7566	30.6443	29.6865	30.1693	30.2667	30.2606	29.6354	29.638	29.4439	29.1911	29.9639	30.1661	29.5065	29.828	29.7564	29.6076	29.3262	29.6493	30.2257	30.444	30.3664	30.3113	30.2317	30.7182	30.209	30.2285	30.3695	30.4502
O95487-2;O95487;B7ZKM8	SEC24B	Protein transport protein Sec24B	3	39	39	36	39.7	39.7	38.4	133.63	1233	31.3115	31.3332	30.744	31.2309	30.9473	30.8094	30.4286	31.4483	30.8222	30.8469	30.9546	30.69	31.6056	31.4731	31.2927	31.3572	31.2192	31.2679	31.5098	31.0267	30.8327	30.6291	31.3264	31.3065	31.1772	31.344	31.2356	31.3683	30.5994	30.8668	30.8277	30.6056	30.7787	30.8827	30.8648	31.0841	29.7586	30.2952
Q92859-2;B7ZKM9;B7ZKN0;Q92859;H0YNI3;E7EUX3	NEO1	Neogenin	6	10	10	10	11.2	11.2	11.2	154.3	1408	26.405	25.7614	25.2363	26.1875	25.6949	26.3398	25.7742	26.1899	26.0307	25.3046	26.0954	25.8549	26.1468	25.1972	25.612	25.468	26.5863	26.1354	26.3337	25.6416	25.5687	25.4174	25.1725	26.5051	24.7562	26.0608	24.9216	25.9599	26.5783	26.1274	25.6609	25.5261	26.1174	26.215	27.2627	26.1541	25.1314	25.813
B7ZKQ9;Q8WTV0-4;Q8WTV0-2;B3KW46;B4DZ71;Q8WTV0-3;F8W8N0;Q8WTV0;F5H4X0;F5H5E8	SCARB1	Scavenger receptor class B member 1	10	18	18	18	37.2	37.2	37.2	53.847	481	28.5332	28.3849	28.1598	28.4642	29.7789	29.9636	29.367	30.0422	29.713	29.4869	29.6644	28.9524	27.79	25.4111	26.6129	25.5107	26.0316	26.4989	26.4568	26.0322	28.0436	28.58	28.8012	29.1517	28.5147	29.0709	29.2099	29.5035	29.4055	29.2838	29.6532	29.339	30.6672	30.8478	31.1906	31.2692	26.1818	28.3431
Q9BQS8;B7ZKT7;Q9BQS8-3;Q9BQS8-2;C9J2W6	FYCO1	FYVE and coiled-coil domain-containing protein 1	5	72	72	72	58	58	58	166.98	1478	26.2838	25.0275	25.5321	26.6974	29.7808	28.8172	29.4706	28.2066	29.5183	29.1826	29.4465	28.9477	24.9896	26.3892	27.3287	26.8336	28.5148	30.0846	29.8565	29.8048	29.5064	29.2046	28.8706	28.2779	27.6101	25.8077	24.4708	26.9329	27.6958	29.5452	27.2634	27.7643	25.6458	26.7088	26.2048	26.3359	26.3732	28.5483
Q7Z589;Q17RM7;B7ZKU0;B7ZKU2;E9PMC9;B7ZKT8;Q7Z589-2;F5H2F0;H0YCS3;H0YET8;E9PPE6;Q7Z589-3	EMSY;C11orf30	Protein EMSY	12	22	22	20	20.7	20.7	19.1	141.47	1322	26.0873	26.2411	27.1493	25.9726	25.9381	25.0841	26.1669	25.3092	25.925	26.0023	25.3585	24.7187	25.9232	25.8261	26.3183	26.6112	26.211	25.9324	26.234	26.3171	25.3932	26.8135	26.7358	25.6019	25.7979	26.3415	25.5174	25.8202	26.2737	26.1657	25.5835	25.204	26.1683	25.9547	25.9362	27.382	26.162	26.5149
B7ZL19;Q96DN5-2;Q96DN5	TBC1D31	TBC1 domain family member 31	3	14	14	0	17.9	17.9	0	112.65	970	25.8141	26.5007	26.6181	25.404	26.9134	26.1941	26.2505	26.1966	25.9208	25.3755	26.5722	25.5586	26.0397	26.1098	25.5295	25.8214	25.5652	25.6397	26.1489	25.6798	25.7069	25.8214	26.4908	26.2249	26.193	25.767	26.247	25.7974	25.4868	26.2541	26.1728	25.2693	26.2666	26.3024	26.3249	26.3723	26.5446	26.0438
B7ZL88;Q8N8Q8;Q8N8Q8-2;Q8N8Q8-3;Q8N8Q8-4	COX18	Mitochondrial inner membrane protein COX18	5	6	6	6	20.1	20.1	20.1	37.133	334	27.2687	24.676	25.9042	26.379	26.64	25.5107	26.6185	25.4287	26.4494	26.3648	26.7331	26.4916	26.1766	25.8229	26.1609	26.055	25.5708	26.3466	27.0177	26.2185	26.8757	25.5304	26.3063	26.0951	26.143	26.1711	26.6242	25.8626	25.7333	26.5232	25.9718	25.9095	26.1951	26.581	26.4477	25.9621	26.2831	25.4707
C9IZ87;B7ZLI8;Q5JP78;P49842-4;P49842-3;P49842-2;P49842;A6NJR4;H0YAS4	STK19	Serine/threonine-protein kinase 19	9	7	7	7	26.2	26.2	26.2	35.51	321	25.5693	26.2635	25.303	25.4911	26.5748	26.5197	25.5609	25.193	25.8635	26.1854	26.1175	25.226	27.3828	26.7471	25.8806	25.9215	26.4395	26.215	25.9805	25.6528	26.651	26.2641	25.3136	25.5218	26.2549	25.6463	25.1124	25.5107	26.1472	25.5283	25.5984	26.2235	26.0108	25.1835	26.1897	26.7583	24.8995	25.8616
B7ZLM3;Q9H0E3;Q9H0E3-2;C9J683	SAP130	Histone deacetylase complex subunit SAP130	4	17	17	17	17.5	17.5	17.5	113.97	1083	27.004	26.1543	27.6033	25.505	26.7466	26.4037	25.5406	26.7398	25.9242	26.8198	26.1703	25.2421	27.5793	27.6336	27.8931	27.8159	25.9924	26.5751	26.7719	27.0045	27.7605	27.9342	26.868	26.8471	26.3441	25.4048	27.5342	27.9648	27.1608	27.5321	27.7112	27.8751	26.8911	26.9812	26.2271	25.6946	28.4935	27.815
B7ZLX3;E7EUA5;F5GWS0;Q7Z460-2;Q7Z460-3;F5H2E2;H0Y5T1	CLASP1	CLIP-associating protein 1	7	71	71	2	54.5	54.5	2.2	163.06	1477	28.8948	29.5549	29.5463	29.7503	29.2112	29.269	29.2678	29.8483	29.9766	30.1059	30.0619	29.8301	30.5639	30.7517	30.8131	30.7248	28.3122	28.9733	28.4752	28.6002	27.0044	27.8812	29.2836	29.3664	29.3133	29.2974	29.9116	29.8716	30.9838	31.1111	30.783	30.5981	29.9198	30.0748	30.2996	30.2519	31.0813	30.9975
B7ZLZ2;Q9BZQ6;H0Y498	EDEM3	ER degradation-enhancing alpha-mannosidase-like protein 3	3	31	31	31	42.7	42.7	42.7	102	905	27.7848	28.5547	28.7096	28.6132	28.1201	27.9436	28.3136	28.7602	27.5244	27.3136	27.525	25.9481	28.0084	27.9516	28.0095	27.2686	27.4769	27.8117	28.032	26.7089	27.5568	27.0706	27.1608	27.5451	28.4251	27.7979	28.1429	27.6044	27.8937	27.8596	27.5095	27.8536	28.9878	28.6715	28.8333	28.4951	26.9748	27.9278
B7ZM37;Q13370	PDE3B	cGMP-inhibited 3,5-cyclic phosphodiesterase B	2	13	13	11	18.3	18.3	16.1	118.81	1061	26.4738	26.1239	24.84	25.7215	25.3203	25.3564	24.9406	25.5608	26.1497	26.1687	25.3426	25.3497	25.4839	26.6328	26.2743	25.4178	25.4579	26.3282	26.333	25.9606	26.0678	26.4384	26.0019	25.43	26.1653	25.9319	25.9779	25.0935	25.9051	25.6243	25.8309	26.6444	26.2272	26.129	26.3232	25.9257	26.8658	25.4791
B7ZM68;Q6ZNL6;Q6ZNL6-2	FGD5	FYVE, RhoGEF and PH domain-containing protein 5	3	12	12	12	9.7	9.7	9.7	129.5	1178	25.9681	25.3365	25.7498	26.312	26.7404	25.9591	25.8316	25.7892	25.3286	26.0695	25.3986	25.7135	26.5148	27.0247	25.6949	26.0173	26.4615	25.9557	25.9543	26.7113	25.9065	27.3265	26.1107	26.2884	26.4199	25.1549	25.9074	25.7797	25.8799	26.3865	26.5673	25.933	26.3524	26.3641	26.8457	26.4257	25.7515	25.9701
B7ZM82;B3KVH1;O95785;O95785-2	WIZ	Protein Wiz	4	37	37	37	50.6	50.6	50.6	102.98	965	26.0904	27.2947	27.5313	27.4139	27.8748	28.3502	27.5428	27.2405	27.4421	27.2887	27.0763	26.8703	26.2455	26.3691	26.7886	27.3514	26.4161	26.0081	27.184	25.9768	26.5845	26.2589	25.7017	25.885	26.5769	25.8218	24.9336	27.8396	28.5548	28.4724	27.1739	27.9157	27.5301	27.905	28.2206	28.3378	27.6528	28.0075
B8X2Z3;Q6F5E8;E7EW12	RLTPR	Leucine-rich repeat-containing protein 16C	3	20	20	20	22	22	22	148.21	1372	26.4131	25.4834	26.8439	25.4503	25.8463	25.8664	25.1612	25.8339	25.958	25.9029	25.1038	26.2371	25.5731	25.6428	26.6147	25.4082	26.9964	25.9207	26.0895	26.1101	26.7554	25.6373	26.8327	26.0424	25.8829	26.3815	25.7977	26.3161	26.6963	24.6125	25.9402	25.5722	26.2704	26.3276	25.0695	26.4151	26.3415	26.2358
B8ZZ87;Q6NZ67	MZT2B	Mitotic-spindle organizing protein 2B	2	6	6	2	46.3	46.3	17.4	22.281	218	26.4559	26.7246	26.3383	28.1133	25.5754	26.5455	27.8941	28.8859	27.7573	27.7256	27.733	27.1462	29.1271	28.642	28.8292	29.0256	26.2245	25.4356	28.5596	28.85	26.242	28.3182	28.7023	28.9411	27.3558	26.5105	27.8478	28.0585	27.5971	26.3496	26.316	25.8205	28.5001	28.9218	28.1008	28.8598	27.2597	26.8711
B8ZZD4;Q86VP1-2;Q86VP1;E7ENV2;C9J7J4;F8WBU9;C9JBZ7	TAX1BP1	Tax1-binding protein 1	7	34	34	6	43.8	43.8	8.2	93.609	813	26.9878	27.1874	27.3699	26.8647	26.6501	25.8698	25.6976	25.7837	29.583	29.5868	29.6106	29.3571	26.0019	26.6202	25.2356	26.7031	28.0298	28.4815	28.9064	28.4159	26.7648	25.7701	25.7993	26.1978	25.8078	26.4229	26.3278	26.0169	26.0406	27.6654	26.165	27.1653	26.8621	26.4163	26.179	26.1103	25.6813	26.7361
B8ZZN6;P63165;B8ZZJ0;B9A032;B8ZZ67;A8MUS8	SUMO1	Small ubiquitin-related modifier 1	6	8	8	8	41.1	41.1	41.1	16.645	146	29.1761	28.8263	25.5783	29.3088	29.215	29.8649	25.9342	28.9207	29.1379	29.1507	29.4214	29.2826	29.6033	29.4118	29.4993	28.862	25.8607	26.5285	28.0225	26.1068	29.0151	29.1054	29.2582	28.7642	29.5068	29.0289	30.08	29.8128	29.4872	29.6755	30.2988	29.8441	29.4071	28.4086	29.1411	26.566	31.6103	31.6435
B8ZZQ6;P06454-2;P06454;B8ZZI3;B8ZZW7;E7EVV7	PTMA	Prothymosin alpha;Prothymosin alpha, N-terminally processed;Thymosin alpha-1	6	8	8	3	42.1	42.1	17.8	11.758	107	28.5775	28.0745	25.3946	26.0252	28.8469	25.7313	26.6357	25.8239	29.2909	28.3357	28.7328	29.6019	25.1254	26.5132	28.0285	27.9876	26.6225	27.4493	26.9951	27.9001	26.0516	27.9125	25.5581	25.8104	28.3342	29.074	28.2239	28.6167	29.5838	28.4534	30.5525	30.3002	27.9176	26.5045	28.6363	29.3067	30.661	30.4018
B9A011;F8VUN5;Q13402-2;Q13402-6;Q13402;Q13402-5;Q13402-7;F5GZS1;H0YGK2;B9A012;Q13402-3;Q13402-4	MYO7A	Unconventional myosin-VIIa	12	18	16	16	9.3	8.3	8.3	249.16	2166	25.4958	26.3443	25.6359	25.8024	25.5744	24.8757	25.4926	26.3482	25.4085	26.0968	26.2978	26.3995	26.0645	25.6897	26.4013	25.5983	27.2226	26.5852	26.5869	26.2669	26.683	25.9859	25.3202	25.8279	25.4826	27.0239	26.2553	25.6201	25.9829	25.7266	26.1327	26.2112	25.8104	25.9272	26.7514	26.7645	26.2591	25.1334
P0CG04;B9A064;P0CG06;P0CG05;P0CF74	IGLC1;IGLL5;IGLC3;IGLC2	Ig lambda-1 chain C regions;Immunoglobulin lambda-like polypeptide 5;Ig lambda-3 chain C regions;Ig lambda-2 chain C regions	5	5	5	4	74.5	74.5	60.4	11.348	106	26.5354	25.8305	25.591	25.7047	25.4273	25.0354	25.7867	26.4739	26.6808	25.7113	26.0902	25.8427	26.0497	25.7922	26.2148	26.6293	26.2408	25.7559	26.3972	26.3103	26.0589	26.3369	26.505	25.6819	25.5372	25.9451	25.9683	25.9867	26.4136	26.1047	26.5623	26.0618	27.1518	26.5734	26.7402	26.096	25.8435	25.5762
B9EGG0	ANO6	Anoctamin-6	1	33	33	2	40.1	40.1	4	108.43	931	26.5581	26.5363	26.4635	25.792	30.9271	29.9158	30.578	30.1522	29.0618	29.6536	29.658	29.8282	26.0842	24.877	25.8533	26.4792	30.2566	30.4449	30.112	30.7149	27.2171	26.9629	28.1681	26.6359	30.8422	30.2869	30.9081	30.2546	26.0327	29.1046	27.3239	25.4482	26.4605	27.5599	26.0635	26.6608	24.0787	26.6568
F8VWA6;B9EGP5;Q7Z3U7-3	MON2	Protein MON2 homolog	3	66	66	1	47.2	47.2	1	187.32	1688	29.4987	29.6889	29.2523	29.5915	29.945	29.8382	29.8338	30.4366	29.8284	29.8385	30.0531	29.44	29.4488	29.3337	29.2746	29.3991	28.1583	28.6818	28.6905	28.1417	29.2095	28.4417	29.5347	29.7412	29.2125	29.1141	29.308	29.0813	29.0188	29.8067	29.1911	29.248	28.5483	29.1321	28.9413	29.272	27.0927	28.6155
B9EGQ7;O43432;F5H564;Q504Z1;B4DXR2;H0YGB3;O43432-2;Q5SWD0;B1AN91;Q68DC6	EIF4G3	Eukaryotic translation initiation factor 4 gamma 3	10	63	56	3	44.6	40.5	1.7	177.28	1591	28.0727	29.1079	28.0515	28.0409	29.8508	29.4874	29.3294	29.6429	28.5998	28.8918	28.7729	28.6521	29.1895	28.8978	28.6739	29.3942	26.7891	26.5219	26.6839	26.9392	28.4599	28.8653	28.0198	28.9291	30.1646	30.5442	30.2256	29.9316	31.5291	31.3906	30.9995	31.3719	29.6006	29.5689	28.64	28.9171	29.7007	29.361
C1P671;C9JVI5;Q96MU8-3;Q96MU8;Q96MU8-2	KREMEN1	Kremen protein 1	5	3	3	3	11.6	11.6	11.6	51.898	475	26.6944	25.6198	25.7123	26.4127	25.0218	26.8339	26.0644	26.7814	25.42	25.4256	25.4559	25.199	26.7314	25.9118	26.9143	25.2638	26.3812	26.4287	25.5195	25.5488	26.0744	26.6247	26.6579	25.8056	25.2903	25.9484	26.0514	26.4305	26.9845	25.7962	26.3128	25.4886	25.3812	25.6602	26.5432	26.0919	25.5659	25.4565
C4AMC7;Q6VEQ5;A6NE85;E7ER56	WASH3P;WASH2P	Putative WAS protein family homolog 3;WAS protein family homolog 2	4	16	16	3	35	35	8	49.994	463	27.3015	28.2205	28.2287	25.7551	29.0865	28.7512	28.9595	29.0962	28.532	28.1944	28.5516	28.3292	26.1172	25.5668	25.8821	25.9659	28.3934	28.5562	27.9082	27.5839	28.1971	26.9367	27.4036	28.4815	25.5053	28.1823	28.0586	27.8579	28.5535	28.6663	28.7883	28.4685	26.7338	25.8069	26.8841	27.6207	28.413	27.7195
C5HU01;Q9NP71-2;Q9NP71;Q9NP71-4;Q9NP71-3;Q9NP71-6;Q9NP71-5;C9JDF5	MLXIPL	Carbohydrate-responsive element-binding protein	8	18	18	17	29.2	29.2	28.3	82.245	759	26.5029	26.5577	28.2478	27.9814	24.8249	25.7653	26.1618	25.6792	25.1252	25.7411	25.4461	25.1441	27.3161	26.9224	26.3338	25.4658	26.769	28.1294	27.7723	28.1188	26.0233	26.2036	26.4177	26.425	24.6553	25.7194	25.9024	26.0824	26.8279	26.1577	26.285	25.4674	27.0854	26.3509	27.2403	26.6241	26.2895	26.1973
C6G496;P56270;G5E927;F5H7A6	MAZ	Myc-associated zinc finger protein	4	7	6	6	18.1	16.5	16.5	46.365	454	25.8279	25.4928	25.9414	25.6573	25.7497	25.8917	25.0406	25.588	26.5172	25.9722	26.4832	26.4738	25.3426	26.2052	26.1466	25.429	25.8475	25.6291	26.521	25.7726	26.131	26.8288	25.9644	25.6248	25.4495	25.6962	25.6039	25.8249	26.0325	24.1226	26.3598	26.6331	26.7366	26.3457	27.7376	26.4593	26.0562	26.1131
C9J0I9;Q86WB0;Q86WB0-3;Q86WB0-2;C9J672;F8WAU5;F8WBD7;F8WDK5;F8WF13	ZC3HC1	Nuclear-interacting partner of ALK	9	20	20	20	55.3	55.3	55.3	50.562	459	28.7001	28.3669	28.2852	28.1284	29.5101	28.604	28.0835	29.5228	28.7339	28.9066	28.7122	28.9026	29.078	29.3686	29.1594	28.7999	28.2227	28.4113	28.435	28.1347	28.8446	29.0199	29.3587	29.1938	29.2779	28.8915	29.0499	29.0134	29.1956	28.7288	29.0123	28.4596	27.8931	28.2183	27.6701	27.9946	28.6967	28.6662
C9JE98;C9J239;C9J0Q5;Q9Y618-5;Q9Y618-4;Q9Y618;C9JJF6;C9JFD3;Q9Y618-3;C9J7T7;C9JQE8;Q9Y618-2;C9J330;H0Y5V2;H0YGK8;C9JNV9	NCOR2	Nuclear receptor corepressor 2	16	75	75	71	40.8	40.8	39.5	268.04	2458	25.8491	25.9382	24.9977	25.8118	26.6404	27.1746	27.1701	26.1886	26.7184	25.1601	27.7262	26.0351	27.8981	27.4088	27.2406	27.9281	26.3653	26.6057	25.4673	25.9284	26.0204	27.0277	27.303	25.675	25.0143	25.5042	25.2031	26.0922	28.5363	28.2841	27.9861	27.2824	26.5966	24.5384	27.3139	26.5143	27.2145	27.3151
F2Z3A6;C9J154;Q9HBM0	VEZT	Vezatin	3	16	16	0	32	32	0	83.249	731	26.7347	25.8173	26.5831	26.6776	25.7305	26.2297	25.4997	25.1781	25.4298	26.2784	26.3738	25.4555	26.3721	27.3447	26.2609	25.3154	25.4781	25.5034	25.753	26.5986	24.7951	25.7999	25.6979	27.4016	25.0672	25.6224	25.4263	25.7755	26.1561	26.3746	26.3864	25.3881	26.4589	25.7785	26.1503	25.6723	26.0128	26.9428
C9J1K9;Q86VW0;H0Y774;C9J4X8;C9JHW6;F8WFB2	SESTD1	SEC14 domain and spectrin repeat-containing protein 1	6	14	14	14	22.4	22.4	22.4	79.242	695	25.6579	25.6293	25.5749	26.2726	25.1826	25.8711	25.6385	25.5425	25.6075	25.6977	25.7286	26.7527	25.8085	26.074	26.3761	26.046	25.718	26.7686	26.4026	26.6994	26.4472	26.1321	25.1482	25.1486	25.1785	25.4884	24.8444	24.9194	26.2552	25.222	25.0704	25.6079	25.778	26.9614	26.2327	26.6575	25.7587	24.8124
C9J1R1;Q9Y6K9;Q9Y6K9-2;A8MV29;E7EU78;F8W9A9;C9JZ85;Q9Y6K9-3;C9JN51;C9JH59;C9JCG6	IKBKG	NF-kappa-B essential modulator	11	14	14	9	41.1	41.1	28	48.069	418	26.5159	26.5309	25.9424	26.2243	25.8058	24.856	25.8929	25.714	26.2084	27.2619	27.6315	25.8766	26.5549	25.4971	26.5232	27.4686	25.3097	27.549	27.0884	26.7906	25.827	26.8742	25.8169	26.9688	26.8694	25.7649	26.5712	27.3899	28.0823	26.4343	27.6521	27.7491	25.9216	27.4397	26.8388	26.2681	26.4431	26.8399
Q5JS54;C9J2F8;D6RB92;F8WBZ2;D6REN3;F2Z3E0	PSMG4	Proteasome assembly chaperone 4	6	9	9	4	94.3	94.3	48	13.775	123	27.0623	28.2953	26.3986	28.4543	25.5198	27.8738	27.1518	28.3522	27.8974	27.3909	27.3467	27.3794	27.6188	27.3464	27.8094	27.101	29.1319	28.9761	28.5444	28.9448	28.3972	28.7071	28.678	28.9911	27.4652	27.9375	27.2802	27.7172	26.9475	26.2551	26.3095	26.8174	28.1459	28.8956	29.981	29.7461	25.0225	26.5027
Q16864;C9J2K4	ATP6V1F	V-type proton ATPase subunit F	2	7	7	7	69.7	69.7	69.7	13.37	119	26.1364	27.654	28.2249	28.2223	26.9598	28.1802	27.382	27.3436	28.1312	28.3877	25.0273	25.4822	26.7773	25.2768	25.6513	26.5955	28.3262	28.7479	28.9682	29.5699	27.6744	25.559	27.3414	27.2709	27.2396	26.9841	27.6687	24.981	27.9234	25.9278	27.6021	27.5795	25.4768	26.6599	25.9739	27.0166	28.0109	27.8932
C9J2U4;Q96BW9	TAMM41	Phosphatidate cytidylyltransferase, mitochondrial	2	18	18	3	61.4	61.4	5	38.078	337	28.5913	28.718	28.8807	28.3158	29.1711	29.1805	28.44	28.7508	27.8434	28.1169	27.6906	27.7858	27.0345	26.8876	26.67	26.1352	29.7598	29.7557	29.3708	30.0839	28.488	27.9801	28.3925	28.3319	29.5688	29.0617	28.0849	29.187	28.2821	28.3891	28.1039	27.9052	28.3735	28.6993	28.5033	28.2124	30.1836	30.2287
C9J2Y9;P30876;C9J4M6;C9JMN3;C9JZW8	POLR2B	DNA-directed RNA polymerase;DNA-directed RNA polymerase II subunit RPB2	5	69	69	69	61.8	61.8	61.8	133.06	1167	32.129	32.1593	31.9935	32.1516	31.2173	31.3529	31.4199	31.3187	31.0795	30.9053	31.1107	31.3854	30.7092	30.9713	30.5415	30.7068	31.474	31.6221	31.7562	31.5202	32.0294	32.1524	32.0624	32.2214	31.6785	31.5199	31.5125	31.281	31.0419	30.8788	30.9927	30.9251	31.4157	31.3727	31.3913	31.2791	31.5436	31.6395
C9J3D7;Q9UKG9;Q86V17	CROT	Peroxisomal carnitine O-octanoyltransferase	3	18	18	1	40.8	40.8	2.8	65.883	574	26.2798	26.2736	25.6696	26.9536	25.1951	25.4922	25.803	26.2788	26.0591	26.3334	25.8242	25.8945	27.2553	27.0897	25.5129	25.7885	26.4674	24.9745	26.0959	25.4501	26.2082	26.1534	26.0928	26.0269	26.6654	25.3705	25.7019	26.0898	29.1753	29.311	29.1863	28.7184	25.6574	26.2023	26.9658	25.8847	25.9972	25.8248
C9JW41;Q9NQ55-2;Q9NQ55;C9J3F9;A8MV53;C9J3W3;C9JHF7	PPAN	Suppressor of SWI4 1 homolog	7	15	15	15	37	37	37	51.872	460	26.5017	26.3054	26.195	25.3963	27.1691	28.2141	27.15	27.3648	25.2123	25.9726	25.9356	27.5707	26.2159	26.094	26.3405	25.8674	25.719	25.0177	26.8067	25.6016	27.3147	26.9415	25.774	27.7531	26.1258	26.7374	26.2307	26.7233	25.9013	27.1156	25.1499	26.5245	25.8622	27.0959	27.5845	27.2023	26.3873	26.6036
Q9BWE0;C9J3L7;E7EVL6;C9J7N1	REPIN1	Replication initiator 1	4	26	26	8	50.6	50.6	15.3	63.574	567	29.918	28.1258	27.8798	27.8364	25.7927	27.098	25.4224	27.4683	29.3383	28.3336	28.3769	28.3988	26.3051	27.2393	25.7663	26.0058	27.6655	27.4732	27.4013	27.6589	29.6475	28.875	29.4311	29.9054	27.8422	26.5502	25.5832	26.9238	27.4907	27.6603	28.1356	27.3733	28.037	28.387	28.8941	28.9098	28.1056	28.3402
C9J494;Q9H000;B4DPR4;F5H0I9	MKRN2	Probable E3 ubiquitin-protein ligase makorin-2	4	15	15	14	35.5	35.5	33.8	46.68	414	25.2429	24.5142	25.2183	25.4386	25.8221	26.2811	25.7952	27.2107	27.0181	25.6905	25.9527	27.2342	27.3723	27.2167	26.9077	25.9956	27.9295	27.7262	26.3754	27.7474	26.3889	26.1556	26.4372	26.4471	26.6873	26.8258	24.8767	25.7321	26.974	25.3847	26.92	26.6302	27.4619	26.7964	26.835	27.046	27.7154	27.9965
F8W038;Q8IXM2;C9J4G0;H0YIS7;F8W1H0	C17orf49;BAP18;RNASEK-C17orf49	Chromatin complexes subunit BAP18	5	11	11	4	66.9	66.9	28	16.29	157	27.3131	27.2968	27.1304	27.6438	27.6384	28.0058	27.7742	27.9895	28.187	25.484	28.3434	28.4028	28.7747	28.6607	28.6284	28.4011	26.2545	26.7911	26.4751	26.152	27.2085	26.9858	27.6111	26.8949	26.7027	25.5192	26.7279	25.555	28.0125	27.454	27.7718	28.2767	25.9811	26.8544	26.8927	26.6621	26.3384	25.883
C9J5P2;P11388;P11388-2;P11388-3;P11388-4;C9J4C3	TOP2A	DNA topoisomerase 2-alpha	6	78	61	61	50.5	41.7	41.7	178.88	1568	28.1241	28.5788	28.1105	24.5407	27.5441	26.6263	26.3373	26.3678	28.8027	28.9421	28.0485	28.9459	29.7769	29.1012	29.6011	28.4367	25.7346	26.0782	25.8181	25.5602	25.6343	25.7508	26.1973	26.4221	28.4906	29.8221	29.4501	29.8592	31.5453	31.8842	30.087	31.1014	28.9905	29.8903	29.9232	29.6445	30.404	30.9653
C9J5X1;P08069;H0YNR0;H0YMJ5	IGF1R	Tyrosine-protein kinase receptor;Insulin-like growth factor 1 receptor;Insulin-like growth factor 1 receptor alpha chain;Insulin-like growth factor 1 receptor beta chain	4	42	42	38	39	39	35.5	154.79	1366	26.2493	26.3108	26.5573	26.6721	23.7646	26.2618	26.0301	25.7051	26.1718	26.3337	27.0541	26.2752	26.4389	26.0642	26.7986	26.398	25.7827	27.3614	26.5077	25.908	26.4225	26.859	24.331	26.7717	25.5119	25.6792	26.1052	25.1342	25.4568	25.8779	26.3487	25.6348	24.6538	26.0614	26.1217	25.651	30.4536	31.1375
P19801;P19801-2;C9J690;E7ER24;C9J2J4;C9J0G8;E7ET94	AOC1	Amiloride-sensitive amine oxidase [copper-containing]	7	31	31	31	48.5	48.5	48.5	85.377	751	23.7147	25.5244	26.4134	25.7547	25.7797	25.3327	25.4904	25.8716	26.056	25.6709	26.1221	25.185	26.4172	26.256	26.0637	25.7775	27.0118	26.8921	26.0736	26.136	25.9429	26.5887	26.4396	24.8308	27.6701	27.1556	27.9811	27.9112	26.8132	25.3083	26.3437	25.9	25.3545	26.4703	26.9398	25.8064	26.2683	25.8295
C9J6C0;Q6PIF6;Q6PIF6-2;B9A063;F8WBZ4;C9JC21	MYO7B	Unconventional myosin-VIIb	6	67	67	65	36.8	36.8	35.7	241.7	2117	29.4154	29.6002	29.3559	29.5181	25.7091	27.1008	26.4336	26.8509	25.567	25.5639	26.8705	26.0713	26.8072	26.158	25.4458	26.5469	25.8595	25.9801	26.1488	26.3242	26.0592	24.9553	26.3888	25.7127	27.1297	26.7247	26.939	28.4302	25.922	25.9612	26.2675	26.028	26.119	25.4444	26.2438	26.0032	25.7404	25.6438
C9J6N5;C9JQ40;C9JW51;Q9H098;C9J3Q3;Q9H098-2;C9JP05;C9JYP1;C9J6Y8;F8WCJ2	FAM107B	Protein FAM107B	10	7	7	7	54.4	54.4	54.4	14.943	125	24.8241	26.485	26.2374	25.9728	26.5652	26.8024	24.7664	26.7487	27.6445	27.4832	26.1881	27.3603	26.2701	26.1308	25.3136	26.9151	25.5713	25.9412	27.0348	25.9202	26.6294	25.8259	26.6422	25.7959	25.4576	26.9382	26.187	25.683	25.2327	26.4226	26.0269	25.5598	25.9282	25.9034	25.8993	26.4386	27.4777	25.1334
C9J8B8;Q969S8-2;Q969S8;Q969S8-4;E2QRD2;Q969S8-5;Q08AP5	HDAC10	Histone deacetylase 10	7	8	8	8	20.8	20.8	20.8	66.217	619	25.6912	25.1413	25.8453	26.0109	24.6079	25.0517	26.0794	25.7184	25.9629	25.6677	25.8795	25.666	26.2554	25.9645	25.5393	25.7245	26.5732	25.5408	26.5428	25.4292	26.4471	25.8266	26.028	25.6599	26.8647	25.0489	25.6484	26.4384	25.5603	26.378	26.1646	25.5542	26.7761	26.5486	26.3157	26.4209	25.7983	26.8146
C9J9G0;Q8WVV9-4;Q8WVV9;B7WPG3;Q5JB52;C9IYN3;Q8WVV9-3;Q8WVV9-2;C9JJZ7	HNRNPLL;HNRPLL	Heterogeneous nuclear ribonucleoprotein L-like	9	25	24	24	65.5	65.5	65.5	59.663	537	30.3833	30.4677	30.2376	30.6132	30.6328	29.0619	28.7837	29.9541	29.7704	29.9421	30.2733	30.5078	28.7673	29.2682	29.0681	28.4321	28.999	28.6567	29.4665	29.5404	30.0986	30.3093	30.0725	30.1628	29.8961	29.7648	30.3554	29.705	29.8146	30.0221	30.4046	29.7712	29.2681	28.8731	29.3758	29.2794	30.8315	30.9314
C9J9I1;Q9C0D9;C9JAG1	SELI;EPT1	Ethanolaminephosphotransferase 1	3	3	3	3	13.7	13.7	13.7	43.993	386	28.286	28.2442	28.5183	29.0269	27.8617	28.0865	27.9783	27.7116	29.3498	29.7189	28.543	29.2014	27.6897	28.2241	28.0038	28.1086	28.6707	28.4536	28.4212	28.3128	26.2836	26.6086	26.0961	26.4515	27.4158	26.2187	27.7273	27.9454	26.8316	25.2228	25.9461	25.9024	29.3233	28.9989	29.1199	27.48	26.0136	27.0253
C9J9K3;P08865;A6NE09;C9JQR9	RPSA;RPSAP58	40S ribosomal protein SA	4	21	21	21	76.5	76.5	76.5	29.505	264	34.2459	34.2316	34.5335	34.578	34.1884	34.7159	34.6839	35.2905	35.1479	35.0068	34.8312	34.965	35.0258	35.0383	34.9919	34.9424	34.2871	34.215	34.3223	34.266	35.0399	35.0028	35.5207	35.4659	34.1317	34.3906	34.5667	34.4725	34.2462	34.4061	34.5918	34.5672	35.7446	35.7009	35.7241	35.7076	34.8505	34.7145
C9JQB1;C9J9V6;O75414;C9J1J2;O75414-2	NME6	Nucleoside diphosphate kinase;Nucleoside diphosphate kinase 6	5	7	7	7	51.1	51.1	51.1	16.188	141	27.2864	26.2708	25.4157	26.7783	27.1886	26.4817	26.6724	26.9004	26.6975	26.8808	26.8974	26.9632	26.2771	27.1477	26.0194	25.5083	25.7897	25.4045	25.3626	25.9823	27.463	27.3694	27.3098	27.4628	25.979	26.043	27.746	26.4235	28.1912	25.4631	27.2016	27.5225	26.9803	26.6534	26.7158	26.532	27.415	26.8357
P01344;P01344-2;C9JAF2	IGF2	Insulin-like growth factor II;Insulin-like growth factor II;Insulin-like growth factor II Ala-25 Del;Preptin	3	7	7	7	45	45	45	20.14	180	24.8486	25.8198	27.0999	26.3546	25.4513	25.3234	25.9078	25.7352	25.3721	25.4089	25.2171	26.0259	26.3565	25.3651	26.2172	26.1993	26.6503	26.5633	26.1822	26.0834	25.5479	26.0337	26.2627	26.2582	25.6653	25.4635	25.2491	26.5266	28.2089	25.5144	26.721	27.0945	26.1962	26.0556	26.11	26.7709	25.5786	25.0492
C9JAW5;C9JNU6;Q9Y241;Q9Y241-2;A8MV81	HIGD1A	HIG1 domain family member 1A, mitochondrial	5	3	3	3	59	59	59	8.8131	83	27.4547	27.5566	27.9512	26.6731	26.3711	26.7751	25.7498	27.9284	28.5693	29.4151	28.8086	29.2025	27.7828	26.6672	25.95	25.5466	28.8847	28.5948	28.357	28.5652	25.7647	26.4525	25.4224	27.1027	26.089	26.8351	27.7125	25.8045	25.3113	25.0818	28.5852	27.8093	28.6219	27.8486	28.0207	26.8023	25.6266	26.2553
C9JB13;Q9NW68-2;Q9NW68;Q9NW68-7;Q9NW68-3;Q9NW68-8;B4DM89;Q9NW68-9;Q9NW68-5;Q9NW68-4;E9PS77;F8W6C6;E9PNA9;E9PQA7;B4DE39	BSDC1	BSD domain-containing protein 1	15	12	12	12	42.7	42.7	42.7	46.159	422	26.2725	26.3658	25.8781	27.1883	25.0333	25.9745	26.1201	25.7675	25.2264	27.1029	26.4868	27.4839	26.6591	26.5242	26.7724	27.542	27.3658	28.2981	29.2052	28.8138	25.4998	26.2317	25.6485	25.4821	26.6089	25.5105	26.9038	25.3856	26.1796	25.3037	25.8549	26.5204	26.8132	26.9922	26.5723	27.4349	27.2324	26.4932
C9JBG5;Q8NBJ9;Q8NBJ9-2;F5H8L4;E9PME7;E9PID9;E9PMC3;H0YEI3;E9PPN9;Q1RMF0	SIDT2	SID1 transmembrane family member 2	10	11	11	11	16.6	16.6	16.6	96.728	855	25.9147	25.8163	24.9035	25.7406	25.0872	26.0555	25.2443	27.1213	25.0873	25.8691	25.3411	25.6164	26.1627	26.6351	25.8541	26.5264	24.8549	26.0928	27.19	26.1506	26.0255	24.9374	26.4917	26.2017	25.4457	25.1913	26.059	25.4634	26.4951	26.1132	26.7365	26.0677	26.7648	27.0229	26.6422	25.8793	25.5934	25.6897
C9JBL1;Q9Y6A9	SPCS1	Signal peptidase complex subunit 1	2	2	2	2	21.2	21.2	21.2	9.2748	80	26.3962	28.4161	28.3646	27.5155	26.9017	25.3048	25.9301	26.7566	26.5039	26.8169	26.4372	26.9308	25.8759	26.9295	26.6676	26.3134	26.5334	26.6333	26.4349	26.9869	26.6381	26.4257	26.1473	26.5502	26.8802	26.0482	25.6889	26.1908	25.5232	27.5188	26.9714	25.636	25.1937	26.292	25.7103	26.5699	25.7372	26.2354
E7ETN2;C9JBZ0;O00167-2;O00167	EYA2	Eyes absent homolog 2	4	2	2	2	7.1	7.1	7.1	55.745	508	26.248	26.1514	26.0393	26.0788	25.993	26.7578	25.59	26.2495	26.0007	25.7963	25.9891	26.0238	26.6409	25.4848	26.46	25.3103	25.7875	26.3446	25.0177	26.2578	26.2472	25.9171	26.8874	26.4751	26.1066	26.3623	25.6478	25.5133	25.9243	25.565	25.5623	25.2067	26.0681	25.5682	26.4517	26.6618	26.1886	26.696
C9JBZ4;Q9BT25;Q9BT25-2	HAUS8	HAUS augmin-like complex subunit 8	3	13	13	13	46	46	46	44.786	409	26.9147	25.715	25.217	25.5311	25.9884	25.784	26.3225	26.0464	25.8978	26.1787	25.7287	25.9018	28.0386	25.9912	25.5109	28.0586	25.9694	26.5066	25.9078	26.384	26.2072	26.2047	25.4556	26.2321	26.226	26.375	24.8478	25.9779	27.0243	25.384	27.6244	27.0593	26.2607	26.291	27.962	26.7816	26.5148	26.6966
C9JCC6;Q14919;Q14919-2;E9PQX9;E9PNC7;E9PMW2	DRAP1	Dr1-associated corepressor	6	9	9	9	40.1	40.1	40.1	23.205	212	30.3993	29.1357	29.8557	29.4059	29.9727	26.0364	25.4974	29.911	29.275	29.3987	29.4174	28.9378	29.8981	30.4042	25.5874	26.2583	29.3495	29.1037	28.71	28.9342	25.2437	25.2692	28.2142	28.704	29.8743	29.7129	29.0871	29.5226	30.1085	29.8128	30.3054	29.8965	29.6228	28.4656	26.1653	29.8672	29.015	30.0033
Q9HD43-2;C9JCH2;Q9HD43	PTPRH	Receptor-type tyrosine-protein phosphatase H	3	12	12	12	18.1	18.1	18.1	103.48	937	25.9714	26.5658	25.8458	25.9485	25.5542	25.8684	25.7462	27.0676	26.0755	25.9824	25.0018	25.0456	25.7862	25.8759	26.6262	25.9105	26.3709	26.0493	27.1089	26.2	25.626	26.4012	26.3178	26.8675	26.8399	26.5796	26.1851	26.2574	25.1207	25.5498	26.1513	25.7477	26.3122	26.0631	26.4498	26.1822	26.5877	25.5566
C9JCH9;Q9BXB1;G5E9B3;E9PK51	LGR4	Leucine-rich repeat-containing G-protein coupled receptor 4	4	11	11	11	19.5	19.5	19.5	98.419	888	26.1255	25.6717	26.0227	25.9923	24.5412	25.4438	26.0156	25.8676	25.4863	25.801	26.7022	26.6376	26.2868	25.3298	26.738	26.7858	25.6889	26.4691	27.4293	26.006	25.9258	25.7172	26.2719	25.9192	26.2376	25.0864	25.6244	25.7104	26.2087	26.0052	25.9831	25.8814	26.4174	25.861	27.0997	26.5683	26.0781	25.6686
C9JE12;C9JCW7;Q9BVT8	TMUB1	Transmembrane and ubiquitin-like domain-containing protein 1	3	4	4	4	40.8	40.8	40.8	16.12	152	26.8829	25.959	25.7832	25.7872	25.7505	25.8874	25.9813	26.0864	27.3148	26.531	27.9901	27.0503	26.1131	25.6525	27.0859	26.0078	26.1294	27.1085	25.729	25.7313	25.3026	26.7629	26.4758	24.821	25.2099	25.7049	26.1081	25.8377	26.5701	26.429	27.0824	27.2063	26.7204	27.1726	27.6946	27.1608	25.927	27.0365
C9JDG0;Q9NSV4;A8MYX0;Q9NSV4-6;Q9NSV4-7;F8W838;C9JDG2;A6NG52;Q9NSV4-1;Q9NSV4-2	DIAPH3	Protein diaphanous homolog 3	10	51	51	1	50.7	50.7	0.8	136.88	1193	27.1153	25.1425	27.2786	26.7637	25.6203	25.7265	25.7388	25.8878	27.333	26.4752	27.013	26.1945	31.0549	31.0666	31.1794	31.2702	26.4796	26.178	26.485	25.0224	25.5977	26.05	26.2366	25.8311	25.883	24.7731	25.5511	25.6179	25.4848	25.9043	26.1981	26.5637	27.6905	27.1851	26.2389	26.239	26.9827	26.4295
Q5JRG1;C9JDH3;Q9BVL2-2;A6NI12;Q9BVL2	NUPL1	Nucleoporin p58/p45	5	12	12	12	29.4	29.4	29.4	49.095	463	28.7265	28.7628	29.145	28.9713	27.4145	28.112	28.5648	28.1758	28.9865	28.6607	29.1306	28.3609	29.4821	29.1554	28.9879	28.9576	25.383	25.9444	26.4034	27.0787	29.0345	29.0755	28.9256	29.1463	29.6727	28.8257	29.4443	29.0065	28.5113	28.9123	28.7144	28.5988	29.4659	29.539	29.5225	29.4783	28.7274	28.4743
C9JDN2;Q6ISB3;Q6ISB3-2	GRHL2	Grainyhead-like protein 2 homolog	3	13	13	13	32.2	32.2	32.2	71.044	625	26.4654	24.9113	26.8506	27.2403	26.5926	27.0034	25.749	26.007	25.6979	26.0636	25.8171	26.8443	26.2304	26.5374	26.4478	26.1176	26.2838	26.5617	25.8122	25.1487	27.2014	25.9096	26.5369	27.1652	25.7598	25.0452	25.4121	25.3066	26.0248	25.4446	25.637	26.4547	27.0348	25.8149	26.4346	27.1416	26.0594	25.957
C9JDW6;Q5HYK7-2;Q5HYK7;Q5HYK7-3;Q5HYK7-5;Q5HYK7-4	SH3D19	SH3 domain-containing protein 19	6	24	24	24	33	33	33	86.166	787	27.5407	27.5681	24.8576	27.4054	27.2079	27.3427	27.9126	27.8774	26.1432	26.6855	26.1622	26.8747	25.1659	25.7481	25.7685	25.711	28.1274	27.8607	28.5081	27.9942	26.0785	25.1766	25.8205	26.7952	25.998	25.5542	26.632	25.767	26.7096	25.6841	26.1344	26.873	26.579	26.5682	26.2443	27.1701	25.8294	26.5653
C9JEA7;Q9BRC7;C9JI17;Q9BRC7-2;C9JRJ2;C9JAE4	PLCD4	Phosphoinositide phospholipase C;1-phosphatidylinositol 4,5-bisphosphate phosphodiesterase delta-4	6	13	12	12	21.5	20.7	20.7	91.011	794	26.8605	25.8885	25.6616	26.3607	26.2732	26.411	25.3545	25.8508	25.5313	24.4899	26.1885	25.2691	25.7387	26.0997	26.2735	25.5343	26.6304	25.9476	26.0923	26.2383	26.395	26.0398	26.1078	26.2419	26.0533	25.6397	23.6923	26.0061	26.7144	25.0237	25.3843	25.8132	26.3026	25.8578	26.7292	26.2639	25.8876	25.8947
C9JG97;C9JEH3;Q13685;C9JTS3	AAMP	Angio-associated migratory cell protein	4	15	15	15	48.4	48.4	48.4	44.693	415	27.3295	26.1097	27.7205	27.2449	28.5906	28.5558	27.2818	27.8995	29.6557	29.365	29.6803	29.2745	29.2368	29.449	29.3746	29.5191	26.9955	27.2851	25.3776	27.7609	28.9901	29.5836	28.667	28.2957	29.7638	29.3798	30.1994	29.4304	28.7207	27.5116	28.8888	28.321	28.7057	28.6322	28.7119	27.4425	28.6119	28.8199
C9JEH7;P22090	RPS4Y1	40S ribosomal protein S4, Y isoform 1	2	20	9	4	62.6	37.8	22.9	29.383	262	29.1472	28.9211	29.2792	29.6952	30.1938	30.0832	29.6703	30.8137	29.9901	29.6558	29.4219	29.6666	25.4937	25.0419	25.4718	25.9462	27.6101	27.8924	27.9507	26.8379	26.1388	25.7782	26.1329	27.1997	30.6419	30.7532	29.7121	30.3088	25.3064	26.3705	26.8498	25.8388	26.9438	26.6661	27.0853	26.3367	25.365	25.7043
C9JEJ2;P49585;C9J050;B4E322;C9J2E1;C9JPY0;C9JVS0;F8WAZ5;F8WBU2	PCYT1A	Choline-phosphate cytidylyltransferase A	9	22	22	17	65.8	65.8	48.4	43.263	380	29.4774	29.835	29.3588	29.6678	30.7895	30.5622	30.9409	31.0052	30.7391	30.8418	31.3058	31.2714	29.491	29.4299	29.0408	28.5368	30.5129	30.5222	31.1694	30.8686	30.0347	30.0493	30.4272	30.1761	31.0973	31.0343	30.9204	30.7067	30.179	29.9263	30.0984	29.7049	29.1261	29.7146	29.2444	29.637	29.3698	29.1125
C9JEP3;Q5W0V3-2;Q5W0V4;Q5W0V1	FAM160B1	Protein FAM160B1	4	31	31	2	60.7	60.7	1.6	83.743	738	27.8199	28.3463	28.793	28.6904	28.615	28.4683	28.7261	29.429	28.4613	28.9801	29.0648	28.9346	29.9134	29.8903	29.6408	29.427	29.1241	28.9193	29.1598	28.752	28.3424	28.9525	28.4241	28.7003	28.7334	28.7547	28.6509	28.4106	25.0052	27.8269	25.9807	27.4795	28.733	28.5979	28.97	28.0976	26.936	27.5496
C9JF17;P05090;C9JX71;F8WBT9	APOD	Apolipoprotein D	4	8	8	8	35.3	35.3	35.3	24.158	215	25.7156	26.1113	24.1899	25.7095	26.3845	26.1718	25.246	26.633	25.8886	25.9586	26.1828	26.4023	25.599	26.2395	26.0505	26.4721	26.5808	25.8191	25.7542	26.2801	25.2234	26.171	25.812	25.5906	25.8295	26.98	27.8304	24.6466	26.0576	26.5714	26.5263	25.5235	26.5896	25.6381	26.8064	27.3005	26.5074	25.9515
C9JSK7;E7EW39;C9JFA8;Q7Z2H8;E5RHG5;C9JI34;E5RG64;E5RI40;H0YB60	SLC36A1	Proton-coupled amino acid transporter 1	9	3	3	3	12.2	12.2	12.2	43.487	386	25.2045	25.1947	26.1461	25.7759	25.3983	25.6141	25.7061	26.1281	26.0035	26.2926	26.0141	26.0403	26.6568	25.7627	25.9369	26.0635	26.7809	26.0063	27.0493	25.7981	26.9608	24.7344	26.2102	25.577	25.3934	24.8725	25.3411	25.4532	25.558	25.7	26.2456	26.1994	25.3951	26.282	26.6627	26.7524	26.1646	25.9468
C9JFR7;P99999;CON__P62894	CYCS	Cytochrome c	3	10	10	10	66.3	66.3	66.3	11.333	101	33.4556	33.246	33.2528	33.694	32.6237	32.6011	32.6597	32.7522	33.5566	34.096	34.0543	34.1923	32.7768	32.7801	32.6116	32.8166	34.0236	33.9272	34.1456	34.1077	34.0623	33.1637	34.0473	33.8261	33.8281	33.7503	33.7655	33.7498	33.5897	33.0157	33.3402	33.5797	33.1265	33.4506	33.6923	33.7213	32.9643	32.8418
C9JFV7;O94761;E9PIW8	RECQL4	ATP-dependent DNA helicase Q4	3	21	21	21	27.8	27.8	27.8	132.95	1207	25.7846	25.2309	24.8866	25.9768	26.2569	26.3895	26.6619	26.9786	26.9148	26.6141	27.1755	26.1973	26.0926	26.7959	26.2317	26.4459	25.9652	26.1862	26.0323	26.445	26.3386	25.9572	26.9776	25.7141	25.994	25.8583	26.2237	25.7842	26.2468	26.8682	26.1434	26.7212	26.5853	25.9712	26.6645	25.4954	25.477	25.4229
C9JFZ9;C9JM48;Q5SVK0;H0Y382;Q5SVK5;H0Y379;Q5SVJ7;Q5SVJ9;Q5SVK3;Q5SVJ8;Q12791-5;Q12791-4;Q12791-2;Q12791;Q12791-7;F8WA96;Q12791-3;H0Y5Z6;H0Y606;H0Y406	KCNMA1	Calcium-activated potassium channel subunit alpha-1	20	8	8	8	9.7	9.7	9.7	111.59	989	25.5929	26.9243	25.7354	24.8132	25.7517	26.5782	25.8812	26.3182	25.7611	25.3344	25.2229	26.3543	26.0027	25.8	25.9806	25.6784	25.8254	25.7217	26.7927	26.7608	26.231	26.7058	25.5359	25.5672	25.9076	25.7912	26.5259	26.1858	26.3228	26.0259	25.2312	25.3589	25.2806	26.472	25.4168	25.6976	26.4462	25.6948
C9JGA8;Q70CQ2;Q70CQ2-2;B9ZVR8;Q70CQ2-3;C9JV64	USP34	Ubiquitin carboxyl-terminal hydrolase 34	6	103	103	103	36.1	36.1	36.1	404.28	3546	28.7598	29.6007	28.8097	29.5665	28.9502	28.8841	28.2914	29.1932	28.8515	29.1887	29.2283	28.8375	30.2418	30.3055	30.335	30.0687	27.8926	28.3032	28.3858	27.6764	29.1063	28.7263	29.8463	29.6512	29.9966	29.8133	29.6475	28.9753	28.4066	28.2175	28.5728	27.877	28.5824	29.1787	28.761	28.5732	29.0033	29.3031
C9JGK5;Q6ZS30;Q6ZS30-1;D1MPS9	NBEAL1	Neurobeachin-like protein 1	4	64	64	64	30.2	30.2	30.2	305.81	2683	26.6922	26.5676	26.6122	26.6077	28.026	27.8908	27.7998	28.0712	26.5881	26.9713	27.6573	27.1003	26.0881	25.6529	27.0384	26.1911	27.6852	27.9383	28.0927	28.0348	27.1701	26.6103	26.5919	26.7791	26.8098	26.2552	26.1072	26.766	25.2226	26.1501	25.7044	26.2685	26.7573	26.6036	26.5783	25.8997	26.1445	26.7775
C9JGP9;E7ESZ7;O95299;Q8N1B9;F8WEH0	NDUFA10	NADH dehydrogenase [ubiquinone] 1 alpha subcomplex subunit 10, mitochondrial	5	21	21	5	63.4	63.4	14.9	40.836	355	26.0325	28.307	28.5099	29.0279	29.2608	29.9909	30.0073	30.5866	29.9905	29.9348	28.909	30.4447	30.7453	29.6001	29.6195	30.1973	29.779	29.6476	29.5289	29.6677	28.412	28.305	29.3738	29.4667	29.7847	29.7528	30.5462	30.4533	30.4041	29.6199	30.3418	30.0612	29.764	29.6309	29.8787	29.303	30.4435	30.5684
P20023;P20023-4;C9JHD2;P20023-3;Q5SR47;C9J0D9;P20023-2	CR2	Complement receptor type 2	7	16	16	16	19	19	19	112.91	1033	26.8739	25.8513	25.9232	26.8968	24.5083	25.8288	25.9229	26.3459	25.3401	26.4932	25.2729	25.0852	26.0376	25.5345	26.8168	26.0551	26.2295	26.1805	26.6274	27.3184	25.4949	25.5479	26.5747	26.2175	26.1472	24.7743	25.3814	25.7198	26.2479	26.5204	25.8774	26.2796	25.728	25.7109	26.7906	26.2828	26.722	26.1662
C9JHZ3;Q14684;Q14684-2	RRP1B	Ribosomal RNA processing protein 1 homolog B	3	26	26	26	41.4	41.4	41.4	82.175	740	29.4631	29.6745	30.2364	29.2395	29.6986	29.9146	29.1706	29.4923	29.6827	29.5964	28.9715	29.5441	28.8859	29.2908	29.321	29.2445	28.1353	27.7946	28.2167	26.6736	29.6249	30.1968	29.8213	29.9824	27.5425	28.7347	28.4846	28.8979	29.9942	29.6524	29.4484	29.6224	30.0545	30.1495	29.957	30.071	29.5483	29.7707
C9JI13;O75909;O75909-4;G3V5E1;A8MZK4;O75909-1;C9J9Q3;C9JSW4;O75909-2;G3V2Q3;G3V235	CCNK	Cyclin-K	11	16	16	16	31.7	31.7	31.7	66.109	600	28.6119	28.4655	29.0442	29.0243	28.2524	28.5065	28.3714	28.7358	28.8135	28.6375	28.3919	28.8098	28.0408	27.6835	28.0963	27.9488	28.9501	28.225	28.7491	28.9712	28.3227	28.2496	28.321	28.6277	28.8321	28.9498	28.6834	28.2658	28.8814	28.9185	28.5189	28.8945	28.4328	29.0148	29.1289	28.935	29.5363	29.4939
C9JIF9;P13798;C9JLK2;F8WEH5	APEH	Acylamino-acid-releasing enzyme	4	33	33	32	67.3	67.3	66.2	81.673	737	32.8838	32.7805	33.0826	33.1574	32.3085	32.4013	32.2202	32.5774	32.8852	32.844	32.914	32.5892	32.5947	32.5303	32.5452	32.3018	33.2671	33.2002	33.3379	33.3099	32.7557	32.7823	33.1969	33.3033	31.9564	32.1743	32.2927	32.4852	31.8333	31.9769	31.5941	31.8318	31.9747	32.0802	32.3259	32.2763	31.8883	31.9049
C9JJ19;P82930	MRPS34	28S ribosomal protein S34, mitochondrial	2	14	14	14	67.6	67.6	67.6	26.332	225	29.6789	30.2833	30.7606	30.2563	31.1273	30.5186	30.5855	30.8203	30.7701	30.9649	30.8516	30.8591	30.0802	29.6417	29.9452	29.6799	30.7163	30.4363	30.3838	30.3168	30.5587	31.1396	30.7364	31.0132	31.3588	31.3338	30.9558	31.2021	30.6978	30.4162	30.2681	30.1821	30.418	30.6686	30.5653	30.4223	30.1819	30.2753
C9JJ91;Q5T2R2-3;Q5T2R2;Q5T2R2-2;H0YEE6	PDSS1	Decaprenyl-diphosphate synthase subunit 1	5	7	7	7	31.6	31.6	31.6	42.098	376	25.3897	25.7398	26.0006	26.0714	26.2791	25.8939	25.4571	25.1202	25.7176	25.7096	25.535	25.5545	27.2038	25.9164	26.9913	25.7528	27.1464	26.3337	26.5538	25.817	26.6553	26.1442	25.6932	25.9633	27.8643	27.4169	25.7804	26.704	26.3482	25.8613	25.9767	25.9221	26.2315	25.9999	26.3803	26.0541	25.4796	24.8707
C9JJN9;Q8N3P4-3;Q8N3P4;Q8N3P4-2;C9JP71;C9JG07;F8WB24;C9JKL0;C9JIA0;C9JPI1	VPS8	Vacuolar protein sorting-associated protein 8 homolog	10	50	50	50	41.8	41.8	41.8	161.8	1428	27.0109	27.4244	26.329	27.5077	28.6835	28.0201	27.7321	28.6479	28.7975	29.1843	29.2392	29.1376	25.6232	28.2456	28.0789	25.7999	27.7159	28.0724	28.2289	27.7806	26.1938	27.0082	27.9032	26.0107	29.5821	29.2142	28.8467	28.2777	26.0139	26.1276	25.7958	26.0039	27.5563	26.1786	26.8924	26.1595	26.3335	26.4357
C9JJV1;Q9Y5U2-2;Q9Y5U2;A6NCC9;E9PME3;C9JHT9;E9PL88;C9JDU0	TSSC4	Protein TSSC4	8	8	8	8	38	38	38	21.965	208	25.9366	26.2432	25.7176	26.5062	25.6177	26.1008	27.5773	25.8386	27.7574	27.8847	26.9021	27.5858	27.7747	27.9588	27.7851	27.9469	26.181	25.3759	25.2771	26.5152	26.3441	26.9125	26.1563	25.9679	25.9664	26.248	25.9437	26.4343	26.7567	27.6577	28.0187	27.1896	26.4538	26.783	25.4513	25.4748	27.5663	26.3809
C9JJX6;E9PDC3;O00192-2;O00192;E7EV58	ARVCF	Armadillo repeat protein deleted in velo-cardio-facial syndrome	5	17	17	17	24.5	24.5	24.5	96.827	893	25.6716	26.0563	25.8649	25.4951	25.7391	25.2745	25.367	25.8634	26.0357	25.8971	25.6171	25.6065	25.8315	26.0649	26.3993	26.065	26.38	26.2281	25.7778	25.7668	25.2954	26.9463	27.0764	25.8525	25.2041	25.9712	25.1721	26.1455	26.6149	25.474	26.2845	25.8101	26.9706	25.3249	26.4136	25.6972	27.1415	26.8446
C9JK41;F8VPJ2;E7ERX9;H0YBA8;B4DGY5;F2Z2F9	KIF13B	Kinesin-like protein KIF13B	6	80	80	6	54.1	54.1	4.5	201.25	1812	30.55	30.9033	30.5658	31.0534	30.3107	30.0256	30.4085	29.9712	29.9901	30.1314	30.4286	30.0088	29.7331	29.6224	29.428	29.5135	32.1461	32.6557	32.7732	32.5312	31.758	31.9403	31.5884	31.4049	30.9049	30.7757	30.5388	30.5101	29.0993	29.0452	28.0846	28.7625	29.7668	29.802	29.8358	30.1419	28.3063	28.698
C9JKC4;Q969T7;C9J758;E5RJR6	NT5C3B	7-methylguanosine phosphate-specific 5-nucleotidase	4	14	14	6	61	61	32.7	34.389	300	24.5453	26.0107	25.348	25.4932	26.702	25.5301	25.9616	25.5578	26.8944	25.738	25.9248	26.0601	24.9838	25.5893	25.4346	25.6688	26.1425	27.6385	26.1503	25.8403	26.5387	27.8318	27.3178	26.0443	27.8371	27.9596	27.0957	27.9901	27.3845	25.5822	26.1568	27.3441	25.745	26.9258	26.1941	26.2937	28.4013	27.9291
C9JKU3;Q9P1Q0-4;Q9P1Q0-2;Q9P1Q0;Q9P1Q0-3;Q9P1Q0-5	VPS54	Vacuolar protein sorting-associated protein 54	6	21	21	21	30.3	30.3	30.3	109.28	966	26.7225	26.0891	27.0397	25.8942	24.4355	26.324	26.0716	26.6202	25.8684	25.0083	25.6925	25.6772	26.6542	26.5459	26.6078	26.5171	26.0519	27.3616	27.3844	26.615	27.0098	25.5836	26.0613	26.0073	26.5911	26.2931	25.4854	26.4361	26.1414	25.826	26.3935	26.006	26.2696	26.6139	25.9932	26.3739	26.6915	26.3628
C9JL32;Q96BD0-4;Q96BD0;E1P5H9;Q96BD0-3	SLCO4A1	Solute carrier organic anion transporter family member 4A1	5	8	8	2	13.7	13.7	2.6	77.103	722	25.8574	27.2937	27.0951	27.0619	25.386	25.5712	25.7453	26.2714	26.4395	26.1179	25.8886	25.8575	26.727	26.2671	25.2751	26.2056	25.7686	26.1114	25.8351	25.7836	26.2943	25.0626	25.9118	26.4336	25.6908	25.7676	25.7317	25.3014	26.2888	24.1219	25.9271	26.1743	26.986	27.7234	26.2259	26.6528	26.1855	25.5926
Q5JSC0;C9JLE0	MBNL2		2	2	2	2	20	20	20	10.963	105	26.2163	26.4467	26.5308	25.2979	24.5606	26.268	25.9107	27.1423	26.0818	26.143	25.1969	24.8968	27.3372	26.023	27.5504	27.781	26.1448	25.7707	26.7412	26.2163	25.684	26.3536	25.6564	26.7926	25.2836	25.7324	24.9302	25.3695	25.719	26.0031	26.6519	25.2087	25.9098	25.9456	25.8718	25.3616	26.6427	25.3891
C9JLU1;P52434;C9JCU7;C9JBJ6;C9J413;C9JUA8	POLR2H	DNA-directed RNA polymerases I, II, and III subunit RPABC3	6	9	9	9	72.5	72.5	72.5	16.996	149	25.8129	30.9063	31.4197	26.6557	31.0816	30.7906	30.2856	31.0239	31.0503	30.7182	31.2701	31.3021	30.627	30.8547	30.7407	30.3805	31.5054	30.681	30.1988	30.4831	31.9569	30.4629	31.5916	31.2413	31.7557	31.4882	31.7392	31.3178	31.2663	30.9889	31.4497	31.605	31.2446	31.1641	31.236	31.6353	31.3498	30.974
C9JLW8	FAM195B	Protein FAM195B	1	4	4	4	50.5	50.5	50.5	10.92	97	26.0427	25.2107	26.0509	27.1083	25.8777	26.0741	25.9988	26.5339	26.8449	25.8909	25.5316	25.4183	26.3137	25.4999	25.8666	26.0935	26.5708	26.7342	25.7011	26.2629	25.4699	26.271	26.1929	26.0939	26.5245	25.6472	24.3086	25.9771	25.6807	26.5315	25.6324	24.9023	26.136	27.3722	26.8046	26.2605	25.0826	25.8925
C9JME2;Q9Y4F1;Q9Y4F1-2;Q9Y4F1-3	FARP1	FERM, RhoGEF and pleckstrin domain-containing protein 1	4	41	41	28	47.9	47.9	32.8	122.09	1076	25.4502	26.8359	25.6928	25.9925	29.5293	28.3681	28.5583	29.1911	27.4194	27.9086	27.8605	27.6821	29.1413	29.2679	29.3489	29.4928	28.4251	28.5207	28.751	28.2786	26.7553	25.9317	27.3721	25.7918	29.0611	28.5367	28.6553	28.3125	28.3953	28.5883	28.5671	28.0251	26.371	25.9384	26.5274	25.7272	30.6639	30.9621
E9PG60;C9JMG9;Q6DN90-2;Q6DN90	IQSEC1	IQ motif and SEC7 domain-containing protein 1	4	24	24	19	25.1	25.1	21.2	124.48	1114	26.2312	26.3624	26.1786	26.6594	27.2625	27.2677	27.3503	26.1344	26.0016	26.514	25.6746	25.7739	27.2069	27.1749	26.6486	27.0642	26.1631	26.3387	26.6668	26.9669	26.4964	24.9029	25.9707	27.1303	26.2486	25.5855	25.5197	26.2095	27.7145	27.1791	27.0982	27.2957	26.2196	27.5682	26.1234	26.1616	26.2341	25.704
C9JN85;Q13309;Q13309-2;D6RAG5;B4DJT4;D6R9R7;H0Y9I9;D6RF40	SKP2	S-phase kinase-associated protein 2	8	14	14	14	41.8	41.8	41.8	44.205	390	26.1316	27.2686	25.9142	25.8558	25.5152	25.8325	26.3756	27.242	28.8275	28.0795	28.1929	26.7609	28.6283	27.9979	27.9781	27.6915	26.1268	26.239	25.1166	26.3018	26.4716	26.1508	25.5685	27.0537	24.922	25.9405	26.5124	26.0181	26.654	25.4305	26.6503	26.2333	28.059	28.4412	28.2923	27.2864	28.0411	28.2863
C9JNC2;Q6ZN80;Q2M2H8		Probable maltase-glucoamylase-like protein LOC93432;Glucoamylase	3	49	49	45	26.6	26.6	24.7	247.74	2227	29.6303	30.1599	30.0381	29.9951	26.4706	24.9433	25.5979	25.9141	31.5763	31.5559	31.6138	31.3605	26.1605	25.6536	26.1685	26.0565	27.0365	25.9187	25.9828	25.9197	25.8622	25.4742	26.5474	25.4462	30.4309	30.4173	30.5962	29.8432	25.3875	25.6412	26.1109	25.7084	25.7478	26.7578	26.4228	26.962	26.1036	26.013
C9JNF5;O00214;O00214-2;B1ANM0;Q5T3P9;E9PN19;F6V2D4;E9PJ77;E9PRN3;B4DJG2	LGALS8	Galectin-8;Galectin	10	9	9	9	24.3	24.3	24.3	40.486	358	25.3972	26.8426	25.4365	26.0001	26.288	26.0061	25.256	25.9622	26.2397	26.3242	25.8771	25.1549	26.7494	26.682	27.1016	26.7512	26.4694	27.4365	26.1484	25.8457	25.6316	26.5455	25.4067	26.2904	25.6423	25.9153	26.683	25.9115	26.9751	27.6579	26.3441	26.9937	26.5664	25.3309	26.8112	26.6203	26.3353	26.1419
C9JNW5;P83731;C9JXB8	RPL24	60S ribosomal protein L24	3	14	14	14	57.3	57.3	57.3	17.542	150	33.0343	32.8135	33.4262	33.4122	33.243	33.0697	33.425	33.1825	32.8928	32.5187	32.6914	32.553	32.3261	32.3366	32.5802	32.5374	32.7042	32.2026	32.5247	32.3661	33.3078	34.1788	33.3449	33.5544	32.5699	32.8033	32.4293	33.0017	33.0346	33.0018	32.9024	32.5779	33.007	32.9827	33.1045	33.3906	32.812	32.6454
C9JP00;Q9NR56;E9PBW7;Q86VM6;C9J4T8	MBNL1	Muscleblind-like protein 1	5	14	14	3	44.5	44.5	13.8	37.898	348	30.8503	30.6146	30.9929	30.0536	31.1722	31.1357	30.7973	31.2501	30.4463	30.3333	30.7097	30.9836	30.7522	30.3985	30.6173	31.0123	31.0609	30.7137	30.7346	30.4492	30.9379	30.8747	30.8105	30.9012	29.9769	30.7928	30.0492	30.6251	30.7032	30.4633	30.3798	30.4647	30.2001	30.4984	30.2344	31.1295	25.9326	29.1486
Q92609;C9JP52;C9J3F6;C9JDR8;C9J397;C9JWX0;C9JW04;C9K0P2;C9JNM0;C9JED7;F2Z3C3;C9JMP7;C9JIU4;F2Z3I5	TBC1D5	TBC1 domain family member 5	14	36	36	36	58.9	58.9	58.9	89.003	795	29.6044	29.1597	29.918	29.5704	30.1775	30.1836	29.7098	30.2119	28.8735	29.0629	29.3645	28.6932	27.8564	28.9315	29.6797	29.4694	28.1756	28.0374	27.4027	28.1477	29.7314	30.0492	29.4208	29.5969	29.003	29.0064	27.2175	27.5379	29.4625	29.3503	29.3525	29.5038	28.09	29.5361	29.3541	28.6391	28.1824	28.0398
C9JPL0;Q9UK58;Q9UK58-4;Q9UK58-5	CCNL1	Cyclin-L1	4	12	12	11	37.1	37.1	35	47.788	428	26.7777	26.0244	26.2161	27.1527	26.5493	26.5439	26.5926	27.4772	27.0557	27.1588	26.8126	27.1814	27.8634	27.6438	27.7638	27.6425	27.1852	26.6323	27.3582	25.7837	26.9268	26.7714	26.9155	26.7353	27.2913	27.6893	26.7009	27.1541	26.0938	26.7762	26.5255	26.2533	26.5605	25.8332	27.0668	27.1875	25.9415	26.6907
C9JPP2;Q9NYR9-2;Q9NYR9;B4DNM3	NKIRAS2	NF-kappa-B inhibitor-interacting Ras-like protein 2	4	7	7	6	32.8	32.8	27	21.306	189	27.6476	25.468	26.2691	26.162	26.4259	26.1118	25.8687	26.4604	25.6351	25.447	25.1354	25.964	25.5578	25.762	26.4657	25.7604	26.3296	27.2378	25.0756	26.2765	27.8149	26.342	26.4157	25.5406	27.3839	26.4993	25.8771	26.6708	26.2256	26.8427	25.9441	25.7312	26.8313	26.3567	26.9079	26.2098	27.498	27.1823
C9JQV3;Q8N1F8;Q8N1F8-2	STK11IP	Serine/threonine-protein kinase 11-interacting protein	3	30	30	16	35.5	35.5	18.4	120.26	1088	25.5227	26.0448	27.6944	25.8928	27.0042	27.4737	27.641	27.0051	26.3815	27.4272	27.3511	27.4802	26.7553	27.4098	26.3192	26.9182	26.1178	27.6142	27.8062	27.5887	27.4551	26.9532	27.501	27.9805	30.5705	30.3184	30.7147	30.452	29.2013	29.4215	28.4546	29.2981	26.8295	25.9772	26.9289	26.3993	25.7094	26.6738
C9JQW2;Q92685;B4DS50;C9J7S5;A8JZZ6;F8WF93;F8WE30	ALG3	Dol-P-Man:Man(5)GlcNAc(2)-PP-Dol alpha-1,3-mannosyltransferase	7	7	7	7	15.3	15.3	15.3	50.135	438	27.864	24.6594	25.8208	26.7162	25.0758	27.7039	25.4099	28.8208	28.2319	28.124	28.1429	27.6913	27.8799	27.5395	27.8103	27.2324	28.4719	29.0287	29.1359	28.2799	27.8615	27.0586	25.6846	28.3413	28.8886	28.6387	28.6527	28.4756	26.5705	26.2609	26.4012	26.8321	27.511	27.7954	27.6239	26.7891	25.7262	26.4415
C9JRL4	MDH1		1	9	2	2	72.5	17.5	17.5	13.044	120	29.8454	29.5896	25.9328	25.3516	24.5089	25.7841	25.6821	26.1988	30.1907	30.3424	29.9894	29.842	30.3626	30.2769	30.5992	29.8891	25.6104	25.995	29.768	30.3204	26.362	25.381	28.2502	29.5818	26.9272	29.3092	29.6078	29.7865	26.3312	27.2313	27.52	26.0451	28.9159	26.2865	25.8684	29.5455	29.2216	25.2362
C9JRZ6;Q9NX63;F8WAR4;G3V1K1;F8WD73	CHCHD3	MICOS complex subunit MIC19	5	17	17	17	56	56	56	26.694	232	29.5681	29.1875	29.6226	29.9693	28.3873	25.2368	29.7256	28.1597	29.4773	29.2892	28.2977	31.1243	27.2936	27.6728	26.9244	27.9388	29.0938	28.8047	28.877	29.3019	28.4161	25.8224	27.6244	27.8792	26.4418	25.9769	28.8978	27.2663	28.3382	29.093	29.5692	28.8756	29.2628	27.9962	28.2727	28.7809	29.6659	29.8407
C9JS35;Q92890;Q92890-1;A6NJ11;A8MW31;C9JNP9;C9IZG3	UFD1L	Ubiquitin fusion degradation protein 1 homolog	7	20	20	16	61.2	61.2	46.4	38.53	343	31.2747	31.0464	31.2716	31.3828	30.3956	30.8513	30.5533	30.3991	30.5043	30.8436	30.8004	30.5686	31.2041	31.1803	31.0985	31.129	30.9835	31.0345	31.1497	31.2569	30.167	29.9654	29.8082	29.6122	30.3354	29.2637	30.0447	29.2481	31.0007	30.4607	30.6915	30.7196	30.5033	30.3995	30.3698	30.1027	30.2947	30.4716
C9JSZ2;C9JT70;Q96NT5-2;Q96NT5	SLC46A1	Proton-coupled folate transporter	4	5	5	5	16.3	16.3	16.3	46.53	430	25.7519	26.1455	26.2265	24.6416	25.5559	26.2124	25.5792	26.2305	25.2656	26.3188	25.6256	25.2709	25.9366	25.5525	24.9373	25.2808	24.8739	25.8619	26.5979	26.2984	25.9708	26.5945	25.1385	26.5083	25.6018	25.5916	25.3891	26.2016	25.6297	26.6349	26.6335	26.0247	26.5135	26.1286	25.878	26.4122	26.1773	26.1638
C9JUT5;Q15751;E7ENU6;H0YNB1;H0YMH0;H0YKW7;H0YLG2;H0YL74;H0YK45	HERC1	Probable E3 ubiquitin-protein ligase HERC1	9	73	73	73	19.1	19.1	19.1	532.35	4862	25.1606	27.6972	25.5396	24.9391	26.9171	26.7594	26.917	27.346	26.925	27.7363	27.8917	27.6352	29.1151	28.4296	28.4483	28.1531	27.0191	26.3949	27.2609	25.9706	26.431	27.414	27.1201	27.2834	28.3661	28.1111	31.5125	27.3771	26.2152	26.6925	25.7394	25.2382	27.0806	27.8942	27.5422	27.1403	26.3146	26.1209
E7EQS0;P20839;P20839-3;C9JV30;C9J381;P20839-2;B4DE09;C9K0R9;C9J029	IMPDH1	Inosine-5-monophosphate dehydrogenase 1;Inosine-5-monophosphate dehydrogenase	9	21	20	20	45.1	43.6	43.6	57.015	530	27.0342	24.811	25.7589	25.3607	30.5957	30.3118	30.5111	30.7829	30.6827	30.0084	30.7348	30.098	28.5466	28.5912	28.0308	26.5616	31.2061	31.3125	31.4064	31.3513	30.4081	30.1518	30.424	29.9862	25.9223	29.6296	29.5595	28.9255	31.3822	31.1187	31.5383	31.3379	32.2428	31.841	31.8128	31.7941	28.9132	27.9184
C9JV86;F8VV56;F8W022;F8VWK8;F8VZE2;Q8N6Z9;P08962;F8VNT9	CD63	CD63 antigen	8	6	6	6	28.8	28.8	28.8	25.408	236	26.248	26.552	26.3324	26.732	25.3042	30.7914	26.0875	26.0517	25.6642	25.5385	25.6923	26.1882	26.6116	26.4507	26.4367	25.7229	25.9728	26.3751	25.6936	26.4178	29.5991	25.2364	26.0177	26.7451	30.9553	30.6256	30.5984	30.6106	25.5484	25.6614	26.6401	26.1363	25.7097	26.1726	25.735	26.0845	25.9066	26.2164
C9JV95;Q9NY93;G3V0G3;F8WDT8;F8WEI3	DDX56	Probable ATP-dependent RNA helicase DDX56	5	24	24	24	51.9	51.9	51.9	57.274	507	30.1244	30.4524	30.3664	29.7757	29.0375	27.9408	28.4724	28.5798	29.4264	29.1662	29.9693	30.141	27.124	25.8065	25.6167	27.6411	28.4736	28.6097	27.8104	27.6424	29.5667	29.9373	29.5966	29.7358	27.9615	28.145	28.2301	28.2978	27.9815	28.1379	27.4161	27.8545	29.7522	29.2221	29.4069	29.4609	28.5163	28.5396
C9JW74;Q5EB52-2;Q5EB52;C9JWU9;C9JSW2;Q5EB52-3;C9JRA9;C9JCM6;C9JUD2;C9JG66	MEST	Mesoderm-specific transcript homolog protein	10	16	16	16	64.5	64.5	64.5	34.348	296	28.9849	28.8457	28.9601	29.1978	26.1651	26.5082	25.245	26.2629	29.2534	28.2523	28.4228	27.6267	26.0681	25.8355	26.0574	25.0339	25.7662	26.6162	26.0607	26.4896	26.3122	25.3369	27.5439	27.9883	25.5447	25.923	26.4686	26.3943	28.9411	29.3554	29.5454	29.6177	29.5395	29.9156	28.8016	29.3171	27.6441	24.9464
C9JWS1;Q86WN1;E5RGT6;Q86WN1-3;E5RGB1;Q86WN1-2;E5RK49	FCHSD1	FCH and double SH3 domains protein 1	7	16	16	16	26.9	26.9	26.9	77.097	691	25.4314	25.8038	26.3571	26.2516	25.6022	26.6836	25.1017	26.0738	25.5007	25.9285	26.4653	26.0144	25.822	26.1669	25.6788	25.2496	27.0737	26.5066	27.1847	25.2259	25.655	26.3539	24.7571	25.4071	24.926	26.6392	26.6423	25.6763	25.984	26.5551	25.5817	26.152	26.3866	25.3783	25.9864	26.2101	26.7338	26.5919
C9JX01;Q9UM00-2;Q9UM00	TMCO1	Transmembrane and coiled-coil domain-containing protein 1	3	7	7	7	32.5	32.5	32.5	18.819	169	30.0904	31.037	31.088	31.3792	30.8189	30.5934	31.2735	30.6853	31.3752	31.476	31.2403	31.4745	26.2349	24.9995	26.453	26.3414	30.9161	31.1342	30.4565	30.7582	28.9097	25.2977	29.0615	29.2223	31.0502	30.0473	31.2515	31.3536	30.8421	30.8877	30.8341	30.2408	30.6412	30.7659	30.0152	30.7252	30.2676	30.637
O95905;C9JX46;E9PAW8;C9J316;C9JGV1;F2Z2R1	ECD	Protein SGT1	6	20	20	20	42.5	42.5	42.5	72.757	644	26.5231	26.5445	26.3152	25.995	25.7359	25.6573	25.896	26.8573	28.2589	27.5064	27.0922	26.974	26.1857	26.5077	27.4216	25.1481	25.0822	25.1753	25.9408	26.5484	25.8601	25.3951	24.7267	26.1694	26.2673	25.8794	25.9794	25.8307	28.9116	28.4549	28.5863	28.1098	26.0269	27.8642	25.6532	26.324	26.5315	26.902
C9JXF9;P08833;C9J6H2	IGFBP1	Insulin-like growth factor-binding protein 1	3	7	7	7	25.3	25.3	25.3	27.671	257	26.3343	25.6368	26.4232	26.0918	26.243	25.7925	26.1259	26.0675	26.3067	26.1089	25.7384	25.1939	26.4227	26.6355	25.96	25.641	25.4305	25.7772	26.2772	26.7783	27.0829	26.7349	25.3771	26.5341	25.6715	25.664	25.9393	25.8625	26.1272	26.1764	26.1374	25.0984	26.163	26.7879	25.7153	25.9295	26.4291	25.5856
C9JXX4;P24593	IGFBP5	Insulin-like growth factor-binding protein 5	2	4	4	4	19.7	19.7	19.7	25.48	233	26.9177	25.9246	25.8807	25.2143	25.7487	25.5394	25.6638	25.7608	25.7904	25.494	25.7853	26.3505	26.6722	26.7864	27.2794	26.8719	26.7212	25.7953	26.8012	25.9469	25.9892	26.3018	27.0715	25.5749	25.8393	26.9874	26.0927	26.1676	25.4003	26.5543	26.1929	25.6445	26.9892	25.9724	25.9422	26.5207	26.6157	26.1612
C9JYJ4;Q8IUH4;Q8IUH4-2;Q8IUH4-3	ZDHHC13	Palmitoyltransferase ZDHHC13	4	11	11	10	24	24	22.3	70.886	622	26.0992	25.5831	26.5081	26.8154	27.7033	27.3862	26.9381	26.6433	26.667	26.3381	25.9038	26.4398	27.9823	27.933	27.7872	27.4895	26.3356	27.2655	26.1192	26.4325	26.0886	25.6058	25.3852	25.7726	26.5724	25.6988	26.4368	26.8005	26.0972	25.8783	25.7763	26.684	26.5626	25.6398	25.6251	25.9459	25.1739	26.3224
C9JYM0;O75817	POP7	Ribonuclease P protein subunit p20	2	5	5	5	43.1	43.1	43.1	15.324	137	25.6664	26.1235	25.7544	25.0425	27.8455	26.0136	25.7549	27.0138	25.6165	26.1182	26.5038	26.5653	25.6218	27.4321	26.4896	26.4154	25.9979	25.3592	26.4346	27.7907	25.8944	25.5825	25.2943	26.6066	26.3095	25.8785	25.9146	25.4348	29.1493	26.4889	26.6985	27.9119	27.5614	28.1149	27.7467	26.3796	27.2236	27.9685
C9JYQ9;H0Y8C2;Q6P5R6	RPL22L1	60S ribosomal protein L22-like 1	3	6	5	5	64.5	57.9	57.9	14.478	121	25.724	26.2018	26.5076	25.5373	25.6063	25.1996	26.3432	26.7703	29.3488	28.894	28.2226	28.5296	25.9575	26.8543	26.7859	25.7471	31.3596	31.4083	30.7627	31.4659	33.9674	34.1351	34.3671	34.2091	25.6692	26.3454	25.0342	26.2385	26.318	25.0613	26.3996	25.5335	25.5609	26.3895	25.9879	26.9964	29.2909	28.8824
F5GYD3;C9JYY6;F8W775;F8W774;Q92823-3;Q92823-4;E9PDA4;Q92823-2;Q92823;Q92823-5;E9PF33;C9JH43;C9J8B6;C9JF43	NRCAM	Neuronal cell adhesion molecule	14	28	28	28	35.6	35.6	35.6	127.61	1153	26.3166	26.4843	26.8993	26.33	25.0958	26.2361	25.8091	25.7728	25.6028	25.5296	25.9697	26.3576	26.3435	24.4324	26.5145	25.7332	27.1255	26.0104	26.1404	26.7548	27.2098	27.4624	26.4727	25.8889	25.8559	24.9792	26.098	24.6708	26.2928	26.5471	25.3025	25.8176	25.7495	26.113	25.5262	26.5558	26.3212	26.4317
O43709;C9K060;F8WD87;F8WD67;E9PCQ7;O43709-2;B3KR83;F2Z3D9	WBSCR22	Probable 18S rRNA (guanine-N(7))-methyltransferase	8	9	9	9	43.1	43.1	43.1	31.88	281	27.9054	27.1316	28.0046	28.0657	25.5972	27.2266	27.4625	27.7843	29.4836	29.0686	29.2183	29.3406	28.7902	28.5175	28.4346	28.3973	27.3689	25.3201	26.6337	25.9047	27.9316	27.6561	27.5024	27.226	26.5866	25.3723	27.2127	27.843	27.4442	27.6326	27.8	27.9668	28.3746	28.7031	27.8283	28.3784	27.4869	27.0934
D3DQ30;E7EQY9;G3XAF8;Q5SRH9-4;Q5SRH9;E9PAZ4;Q5SRH9-3;Q5SRH9-2;E9PHX9;E9PQ33;F8W961;E9PQX3	TTC39A	Tetratricopeptide repeat protein 39A	12	15	15	15	36.7	36.7	36.7	63.18	550	26.9577	25.8008	26.9237	27.1533	25.1334	24.9546	26.1287	25.7207	25.5445	25.491	26.7833	25.499	26.4023	26.1267	26.4458	26.8038	27.1127	25.9096	25.3311	25.8947	25.3673	25.8845	26.2347	25.8909	26.3206	25.1909	25.8721	26.2249	25.9079	25.9326	25.8728	25.3137	26.4075	26.2037	26.065	26.3626	25.4318	25.5555
D3DTL2;P13929-3;E5RGZ4;E5RI09;E5RG95;E5RJF2;E5RJH5	ENO3	Beta-enolase;Enolase	7	21	15	3	57.8	41.5	5.8	46.986	434	26.8508	26.59	26.2683	26.2007	25.5734	26.5423	26.1028	26.321	25.415	25.7391	26.0116	24.9452	26.4383	26.4488	25.6065	25.616	25.1227	26.2273	25.8837	25.9811	26.3268	25.2517	25.7374	26.6626	25.8492	25.517	26.178	25.6898	26.2049	26.7305	26.6915	26.4249	26.6125	26.7467	26.1779	26.7388	31.7323	31.1914
D3HIS6;Q8N573;Q8N573-4	OXR1	Oxidation resistance protein 1	3	40	40	2	55.8	55.8	1.3	97.915	873	29.766	27.9869	28.2724	29.2088	31.2592	30.5663	30.8746	30.7474	25.9019	24.8407	25.6837	25.0655	25.5859	26.3059	25.6551	26.066	26.7692	25.5378	26.3902	26.2798	28.8695	27.8643	25.9059	28.1677	26.8792	26.6638	28.1359	26.7878	24.8481	24.9564	25.8428	25.4486	25.8582	26.4048	26.1353	26.822	31.6653	31.611
D3YLG5	BSG	Basigin	1	8	1	1	55.1	6.8	6.8	19.438	176	26.5492	28.1764	25.4991	25.7496	24.6172	26.0335	26.0593	26.2752	26.6818	25.3473	26.6246	26.0151	26.2886	27.2606	25.8651	26.3338	28.2095	26.7027	27.1605	26.1202	27.0843	26.1833	27.208	27.2879	25.7811	26.6798	25.438	25.5863	25.5964	26.1277	25.579	26.3204	26.6151	26.9629	26.849	26.3276	26.7449	25.8164
D3YTB1;F8W727;P62910;D3YTI8	RPL32	60S ribosomal protein L32	4	14	14	14	60.2	60.2	60.2	15.616	133	33.0156	32.4382	32.9426	32.4608	33.5622	32.2073	32.9445	33.2693	32.6092	32.5085	32.9491	32.5694	32.6134	32.5706	32.7493	32.6581	32.7581	32.7756	32.4554	32.8638	33.5156	33.7829	33.5355	33.1798	32.5368	32.7413	32.5673	32.8222	32.9304	32.7044	33.3143	33.0735	32.6494	31.9067	32.6087	32.3576	33.0374	33.1006
D3YTD8;P28908;P28908-2	TNFRSF8	Tumor necrosis factor receptor superfamily member 8	3	5	5	5	12	12	12	50.987	483	25.7279	26.6626	25.537	27.0795	25.5409	25.7676	25.9845	25.1589	26.1316	26.0344	25.6436	25.8567	25.6029	26.4091	26.2093	26.1053	26.2152	26.3986	25.9988	25.2611	25.7257	26.3839	26.2749	25.4858	25.0553	26.6152	25.2833	25.8866	25.4419	25.6811	25.1748	25.7871	25.6201	26.866	26.6233	26.0187	25.2552	26.0043
F5H1L4;E7ENA2;F5H2V0;F5H2M2;D3YTF9;Q9NNW7-2;Q9NNW7;D3YTF8;F6WBI2;Q9NNW7-3;E7EWK1;Q9NNW7-4	TXNRD2	Thioredoxin reductase 2, mitochondrial	12	27	26	26	76	73	73	53.406	492	27.4257	26.5203	25.9716	25.4618	29.4739	29.5538	29.1524	29.4948	29.6684	30.9534	30.9975	30.3463	27.6312	26.9372	27.2722	26.3351	29.4682	29.4002	29.6828	29.152	28.338	26.6905	28.331	28.3468	30.9001	30.3227	30.546	30.0214	29.073	29.2784	30.1866	29.4144	27.0029	25.2823	26.5066	27.3006	29.4982	29.6096
D3YTI5;O75394	MRPL33	39S ribosomal protein L33, mitochondrial	2	2	2	2	38.5	38.5	38.5	7.6581	65	27.3207	28.0344	27.2145	27.4337	26.6906	28.1262	28.9094	27.8676	28.295	28.3653	25.9058	26.2991	26.773	25.7124	25.8914	27.5752	27.9142	27.0401	26.3598	25.6608	29.0905	27.7106	29.1633	27.7331	27.0291	27.682	25.4194	28.055	26.0859	26.1873	26.1208	28.0155	26.5626	27.3105	27.273	28.8631	28.5348	26.306
D6R938;Q13557-8;Q13557-10;Q13557;Q13557-6;Q13557-11;Q13557-12;Q13557-9;Q13557-5;Q13557-3;Q13557-4;H0Y9J2;E9PBE8;E7ERS6;D6RHX9	CAMK2D	Calcium/calmodulin-dependent protein kinase type II subunit delta	15	22	22	1	57	57	6	56.298	498	31.3599	31.3144	30.8828	31.8707	31.5393	31.1398	31.7248	32.0357	31.4844	31.6378	31.5012	31.3262	27.9972	27.3365	26.5784	27.6584	30.5332	30.5284	29.3601	30.1677	31.0455	31.1414	30.9527	30.809	29.842	30.3547	30.6431	30.4277	29.5731	27.3706	29.4416	28.0726	31.6169	31.4846	31.5936	31.6568	27.9024	28.2587
D6R992;Q01201;D6RIV7	RELB	Transcription factor RelB	3	16	16	16	34.9	34.9	34.9	61.776	576	25.8325	25.5635	26.2545	26.6027	25.874	25.5332	25.4617	25.6324	26.0002	26.104	25.4524	24.7904	27.3803	26.6596	26.4743	27.0153	27.3529	26.4306	25.6805	25.5571	26.1336	25.8616	26.1698	26.2115	25.8275	26.9246	25.093	25.9095	26.1373	27.3829	26.2633	26.677	26.9235	26.6699	26.2695	27.2918	25.7938	25.8244
Q9BRQ6;D6R9U0;H0Y922;D6RIB4	CHCHD6	MICOS complex subunit MIC25	4	11	11	11	51.9	51.9	51.9	26.457	235	26.5941	25.3992	26.3889	26.2212	25.3625	26.0948	24.9233	25.6832	25.862	25.3646	26.4109	26.3354	26.3371	25.5865	26.5366	26.1998	26.2136	25.7746	26.2566	25.6986	25.6787	25.2615	26.3052	26.3409	26.1918	25.6444	25.2575	26.1686	26.6355	25.2279	26.636	25.2877	26.5409	26.66	26.6822	26.7056	26.5599	25.7974
D6R9U7;O15318;D6R921;D6RIT0;D6RJH6	POLR3G	DNA-directed RNA polymerase III subunit RPC7	5	5	5	5	31.2	31.2	31.2	25.65	221	27.0551	25.5439	25.6391	25.8878	24.3298	26.1969	26.1929	25.2445	26.3691	25.4203	26.276	25.7161	26.229	26.2256	26.3962	25.8413	27.0614	25.7705	26.6965	26.1035	26.1967	26.0134	27.3345	25.984	25.328	25.6919	26.0041	25.6176	26.2827	24.8887	26.1793	25.3986	26.5251	25.6794	25.7883	26.0317	26.101	26.22
D6RAN8;Q9P0M9;D6RE11;B3KN43	MRPL27	39S ribosomal protein L27, mitochondrial	4	6	6	6	76.3	76.3	76.3	10.474	93	28.3644	29.2809	28.846	28.8558	28.9374	29.1954	28.4134	28.6588	28.1579	27.9502	25.5961	25.2969	28.2527	28.0304	28.4148	25.8585	26.2385	25.7663	27.9497	25.999	30.0335	29.7347	29.4588	29.2532	25.4726	24.9627	28.9055	28.477	28.2963	28.1416	28.5243	28.4583	28.4797	28.1536	28.552	28.8552	28.001	28.082
D6RBB0;O60683;D6RA89	PEX10	Peroxisome biogenesis factor 10	3	7	7	1	29.6	29.6	2.5	36.869	324	24.9975	25.5101	24.2968	25.6203	25.4833	25.6276	25.3926	25.7729	25.5377	25.4776	26.6378	26.0379	27.1424	25.6436	26.1241	25.9834	25.9679	26.4445	25.8687	26.2034	25.6619	26.5792	26.6636	26.4924	25.695	25.7605	25.9295	25.4103	25.8135	25.6969	25.7035	25.8269	26.0596	26.4579	25.6686	26.1104	25.9805	25.9625
Q9NQI0-2;D6RDK4;Q9NQI0;E9PCD8;D6RCM4;H0Y960;D6RAT7;D6RIB2;D6RBL3	DDX4	Probable ATP-dependent RNA helicase DDX4	9	19	17	17	34.5	31.4	31.4	75.82	690	29.1807	29.1544	29.1218	29.1313	25.304	26.1703	25.8405	26.0106	26.3173	25.5935	25.8379	25.3018	26.6766	24.9918	25.6919	26.2739	25.8843	26.6974	26.1888	26.2254	25.6242	25.2154	25.3515	26.3332	25.8444	25.6544	25.5578	26.0171	26.0283	25.9641	26.5201	25.4023	26.3628	25.8671	25.488	26.4439	26.5364	25.8149
D6RE05;Q5VWP3-3;Q5VWP3;C9JC96;D6RHX6;E2QRH6;E9PCK9;D6RD42;D6R9R6	MLIP	Muscular LMNA-interacting protein	9	11	11	3	15.2	15.2	4.5	97.557	915	25.7546	25.7911	25.2383	25.1979	26.0382	25.7743	25.0595	26.5167	25.9263	25.3974	25.4431	25.4274	25.6525	25.8034	26.7951	25.0322	26.2372	25.8328	26.3179	26.1351	26.3042	25.9177	26.1611	25.5952	26.3688	26.0713	25.1753	26.4961	26.4098	24.8161	26.7942	25.8477	26.6701	26.8286	27.5767	25.9672	26.1733	25.8061
D6RGI3;D6RER5;Q9NVA2;Q9NVA2-2;D6RDU5;D6RDP1;D6R9Y6;H0Y9G8	2011-09-01	Septin-11	8	24	24	10	62.4	62.4	33.2	49.005	425	31.4129	31.1228	31.4105	30.8152	31.9221	31.1841	31.0997	31.2233	32.0898	32.1242	31.9652	31.8701	31.6807	31.8718	31.7441	31.732	31.6556	31.9217	31.8451	32.1101	31.4442	31.7732	31.6991	31.3922	31.107	31.027	31.4354	31.2615	32.053	31.9386	32.1469	31.9146	32.0984	31.7144	31.776	31.7108	31.7101	31.9014
D6REX3;O94979;O94979-3;O94979-2;O94979-8;O94979-4;O94979-6;B7ZL00;D6RHZ5;O94979-5;H0Y8V7;H0Y9T9;H0Y9K1;H0Y8W8;H0YAF5;H0Y9V3;D6RE64;D6RCQ9;D6RBT0;D6RHE8	SEC31A	Protein transport protein Sec31A	20	53	53	14	52.9	52.9	13.2	136.22	1251	33.0436	32.8551	32.7373	32.693	33.0694	32.9051	32.7459	33.0048	32.7457	32.904	32.9135	32.8197	30.9126	31.38	31.0052	31.5083	26.4933	25.9447	25.7383	26.0125	33.1998	32.9835	32.9166	32.9945	32.8644	32.9585	32.9047	33.0444	33.0368	33.0511	32.8364	32.9232	32.3126	32.6951	32.4287	32.5873	33.2041	33.0929
D6RF48;Q9P2W9;D6RD65;D6RC71;H0YAL4	STX18	Syntaxin-18	5	18	18	18	57.1	57.1	57.1	35.42	308	28.2367	27.3031	28.321	27.6264	28.4564	29.4987	29.2262	29.2361	28.7356	28.6042	28.4991	28.7326	25.6568	27.7254	26.2047	27.3517	29.6393	29.4185	29.5069	29.6223	29.5088	29.1612	28.9143	29.2281	27.2483	26.158	27.1455	27.287	27.534	27.8751	27.2884	27.2643	28.7226	28.9503	28.919	28.5539	27.8409	27.6877
D6RGG3;Q99715;Q99715-4;C9JLI9;Q99715-2;H0Y4P7	COL12A1	Collagen alpha-1(XII) chain	6	99	99	84	43.1	43.1	36.3	333.2	3062	26.6562	25.9189	26.6244	26.3075	26.4658	26.0241	25.1168	26.1595	25.3646	26.1507	26.0497	26.2438	30.5971	30.7113	30.9569	30.763	25.7033	26.0744	26.0712	26.2029	25.8205	25.1131	25.8438	25.9528	27.2121	25.8439	26.9137	26.018	29.3031	30.5173	27.2333	29.5857	26.2165	26.4572	25.7745	25.872	28.5361	30.0869
D6RHD2;O43609;D6REX7	SPRY1	Protein sprouty homolog 1	3	8	8	8	46.9	46.9	46.9	22.882	209	25.8943	27.2038	26.8257	25.6783	25.5708	25.9076	25.3012	26.5284	24.7715	26.2773	26.6601	25.3947	25.9577	25.6367	26.9008	26.0246	26.4825	25.7611	26.1981	25.5985	25.6474	26.3281	25.6965	25.7019	25.7091	24.9744	25.9224	25.3535	25.8402	25.2639	26.0316	24.7511	26.0447	27.0303	26.3937	26.7139	25.9586	25.8718
D6RHD3;Q9BS16;D6RJF0;H0Y9K8;D6RBN6;D6RAX0	CENPK	Centromere protein K	6	7	7	4	40.6	40.6	21.8	28.245	239	26.0233	26.0673	26.4459	26.7884	24.7654	25.845	25.5523	26.2853	25.7431	25.8777	26.0113	25.1724	27.2924	27.4109	26.5191	25.7008	24.9877	26.2465	26.51	25.8401	25.8743	25.8963	25.3524	26.2245	26.8222	25.9715	26.0329	25.5722	26.3288	25.419	25.4303	26.0647	26.8635	26.395	26.2101	25.5593	25.9457	25.3564
D6RHI9;O00584;D6REQ6;H0YAE9	RNASET2	Ribonuclease T2	4	12	12	0	44.5	44.5	0	29.215	254	29.7646	29.6427	29.0339	28.7858	29.4738	30.001	30.1542	29.1989	29.8535	30.4154	30.8762	30.6746	29.3018	29.0329	27.7789	28.787	31.9188	31.8244	31.989	31.6659	31.1548	31.3762	31.1614	30.7304	33.0789	33.0737	33.3197	32.8477	25.7097	25.4208	26.2501	25.5456	30.8246	30.8468	30.9996	30.8503	29.5591	29.463
D6RIC8;Q96DR4;Q86TN9;D6RDM5;D6REN7	STARD4	StAR-related lipid transfer protein 4	5	5	5	5	31.9	31.9	31.9	21.936	191	26.5841	26.3732	25.434	26.9198	25.9278	25.8386	25.8969	25.0669	26.2036	24.4089	25.7162	25.4077	26.0402	27.3087	26.0779	25.4163	25.3455	26.6298	26.6422	26.5013	26.0317	25.1819	27.1944	25.631	25.9781	26.9945	25.5378	27.1573	27.269	27.4628	27.3183	27.1878	26.8955	26.3314	26.6915	26.1664	25.8009	27.9244
D6RIE3;P14406;A8MZ71;D6RGV5;D6R9C3;D6RA35	COX7A2	Cytochrome c oxidase subunit 7A2, mitochondrial	6	3	3	3	34.1	34.1	34.1	10.264	91	25.81	26.5233	26.874	25.2522	25.6961	26.5285	26.1909	26.033	30.4374	30.2115	28.4569	31.3882	25.6905	25.2644	26.4725	27.0804	26.0723	25.439	25.5199	26.2767	26.2394	25.6295	27.0761	25.5702	25.8849	27.1451	26.4932	25.0541	25.8179	29.7742	30.2231	30.3966	25.7144	26.0785	26.6508	30.4485	29.2392	29.4198
D6RJG9;Q9Y5W7-3;Q9Y5W7-4;Q9Y5W7;Q9Y5W7-2;D6RDH9;E9PGX1;D6RDA6;H0Y926;D6RBA7;E2QRM8;Q5JRQ0;D6REK1	SNX14	Sorting nexin-14	13	28	28	28	37.3	37.3	37.3	97.125	833	26.0155	26.0973	26.4374	26.352	25.7627	26.4217	24.885	26.5547	26.3388	27.4113	26.6454	26.7154	26.7881	27.2786	26.5152	26.7409	27.3939	26.3269	28.5585	27.9188	26.347	27.3141	28.1414	27.9466	26.515	26.8359	27.5316	26.9872	25.7857	26.6327	26.4966	25.979	26.7727	26.3963	25.4914	26.3904	26.8583	26.4331
Q14693;D6W506;E7ESE7;F5GY24;B4DGZ6;B4DET9;A8MU38;C9IYP2	LPIN1	Phosphatidate phosphatase LPIN1	8	16	14	14	27.9	26.1	26.1	98.663	890	26.8163	26.8557	26.8577	26.9874	25.8046	26.0623	25.3922	27.112	25.0119	26.0809	26.0287	25.8958	28.4257	28.6366	28.2793	28.4573	26.1891	25.3493	26.8933	25.9728	26.6011	24.8547	26.222	26.149	25.5521	25.3468	25.5975	24.9983	27.643	27.054	27.6183	26.9266	29.3345	29.7051	30.0419	30.0085	26.6617	27.1289
E0YMJ4;F5H3E7;E0YMJ3;E7EMR0;E7EUQ4;E0YMI7;F5H0K0;P20823-3;P20823-2;P20823;F5H5U3;H0YND5;F5H2Y5;E0YMK1;E0YMI9;E0YMJ5;E0YMK0;E2I9R5;F5H3Z5	HNF1A	Hepatocyte nuclear factor 1-alpha	19	12	12	10	47	47	42.6	42.583	394	25.9968	25.9576	26.8163	26.2691	25.282	25.817	25.4658	26.1406	25.0182	26.7085	26.6094	25.423	26.4289	25.6968	25.5632	26.2761	25.8211	25.7238	26.6228	26.2702	26.1899	26.0529	26.6135	25.9755	27.1119	26.346	27.1804	27.3518	25.7246	24.1086	27.5518	25.5961	25.1204	26.5473	26.6211	27.0795	25.8	25.6346
E0YMJ8;H0YL84;P35680-3;P35680;E0YMJ9;P35680-2;F5H7Y3	HNF1B	Hepatocyte nuclear factor 1-beta	7	9	7	7	28.2	24.2	24.2	47.451	425	26.5164	26.3784	26.4224	26.8161	25.8804	25.5115	25.3882	26.2645	25.99	26.2069	26.1244	26.7112	26.1336	26.6768	26.2469	25.4132	25.7254	26.2961	25.4568	25.5598	25.3179	26.7603	26.7249	24.9094	25.8722	26.3611	25.8805	24.8102	25.5516	25.21	25.6816	26.5035	26.3101	26.5201	25.985	25.8239	25.2536	25.2588
O75600;E2QC23;F5H0D9;C9IZC9;F2Z340	GCAT	2-amino-3-ketobutyrate coenzyme A ligase, mitochondrial	5	14	14	14	54.7	54.7	54.7	45.285	419	30.3376	28.9585	30.4109	29.5771	25.6978	26.3403	25.3602	26.9703	26.142	25.8993	27.9873	27.3888	26.7662	25.8825	26.0676	25.4198	27.025	27.5512	25.7538	26.1024	27.7762	27.661	26.8605	28.5997	24.8952	24.657	27.5423	26.8154	26.4503	25.4504	27.1823	26.7844	28.2933	28.2288	27.9729	27.6646	27.2375	27.1324
E2QRD5;Q7Z6K5;H0YMP5;H0YL85;H0YL03;H0YMK0	ARPIN	Arpin	6	18	18	13	42.9	42.9	31.2	43.881	394	25.813	24.892	27.59	26.142	25.629	26.9537	25.5883	25.7304	27.2594	27.4917	27.2195	27.9027	27.0099	25.6391	25.8613	26.0809	26.8598	27.0661	26.3046	27.6809	26.4862	27.9128	27.4318	27.4877	27.4243	27.3787	25.5783	27.183	25.8067	26.3173	26.5912	25.4405	26.0984	27.0626	26.5131	25.8266	27.4872	27.9024
E2QRH7;Q9NYP7;F6SH78;Q5TGH5	ELOVL5	Elongation of very long chain fatty acids protein;Elongation of very long chain fatty acids protein 5	4	5	5	4	24.6	24.6	21.5	34.202	289	26.0091	25.7828	25.1525	26.2225	26.6761	26.5673	25.6931	25.2312	25.9366	25.8234	25.8853	26.3523	26.5141	29.0097	28.7123	28.8796	26.3085	25.2499	25.9536	26.4091	26.7301	25.8574	26.4952	26.6572	25.7609	25.0488	25.1608	25.9635	26.6918	26.0274	26.6927	25.9927	26.4344	26.0729	25.9284	26.8207	26.3046	26.3092
G5E954;E5RFK5;P24863;E5RIH8;Q5JV82;E5RI39;H0YBQ5;E5RFX8;B4DPZ1	CCNC	Cyclin-C	9	8	8	5	46	46	30.7	23.967	202	26.0501	26.017	25.6494	26.8909	25.4794	25.6782	25.4462	26.3263	27.2095	27.1788	27.072	26.8844	27.4767	27.0769	27.2112	25.7424	26.1572	25.9032	26.1767	25.6543	26.4154	26.2667	26.8915	26.0103	27.505	27.9292	25.4302	27.2212	26.5548	26.6902	25.8986	25.669	28.0049	25.8873	26.2069	26.6801	25.7674	25.0976
E5RFQ1;Q9UH73-2;Q9UH73;Q9H4W6-2;Q9H4W6	EBF1;EBF3	Transcription factor COE1;Transcription factor COE3	5	10	10	4	22.2	22.2	9.4	57.49	523	24.9612	25.1318	26.1826	25.4188	25.6535	26.0074	25.7046	25.6512	25.9169	25.6208	24.9267	26.0747	26.3225	25.8376	26.3795	26.19	25.8913	26.5935	26.5236	25.9144	26.3654	26.1856	26.2505	26.294	25.1881	25.9594	25.6463	24.9924	25.9022	24.9133	25.9039	25.8302	25.9347	26.0298	26.8006	26.6352	26.14	26.4757
E5RH97;P43362;E5RJI2	MAGEA9	Melanoma-associated antigen 9	3	12	10	9	34	29.1	26.2	34.416	309	25.9445	25.4428	26.4092	26.322	26.039	25.5476	25.4827	26.281	25.7666	25.7404	25.3374	25.5893	25.627	26.5177	25.3252	25.0394	26.0605	25.9566	26.4034	25.9679	25.9327	25.9554	25.5296	26.0418	26.4511	25.6894	25.6166	25.785	25.7098	25.1334	26.6041	25.6696	26.6235	26.6595	26.6568	26.8019	26.082	25.1947
E5RIW3;E5RJD8;O75347;B4DT30;E5RIX8;E5RHG6	TBCA	Tubulin-specific chaperone A	6	14	14	14	78.6	78.6	78.6	10.08	84	30.6751	30.4871	30.4828	31.0864	30.3925	30.1659	30.7283	30.1096	30.4836	30.2666	30.4599	30.2324	29.879	29.805	30.0085	30.2581	29.5928	29.874	29.135	30.3421	30.9927	30.6445	30.0766	30.2462	29.3027	30.1319	30.1921	30.2157	31.0642	30.1771	31.0753	31.3568	30.3032	30.3534	30.7773	30.6456	30.6638	31.0333
E5RJ48	LYPLA1		1	6	2	2	86.7	28.9	28.9	9.6199	90	25.7651	25.7112	26.8297	25.9983	25.2732	25.2972	26.5839	26.2705	26.1829	26.2313	25.6527	26.1452	25.9695	25.8407	26.4245	25.9246	25.6752	26.3701	26.4541	26.0935	25.4649	26.1445	25.7996	26.4263	25.9043	27.0619	25.1355	26.2359	26.3635	25.6853	25.3558	25.817	26.0074	26.1804	26.236	25.9469	26.8493	25.3135
E5RJ68;O00203;F5GXG9;F5H093;H0YBD0;F5GWU4;F5GYB0;F5H0E6	AP3B1	AP-3 complex subunit beta-1	8	59	59	48	53.8	53.8	45.6	116.19	1045	32.1096	32.1763	32.1988	32.1704	31.7846	32.2112	31.8818	32.2855	31.7978	31.6703	31.4983	31.5184	32.1631	32.0654	31.8799	32.0205	32.2466	32.3558	32.4491	32.0918	32.412	32.3066	32.4602	32.5558	31.705	32.0977	31.9806	32.1089	32.2005	32.0547	32.1323	32.0189	31.9561	31.9324	31.9087	32.0176	32.0548	32.3408
E5RJS5;Q15390;H0YBZ4;E7EP84;F5GXB0;E5RIB6	MTFR1	Mitochondrial fission regulator 1	6	8	8	5	29.7	29.7	20.5	35.324	317	25.9134	26.4628	25.5029	26.1408	25.3189	26.3451	26.1755	26.3354	26.5012	26.1747	26.0592	26.3378	26.3913	26.4142	25.9395	25.81	25.8491	25.5468	25.9821	25.9419	25.8332	26.3067	27.2578	25.9856	25.8726	26.4418	27.2526	25.5925	26.2202	26.3211	26.6629	25.9872	26.3163	26.3714	26.0383	26.8174	27.0591	27.6303
P55327-2;E5RKB4;P55327-3;D3YTI0;P55327;D0UFD3;C9J502;D0UFD1;E5RFR7;H0YC44;D0UFD5;E5RK35	TPD52	Tumor protein D52	12	17	17	3	85.3	85.3	21.2	19.863	184	26.0649	27.5086	25.5185	29.2107	30.8681	30.8342	30.785	31.016	29.8007	29.0245	29.1392	29.0857	31.6475	31.6364	31.5216	31.8072	31.4873	31.2181	31.3791	31.4012	30.7686	31.2078	32.0077	31.9871	32.1604	32.1925	32.1224	31.9085	30.2503	29.5782	30.1283	30.2372	31.3882	31.0914	31.133	31.2309	28.777	28.8267
E7EM64;Q7L5N1	COPS6	COP9 signalosome complex subunit 6	2	16	16	16	70.6	70.6	70.6	36.064	326	30.7303	30.4947	30.2288	30.7698	30.903	30.7377	30.4562	30.428	30.4517	30.5715	30.5231	30.3848	30.9386	30.9426	30.7426	30.7852	28.3829	29.9317	29.6378	29.9404	30.9544	30.5226	30.7535	30.6779	30.1198	30.221	30.2154	30.2218	30.7325	30.2653	30.7663	30.8256	30.8066	30.8711	30.7142	30.7142	30.8258	30.6994
Q5SSC2;E7EM77;H0Y870;H0Y861;Q9H0R3;H0Y8D0;E7EM80;Q9H0R3-2	TMEM222	Transmembrane protein 222	8	6	6	6	50.8	50.8	50.8	22.447	199	26.045	25.1718	24.5827	26.1954	25.7535	26.1059	25.8108	25.4704	26.6618	26.4607	25.185	27.2814	26.9217	26.5571	25.9938	25.8788	26.5931	25.857	26.1401	26.4807	26.4752	25.7047	26.2208	26.495	25.9325	25.1568	25.0093	25.3269	25.5847	26.2184	26.3923	25.5562	25.7586	26.166	26.521	26.4155	25.5629	25.4395
E7EM89;O60266;B3KT86;C9JLX3;C9JVQ8;C9JEN9;C9JYB5;C9J969;C9J8E0	ADCY3	Adenylate cyclase type 3	9	19	19	19	18.9	18.9	18.9	126.32	1119	25.3247	26.1443	25.2851	26.3314	26.4723	25.7468	27.0117	26.1778	27.0202	26.8657	27.2153	26.9737	26.5841	26.1149	25.8693	25.4735	26.4581	25.5332	25.9788	26.0038	26.1971	26.2324	26.572	26.4362	26.3941	25.589	25.8509	25.9509	24.8599	26.0425	25.9672	26.5228	25.7714	26.8	26.8331	25.8332	26.8296	26.1389
E7EMA9;Q32M88;B8ZZ60;Q32M88-2;H0YCL6	ATHL1	Acid trehalase-like protein 1	5	16	16	16	34.2	34.2	34.2	83.379	764	26.4379	25.8476	27.0384	26.6099	26.3965	26.7374	26.6923	27.103	25.7206	26.7127	26.1066	25.4179	26.5285	26.1795	26.6785	26.1239	25.8316	25.8781	26.628	26.7247	25.6975	25.3086	26.4839	26.6675	25.4309	25.9631	24.9488	25.6926	26.1893	25.4832	25.6257	25.7941	25.098	26.2319	26.7922	26.5205	27.5251	28.3936
E7EMC3;E9PBC2;O95208-2;O95208;E9PBC1;O95208-3;A8MTV8	EPN2	Epsin-2	7	10	10	9	26.9	26.9	25.5	54.21	499	24.9076	26.1009	25.6847	26.1124	26.5368	26.0525	25.2822	26.31	26.0738	25.7962	25.8297	25.9022	26.1117	26.3005	25.5171	25.9989	26.4588	26.576	26.0933	26.2012	26.4141	26.5422	25.4782	25.7053	25.3065	25.453	26.3083	26.1357	26.3232	27.5469	27.664	25.6251	25.9174	26.3058	26.3737	25.6297	26.9693	26.8931
E7EMF9;Q8NBJ7;E7EMQ6;C9JL30;A8MXB9;C9J660;F8WA42;Q8NBJ7-2;Q8NBJ7-3;E9PBT8;Q8NBJ7-5;E9PG02;F8WEX5;F8WEV7;F8WES7;Q8NBJ7-4	SUMF2	Sulfatase-modifying factor 2	16	13	13	13	39	39	39	36.355	323	31.7989	31.8806	31.759	31.3262	31.0927	31.0074	28.8457	30.7374	31.1738	31.1308	31.3668	31.0919	29.4978	30.0798	29.5613	29.4115	30.9555	30.9688	30.7247	31.5267	31.8966	31.9949	31.6467	31.5387	29.9909	28.3419	30.6584	30.4992	30.4839	29.4401	30.6042	30.6771	30.3933	30.0884	30.2515	30.617	29.9306	30.2792
E7EMJ6;O43765	SGTA	Small glutamine-rich tetratricopeptide repeat-containing protein alpha	2	13	13	13	44	44	44	31.455	291	30.9292	31.0363	30.7121	31.2515	31.2186	30.6224	30.9954	31.0769	31.2997	30.8459	31.3007	30.9608	30.7218	31.0025	30.2393	29.4808	31.1499	31.3689	31.0308	31.0832	31.2895	31.7853	31.1573	31.4905	30.8016	31.0021	30.8777	31.0716	31.6504	30.6993	31.5648	31.444	31.6858	31.3798	31.4647	31.5755	31.603	31.7492
E7EMQ1;P23280;Q5FC00;F8W148	CA6	Carbonic anhydrase 6	4	4	4	4	22.2	22.2	22.2	28.687	248	26.3089	26.3073	25.9014	26.9945	25.7029	25.8094	26.4123	25.7656	26.0922	25.3527	25.6544	25.9381	26.5306	25.744	26.2603	26.4325	26.1753	25.3276	26.4776	25.3791	25.6502	26.2752	26.1031	26.0383	25.9921	26.4061	24.4433	25.6996	26.2706	25.4257	26.3251	26.0973	25.4733	26.2881	27.2922	26.6112	25.7556	26.2207
G3V3E8;E7EMS2;G3V3D1;P61916;H0YIZ1;G3V2V8;B4DQV7	NPC2	Epididymal secretory protein E1	7	7	7	7	48.9	48.9	48.9	19.23	174	30.0007	29.9642	29.1883	30.1943	29.9506	30.2746	29.8202	30.2641	30.4839	31.0445	31.4779	31.158	29.0208	28.8577	29.2047	29.2924	30.9443	31.2917	31.0162	31.1129	29.9002	29.8637	30.2816	29.7107	29.834	29.1979	30.2134	30.0355	29.1077	28.3287	28.8224	28.9805	25.4076	29.1463	28.9032	26.6376	30.0321	30.6814
E7EN19;O95819;E7ENQ1;E7EX83;E7ETN6	MAP4K4	Mitogen-activated protein kinase kinase kinase kinase 4	5	45	33	2	36.2	28.5	1.3	144.92	1272	25.8807	27.2972	25.8394	27.0699	27.0748	26.5172	25.7907	25.708	25.9537	26.0356	25.977	25.3715	28.6142	29.4905	29.4982	29.5255	24.9815	26.2173	26.7054	26.7847	26.4359	25.1108	26.5722	27.1321	25.6162	28.5259	26.8534	28.2447	27.3695	28.097	28.3202	27.1813	26.3687	26.5686	26.7935	26.9192	28.3115	28.308
E7EN22;E7ETS0;E9PEG8;O94966-3;O94966-4;O94966;E7EST9;B5MEG5;E7ESU0;O94966-2;C9J8M4;E7EM45;H0YB23	USP19	Ubiquitin carboxyl-terminal hydrolase 19;Ubiquitin carboxyl-terminal hydrolase	13	46	46	46	51.4	51.4	51.4	150.66	1372	26.9225	26.7229	26.1756	24.9913	28.8633	28.925	28.7782	29.2043	29.629	29.5922	29.493	29.3921	30.4001	30.3155	30.1188	29.9138	28.8641	29.3086	29.8886	29.3507	29.0567	27.9234	29.3273	29.2465	28.3924	28.5072	28.6299	28.3838	29.1969	29.9739	29.17	29.614	27.6403	28.2499	26.5156	27.601	27.3975	27.2544
E7EN73;Q8IZA0-2;Q8IZA0;C9J519;Q8IZA0-3;B1AN15;H0Y4S8;B4DYG9;E7ETQ9;C9JQ56;C9JVB2	KIAA0319L	Dyslexia-associated protein KIAA0319-like protein	11	22	22	22	26.5	26.5	26.5	113.23	1026	26.8735	26.9067	27.9591	25.6446	27.7088	26.4958	26.8006	27.6369	27.9158	27.361	28.8134	27.7788	25.87	24.798	25.9722	25.2792	25.2103	25.8693	26.4573	26.2871	26.3264	27.1101	25.365	26.4632	27.4647	28.0009	27.5164	27.6055	26.451	26.7737	26.6077	25.649	27.1153	27.8622	27.1588	27.8729	27.0476	27.1381
E7ENA8;Q9NTI5-2;Q9NTI5;B7Z5S1;Q9NTI5-3;Q9NTI5-4;Q9NTI5-5	PDS5B	Sister chromatid cohesion protein PDS5 homolog B	7	67	60	43	53.3	49	38.3	164.75	1448	31.3202	31.5667	31.3657	31.5503	30.3857	30.3016	30.8911	30.9684	31.2022	31.3536	31.1488	31.4379	26.5449	26.1939	26.2397	25.5559	27.4124	26.8757	27.5449	27.7652	27.0165	26.8244	27.4394	27.432	30.7791	30.7301	30.5425	30.5407	31.3182	31.4063	31.1862	31.1759	30.0849	30.3158	28.6952	29.4158	31.234	31.4638
E7ESK3;E7ENC5;E9PDY6;Q99102-10;Q99102;Q99102-17;E7EWN1;Q99102-13;Q99102-12;Q99102-3;Q99102-16;E7EQT2;E7ETT5;E7EW47;E7ERK0;E7EUL9;Q99102-5;Q99102-2;Q99102-8;Q99102-7;E7EQG8;H0Y2Y1;Q99102-15;Q99102-11;Q99102-9	MUC4	Mucin-4;Mucin-4 alpha chain;Mucin-4 beta chain	25	17	17	17	4.5	4.5	4.5	530.06	5284	26.6006	26.3222	26.7477	26.1293	25.4167	25.1446	25.2824	25.7321	25.9556	24.7215	24.9359	26.5039	27.1174	25.5495	25.7622	26.6145	25.7833	26.7135	26.6057	26.4784	26.1544	26.0811	26.277	26.1463	26.7105	26.1807	25.1797	26.8339	26.3924	24.9206	26.2941	26.2442	26.5327	26.3879	25.6102	25.8711	25.7672	25.2563
E7ENH3;Q9BZG8;Q9BZG8-3;Q9BZG8-2	DPH1	Diphthamide biosynthesis protein 1	4	16	16	16	41.9	41.9	41.9	50.273	453	27.7223	27.884	27.8016	26.1682	26.7106	26.9099	27.674	28.1116	27.5414	27.3313	25.7922	26.1358	27.1728	27.2451	27.4601	26.3173	27.2846	27.2204	27.501	27.2364	30.145	30.0623	29.9191	30.2509	27.3079	27.4857	26.2009	27.4968	26.3058	26.9162	26.3812	25.4252	28.7141	28.5531	28.6812	28.7599	26.1235	25.7686
E7ENH9;P53396	ACLY	ATP-citrate synthase	2	80	80	2	76.8	76.8	1.2	126.22	1155	34.5959	34.4938	34.3279	34.6027	34.536	34.2692	34.2909	34.7948	34.1151	34.0232	34.0806	33.9112	34.1122	34.3099	34.2361	34.266	34.8556	35.0092	35.275	35.0754	34.8279	34.6596	34.9822	35.1094	35.308	35.6422	35.5724	35.6378	35.0684	35.0854	34.9982	35.1183	35.7813	35.9731	35.8766	35.9844	35.0192	35.0967
Q8IWI9;E7ENI0;F5H7K2;Q8IWI9-2	MGA	MAX gene-associated protein	4	28	28	28	12.4	12.4	12.4	331.82	3026	26.9433	25.9125	26.6974	25.8837	25.1144	26.8267	25.4087	25.178	25.8877	26.5209	25.2432	25.7222	26.3363	26.9138	26.3055	26.2003	25.8552	26.0456	25.3227	25.341	25.8388	26.0968	26.557	26.1151	25.4376	26.057	24.9842	26.7676	26.8086	26.9752	25.976	26.124	26.5637	25.2873	26.3417	26.0733	26.2282	26.0973
E7ENN7;O75354-2;Q5QPJ2;O75354;F5H1Q0;E7EP89;Q5QPI9;Q5QPJ3;H0Y6Q1;E9PC99;H0Y3D0;Q5QPJ6;Q5QPI7;Q5QPJ4;Q5QPJ7	ENTPD6	Ectonucleoside triphosphate diphosphohydrolase 6	15	14	14	6	44.1	44.1	21.3	53.129	483	26.1351	25.9493	25.0012	26.375	25.1582	26.2264	26.1148	26.2777	26.9036	25.2163	25.6564	26.9354	27.3522	26.8623	26.3593	25.8231	26.2361	25.6637	26.5566	26.447	26.5112	24.8734	25.6399	26.4999	24.9309	26.1266	26.2283	26.0664	26.552	24.8373	25.6771	25.5647	26.0409	26.4063	25.9142	26.3338	24.6849	26.1708
E7ENP4;P14678-2;P14678;P14678-3;P63162;B3KVR1;E7ERB2;A8MT02	SNRPB;SNRPN	Small nuclear ribonucleoprotein-associated proteins B and B;Small nuclear ribonucleoprotein-associated protein N	8	13	13	13	49.7	49.7	49.7	29.975	288	32.7996	33.1362	32.8307	32.5712	32.4531	32.731	32.5707	32.7707	32.3142	31.8859	31.9757	32.1707	32.3885	32.4448	32.6087	32.6879	32.9651	32.706	32.6737	32.9344	33.1311	33.1832	33.0352	32.7514	32.3361	32.5359	32.0858	32.2956	32.3605	32.2759	31.7674	32.1944	32.4901	32.5702	32.4488	32.3856	33.0936	32.6855
E7ENT2;P57729;H0YDB7	RAB38	Ras-related protein Rab-38	3	9	7	4	46.7	36.8	21.2	23.865	212	26.3204	25.7836	25.5082	26.3617	26.5011	26.416	25.4436	25.8672	28.3405	28.3761	28.3772	28.2061	26.2244	24.862	26.845	26.2797	26.2502	26.7887	25.2568	26.0629	26.4612	26.1471	26.1271	26.4232	25.988	25.5905	25.2196	26.556	25.8151	26.4179	25.574	25.7635	26.0453	26.7508	26.0434	26.3326	25.6168	25.7757
E7ENU4;P55265;P55265-4;P55265-5	ADAR	Double-stranded RNA-specific adenosine deaminase	4	63	63	3	56.2	56.2	3.2	140.83	1269	32.0796	32.0607	32.2648	31.6424	31.7755	31.0332	31.6957	31.7663	31.9707	31.9913	31.3953	32.1052	31.5656	31.4507	31.2441	31.3588	32.012	31.7405	31.6979	31.5725	31.1018	31.2603	31.3412	31.3762	31.9322	31.9183	32.0901	31.7392	32.0925	32.3112	31.7596	32.2972	31.6408	31.5491	31.957	31.8355	32.2977	32.4983
E7EP23;Q6IA86-3;B4DTG0;Q6IA86;Q6IA86-2;E9PCX0;Q6IA86-4;H0YFD3;F5GYE9;F5GWY6;F5GX79	ELP2	Elongator complex protein 2	11	37	37	37	50.8	50.8	50.8	99.987	891	28.1107	28.8886	27.807	28.2091	28.6124	28.0764	28.0556	27.6656	28.1583	27.6089	27.6979	27.8622	27.3441	25.346	27.0807	26.437	28.2525	28.3953	27.6375	27.9808	30.0897	30.0003	29.7073	29.8494	28.6069	28.3476	28.1286	28.2306	25.643	26.723	27.0166	25.6397	27.5499	26.439	28.3552	28.3192	24.97	25.9769
E7EP43;Q9UJ72	ANXA10	Annexin A10	2	19	19	19	66.4	66.4	66.4	37.256	324	25.8394	26.4588	26.6066	27.835	33.7683	34.1695	34.1848	34.5212	30.0414	30.3761	27.8406	29.5481	25.8716	26.6479	25.9568	26.1497	34.704	34.4976	34.2057	34.3989	26.1834	26.2387	26.0395	26.2345	32.078	31.6575	32.0507	32.3182	25.3631	25.6563	26.3651	25.9107	29.9675	29.9682	29.941	29.2415	26.2259	26.0061
E7EW77;E7EP65;Q9NYB9-2;Q9NYB9-4;Q9NYB9;E9PEZ7;Q9NYB9-3;F8WAQ3;F8WEB9;H0Y6B5;F8WBL5;E7EUA1;F8WAU3;F8WCD7;F8WAZ8;F8WAL6	ABI2	Abl interactor 2	16	15	11	11	39.2	31.9	31.9	52.789	480	27.8841	28.3025	28.0309	27.7619	26.2013	27.7788	24.7172	27.2915	27.572	27.1544	27.7623	25.451	25.9401	27.2234	27.4975	27.7486	26.8559	26.3584	25.6875	26.3742	27.0922	26.2923	26.6285	25.6387	25.2563	25.5484	27.0824	26.3512	28.0996	28.5231	28.6715	28.3067	25.8058	26.3549	26.6201	26.1868	28.3055	28.425
E7EPA7;P29401;B3KSI4;E9PFF2;F8W888	TKT	Transketolase	5	56	56	2	87.3	87.3	7.3	68.813	631	35.6297	35.3449	35.5653	35.3357	35.9763	35.7213	35.6822	36.1461	36.0254	35.8449	35.7614	35.6404	36.2282	35.9896	35.9677	36.0524	36.6099	36.1786	36.0597	36.1035	35.9546	35.7927	36.0736	36.1471	36.5561	36.3617	36.3262	36.5116	36.4689	36.5045	36.4795	36.277	36.167	36.3929	36.2648	36.3918	36.1142	36.033
E7EPC6;P16070-16;P16070-17;P16070-6;P16070-4;P16070-3;P16070-7;P16070-5;P16070;P16070-8;P16070-11;P16070-10;B6EAT9;P16070-12;P16070-14;P16070-13;H0Y2P0;P16070-9;H0YDW7;H0Y5E4;P16070-15;E9PKC6;H0YDX6;Q86UZ1;O95370;H0YD17;H0YDV8;H0YF08;H0YD90;H0YCL4;H0YEV3	CD44	CD44 antigen	31	17	17	2	31.1	31.1	4.9	78.516	714	30.1305	30.0418	30.303	30.6944	28.9259	24.9104	27.3608	28.44	30.9329	31.509	31.5596	31.6025	31.2784	31.7849	31.4111	30.9199	27.798	28.5047	28.7578	28.7206	28.9066	28.8201	28.4289	28.1505	26.3007	25.2549	25.3715	26.426	34.5366	34.5646	35.0142	34.4702	34.5991	34.6462	35.1411	34.8364	30.1951	30.49
E7EPC9;E7EX17;P23588;B4DS13;F8VP89;F8VX11;F8VSC7;F8W0K0;F8VYE9;F8VRU1	EIF4B	Eukaryotic translation initiation factor 4B	10	37	37	37	58.3	58.3	58.3	66.112	587	30.4903	31.0758	30.3111	31.4214	31.8795	31.5667	30.7489	31.2031	30.6364	30.6447	30.435	30.5069	30.8364	31.4793	31.1439	31.4576	31.3522	31.7	31.5572	31.5803	30.9459	30.6689	31.0921	31.276	30.9801	30.5541	31.0267	30.92	31.6474	32.0179	32.3062	32.0311	32.8119	32.4732	32.7419	32.1302	31.9973	31.7172
E7EPD1;P08572	COL4A2	Collagen alpha-2(IV) chain;Canstatin	2	11	11	11	10.7	10.7	10.7	168.04	1712	25.457	25.8584	25.6731	26.1931	25.2108	26.2532	26.6195	26.0663	25.9641	25.2404	25.7236	25.0954	26.4753	25.3804	25.4553	26.5613	25.3879	26.6611	26.1034	26.2141	25.0447	25.9194	26.1277	26.3968	25.7181	26.0139	25.1707	26.8564	25.0844	26.2075	26.4759	26.8277	26.7252	26.1053	26.8549	26.1521	28.0394	28.8848
E7EPD5;P48436;A6PVD3;B4DV62;P56693	SOX9	Transcription factor SOX-9	5	15	15	9	36.2	36.2	26.5	49.308	445	27.7695	26.0972	25.7315	25.8062	25.6402	25.6131	25.2507	26.5241	27.599	27.3078	25.0061	25.8304	26.8786	27.1382	25.8239	26.0345	25.4715	26.4295	26.5127	26.1188	26.1144	27.0351	27.8485	26.943	26.161	25.266	25.7386	25.3119	26.8577	26.7821	25.4947	26.097	26.899	26.9018	26.242	26.0382	25.6591	26.4434
E7EPD9;Q9NRC1-3;Q9NRC1-2;B7Z4U3;B7Z4L1;Q9NRC1-4;Q9NRC1;E7EPW5;G3XAH9;Q9NRC1-6;Q9NRC1-5;E9PCV1;C9JU30;E7ENZ9;Q9NRC1-7;B7Z7D4;Q8TDW4-6;Q8TDW4-7;Q8TDW4-5;B7Z8V6;E9PF01;E7EMS3;C9JZV9;C9JRQ0;Q5TEH7;C9JRW1	ST7	Suppressor of tumorigenicity 7 protein	26	14	14	9	31.6	31.6	23.8	65.52	572	26.1904	26.0569	25.9373	26.6313	24.8785	26.7427	25.7181	26.2152	26.4947	26.8371	26.8886	26.4342	25.612	26.7899	26.8235	25.7667	26.49	26.4222	26.1462	26.8119	26.0565	26.4565	25.8412	26.4968	25.757	25.8929	25.5755	26.4669	25.73	26.2922	25.512	25.2673	26.0853	27.0678	26.731	26.4349	26.2726	25.9819
E7EPH0;O60512;F8W7B9;B3KPV4;F8W8Y2;O60512-2	B4GALT3	Beta-1,4-galactosyltransferase 3;N-acetyllactosamine synthase;Beta-N-acetylglucosaminylglycopeptide beta-1,4-galactosyltransferase;Beta-N-acetylglucosaminyl-glycolipid beta-1,4-galactosyltransferase	6	8	8	8	27.7	27.7	27.7	43.956	393	25.7354	25.2423	26.2485	23.4288	26.4343	25.5701	26.1399	27.45	25.9278	25.9688	26.4705	26.8184	26.599	26.6061	26.81	26.4113	26.5091	26.6067	27.036	26.225	25.6441	25.9609	26.0479	24.9679	27.781	27.1006	27.3531	26.8072	26.1409	26.1988	26.0036	25.8743	27.4972	26.9516	27.6276	27.7184	26.7007	25.0978
F5H572;E7EPH8;Q3KR37;Q3KR37-2;Q3KR37-3	GRAMD1B	GRAM domain-containing protein 1B	5	28	28	10	41.7	41.7	18.3	86.206	745	25.2873	26.3697	25.2831	25.7291	26.3298	25.5744	26.5892	25.8345	25.4881	26.1732	25.9177	25.3009	25.969	26.0138	26.0028	25.4989	25.986	25.8301	26.4904	25.6919	25.8856	25.3305	25.6543	25.956	26.6702	25.3775	25.8749	26.0826	26.3856	25.9633	25.9341	26.1726	26.552	26.4487	25.9098	26.2303	25.3933	25.7115
E7ETK0;P62847-2;P62847-3;P62847;E7EPK6	RPS24	40S ribosomal protein S24	5	9	9	9	43.5	43.5	43.5	15.197	131	32.8288	33.0115	32.9183	33.2429	33.1171	32.2747	32.9073	32.8637	32.4523	32.2303	32.5795	32.4911	32.6382	32.5565	32.4248	31.8862	32.33	31.8279	31.5827	31.5134	33.2501	33.0019	32.888	32.9467	32.6634	32.2419	32.4489	32.4475	32.345	32.698	32.5763	32.8269	33.1816	32.432	32.5395	33.0619	32.6989	32.9671
Q7Z401;E7EPL3	DENND4A	C-myc promoter-binding protein	2	38	37	37	28.6	28	28	209.24	1863	26.1448	25.6183	26.5884	26.0633	25.2488	24.8528	25.3767	25.1296	25.8036	25.2945	25.5689	25.2846	26.7242	24.9561	25.1671	25.4828	25.8884	26.3173	26.6141	26.3352	25.5793	25.5942	25.0002	26.055	25.1279	23.6676	25.7146	25.788	25.6058	24.8043	25.9472	25.8472	25.5437	26.6707	26.2554	26.5262	26.2374	26.0656
E7EPM0			1	64	1	1	59.2	1.6	1.6	135.19	1183	25.8526	26.2486	26.6238	26.6196	25.6419	26.0837	25.7619	26.6721	26.4461	25.7774	25.2785	24.9389	27.5187	26.7195	27.6549	27.5935	28.4942	28.3324	25.8755	27.8406	26.3781	26.022	26.7964	25.6339	25.8302	25.5999	25.0728	26.8657	26.04	25.445	26.0074	25.0618	26.5177	26.44	26.3638	26.3336	26.1634	26.3846
E7EPN9;Q9Y520-4;Q9Y520-5;Q9Y520;Q9Y520-7;B7WNZ6;E9PF21;Q9Y520-6;Q9Y520-3;Q9Y520-2;H0Y877;B4E3S2	PRRC2C	Protein PRRC2C	12	82	82	79	33.6	33.6	32.9	308.77	2819	29.1021	29.5549	28.1896	28.589	30.5543	30.0807	29.3152	29.4698	29.7258	29.951	29.4856	29.7556	29.9869	30.5034	30.5108	30.7059	29.1623	29.7248	28.7539	29.1263	29.5249	28.9167	28.8561	29.612	25.3967	25.7228	26.4431	25.5619	30.7869	31.3973	30.667	30.8605	29.7382	30.128	30.2167	29.5065	30.9581	30.9562
E7EPP3;Q14112-2;Q14112;H0YJV3;H0Y3N6	NID2	Nidogen-2	5	8	7	7	12.4	11.4	11.4	107.04	969	25.4103	26.4568	25.8519	25.922	26.0631	25.7771	25.4848	26.1743	26.1085	26.5614	26.487	25.3732	25.7069	25.9856	26.6509	26.1692	25.838	26.1991	26.6843	25.8079	25.1156	25.6336	26.1455	26.128	25.5414	25.294	26.2159	25.2152	25.9346	25.2318	25.5027	25.8272	26.2658	26.4047	25.4242	26.6309	26.7917	26.683
E7EPS6;O75473;O75473-2;D8MCT0	LGR5	Leucine-rich repeat-containing G-protein coupled receptor 5	4	14	14	14	26.5	26.5	26.5	85.648	777	24.5098	26.3687	26.0549	26.2936	25.0683	26.1443	26.8906	26.8055	25.2619	26.7048	26.5315	26.5905	26.4622	26.5038	25.8499	26.0136	24.9977	26.0752	26.8995	26.0087	25.667	24.9683	24.5152	26.2237	25.4786	26.7566	24.7403	25.4963	25.8949	25.5755	26.2509	26.039	26.441	26.0351	26.8329	25.676	25.5921	25.8881
E7EPT4;P19404	NDUFV2	NADH dehydrogenase [ubiquinone] flavoprotein 2, mitochondrial	2	12	12	12	48.4	48.4	48.4	27.907	252	28.6854	28.0768	27.792	28.9023	29.6155	29.7424	29.489	29.5768	29.4412	29.452	29.014	30.1527	29.1065	28.6607	28.5294	28.2501	26.1096	25.3122	27.8609	25.8549	26.4786	27.731	28.3931	28.9315	28.8316	29.1159	25.2912	29.1784	28.8577	25.6316	28.62	28.9332	29.2945	29.3803	29.4732	29.0716	29.4586	29.4791
Q8IVI9;E7EPT9;Q8IVI9-3;Q8IVI9-2;E9PDM0;F8WCW8	NOSTRIN	Nostrin	6	8	8	8	16.6	16.6	16.6	57.659	506	25.1056	26.7482	25.8293	26.9222	25.4925	26.8221	25.096	25.8237	26.2131	24.963	26.3563	25.6652	26.402	26.2158	26.2129	25.4257	25.9499	25.3994	26.5368	25.8329	25.616	25.7782	25.542	26.1445	25.416	26.6203	24.8955	25.787	26.1181	24.4973	25.4267	26.4405	26.4231	26.4271	26.3138	27.0404	25.7201	25.6651
E7EPV7;P37840-2;P37840;P37840-3;D6RA31	SNCA	Alpha-synuclein	5	4	4	3	52.2	52.2	44.3	11.777	115	26.6217	25.4802	26.7022	25.5301	26.9474	25.1517	25.4374	25.8336	26.1103	25.7309	26.0109	25.7123	27.2348	25.9493	25.7976	25.2842	26.2547	25.8529	26.1968	26.3881	25.7167	25.8397	27.7828	26.4946	25.1715	25.8086	25.5368	25.7231	25.6672	26.7739	26.0597	25.761	26.9117	25.5685	26.0014	25.7996	25.9189	26.0545
E7EPW1			1	19	2	2	91.3	7.5	7.5	17.305	161	26.5818	28.6018	26.6474	25.8871	28.5475	25.9112	25.5918	26.9847	27.4597	27.9369	27.9512	27.0941	27.7842	27.5741	27.5607	25.5014	27.2726	27.36	26.9027	27.8767	27.4612	25.7413	27.5815	26.9811	25.8613	26.8539	25.6845	26.5662	28.9423	24.8693	29.455	29.1475	25.9658	26.4887	26.1872	26.5513	28.972	28.4462
E7EPX7;G5E9P1;E7EVP7;Q14643-4;Q14643-3;Q14643-8;Q14643-7;Q14643-5;Q14643-6;Q14643-2;Q14643;B7ZMI3	ITPR1	Inositol 1,4,5-trisphosphate receptor type 1	12	101	83	83	43.2	37.8	37.8	312.16	2743	27.4478	27.1286	26.7965	25.4988	25.1444	24.9823	26.2213	25.2274	24.2183	25.139	26.4836	25.9796	26.313	26.3943	25.699	25.1665	26.6169	26.3656	26.4871	26.6129	25.3812	25.8931	25.2067	25.3903	25.7104	26.5202	25.672	26.1381	26.1899	26.1726	26.1073	25.053	26.1462	25.2738	25.9882	26.205	25.7622	23.9248
E7EQ34;O14653;O14653-2;Q8N4B8	GOSR2	Golgi SNAP receptor complex member 2	4	9	9	9	55.2	55.2	55.2	26.864	232	28.6429	29.2854	28.3821	28.6241	25.6792	27.6554	26.5832	28.3414	27.884	28.2669	28.5481	28.4271	28.145	28.4318	27.852	27.8315	26.8396	26.612	26.7048	27.8544	28.0061	27.0307	28.2863	27.5524	28.5335	28.5058	29.1434	28.8906	28.9853	27.5988	28.6088	28.6098	28.0192	28.7108	28.1144	28.7077	29.4314	28.8429
E7EQ57;Q03112-3;E7EUL6;Q03112-5;Q03112;C9JU02;Q13465	MECOM	MDS1 and EVI1 complex locus protein EVI1	7	19	19	1	21.8	21.8	1.5	138.13	1230	26.5402	25.9414	25.4258	25.9306	25.7893	27.0093	26.2314	25.8248	26.0932	25.6619	25.6929	25.9548	26.5242	24.853	25.3525	25.8218	25.9786	25.5051	26.0691	25.8863	26.7179	25.2211	26.0647	25.9126	25.1553	26.1101	25.7058	25.1972	26.3108	26.1011	26.6198	25.4581	25.6286	25.3411	26.1426	27.1867	26.3192	25.8158
E7EQ69;Q9GZZ1;C9J5D1;F8WB80;Q9GZZ1-2;C9JZU6;C9J5J3;F8WCK0	NAA50	N-alpha-acetyltransferase 50	8	16	16	9	67.3	67.3	40.5	19.311	168	30.515	30.4447	30.2431	30.7054	30.6445	31.1319	31.0619	31.0771	30.7063	30.5766	30.5553	30.6505	31.1146	31.0285	31.027	30.8698	30.3101	29.1187	29.8047	29.7548	30.868	30.2645	30.5462	30.526	29.7914	30.384	30.6783	30.4984	31.3008	30.3693	31.2289	31.4385	31.8399	31.9924	31.6811	31.8586	30.5362	30.6729
P22570;E7EQC1;P22570-2;B4DHX5;G3V0F2	FDXR	NADPH:adrenodoxin oxidoreductase, mitochondrial	5	40	40	1	80.4	80.4	2.2	53.836	491	34.6197	34.1242	34.4364	34.5889	31.3435	30.4087	30.6576	30.7979	34.6139	35.4108	35.232	35.4416	30.85	30.9043	30.7257	30.5894	33.1315	33.2303	33.182	33.2052	33.4962	33.3035	33.3957	33.1786	32.8449	32.4746	32.2381	32.5979	28.7006	27.8963	29.5594	27.4165	30.6163	29.911	30.9118	30.7164	26.5474	26.1623
E7EQD1;P62995;P62995-3	TRA2B	Transformer-2 protein homolog beta	3	13	13	10	50.8	50.8	39.7	29.186	252	30.786	30.0154	30.6077	30.2476	29.7327	28.4682	29.1982	29.5872	29.7331	25.1517	27.6641	30.0013	29.6149	29.5294	29.8933	29.5129	30.445	30.0975	30.605	30.421	30.4614	30.4117	30.5184	30.122	29.8274	30.17	28.7422	29.9879	29.7429	28.3506	29.8204	30.2098	29.8348	29.5019	30.0049	29.5589	30.6213	31.1137
Q8NF91;E7EQI5;Q8NF91-7;Q8NF91-2;Q8NF91-8;H0Y326;Q5JV20	SYNE1	Nesprin-1	7	96	95	0	14.2	14.1	0	1011	8797	25.6664	26.9089	25.7101	30.6294	26.2978	31.2369	25.734	26.2923	30.4007	26.6112	32.7895	25.4234	25.3396	29.7587	30.0431	25.7443	30.6657	29.7466	29.8896	30.0874	31.8181	31.1793	30.3276	31.0002	31.0923	30.5438	25.6179	30.7741	29.5687	27.9573	25.993	26.1339	25.6793	26.6936	26.2287	25.9237	30.0686	30.3208
E7EQN6;Q9GZR1-2;Q9GZR1;F8W6D9;H0Y8Y8;H0Y4F4;B3KMM0;F5GZW5;D6RJH1	SENP6	Sentrin-specific protease 6	9	11	11	11	12.2	12.2	12.2	126.11	1112	24.8593	26.3852	25.4078	26.2214	24.7137	26.2028	26.4789	24.928	25.1647	24.4345	25.4907	25.9878	25.4753	25.8922	26.4415	26.5292	26.202	26.0529	26.0717	25.9216	26.5805	26.1368	25.5365	25.4675	24.9685	26.8748	24.8793	26.9771	25.4808	25.8289	25.9256	26.5011	26.4241	25.8128	26.3665	27.1906	26.7378	26.4762
E7EQR8;Q9GZM5;D6RFI3;D6RGI4;D6RGY8;H0Y9A1;D6RED8;D6RBQ1;D6RA04;D6RAY4	YIPF3	Protein YIPF3;Protein YIPF3, 36 kDa form III	10	13	13	13	43.8	43.8	43.8	38.889	356	28.439	27.5308	27.1796	27.4374	27.8833	26.1159	25.7908	27.8333	28.0454	28.0138	26.7038	26.6899	25.8163	27.8257	27.5651	27.7984	29.6929	29.6506	29.773	29.6848	26.5082	27.6344	26.5257	25.707	29.5575	29.3211	28.2078	29.1596	28.0138	28.267	27.6224	28.3222	26.7986	28.7515	28.2905	28.6716	25.3652	27.5625
E7EQT4;Q9UKV3;Q9UKV3-3;Q9UKV3-2;G3V3B0	ACIN1	Apoptotic chromatin condensation inducer in the nucleus	5	49	49	2	39.6	39.6	2.5	147.36	1301	30.5009	31.0583	30.952	30.855	30.677	29.9886	30.5743	30.6378	29.8864	28.4462	28.4023	30.2786	29.1098	29.6718	29.8612	29.712	30.2702	30.3447	30.6583	30.4154	30.9193	31.1214	31.1328	31.1956	29.962	29.2323	29.1237	29.8657	30.0005	30.1509	29.3666	29.9496	30.8296	30.6625	30.8612	30.1661	30.5204	30.7909
E7EQZ4;Q16637-3;Q16637;Q16637-4;Q16637-2;B4DP61;H0YBZ9	SMN1	Survival motor neuron protein	7	10	10	10	42.5	42.5	42.5	31.689	294	27.9677	27.9934	27.4763	27.8733	27.9422	27.8502	27.4567	28.5974	25.975	26.2433	27.486	25.2719	28.8563	28.9909	26.3979	28.5727	26.4407	26.5584	26.4355	25.7659	27.3743	28.1508	28.218	27.7467	25.2512	26.4964	24.97	25.5206	28.0216	25.8169	28.5406	28.0739	29.298	29.6637	29.2844	29.3709	28.2626	28.5177
E7EQZ9;P14314	PRKCSH	Glucosidase 2 subunit beta	2	32	32	2	57.8	57.8	7.1	60.192	535	32.7646	32.3518	32.4174	32.6161	32.6819	32.5799	33.0545	32.8211	34.6782	34.3732	34.0412	34.0888	33.2639	33.4863	33.5714	33.4808	33.9443	33.9571	33.906	34.2595	32.8055	32.9381	32.5845	32.8265	33.6713	33.4823	33.6757	33.7419	34.2423	34.2716	34.0141	34.2989	32.7882	32.6127	32.8165	32.6871	34.2235	34.193
F5GX46;Q8NEM7;E7ER46;Q8NEM7-2;B4E2D5;C9JQS2	SUPT20H	Transcription factor SPT20 homolog	6	7	7	7	10.8	10.8	10.8	80.658	738	26.4016	25.6179	26.2899	26.7029	24.1415	26.159	25.8486	26.3726	26.1526	25.1358	26.2624	25.4879	26.7347	26.2485	25.6689	25.8528	26.173	26.1482	26.0525	26.6146	26.1467	26.9854	25.8812	25.5454	26.1192	25.784	24.4743	26.3804	26.0702	25.3374	25.4407	26.6367	26.2759	26.3111	26.1908	26.0258	25.4501	25.7994
E7ER65;Q9H1H9;E9PDX3;Q9H1H9-3;Q9H1H9-4;Q9H1H9-2;H0Y307;H0Y9Z7;H0Y925	KIF13A	Kinesin-like protein KIF13A	9	39	30	30	26.3	21.6	21.6	199.12	1778	25.9103	25.5025	26.923	25.2536	25.4618	26.5517	25.1181	27.7214	27.0334	27.5722	28.1796	27.1863	26.4271	27.1052	26.435	26.8108	26.8754	26.3001	27.0434	26.3549	25.6082	25.0656	26.3939	25.5754	26.8965	26.899	27.0942	26.9121	27.408	27.4123	26.4947	26.0777	26.1717	27.114	25.5259	26.3636	25.5478	25.698
E7ER89;O95340;H0Y373;O95340-2	PAPSS2	Bifunctional 3-phosphoadenosine 5-phosphosulfate synthase 2;Sulfate adenylyltransferase;Adenylyl-sulfate kinase	4	37	33	33	75.2	70.6	70.6	69.997	618	28.7075	28.5494	29.2197	29.0253	26.6146	26.0603	25.5623	25.9473	25.7349	25.7036	25.5149	25.1736	26.3441	26.5587	25.8512	26.4057	25.3316	26.9696	26.7835	25.5608	30.0739	29.7642	30.3893	30.5131	26.9435	26.1185	25.4875	26.8125	30.733	30.6384	29.991	30.2069	31.0419	31.3184	31.1606	31.6124	30.8108	30.6324
E7ER94;Q9BZL6	PRKD2	Serine/threonine-protein kinase D2	2	28	28	23	43.9	43.9	36.7	97.77	888	28.7843	29.098	28.8752	29.2814	27.47	26.5743	25.9324	27.0935	29.0761	29.0023	28.8227	28.7134	27.9905	28.1586	28.4573	28.6369	27.3162	27.4282	28.1585	27.9372	26.9287	26.3552	27.1606	27.5883	27.369	25.4765	27.3549	25.7009	26.641	27.1784	25.5777	26.7056	25.9246	25.8791	26.3948	25.9022	28.3544	28.6286
E7ERD3;H0Y434;H0Y832;Q5STN8;F8VVW6			5	11	9	4	41	37.3	16.9	28.564	249	26.042	26.1623	26.6222	26.125	26.3896	29.6103	29.6431	29.4195	26.2332	26.0339	26.1011	25.8943	25.3459	25.824	25.2382	25.3553	25.8291	26.0505	26.5394	25.5598	25.7492	25.9848	25.8297	25.688	25.6286	25.3824	26.413	25.2462	26.1558	26.2847	25.7016	26.1491	26.1638	26.2897	27.397	25.6304	25.9822	26.6546
E7ERE7;P41235-6;P41235-5;P41235-2;P41235;P41235-4;C9J7I8;P41235-7;P41235-3	HNF4A	Hepatocyte nuclear factor 4-alpha	9	13	13	11	32.9	32.9	26.8	56.122	504	28.7653	28.6949	27.6053	29.4824	25.3784	25.4672	27.0864	28.7583	27.5483	25.7444	26.8627	25.252	25.7231	26.4368	25.8317	26.1777	25.745	26.144	26.6648	26.7707	27.9426	28.0596	29.1404	28.9486	28.9052	28.987	29.3062	29.2145	25.5765	26.0287	26.5303	25.1764	29.2182	29.4029	29.1711	29.0355	26.7696	24.9706
E7ERL4;E9PFC7;P38398-2;P38398;P38398-4;E7EP70;E9PFZ0;E7EP71;E7EUM2;G3XAC3;E7ETR2;Q6IN79;P38398-5;P38398-3;H0Y8B8;B7ZA85	BRCA1	Breast cancer type 1 susceptibility protein	16	19	19	3	11.7	11.7	3	203.35	1822	25.9278	26.3695	26.6251	26.3145	25.6826	25.7638	25.6719	25.5882	26.001	25.9013	26.8378	25.3327	25.4606	25.106	26.0562	25.3709	27.8465	26.2744	25.9253	26.2796	25.8036	26.6415	25.9385	26.1338	25.6176	26.348	25.2993	25.8523	25.7872	26.0911	26.9727	26.1301	26.3843	26.2497	25.882	26.4291	25.8547	25.8219
E7ERN5;O94956;E9PRW4;E9PPU8;O94956-2;E9PPJ4;E9PI53;E9PN87;E9PIU9;C7BWB6;H0YE11	SLCO2B1	Solute carrier organic anion transporter family member 2B1	11	11	11	11	20.1	20.1	20.1	74.449	687	26.4714	26.0803	25.6341	25.7949	24.9531	25.736	25.77	26.2029	25.5588	26.0437	25.4636	25.7794	26.1466	26.4016	25.9994	26.0161	26.6723	26.2483	26.8737	26.5998	25.9463	26.8658	26.3051	26.254	25.2088	25.7358	26.4896	26.3085	26.4162	26.4432	26.0651	25.8641	26.7377	26.6981	26.2096	26.7445	26.4191	26.2199
E7ERS3;Q86VM9;F5H7R0	ZC3H18	Zinc finger CCCH domain-containing protein 18	3	31	31	7	36.9	36.9	8	108.94	977	28.3227	28.5189	28.3155	26.8886	30.0291	27.7297	28.3609	28.8191	28.0858	28.3544	27.8932	27.6318	26.5576	27.3478	26.2294	27.5064	27.4209	27.7138	27.2123	27.7205	27.972	26.9432	27.3573	27.3578	26.1049	26.6017	26.7593	26.8918	27.2286	28.2582	27.6771	27.7471	28.247	28.1749	28.588	27.4662	27.5193	27.4143
E7ESJ0;Q92743;H0Y7G9	HTRA1	Serine protease HTRA1	3	3	3	3	6.7	6.7	6.7	48.184	447	25.4834	25.8045	25.642	25.2354	26.8001	25.2221	27.5132	28.0886	25.5941	26.3921	25.9335	25.276	26.1532	25.9911	26.0219	26.0699	26.1906	25.247	26.0141	25.3684	25.878	26.1458	27.2748	26.6967	25.7943	25.9437	26.5287	26.2999	26.9947	26.6728	26.8939	25.145	26.5498	25.6921	26.8701	26.1885	26.559	26.6752
E7ESL0;Q9NWU5;Q9NWU5-2;A6NGJ8	MRPL22	39S ribosomal protein L22, mitochondrial	4	9	9	9	42.5	42.5	42.5	24.325	212	28.8893	29.2208	29.2743	28.2214	29.3594	29.173	29.328	29.0206	28.3287	28.8566	28.951	28.8474	28.7188	28.803	28.6546	28.7916	28.4237	28.4447	27.7576	27.7639	29.8581	29.5893	29.1593	29.0744	28.9063	28.9157	29.1497	29.1566	28.1421	27.718	28.8015	28.0552	29.54	28.8705	29.5337	28.6071	28.5904	28.3527
E7ESM2;E7ET40;P00749-2;P00749	PLAU	Urokinase-type plasminogen activator;Urokinase-type plasminogen activator long chain A;Urokinase-type plasminogen activator short chain A;Urokinase-type plasminogen activator chain B	4	8	8	8	26.8	26.8	26.8	44.581	395	26.1808	26.3049	25.9829	25.6004	25.7469	26.191	25.6309	25.0604	26.1446	25.0744	24.6989	25.9859	27.748	27.5444	27.5176	28.0006	27.3285	26.0819	25.8525	26.5459	26.5618	27.1674	24.7686	25.5653	26.6213	25.9364	25.4541	25.8402	26.2878	25.9931	26.4931	25.6235	26.6043	26.0163	26.092	26.9715	26.2102	26.0999
E7ESM5;F8VZE0;F8VZY0;G3XAI7;Q17RR7;Q00872-3;B7ZL10;Q00872;B7ZL09;Q00872-2;G3XAE8;E7EWS6;G3V1V7;B7ZL02;F5H0G9;F8W1Z9	MYBPC1	Myosin-binding protein C, slow-type	16	16	16	15	18.8	18.8	17.8	128.4	1139	26.386	26.0021	25.4654	24.8384	25.9635	25.5025	26.4901	25.7702	26.7204	26.5754	25.7996	25.3208	26.1669	27.2396	26.4251	25.8479	26.8174	25.5638	26.3725	26.4766	25.9591	25.9401	25.9074	26.091	24.8729	25.7815	25.3459	25.76	26.3742	25.6801	25.9589	25.4155	25.5919	26.9482	26.6038	26.3668	26.0057	25.4564
E7ESP4;E7EMF1	ITGA2		2	34	1	0	46.4	2.1	0	102.83	942	28.4496	28.7865	25.4614	28.9431	25.9196	25.7256	24.8801	28.0298	26.3545	28.7992	28.5965	29.0393	29.2393	26.2827	29.1046	29.245	26.3594	26.5108	26.1185	25.1147	24.9776	26.6321	28.0781	28.3833	28.0895	27.0847	25.5865	25.9563	26.0431	26.5027	25.8469	25.8631	26.2314	26.3613	25.5782	26.1721	25.7417	26.4512
E7ESQ8;Q5T4B2;Q5T4B2-2;B7ZBS8;B7ZBS9;B7ZBT0	CERCAM	Probable inactive glycosyltransferase 25 family member 3	6	16	16	16	35.9	35.9	35.9	62.178	548	26.0633	25.9315	25.6685	25.6786	26.063	26.3381	26.5811	25.1837	25.312	26.9942	26.1012	25.7812	26.5831	26.5374	26.4228	26.0408	25.5249	26.5488	25.8749	26.2412	26.2466	25.5659	26.0253	25.9601	25.3177	26.4262	26.6127	25.9156	26.6629	26.5414	27.3848	27.0676	25.9099	25.8918	26.1321	26.1482	26.529	26.1947
E7EST1;P57723;C9J0A4;Q9GZT1;C9JZY3;P57723-2;C9JTY5;B3KM64;C9J5V4;C9IZV9;C9J7A9;C9JSA6	PCBP4	Poly(rC)-binding protein 4	12	9	8	8	37.4	35.3	35.3	38.833	377	25.1521	26.3745	26.8859	25.6335	25.523	25.797	25.887	26.7126	28.2698	28.3543	28.3857	28.0978	26.5076	25.5549	26.6645	26.1821	26.1192	26.6141	26.0775	26.0525	26.5305	24.7632	26.8079	26.8423	25.5248	25.4767	26.6739	26.624	25.7882	26.1813	25.5952	25.5245	26.3106	26.3909	26.2902	25.1119	26.0146	26.1474
E7ESY9;P30613;P30613-2	PKLR	Pyruvate kinase PKLR	3	15	12	12	28.4	24.7	24.7	64.527	599	25.4953	26.873	25.5614	26.1281	25.8003	26.3833	25.1712	25.8602	25.5835	25.4267	25.4442	25.9099	26.5394	24.8987	26.4854	25.7491	25.9168	25.422	27.1023	25.912	25.9295	26.6162	26.3626	26.0187	26.167	26.0492	25.5453	25.8005	26.4348	24.9331	26.9244	26.6774	25.4353	26.0776	25.8573	25.9139	25.521	26.147
E7ET48;F5H7C3	AIM1L		2	16	16	15	50.4	50.4	46.8	49.276	466	25.6481	25.493	26.2257	26.8022	26.1909	25.4727	25.7078	25.8268	26.4387	25.2423	26.0896	25.6912	25.6633	25.2875	25.5528	25.7373	26.2788	25.6605	26.1721	25.9903	26.4141	25.9306	26.2671	26.6755	25.2958	26.2164	26.1385	26.0769	25.5375	25.3578	26.0456	26.3973	26.8017	26.1635	27.2958	26.091	25.8924	26.3712
E7ET55;P35670-3;P35670-4;P35670;F5H748;P35670-2;F5H562;E7EQQ2;F6XIH0	ATP7B	Copper-transporting ATPase 2;WND/140 kDa	9	17	16	16	15.4	14.6	14.6	148.4	1387	25.5609	26.2441	25.4539	26.3604	26.6163	27.115	26.5792	25.7969	26.0066	26.247	25.738	26.0464	26.2216	26.885	25.4755	26.0267	26.9208	26.5143	25.8298	25.6958	26.7119	26.7583	26.2104	25.4874	25.6413	25.8806	26.0041	24.9529	26.0773	25.5373	26.3674	25.5696	26.432	25.9186	25.9438	26.7017	25.7505	26.3606
E7ET71;O95684-2;O95684;O95684-3	FGFR1OP	FGFR1 oncogene partner	4	13	13	9	45.1	45.1	33.2	39.605	364	26.806	25.5018	26.0328	26.2805	26.3139	25.3871	24.8792	25.5445	26.3835	26.2327	25.8626	25.2519	25.9966	26.1557	26.284	26.2667	26.7206	26.1124	25.5824	25.9292	26.4071	25.3775	26.1822	26.6152	26.0786	26.3534	25.8077	26.2521	27.1372	27.0117	25.7255	26.447	26.7056	26.1812	26.354	26.1496	26.9156	26.6155
E7ETA6;E7EV93;C9JBL6;Q15154-3;E9PGW9;E5RGQ4;H0YAQ4	PCM1		7	60	60	1	36.1	36.1	0.9	227.73	2016	27.9056	27.9504	26.92	27.2746	27.939	28.5327	27.9333	28.5782	29.3775	28.8367	29.1714	29.1415	29.9414	30.1009	30.5994	30.0566	28.6589	29.7275	28.481	28.9365	26.2814	25.8032	25.92	26.4472	28.593	28.613	28.8315	28.1416	30.2098	30.4035	29.5308	30.2908	28.4167	28.5971	26.2892	27.9725	29.1671	29.2699
G3XAM2;E7ETH0;P05156;H0YGY0;D6R9Z8;CON__Q32PI4	CFI	Complement factor I;Complement factor I heavy chain;Complement factor I light chain	6	9	9	6	18.1	18.1	12	65.059	576	25.415	25.4153	24.8116	26.285	27.3449	27.3916	27.8388	28.0366	25.8031	24.6791	26.9849	25.414	27.145	26.4642	26.9701	26.171	26.7508	26.1344	26.8051	26.0779	26.1713	25.7905	25.1644	25.3941	26.4098	25.5689	25.8621	25.6096	25.7077	25.8726	26.5927	26.5115	25.9866	26.2639	26.4936	26.1363	25.9201	25.6903
E7ETM6;Q8N2H4;Q5QPU8;F2Z2A3;C9JFB3	SYS1	Protein SYS1 homolog	5	3	3	3	39.3	39.3	39.3	15.183	135	27.167	25.7451	25.6646	26.3722	26.2781	25.4641	26.2385	25.0722	26.031	25.7929	25.9792	25.5587	26.5327	26.8018	26.1608	26.5565	27.1465	26.4528	26.4008	25.7086	25.7849	25.7784	27.0965	26.1491	25.9183	25.4627	26.2854	25.9153	26.2872	26.6879	26.4151	25.4646	26.122	26.0625	26.4614	25.9099	25.54	26.2262
E7ETS8;Q07864;F5H1D6;E7ENR1;F5H7E4;B3KS74;F5H3W5;F5H0H8;E9PHF9	POLE	DNA polymerase epsilon catalytic subunit A;DNA polymerase	9	76	76	37	40.9	40.9	20.2	262.98	2297	27.6357	28.566	25.9381	27.633	27.7171	28.1303	26.8895	28.0273	28.3124	27.8475	28.9292	27.5043	29.362	29.5695	29.0337	29.2269	25.2233	26.0971	25.8459	25.565	28.7198	28.6995	28.155	28.9641	25.9441	27.2534	26.4576	26.9447	26.0277	25.5915	26.4313	25.6249	29.7734	29.5229	29.4171	29.4685	26.3173	26.2984
H0Y9G6;E7ETU7;P09001;D6RC14;E9PF06;D6RBQ5	MRPL3	39S ribosomal protein L3, mitochondrial	6	19	19	19	55.9	55.9	55.9	40.47	363	30.0725	30.1284	29.3382	30.0441	30.1001	29.7917	30.4998	30.6614	30.3658	30.3056	30.2287	30.3805	29.9432	30.0243	30.095	29.839	29.9037	29.7578	29.6241	29.6643	30.4945	30.4434	30.7723	30.5345	30.453	30.3006	30.26	30.1392	29.9964	29.3677	29.8794	29.8274	30.3221	30.7044	30.4065	30.5245	29.9093	29.6785
E7ETZ4;Q9Y6E2;B5MCH7;Q75MG1;B5MCE7;E7EMS9;C9JF98;E9PFD4;F8WDX8	BZW2	Basic leucine zipper and W2 domain-containing protein 2	9	32	32	30	71.6	71.6	68.4	46.913	408	33.0634	32.9305	33.3553	32.0575	32.4415	32.6426	32.353	32.1961	33.0897	33.0251	33.0551	32.7751	32.3703	32.0752	32.0282	32.2145	32.5965	32.5784	32.2982	32.348	32.8308	32.8885	32.3579	32.3169	32.2103	32.3152	32.2975	32.3963	32.1264	31.5455	32.0911	32.1821	33.7082	33.5424	33.5676	33.1918	32.3618	32.3721
E7EU05;P16671;D9IX66;E9PLT1;E7EX47;E9PJX8;E9PC45;E7EVU1;E7ERZ9;E7EWI4	CD36	Platelet glycoprotein 4	10	15	15	8	32.4	32.4	20.5	52.062	463	26.1879	26.0536	26.2307	25.6638	25.9986	26.3262	25.3083	25.4472	25.5196	26.45	26.0062	25.4198	25.9565	25.8348	26.0742	26.4779	25.9692	26.9193	26.5892	25.1552	25.286	26.1858	27.0294	25.8974	28.4335	29.6187	29.6694	29.5041	25.9186	25.7999	26.1665	26.0937	26.4504	26.3383	26.4806	26.6392	33.1295	33.473
E7EU22;Q5VT06;Q5T2X4;E9PD38;H0Y6Q4;E9PIK0;H0YD38;A2A4F6	CEP350	Centrosome-associated protein 350	8	30	30	18	10.7	10.7	6.5	351	3117	25.749	26.1621	25.8444	25.9834	26.8614	26.3569	26.1817	25.7178	26.4677	26.6338	26.2901	25.8081	27.7953	27.6491	26.0251	27.3844	26.2751	26.396	26.7644	25.7528	26.9409	25.5806	26.2807	26.3926	25.6897	26.1921	25.9735	26.1722	25.6507	26.1881	25.8715	26.8913	26.9039	26.2746	27.1954	27.2357	25.4108	26.3037
E7EU28;Q86U06-4;Q86U06-5;Q86U06-2;Q86U06;G3XAP0;H0YJJ3;Q86U06-3;G3V5Z6;G3V546;G3V225;G3V2B4	RBM23	Probable RNA-binding protein 23	12	10	6	6	29.3	18.3	18.3	44.829	416	25.7242	25.0301	25.2576	25.655	26.7652	25.6501	25.4565	26.1868	25.716	25.4486	25.8955	25.8728	26.4914	26.5131	26.306	25.9644	26.0011	26.596	26.5226	26.1124	26.7361	26.6163	26.4539	26.0503	25.4456	25.8447	25.3569	26.3467	25.7518	24.8975	26.4167	26.1112	26.1329	25.3221	27.1017	26.4949	26.6691	26.3989
E7EU96;Q5U5J2;P68400	CSNK2A1	Casein kinase II subunit alpha	3	19	19	7	56.4	56.4	24.2	45.31	385	31.9309	32.0417	31.9476	32.1379	32.1783	32.4858	32.4384	32.6017	32.5628	32.2476	32.5525	32.7147	32.9314	32.7636	32.8091	32.6534	32.0382	32.4565	32.5361	32.4091	32.3032	32.307	32.5256	32.2346	31.4487	31.4074	31.7233	31.6184	32.5042	32.4602	32.6756	32.5617	32.7637	32.9172	32.9245	32.6811	32.6537	32.352
E7EUC2;Q7L592;Q7L592-2;C9JS27;C9J236;C9JP36;C9JEL7;B4E0W7	NDUFAF7	NADH dehydrogenase [ubiquinone] complex I, assembly factor 7	8	18	18	18	58.5	58.5	58.5	46.14	414	29.018	29.3922	29.6448	29.3255	28.3311	29.2219	25.1979	29.6749	27.9423	28.0469	28.3457	28.1285	28.3896	28.419	27.8743	28.6403	27.2774	26.0899	28.1287	28.0566	27.7844	28.2899	28.9725	29.1791	28.991	29.1055	28.898	28.915	29.2818	28.6309	28.7016	28.921	28.9623	28.9144	28.6728	28.7761	29.4039	29.2764
E7EUC3;O43657	TSPAN6	Tetraspanin-6	2	8	8	8	35.2	35.2	35.2	25.74	227	25.4258	26.0472	27.2814	25.8519	27.2104	27.1563	25.6496	26.1262	27.1482	27.0405	28.2636	27.5034	25.9693	25.6055	26.1576	26.4921	27.168	25.9409	26.0628	26.4951	27.4349	27.1385	26.5614	26.7699	25.9219	25.6226	27.6771	25.6006	25.6009	25.1018	26.5705	26.0582	27.5768	26.4625	26.8905	26.3251	26.0722	26.4138
E7EUE1;F5GYC1			2	43	43	2	64	64	2.2	78.401	683	31.8789	31.7365	32.364	32.4737	32.086	32.4004	31.9509	32.7463	32.1458	32.0393	32.2654	32.1461	31.4172	31.2311	31.1787	31.3115	31.7552	31.3239	30.951	30.5953	29.9037	29.4152	30.2477	30.3958	31.91	32.0925	32.5041	32.2965	31.3798	31.5808	31.4326	31.493	31.9587	32.114	31.7665	31.9492	30.8733	30.9979
E7EUE2;Q9Y5W8-2;Q9Y5W8;B8ZZT9;F8W8A9;Q9NSH0	SNX13	Sorting nexin-13	6	28	28	28	34.5	34.5	34.5	115.86	1005	26.5998	26.6766	24.7949	25.6782	25.9913	25.4844	26.2574	25.7551	25.0395	26.5619	25.8608	25.9361	25.7609	26.8982	26.1763	26.6965	27.5398	26.8535	27.4509	27.2977	27.2166	25.933	27.4901	27.4482	26.5793	25.4707	26.177	25.6974	25.4585	25.3144	25.362	25.543	27.0031	26.8203	26.2611	26.8282	26.4778	25.8614
E7EUQ8;E7EUJ4			2	61	2	2	89.8	2	2	56.044	511	25.1106	26.3826	25.2902	26.9711	25.5546	25.9584	25.9028	26.8355	26.3288	25.4894	26.9531	25.7051	26.0467	26.2567	26.1779	26.4309	26.66	26.0929	27.341	26.2769	26.5293	26.1553	24.912	25.7291	24.8062	25.344	25.1891	25.942	25.2639	25.4902	26.3573	25.9634	25.3183	26.2127	26.5218	26.7976	25.9099	25.5138
E7EUU4;C9J2Z7	EIF4G1		2	88	88	0	55.2	55.2	0	171.64	1560	33.7693	33.7381	33.8543	33.482	34.2062	33.6987	33.7266	33.8443	33.9697	33.8809	33.7959	33.8287	33.9589	34.1643	34.1325	34.2689	33.5202	33.6331	33.7548	33.7041	34.5358	34.1742	34.2938	34.3547	33.7063	33.9723	34.035	33.7246	34.7768	34.9725	34.7772	34.7382	34.5555	34.586	34.4244	34.3316	34.0061	33.8291
H0YM23;E7EUV3;O75179-2;O75179;G5E964;E7EWI7;O75179-4;C9JRC1;O75179-3;H0YLQ3;B5MEE3;H0YMS3;O75179-5;B3KU50	ANKRD17	Ankyrin repeat domain-containing protein 17	14	58	39	39	33.3	25.3	25.3	263.25	2487	27.6285	28.352	28.4432	27.8107	29.2015	29.3901	28.9717	29.4278	28.9197	28.8107	28.7174	28.587	28.8167	28.5439	28.3575	28.1022	26.5408	26.3573	27.3698	27.2968	28.1151	27.591	27.4971	28.4392	27.259	27.1042	27.4203	27.3717	28.3185	28.8136	28.0873	27.8168	29.1183	30.0095	28.9475	28.8615	26.0251	25.896
E7EV01;O15484;F5GX03;E9PS73;E9PMI4	ASB2;CAPN5	Calpain-5	5	31	31	31	56.5	56.5	56.5	77.469	680	27.2557	25.6355	24.6438	25.8627	29.9197	29.56	29.8204	31.1796	27.9466	27.3295	27.3129	27.262	26.5615	25.5994	26.3422	26.0326	31.0975	30.7423	30.4713	30.4581	28.9982	28.9678	30.0955	30.4307	29.9327	29.6078	30.5741	30.5914	28.449	27.7477	27.0571	27.9344	31.7749	31.2847	31.6089	31.6149	27.0896	28.1004
F8W8M8;E7EV10;Q9BTC8;E7EQY4;Q9BTC8-2;D6W5A2;E9PCS8;E9PF88	MTA3	Metastasis-associated protein MTA3	8	23	14	14	47.3	31.2	31.2	66.652	586	25.5213	26.1057	24.9586	27.4447	24.703	26.5912	24.7665	26.7743	26.1113	26.0752	25.4813	25.5766	26.1802	26.4949	26.1549	26.4151	25.6992	25.5901	26.3487	25.922	26.1655	26.5212	26.8742	25.675	26.8865	24.571	25.966	26.1003	26.6564	24.522	26.3514	27.0504	27.0249	26.5013	26.3877	24.704	27.763	27.2514
E7EVA0;E9PGM5;P27816-4;B5MEG9	MAP4	Microtubule-associated protein	4	98	98	18	46.5	46.5	10.4	245.44	2297	32.246	32.1862	31.88	32.0091	33.486	33.0885	33.3243	33.0772	31.5991	31.9064	31.3455	31.6088	32.5228	32.9635	32.8566	32.9378	32.6448	33.1509	33.0671	33.0175	32.4124	32.2631	32.336	32.2052	26.8365	26.508	26.3252	26.6411	32.9931	33.0969	33.2574	32.777	32.1274	32.5766	32.4926	32.5665	32.5235	32.6011
E7EVE3;P16157-10;P16157-8;P16157-5;P16157-16;P16157-3;P16157;P16157-12;P16157-14;P16157-11;P16157-9;P16157-6;P16157-7;P16157-4;P16157-13;P16157-15;E7EVX7;P16157-2;H0YBS0;H0YAY8	ANK1	Ankyrin-1	20	62	56	2	45.6	43.5	0.9	217.29	1982	26.0952	24.7074	26.4484	25.7411	25.9981	26.2967	26.4135	25.8533	26.7453	25.0808	25.2669	25.5731	25.931	27.1664	26.3383	25.6062	25.5506	26.6697	26.7715	25.0336	30.1643	30.335	30.3836	30.1613	25.8714	25.9088	25.7861	26.18	25.1582	25.6214	25.3545	26.0423	25.928	25.7224	27.2277	26.1992	25.0456	26.0101
E7EVJ5;E7EVF4;Q96F07-2;F5H583;A8MUM2;E7EW33	CYFIP2	Cytoplasmic FMR1-interacting protein 2	6	58	33	0	52.3	29.9	0	142.58	1227	25.7486	26.3576	25.8981	25.9811	25.9194	25.8419	25.7012	28.5252	25.7824	26.29	26.0356	25.9248	29.1579	29.1945	29.047	29.1128	28.319	27.6315	29.0123	27.6087	25.7555	26.1548	28.5544	27.852	29.4456	29.2242	28.7321	28.3658	25.2203	26.5295	25.5298	25.8863	24.9939	25.4677	26.0181	26.1509	27.0793	27.8399
E7EVJ3;P52848;P52848-2;E5RG58	NDST1	Bifunctional heparan sulfate N-deacetylase/N-sulfotransferase 1;Heparan sulfate N-deacetylase 1;Heparan sulfate N-sulfotransferase 1	4	19	19	16	26.9	26.9	22.3	94.353	825	26.9382	26.4289	26.9827	26.2683	26.4501	25.962	26.0125	27.1226	25.3092	26.0873	25.9823	25.9704	25.9301	26.6541	25.9147	26.7358	26.7735	25.8977	25.7473	25.3725	25.9521	25.4585	25.7504	25.7451	26.7726	26.6924	26.0677	25.7903	25.8021	25.1952	26.4124	25.3277	26.5105	26.2089	26.2136	26.6073	26.3829	26.1304
E7EVL8;Q02928;Q02928-2;Q5TCH4;Q5TCH4-2	CYP4A11	Cytochrome P450 4A11	5	7	7	5	16.9	16.9	11.5	59.404	520	26.2217	26.3389	25.0916	25.405	26.2431	25.8824	25.4775	25.9512	25.5302	24.9331	25.3833	25.6479	26.1096	26.0831	26.4473	26.8482	26.8504	26.0243	26.7049	25.7577	25.1149	26.3057	26.1334	25.6584	27.0096	26.402	25.5711	25.755	25.0815	26.3992	26.6657	25.4204	25.7591	26.0905	26.5018	26.1566	25.6905	25.9849
E7EVU8;Q7Z6Z7-3;Q7Z6Z7;E9PD66;Q7Z6Z7-2;H0Y5W0;Q5H962;H0Y659;F5H1P2;Q5H963;A5YM72-2	HUWE1	E3 ubiquitin-protein ligase HUWE1	11	209	209	199	62.9	62.9	60.7	482.14	4376	33.4335	33.6097	33.5326	33.5239	33.7269	33.8311	33.7444	34.0436	33.3987	33.3929	33.4215	33.2639	34.0198	34.1311	34.1095	34.0579	33.3868	33.7382	33.8921	33.7762	33.5196	33.6904	33.6435	33.6665	34.9368	34.9543	34.8036	34.7055	33.5771	33.8563	33.5578	33.6525	34.0306	34.119	33.8792	34.0987	32.5573	32.9293
E7EVW7;P14317;B4DQ69;F8WDD5;F8WEZ6	HCLS1	Hematopoietic lineage cell-specific protein	5	18	18	18	47.2	47.2	47.2	49.704	449	26.2445	26.2598	26.6698	25.7159	25.976	25.9972	26.0072	26.5705	26.0127	25.3039	26.1395	25.1003	26.1358	26.1963	27.0585	25.7908	26.1125	26.7458	26.4429	27.0548	26.3443	26.2108	26.0241	25.2529	25.3446	25.6551	24.9934	26.1705	26.529	26.1114	26.23	25.6104	25.8297	25.7207	26.9956	25.4264	25.5022	26.1719
E7EW20;Q9UM54-6;Q9UM54-4	MYO6	Unconventional myosin-VI	3	92	92	1	71.4	71.4	1.3	148.83	1286	33.709	33.9421	33.8089	33.9674	31.3564	30.8018	31.5985	30.6653	30.1899	30.6331	27.5359	32.4181	32.1211	32.5139	32.3554	31.9346	33.3866	33.5106	33.7188	33.6724	32.2839	32.4005	31.9314	32.0867	33.5259	33.6186	33.4707	33.3873	29.311	29.3837	29.2563	29.9927	33.1362	33.072	33.0461	32.9408	30.406	30.9329
E7EWM3;Q8NF64-3;Q8NF64-2;Q8NF64;G8JLN3	ZMIZ2	Zinc finger MIZ domain-containing protein 2	5	11	11	7	19.4	19.4	15.5	93.667	888	27.9306	27.7254	27.5229	27.6701	27.3006	28.4442	27.8604	27.248	26.7532	27.0773	26.9834	26.9312	27.3818	28.3948	28.0461	28.2932	26.2918	26.4764	26.236	27.2094	26.9623	26.9353	25.9092	27.3108	26.3394	26.0525	25.8861	26.0425	27.1063	27.0417	26.9274	27.0858	27.6574	25.8664	27.0968	25.4897	26.31	25.5081
E7EWV5;Q68DD2;C9J281;Q68DD2-3	PLA2G4F	Cytosolic phospholipase A2 zeta	4	15	15	10	23.7	23.7	15.6	96.934	865	26.5455	26.2413	26.8167	25.1342	25.6422	25.6884	25.5603	26.0077	26.2053	25.8895	26.2591	25.861	26.1379	25.7983	26.1501	26.4438	26.9719	25.7268	26.709	26.0293	24.9141	26.6445	26.5838	25.5384	27.6179	27.413	27.5657	26.9703	25.875	26.1688	26.2464	26.7452	26.0352	25.9912	27.0364	26.8724	25.5623	24.5672
E7EWZ6;P06756;P06756-2;B4DYQ7	ITGAV	Integrin alpha-V;Integrin alpha-V heavy chain;Integrin alpha-V light chain	4	57	57	57	60	60	60	111.13	1002	28.4014	29.321	29.1967	28.8233	30.1072	29.0347	29.2196	29.7455	30.9461	30.9614	31.5087	30.95	29.806	29.8636	29.6721	30.1322	29.1752	29.662	29.2406	29.0873	27.0105	27.5582	29.0635	26.6323	30.499	30.1763	30.3224	30.3456	30.703	30.9746	30.3685	30.6728	29.2858	29.6839	29.6537	29.6327	32.0278	32.084
E7EWZ9;P60983;G3V4P8;G3V3X4	GMFB	Glia maturation factor beta	4	10	10	8	75.8	75.8	52.3	18.053	153	30.5984	30.3445	30.4526	30.5452	29.8679	29.5644	29.1887	30.3027	31.0757	31.1801	30.6967	31.6254	29.043	28.5785	28.8979	29.089	30.926	30.9764	30.7964	31.2419	29.484	29.8704	30.0346	29.6454	29.0839	29.018	28.9711	29.4164	29.1104	28.6729	29.3457	29.3596	31.3849	31.4358	31.4727	31.547	31.2223	30.8871
E7EX51;Q96ST2-3;Q96ST2;Q96ST2-2;B8ZZB6;B4DJ84	IWS1	Protein IWS1 homolog	6	19	19	19	25	25	25	86.76	772	29.2764	29.3254	29.7201	29.2865	28.8625	28.8832	28.4247	28.7578	28.3735	28.5759	28.4598	28.1294	29.6848	29.9494	29.4537	29.8388	28.4717	28.2622	28.7122	28.4575	28.8414	28.9897	29.0483	29.0789	28.0171	28.1351	28.1829	27.3926	29.4829	29.2335	28.9343	29.5019	28.9398	29.0191	29.5825	29.4033	29.4039	29.6381
E7EX90;E9PFS5;E9PGE1;G5E9H4	DCTN1	Dynactin subunit 1	4	74	1	1	69.7	2.7	2.7	139.09	1256	28.8833	28.5549	28.5598	28.75	28.413	28.7272	28.9464	29.9348	24.5596	28.4299	25.002	24.9241	30.014	30.1065	29.9304	30.0231	26.0469	25.7944	26.1932	25.4997	28.5468	28.9323	29.0135	25.5235	26.4915	26.3405	26.238	26.7677	25.6	25.7093	25.8479	25.7907	25.881	26.7231	25.7595	29.6892	26.4432	26.1078
E9PAL9;Q9H857-2;Q9H857;C9JTZ6;Q9H857-3;Q9H857-4;C9J036	NT5DC2	5-nucleotidase domain-containing protein 2	7	30	30	30	69.1	69.1	69.1	64.144	557	27.1045	27.7559	26.74	27.2494	29.6727	29.4253	28.305	29.7738	30.128	29.4513	30.098	29.0264	28.7164	27.8794	27.5159	28.3631	29.4986	29.6793	29.2242	29.5525	29.5575	29.1175	29.1276	29.5641	24.8565	27.3438	28.0661	27.1247	29.8819	29.4365	30.243	30.0479	27.8811	27.5887	27.2982	27.9959	29.6094	29.4229
E9PAQ6;P49368;P49368-2;B4DUR8;E9PRC8;Q5SZX6;Q5SZW8;E9PM09;E9PQ35;Q5SZX9	CCT3	T-complex protein 1 subunit gamma	10	46	46	46	72.8	72.8	72.8	60.462	544	35.0553	35.2661	35.1218	34.9758	35.0308	34.9724	34.9191	35.0984	35.0055	35.1811	35.3726	35.0429	35.3387	35.6252	35.5724	35.5465	35.4888	35.2632	35.3814	35.2533	35.7791	35.6855	35.6749	35.7463	34.8049	34.7135	35.0559	34.8132	35.4907	35.4056	35.456	35.7781	35.9176	35.8389	35.8251	35.9445	35.6884	35.0402
E9PAT9;P18754;P18754-2;C9JW69;C9JRH2;C9JMJ4;C9J3R0;C9JQZ4	RCC1	Regulator of chromosome condensation	8	21	21	21	68.3	68.3	68.3	46.752	438	30.8955	30.9454	31.3798	30.5859	31.6655	31.1654	31.0882	31.6457	31.3732	31.2589	31.5932	31.6927	31.7862	31.891	32.0394	31.8125	31.8624	31.8984	31.948	32.1052	31.7137	32.4291	32.423	32.4425	31.9745	31.9433	32.0157	32.1821	31.3079	31.0902	31.5671	31.4059	32.9491	32.9996	32.8168	32.8098	31.5142	31.5629
E9PAU2	RAVER1		1	32	32	1	72.6	72.6	2.8	79.578	756	31.0321	31.1145	31.7492	31.5896	31.2457	30.9697	31.1271	31.7073	30.8958	30.7836	30.6221	30.3938	32.117	32.0114	31.823	31.9067	29.6208	29.8247	29.9854	30.1897	30.8448	31.0825	31.111	31.2478	30.3827	30.8518	30.8148	31.1239	31.6858	31.8611	31.6296	31.6131	32.2471	32.3477	32.4956	32.5413	31.0767	30.2455
F8VZJ2;H0YHX9;Q13765;F8VU71;E9PAV3;F8W0W4;F8W1N5;F8VNW4	NACA	Nascent polypeptide-associated complex subunit alpha;Nascent polypeptide-associated complex subunit alpha, muscle-specific form	8	7	7	4	58.1	58.1	41.9	15.016	136	31.7895	31.9415	31.7597	31.7176	32.1633	32.1932	32.4347	32.4194	32.6587	32.2909	32.2	32.7338	33.2735	32.7027	32.6433	32.8192	32.0857	31.9026	31.6871	32.2047	32.3228	32.1062	32.2152	31.9119	31.3611	31.743	32.0674	32.3364	32.5464	31.9994	32.6274	33.0008	32.9838	33.2222	32.879	32.9272	32.5733	32.8186
E9PAZ2;Q96HR8;D6RIB3	NAF1	H/ACA ribonucleoprotein complex non-core subunit NAF1	3	4	4	4	13.1	13.1	13.1	41.894	389	26.0895	25.8551	26.6909	26.2678	25.2738	26.0626	26.4851	27.1897	24.9434	25.1352	25.4207	25.2383	26.2625	27.4563	26.5825	26.1648	25.8853	26.1712	25.5759	25.7786	25.8646	26.972	25.7849	25.9994	25.8402	26.1883	28.0572	26.5561	26.937	25.3667	26.8163	26.715	28.8559	28.8495	29.0364	28.8893	27.9697	27.6871
P78346;E9PB02;C9JJX7	RPP30	Ribonuclease P protein subunit p30	3	17	17	1	79.9	79.9	8.6	29.321	268	30.0927	30.5463	30.6265	30.0506	30.6168	30.2993	30.1705	30.6395	30.3195	30.482	30.2793	30.2332	30.0491	30.0165	29.916	29.6369	30.7896	30.362	30.2485	30.2195	30.2417	30.2811	30.362	30.5471	30.6193	30.6927	30.3272	30.2734	30.2861	29.9848	29.8764	30.1473	30.6938	31.0103	30.6748	30.8092	29.7875	29.7401
Q96RT8;E9PB12;H0YLG3;H0YMZ9	TUBGCP5	Gamma-tubulin complex component 5	4	28	28	27	30	30	29.3	118.32	1024	26.3633	25.6992	26.2205	25.6416	26.4129	25.6014	25.6426	26.2435	25.6856	25.1252	25.7685	25.4106	25.928	25.9838	26.1871	26.2318	25.8398	26.4581	26.0882	25.6985	25.1845	26.4502	26.3035	26.764	25.5576	25.8485	26.1945	25.7521	26.1966	25.2877	26.1994	25.6334	25.9958	25.8482	25.9265	26.5831	25.3506	26.5563
F8VW41;E9PB38;Q86VP3;Q86VP3-2;Q86VP3-3;G8JLK3;F8VX22;F8W0V0	PACS2	Phosphofurin acidic cluster sorting protein 2	8	15	14	14	24	23.2	23.2	94.426	859	26.4733	26.3139	27.3562	26.9179	25.9178	25.5785	25.3838	26.6479	25.8752	26.8833	26.5633	26.387	26.1293	26.7445	26.8197	25.176	28.7654	28.4079	28.9847	27.553	26.1392	25.9577	25.392	25.6836	25.3015	26.4309	24.6116	25.7009	25.9551	26.7121	26.4324	25.4347	25.7904	26.5294	26.6888	27.3598	25.234	26.9121
E9PBB0;Q6Y7W6;Q6Y7W6-3;A6H8W4;E7ESB6;F5H3C2;C9JHW1;C9J0V6;C9JHT0;C9JRZ2;F8WCD5;C9JPV7;C9JXQ0;C9JH18;C9JW88	GIGYF2	PERQ amino acid-rich with GYF domain-containing protein 2	15	48	48	21	45.9	45.9	21.6	149.48	1293	28.879	29.1434	29.136	29.143	29.4167	29.8178	29.6698	30.37	29.8054	29.629	29.5757	29.4502	30.3498	30.7422	30.6578	30.7171	28.2866	28.1964	28.111	27.2817	28.2019	27.722	28.6692	28.9054	27.4985	28.7726	29.1839	28.8755	29.9657	30.3175	29.6503	30.3486	30.3513	30.4022	30.5966	30.5533	30.0532	29.9954
E9PBB7;Q86Y82;B1AJQ6	STX12	Syntaxin-12	3	11	11	11	50.5	50.5	50.5	34.201	299	27.5565	27.5641	27.8522	26.8844	29.1191	28.7301	29.2019	28.908	28.2497	29.1294	29.5329	29.6639	27.8182	28.3855	28.498	28.4693	28.8108	25.7263	28.782	27.2004	28.2468	29.724	28.7967	28.7942	28.942	27.5658	26.6883	26.1296	28.9756	27.4813	28.794	28.7837	28.8229	28.7659	29.2646	29.2928	29.4493	28.9053
Q5QPK2;E9PBD4;O60762;H0Y368;E9PHH5;Q5QPJ9	DPM1	Dolichol-phosphate mannosyltransferase subunit 1	6	18	18	18	59.2	59.2	59.2	32.426	287	31.8361	32.0425	31.8685	32.2865	31.574	31.4809	31.6611	31.9573	31.4059	31.7773	31.8247	31.7852	32.0811	32.1547	31.9256	32.0915	32.187	32.1625	31.8801	32.0572	31.836	31.819	31.8757	32.1296	31.6824	31.7191	31.9052	31.7336	30.909	30.9657	30.6751	30.754	31.9279	32.6231	32.0919	32.1036	30.1342	30.36
E9PBD9;P51788-3;P51788;E9PCD2	CLCN2	Chloride channel protein 2	4	16	16	16	21.5	21.5	21.5	93.582	854	26.4983	25.209	26.7388	25.7876	25.4638	25.8453	26.8061	24.5279	25.1857	27.1188	25.8642	25.8002	25.9767	25.4615	25.8479	25.9257	26.0158	26.8663	26.134	25.5497	26.3489	24.8977	26.4413	25.6532	26.4665	26.2807	26.5905	26.3271	26.5419	26.6346	26.0493	26.1817	25.896	25.8552	25.3441	25.9009	26.6265	25.9998
E9PBE9;Q9NZM3-2;Q9NZM3;E7EUQ1;Q9NZM3-4;Q9NZM3-3;F8W719	ITSN2	Intersectin-2	7	62	62	35	45.2	45.2	25.7	190.36	1669	26.826	27.1278	27.4979	26.283	28.533	28.9726	28.6117	28.3627	27.9916	28.3972	27.7378	27.598	28.2158	28.8519	28.9626	28.9562	27.4086	28.4731	27.9042	27.8754	27.182	27.5598	28.1247	27.8971	25.664	25.2742	26.0063	26.4253	28.9086	28.3467	26.5143	27.0708	27.3014	26.9558	26.814	26.4407	27.3465	26.2921
F5H629;E9PBF9;G8JLM5;P15336;B8ZZU6;E9PEK8;Q8TAR1;A4D7V1;B3KY57;Q3B7B7;C9JCI8;P15336-2	ATF2	Cyclic AMP-dependent transcription factor ATF-2	12	8	8	5	17	17	10.6	40.798	377	26.4523	26.155	25.1873	25.4216	26.9018	26.0382	25.585	26.496	25.6282	25.6367	25.6621	26.3528	26.9058	26.2476	25.9309	25.6139	26.2625	26.0724	25.7604	25.716	25.2482	26.4403	26.0573	26.2799	26.3443	26.4853	26.531	25.7524	26.5129	25.4751	26.1534	26.1616	26.9047	26.2356	26.7102	26.9195	26.5086	26.3733
E9PBJ0;Q9HC84;H0YFQ5	MUC5B	Mucin-5B	3	19	17	16	10.2	9.9	9.3	596.68	5765	26.2358	26.5117	26.0049	25.7426	26.7263	26.2596	25.8102	26.134	25.6742	25.869	25.7452	25.3624	26.1943	25.5449	25.389	26.3756	26.5426	26.0648	25.3653	25.7474	26.1503	25.8243	25.6843	26.56	26.3158	25.8375	26.3456	26.0648	25.5663	26.7087	26.3824	25.8514	26.1924	26.1573	26.3104	26.7904	26.7862	25.7883
E9PBP2;P09668;E9PF73	CTSH	Pro-cathepsin H;Cathepsin H mini chain;Cathepsin H;Cathepsin H heavy chain;Cathepsin H light chain	3	15	15	9	60.1	60.1	33.4	36.269	323	25.7846	25.9909	26.0998	25.9758	27.3593	26.5076	25.9301	27.6972	29.722	30.9734	31.2303	30.4126	26.1188	24.8347	25.9379	25.6726	26.3339	26.4282	26.3701	26.5377	27.3878	28.4081	28.1605	27.916	30.5483	30.1484	30.1947	30.6279	26.6644	25.8605	26.4186	27.381	25.9152	26.0603	25.974	26.1801	26.0883	26.5394
E9PBQ3;Q8N511;A8MWJ6	TMEM199	Transmembrane protein 199	3	8	8	8	28.8	28.8	28.8	32.319	299	26.7161	25.6406	26.1227	26.095	26.1288	26.5121	26.7052	26.2006	25.993	26.4743	26.5652	26.2897	26.5199	25.6664	26.5798	25.2464	25.3856	26.002	26.7131	25.5784	25.9169	25.5773	26.5442	25.2236	25.7334	26.0771	26.6983	27.0358	28.0647	25.5152	27.9865	27.9993	25.4848	27.0536	26.8126	25.7878	27.1254	26.4562
E9PBV5;Q96FV2	SCRN2	Secernin-2	2	13	13	13	56.6	56.6	56.6	41.294	378	27.2744	27.1652	26.2353	25.241	27.1486	27.3631	25.9479	25.9893	27.5871	27.0418	24.9886	25.8116	26.4984	27.6314	27.6422	25.8861	27.0808	26.0525	25.9706	26.5552	26.0661	26.1204	25.189	25.9472	24.7841	27.1446	26.4727	27.8017	28.3948	24.9605	28.69	28.0332	24.8679	26.8751	26.6495	25.699	26.2023	27.861
E9PC28;P08575-2;P08575;F5GXY8;E9PMF8;F5GXZ3;F5H547;E9PKH0;E9PMF7	PTPRC	Receptor-type tyrosine-protein phosphatase C	9	42	42	42	37.7	37.7	37.7	142.39	1256	25.3028	25.676	26.1544	26.6602	25.9091	25.6543	26.5365	25.8786	25.0872	25.9957	24.9032	26.1206	26.3233	25.5818	25.0479	25.9906	26.347	26.5603	26.7052	26.0113	26.2151	25.4865	26.8029	26.2843	26.1506	26.6613	25.6534	26.1159	25.5348	25.9806	26.4602	26.7964	26.8608	25.8871	26.4745	26.386	25.4275	25.7032
E9PC62;Q5VZZ6;O95319-5;O95319-2;O95319;O95319-4;O95319-3;B4DIB6	CELF2	CUGBP Elav-like family member 2	8	10	8	8	20.7	17.5	17.5	55.731	521	26.2623	26.8021	26.1988	26.5669	25.662	26.2498	25.3652	25.8134	25.6445	25.4846	26.0864	25.5557	28.3995	28.2557	28.2549	28.2203	26.5254	24.4179	25.1864	25.7388	25.7919	26.3135	26.1603	26.5999	25.9279	25.8264	25.3195	26.7895	26.2784	25.6859	26.097	25.4903	26.451	26.2527	26.0122	26.1031	24.8935	26.4355
E9PC66;P17029;B3KRF7;C9JRM9	ZKSCAN1	Zinc finger protein with KRAB and SCAN domains 1	4	12	12	12	27.7	27.7	27.7	59.674	527	26.2525	26.847	27.1451	25.6103	26.9082	26.2963	27.4925	26.3614	26.4212	26.5618	27.1167	26.6409	26.5731	26.8041	26.3546	25.3156	26.1751	26.612	26.3072	26.4672	25.9482	26.7962	26.8203	26.2339	26.7172	27.4411	26.4376	25.3895	25.9177	26.4086	26.1784	25.5093	25.8347	26.1765	26.1845	27.0302	26.3206	26.2503
E9PC69;Q7KZI7-11;Q7KZI7-8;Q7KZI7;Q7KZI7-15;Q7KZI7-16;Q7KZI7-14;Q7KZI7-5;Q7KZI7-4;Q7KZI7-9;Q7KZI7-12;Q7KZI7-3;Q7KZI7-6;Q7KZI7-13;E7ETY4;Q7KZI7-10;Q7KZI7-7;Q7KZI7-2;F5H4F6;F5H6N2;Q5DNC6;F5H4J8	MARK2	Serine/threonine-protein kinase MARK2	22	35	35	27	53.1	53.1	41.7	86.987	780	29.3142	29.5667	29.3102	29.4399	29	28.1679	28.6766	28.7728	29.1107	28.9431	29.3771	29.2501	29.6356	29.626	29.7766	29.7421	28.4497	29.0649	28.247	28.8202	28.0711	28.8263	28.4607	28.3078	26.3958	28.4933	28.5248	28.7484	30.4303	30.3062	28.831	30.0941	29.6281	29.4614	29.2248	29.5453	27.6565	28.5807
E9PC74;Q13144;H0YGE6;C9JRD9	EIF2B5	Translation initiation factor eIF-2B subunit epsilon	4	25	25	25	50.5	50.5	50.5	78.346	705	31.0996	31.2223	31.1845	31.4231	30.5484	30.5765	30.8884	31.4642	30.5576	30.6145	30.5251	30.3361	30.604	30.4303	30.5648	30.2722	29.9378	30.2912	30.4951	30.3119	30.0115	30.1123	30.4373	30.431	29.7689	29.409	29.6825	29.929	30.6618	30.2163	30.3712	30.2497	31.5018	31.8766	31.7425	31.9911	30.2615	30.2353
Q8N1W1-4;Q8N1W1;E9PC75;Q8N1W1-3;B5MDA3;Q8N1W1-2	ARHGEF28	Rho guanine nucleotide exchange factor 28	6	25	25	14	22.3	22.3	12.8	185.84	1651	26.5577	26.8204	25.2496	26.4002	26.7176	26.2968	26.8983	26.8579	25.2457	24.09	26.1799	25.5289	27.7403	28.7345	28.3971	28.1517	25.68	26.378	25.8115	26.0944	26.7378	27.0182	26.2494	25.9851	25.3656	26.2751	25.8051	26.1948	26.21	26.1847	26.1352	26.5248	25.687	26.6508	26.3123	25.5803	26.313	26.2961
Q9UNE0;E9PC98	EDAR	Tumor necrosis factor receptor superfamily member EDAR	2	9	9	9	21	21	21	48.582	448	25.5555	25.3544	25.9974	25.7214	25.6507	26.136	25.9601	25.6271	25.742	26.1894	26.6471	25.8673	26.1328	25.7942	26.607	26.203	25.0764	26.8171	26.5263	26.2474	26.8507	25.9297	27.1481	25.9914	25.3524	25.7494	25.4023	25.0119	25.6823	26.2835	26.2521	25.1876	25.6493	26.3378	26.7989	26.7652	26.3875	25.9946
E9PCI3;P08243;E9PCX6;F8WEJ5;C9J057;C9JT45;C9JM09;C9JLN6	ASNS	Asparagine synthetase [glutamine-hydrolyzing]	8	34	34	34	74.1	74.1	74.1	62.168	540	27.4049	24.7347	25.3666	25.8443	33.7212	33.589	33.3749	33.8887	25.8464	25.7802	26.8845	25.8826	33.5806	33.6881	33.5593	33.6258	34.2894	34.2357	33.9934	34.0535	34.0046	33.8004	33.9887	34.1348	31.8217	29.4079	28.9104	28.3231	30.8939	31.4693	31.076	30.7646	34.5005	34.5362	34.3117	34.6081	27.3327	27.0766
Q5T1Z4;Q5T1Z8;Q14671-2;E9PCJ0;E7EWT3;F8WBG3;H0YDK8;F5H3Q8;H0YC97;H0YDC5;E9PMX1;E9PM68;E9PL65;H0YDQ6	PUM1	Pumilio homolog 1	14	32	32	1	35.2	35.2	1.4	126.76	1189	28.2242	27.2911	27.864	28.1143	28.868	29.1191	28.2338	29.117	29.2592	28.4919	29.2443	28.3944	27.7605	29.0862	28.9026	29.022	27.9303	27.6258	27.5903	28.0872	29.629	28.7721	29.5749	29.0912	28.3268	29.1778	28.9004	29.142	29.5933	29.6419	29.8528	29.5517	29.4148	29.0862	29.2913	28.7421	29.9121	29.7146
Q9UJX5;E9PCR4;Q9UJX5-2;D6RAP6;D6RFM7	ANAPC4	Anaphase-promoting complex subunit 4	5	26	26	26	42	42	42	92.115	808	26.8785	28.7036	28.1562	28.8322	27.3672	28.7837	28.87	29.0577	28.9172	28.408	28.8005	28.0552	29.1508	29.0036	28.9555	28.4396	25.2748	26.7912	27.7159	27.4408	28.3151	28.4844	28.5818	28.3361	29.6803	30.0786	29.8542	29.2883	28.0284	28.2553	28.1577	27.8083	28.6899	29.3188	28.386	28.7963	26.1818	26.9134
E9PCS5;P83916;B5MD17;C9JWS9	CBX1	Chromobox protein homolog 1	4	6	5	5	49.2	40.7	40.7	21.915	189	25.4912	25.9059	26.0601	26.2269	26.8384	26.0641	26.3719	26.4085	25.9401	26.0019	25.5782	26.175	26.3305	26.0039	26.1549	24.8279	26.3493	26.0457	26.5033	26.9508	25.6946	25.6351	26.4846	26.0666	26.0597	25.71	25.1795	25.975	26.9961	26.9846	27.4638	27.3229	25.941	26.028	26.4846	26.7188	28.0354	27.9477
E9PCV4;Q9NRA0-2;Q9NRA0;A0T4C8;Q9NRA0-3;E7ETB1	SPHK2	Sphingosine kinase 2	6	13	13	13	29.9	29.9	29.9	64.863	616	26.6786	27.1681	25.7491	26.2423	26.3298	25.204	26.1631	27.6531	25.4505	26.3921	25.6905	26.0886	26.5645	25.8414	26.7139	26.2936	26.9632	25.357	26.5563	26.1206	26.5553	26.0504	26.4073	27.6344	29.5756	28.9943	28.5621	28.4904	25.8467	25.9727	25.9357	26.1445	25.7907	26.3343	26.1682	26.646	26.5179	26.329
E9PCY3;P28370;F6TQG2	SMARCA1	Probable global transcription activator SNF2L1	3	60	40	3	49.6	35.2	3.5	120.59	1033	24.9008	25.5322	25.3543	26.1035	26.233	25.5446	25.9121	26.0821	25.7693	26.4875	25.2721	26.369	26.2996	26.5428	26.454	26.3779	26.0022	25.7421	26.4494	26.0338	24.8283	26.2255	25.9324	25.9415	25.8953	25.77	26.3213	26.2446	29.0853	28.7892	27.2602	28.9293	26.604	26.2468	26.3415	26.6877	29.4793	29.5785
H0YH69;E9PD44;Q9HBU6;G5E969;H0YFP7	ETNK1	Ethanolamine kinase 1	5	13	13	9	37.9	37.9	24.9	47.597	425	25.0488	26.1258	25.3768	25.5453	27.6099	27.9967	25.9091	28.1593	27.7109	27.0437	26.8043	26.1739	26.9181	26.1296	25.8727	25.8099	27.731	27.7016	27.2118	27.906	26.1458	30.1187	27.966	28.1239	25.528	26.6201	26.6388	25.0229	25.8474	25.1469	26.0834	26.3626	27.2617	28.0411	27.5415	26.7764	28.3999	27.6744
H0YKT5;F8W964;E9PD64;Q04726-2;Q04726-3;F8W8S3;F5H7D6;B4E2W3;H0YNI7;H0YLI3;H0YKH0;H0YKH5	LITAF;TLE3	Transducin-like enhancer protein 3	12	24	24	1	43	43	2.2	83.507	774	28.4758	28.7945	29.5397	29.1986	29.0405	28.9537	29.1048	28.5146	28.6548	28.3531	28.2388	28.1439	27.8375	28.0664	27.9748	27.9556	27.7193	25.6882	28.3971	28.2597	28.199	27.8748	28.3607	28.1834	28.4868	28.4352	28.6587	28.0979	28.2196	28.2711	25.9062	28.2487	28.4884	28.6936	26.9661	27.9834	30.8619	30.848
E9PDB5;Q8N2G8;Q8N2G8-2;A6NDI2	GHDC	GH3 domain-containing protein	4	21	21	21	51.5	51.5	51.5	53.518	491	29.1374	29.1478	29.4039	29.2345	28.4426	25.7459	28.0885	28.8176	28.4021	28.9786	28.9882	28.2155	25.6533	25.9515	26.5229	26.2141	30.4301	29.5234	29.0313	29.3869	25.3916	28.6719	28.6897	29.045	31.5904	31.5929	31.4273	31.5149	29.0066	29.4675	29.2533	28.8445	28.2685	28.2363	28.3113	28.4107	30.4535	29.9538
E9PDC2;Q8WUY3-4;Q8WUY3;Q8WUY3-2;Q8WUY3-3;B4DJW7;Q8WUY3-5;Q5JUB9	PRUNE2	Protein prune homolog 2	8	9	9	2	4.8	4.8	1.2	299.77	2730	25.8551	25.2659	26.2496	26.3018	26.2239	25.7379	25.8246	25.1131	26.2883	26.8003	26.3851	25.5281	25.6672	26.3183	25.7592	26.3951	26.152	26.4256	26.8028	25.7207	25.8447	25.7721	26.1909	26.7474	25.9373	26.3176	25.4689	25.8123	27.626	26.2341	26.8952	26.3971	27.1354	25.8771	25.9189	26.5551	25.8192	25.6276
G5E9A1;O15068-4;O15068-3;O15068-2;O15068-6;O15068-8;E9PDN8;O15068-9;O15068;O15068-5;E2QRA2;H0Y502;A2A640;H0Y4M6;B7ZBR9;H0Y7A3	MCF2L	Guanine nucleotide exchange factor DBS	16	20	19	19	22.2	21.5	21.5	131.38	1182	25.1642	25.9864	25.3981	26.3752	26.216	25.963	25.7512	25.9862	26.3703	26.4315	25.8641	25.8874	26.3733	26.1007	26.8486	26.3406	26.7371	26.6657	27.3182	26.1657	26.4529	26.3853	26.141	26.3622	25.3201	24.9937	25.3329	26.3687	25.6635	25.6892	25.2772	25.2748	25.9706	26.6277	25.7638	26.6466	25.6773	25.7168
E9PDQ9;P32519	ELF1	ETS-related transcription factor Elf-1	2	15	15	15	39.8	39.8	39.8	64.928	595	27.0091	27.573	27.5057	27.333	25.0994	25.5894	25.4353	26.7617	25.6168	25.7628	25.5679	25.6583	25.6664	26.2055	26.6513	25.9021	26.1492	26.1796	26.2685	26.2923	27.2255	27.4773	27.1588	27.208	26.1627	26.096	26.3387	26.786	26.2966	25.2808	26.4429	25.3409	27.9712	27.959	28.2766	28.1376	26.8149	27.6055
E9PDR0;P05166;C9JQS9;F8WBI9;E7ENC1;C9JVY9;C9JVW9;C9JAW3	PCCB	Propionyl-CoA carboxylase beta chain, mitochondrial	8	30	30	1	73.1	73.1	4.2	59.403	550	28.0503	28.087	29.5272	29.4834	32.53	32.6704	32.2863	32.7326	30.4829	31.0682	31.1691	31.1024	26.2085	26.8841	26.8012	26.0976	30.4414	30.6864	31.0709	30.3986	28.8755	28.4701	28.7812	29.0276	31.413	31.1439	31.3883	31.0614	28.7354	26.8703	28.784	28.7804	29.0146	26.5528	28.8855	27.8909	30.9323	30.493
Q8N556;E9PDT7	AFAP1	Actin filament-associated protein 1	2	20	20	19	26.7	26.7	25.8	80.724	730	26.5772	25.0394	26.1229	26.665	25.3898	25.1011	23.1965	26.3983	27.0511	26.9381	26.5664	27.5544	30.0739	30.18	30.3707	30.1071	26.1731	26.0329	26.4546	25.4931	26.2355	26.4554	26.3401	27.1004	25.9505	25.4315	25.0143	25.451	28.3889	28.3886	27.4507	27.5393	26.3002	26.5302	25.4127	25.439	25.0122	26.4979
E9PDX6;E7ES23;H0Y4F7;H0Y7L7;B1APQ0;B1APQ1	PITRM1	Presequence protease, mitochondrial	6	60	2	0	72.4	2	0	116.3	1030	25.7875	26.1628	25.7696	26.5508	24.3035	26.3236	26.0919	25.8889	26.1557	26.6497	26.7451	25.742	26.7699	26.1568	25.7414	26.2476	26.5461	26.4785	26.0136	25.5649	26.3911	26.1623	26.0562	25.9157	27.2276	26.9957	26.5529	26.2762	26.6645	25.3884	26.2715	25.4233	27.0876	26.2983	26.093	26.7864	25.5459	25.4316
E9PE60;Q5VTQ0-2;Q5VTQ0;E9PC88;F5H705;E9PAQ9	TTC39B	Tetratricopeptide repeat protein 39B	6	19	19	4	40.8	40.8	8.8	76.955	682	27.8921	28.1299	25.9874	27.4831	25.8211	25.5815	25.3273	26.7327	26.1881	26.5041	27.1415	25.8223	25.6898	25.8694	26.5844	25.4515	28.1628	28.0951	29.207	28.3194	27.238	28.0039	28.3535	27.6909	26.8737	24.8192	26.5716	25.2617	25.8432	24.9478	27.3046	25.5544	28.1665	28.0691	27.8175	28.6427	25.6394	25.2183
E9PEB9;E7ETB9;Q5T0V7;Q03001-11	DST		4	318	308	2	47.8	46.7	0.4	880.55	7750	25.4727	26.2704	26.5627	26.0469	26.2157	25.8054	25.6335	27.892	28.4563	29.9481	30.525	30.1948	25.9312	25.7643	25.5454	26.1172	24.702	28.0941	27.9699	27.9053	25.5504	25.7675	26.6323	29.4467	30.9634	30.2703	30.0916	29.1025	28.6993	29.2486	26.0284	28.4632	27.0882	26.1623	26.2688	25.723	25.6686	29.1075
E9PED3	RAI14	Ankycorbin	1	56	56	1	65.6	65.6	0.9	106.9	951	26.5587	26.6565	26.8333	26.7834	26.6633	26.8709	26.6665	25.6503	29.9912	30.1489	30.2393	30.8916	27.3306	26.633	26.5664	26.1753	26.155	26.386	25.8996	26.7982	26.2413	26.1239	26.1241	26.3382	26.0559	25.6858	25.4907	25.1059	31.0068	30.82	31.2765	30.5367	26.1058	26.061	25.9512	25.6643	28.4691	29.419
E9PEE4;O95243-2;O95243;O95243-3;Q2MD36	MBD4	Methyl-CpG-binding domain protein 4	5	11	11	11	21	21	21	64.767	572	26.1769	26.2684	26.002	25.6274	25.368	26.6906	25.4809	26.0594	26.4125	25.9597	25.2655	26.1965	26.1051	26.0586	25.9422	25.8909	26.5085	25.5412	26.5596	25.3986	26.388	26.7605	26.1726	26.341	25.4993	25.6369	26.4593	24.7157	26.6418	25.0071	26.7522	25.8771	25.7586	26.4088	26.415	26.5529	26.115	25.096
E9PEE8;P18564;C9JA97	ITGB6	Integrin beta;Integrin beta-6	3	20	20	20	39.7	39.7	39.7	81.543	746	28.776	29.0852	25.9974	26.1078	26.639	26.2935	28.0912	28.9349	25.394	29.9252	29.8027	29.6354	26.571	26.0961	25.9424	25.8404	30.1017	29.2124	29.7135	29.9796	25.8091	28.6478	26.0514	28.1737	30.2101	30.1795	29.3174	29.618	25.7939	26.4914	25.8163	26.5482	26.4087	26.5312	26.0005	27.0498	26.3378	25.7401
Q92540-2;Q92540;Q92540-4;E9PEH2;E9PD50;E9PCE5;E9PCI0;B1ALB4;E9PEK3;E9PBK2;D6RAD0	SMG7	Protein SMG7	11	20	20	20	22.8	22.8	22.8	122.02	1091	26.8134	25.3084	26.1835	26.0886	25.6107	26.9528	25.109	25.7945	26.0375	26.3071	25.9324	25.691	26.0376	27.0325	27.179	26.1547	26.157	26.1245	26.4895	26.1717	25.5026	26.2814	26.3819	25.8424	26.1511	26.7491	25.0732	26.1632	26.3615	27.2304	25.4695	27.0249	26.5512	26.9706	26.8061	26.7753	27.4428	26.0184
F5H5C1;E9PEH8;F8WE01;Q9Y4J8-2;Q9Y4J8;Q9Y4J8-6;B4DIU8;B4DIR0;Q9Y4J8-5;Q9Y4J8-4;Q9Y4J8-3;Q9Y4J8-8;Q9BS59;Q9Y4J8-7;G3V400	DTNA	Dystrobrevin alpha	15	23	23	18	39.7	39.7	31.8	77.656	686	25.6617	25.5236	25.6945	25.0541	26.0281	25.2655	27.4882	26.8164	27.9277	26.4014	26.3238	26.0987	26.4601	26.4585	26.2377	25.9012	26.6372	27.8844	25.9546	25.7895	25.6704	26.7751	25.1843	25.8656	25.873	26.7634	26.095	24.8352	26.4283	25.7899	25.8499	25.8421	26.2288	26.6857	26.0647	26.6084	25.5921	25.5279
E9PEJ6;P98196;E9PCW5;H0Y547;E7EMP5;H0Y8F0;H0Y624;A2A3G9	ATP11A	Probable phospholipid-transporting ATPase IH	8	41	41	38	38.7	38.7	36.8	135.85	1191	25.7006	26.6934	26.7877	25.0836	28.6418	28.5747	28.6872	27.7982	27.8032	28.1739	27.9219	27.6971	27.0474	27.5926	28.1173	27.8755	26.5995	27.8669	28.0751	28.0604	24.9576	26.6558	26.3835	26.9848	30.9093	30.1601	30.0214	29.9731	25.8762	26.4914	25.0233	26.3195	26.4722	26.1683	26.4152	26.2231	27.9762	29.9824
E9PEN8;Q9UIA9;E7ESC6;H0YBE1;E5RIW1	XPO7	Exportin-7	5	57	57	56	55.7	55.7	54.7	124.84	1096	32.6561	32.8211	32.8385	32.8806	33.0453	32.9853	32.8943	33.147	32.133	32.2085	32.027	32.0838	32.6351	32.5411	32.5474	32.5395	33.0464	33.1634	33.2486	33.0069	33.3851	33.26	33.3296	33.4683	32.0512	32.2759	32.0969	32.1396	32.2431	32.1833	32.0897	32.3362	33.1315	33.192	32.9381	33.3159	32.3422	32.3126
E9PEP6;O14786;E7EX60;Q5T7F0;Q5JWQ6;Q5T7F1;O14786-2;H0Y4A0;F5H8K8;Q5JWQ2;E9PHT5	NRP1	Neuropilin-1	11	15	15	10	20.8	20.8	14.6	101.3	906	26.0869	25.6377	26.5164	25.7068	25.0369	25.7746	25.6226	25.1014	25.4732	24.8284	26.3241	26.0001	24.87	25.9788	25.3837	26.3854	26.5475	25.2593	25.7601	26.0059	26.3035	26.4657	25.7012	25.8503	25.8454	25.948	26.8469	25.2897	26.4309	26.0044	26.3924	25.8243	25.8004	26.6627	26.1144	26.2194	26.069	25.7924
E9PER1;Q14689;E7EMA5;Q14689-4;Q14689-2	DIP2A	Disco-interacting protein 2 homolog A	5	43	39	15	35.7	32.4	11.3	170.44	1572	27.5215	28.359	27.9102	28.065	27.4275	27.8812	26.8706	26.3488	28.1619	29.075	28.975	29.1402	25.6375	27.8702	28.5931	28.0925	28.0161	26.9566	27.77	26.5731	28.0329	27.1965	26.6528	28.5725	27.7899	27.6973	27.5059	27.6006	25.5205	25.4917	26.3544	25.9314	25.8322	26.6502	25.8025	26.9685	26.4281	25.4444
E9PER6;O15530;C9JWR9;O15530-3;O15530-2;O15530-4;Q59EH6;E3W993;Q6A1A2	PDPK1;PDPK2	3-phosphoinositide-dependent protein kinase 1;Putative 3-phosphoinositide-dependent protein kinase 2	9	28	28	28	65.6	65.6	65.6	60.328	529	28.1682	28.1119	29.2591	29.1444	27.9361	28.0947	27.1759	27.518	28.4148	28.7041	28.2176	28.4291	26.8908	25.5804	26.5295	28.1083	29.5408	29.5626	29.16	28.843	28.217	28.9383	27.663	26.6555	28.1133	28.5053	28.8213	28.9326	25.5642	27.1865	26.923	25.8189	25.7219	26.258	27.3227	26.6873	27.544	26.7844
E9PER8;O75915;F8WF90;C9JQU6;F8WF33;B4DWQ6	ARL6IP5	PRA1 family protein 3	6	7	7	7	36.7	36.7	36.7	19.263	166	31.3182	30.7613	31.0186	31.1408	30.1226	30.1387	30.3204	30.9319	30.3911	30.6899	30.5623	30.5688	28.6468	28.6688	28.6824	28.515	32.3897	32.445	32.5735	32.5614	30.6474	31.0018	30.9886	30.9892	30.6794	30.4138	30.4331	30.4697	29.7696	30.3785	29.744	29.919	30.8605	30.7803	30.4372	30.494	26.808	28.2374
F5H1C2;E9PES4;Q9Y496;Q05CT3;C9J9X2	KIF3A	Kinesin-like protein KIF3A	5	34	32	31	51	47.7	46.1	82.835	726	27.0616	26.4382	26.3811	25.5553	26.5982	25.8387	26.1048	26.9041	27.4025	28.6789	28.5348	28.6357	27.5093	28.0133	28.1276	27.6998	26.4645	26.9679	26.7015	26.7792	26.3416	27.3621	26.0682	26.7758	28.2328	27.8113	28.4174	28.3876	28.6001	28.6253	27.7202	28.3879	27.11	27.3509	26.5251	27.1145	28.4239	28.3638
E9PEZ1;Q8IWT3;Q8IWT3-3;H0Y8H9;H0YA00	CUL9	Cullin-9	5	39	33	32	20.6	17.4	17.1	278.13	2489	25.8117	25.6657	25.8072	25.7289	26.2115	25.227	26.3794	25.8648	26.2742	25.1565	25.2584	25.6773	25.8659	26.5131	27.0787	26.0426	25.9799	26.3073	25.944	26.0674	25.8267	26.2319	26.5037	25.6301	25.3352	24.9552	25.9601	24.9513	26.3674	26.2963	26.4993	25.4536	26.1647	24.8965	26.2659	26.5625	26.527	25.9025
E9PEZ3;O60610;B9ZVX0;E9PHQ0;E7ET75;O60610-2;E9PEZ2;E7ERW8;E7EMV0;B4E2I7;F5H2N3;E5RJ79	DIAPH1	Protein diaphanous homolog 1	12	75	75	74	62.6	62.6	62.6	141.06	1269	33.0198	32.9756	33.1235	33.081	33.2932	33.2141	33.0289	33.4448	32.5555	32.5945	32.85	32.4865	33.7914	33.7636	33.7962	33.8446	33.2729	33.509	33.6671	33.4335	32.9635	32.6268	32.8649	33.0241	33.0758	33.1133	33.097	32.864	32.8323	33.0047	32.778	32.9615	33.4392	33.4086	33.3874	33.4988	32.2556	32.1095
E9PH62;Q9NUL3-2;Q9NUL3;E9PF26;F8VPI7;E7EPX0;E7EVJ4;E9PF50;Q9NUL3-3;E7ER74;E9PEI3;E5RJN7;Q9NUL3-4;G5EA18;E7EVI1;E5RJ67;H0YBY0;E5RFK1;E5RGQ5;E5RGT3;Q9NUL3-5	STAU2	Double-stranded RNA-binding protein Staufen homolog 2	21	23	20	20	46.5	42.2	42.2	58.97	538	24.4143	27.4008	26.6952	26.2271	27.083	27.8264	27.6034	26.9152	27.3156	26.2476	26.921	27.1327	27.4508	28.0455	27.9142	27.2122	27.6784	27.3876	27.7912	27.3387	28.3214	27.7287	28.227	27.6045	24.7908	25.657	26.7834	27.1567	27.8345	27.7779	27.753	28.0858	26.7397	26.2234	25.6905	25.7943	28.1165	27.9942
H0YAY3;E9PF32;A2RUS2-2;A2RUS2;E5RHH2;E5RI43;E5RIR7;H0YBH5;B3KRG7;E5RJ42;C9JGX6;A2RUS2-4;H0YBK9;A2RUS2-3	DENND3	DENN domain-containing protein 3	14	40	40	40	44.9	44.9	44.9	135.89	1203	26.7582	26.2009	25.7206	26.2242	25.0075	26.5593	26.0939	27.2965	26.2398	25.3533	26.1955	25.3247	26.6854	25.4111	25.5243	25.9212	25.1421	25.4181	25.66	26.2777	26.2519	26.0623	26.4376	25.0929	26.306	25.4514	24.9899	25.1463	27.2202	25.6383	25.7729	25.5474	26.265	26.0935	26.5945	26.4456	26.664	26.0977
E9PGF5;E9PF55;Q9HBL0;Q59G71;E7ERH1;F5GXG8;E7EMG1;Q6IPI5;C9JI43;C9JFT7;C9J8K5	TNS1	Tensin-1	11	17	14	14	12.3	10.7	10.7	183.22	1714	26.9051	26.1432	26.0239	25.3648	25.9975	25.729	25.5273	26.1322	25.3433	26.3623	24.9669	26.78	25.2547	25.2556	26.2222	25.6403	26.5314	25.9776	26.2488	25.6989	26.7483	26.8314	26.1678	25.2857	26.6515	26.2716	24.0748	25.2051	26.0673	26.5694	25.5329	26.3285	25.1136	26.0101	26.6791	25.8765	25.4448	26.0108
E9PF56;Q8IWZ3;Q8IWZ3-4;Q8IWZ2;Q8IWZ3-5;H0Y4P6;H0Y785;H0Y472;F5GZ24;F6WFL0	ANKHD1	Ankyrin repeat and KH domain-containing protein 1	10	66	66	1	35.4	35.4	0.6	268.81	2540	28.9302	29.8652	29.6072	29.6537	29.5516	29.7676	29.5124	30.5702	30.3412	30.3693	30.2996	30.2697	31.564	31.6187	31.6561	31.5147	29.61	29.7852	29.9929	30.0466	28.9465	29.265	29.723	29.695	29.5684	29.5827	29.8412	29.9688	30.1592	30.15	29.9326	30.0576	30.2993	30.3485	30.0883	30.0654	29.5375	29.7165
E9PF99;C9JT09;Q8TEP8;H0Y966;Q8TEP8-2;F5GZ47;H0Y9P3	CEP192	Centrosomal protein of 192 kDa	7	26	26	26	13	13	13	279.11	2537	26.3498	25.6555	25.6341	25.8916	25.6435	25.7498	26.9225	26.0655	25.7452	26.0602	26.1134	26.4354	26.0569	24.6584	25.9366	25.9916	27.2649	25.9064	24.8156	25.6189	25.7625	26.0433	25.9144	25.9947	25.4471	25.1714	25.4972	25.5545	25.6063	26.4844	25.4941	26.815	26.6029	26.1789	27.1178	26.1213	25.7334	26.6634
H0Y5K5;E9PFA8;Q9Y282;Q9Y282-3;H0Y621;Q9Y282-2;A6PVJ2;H0Y802;H0Y6Z0	ERGIC3	Endoplasmic reticulum-Golgi intermediate compartment protein 3	9	14	14	14	52.6	52.6	52.6	44.568	397	27.6583	28.1522	24.9999	26.6957	29.0231	26.7788	26.7627	26.3583	28.1022	27.9108	27.6569	26.4172	27.8499	26.9642	28.4331	26.1793	27.2645	27.7843	27.14	27.0774	26.8618	26.1976	26.4829	27.0037	29.0875	29.5602	28.9537	29.7358	31.6587	31.3105	31.9142	32.1916	26.1085	26.5432	26.0609	27.1716	28.0986	29.2904
E9PFD3;Q9H334-4;Q9H334;G5E965;H0Y882;Q9H334-3;Q8NAN6;Q9H334-2;C9J0F0;F5GYL1;E7ETP1;C9IYY1;C9J5T4;Q0PRL4;Q9BZS1-2;B9UN80;Q9BZS1;Q9BZS1-3;O15409-2	FOXP1	Forkhead box protein P1	19	15	15	2	26.4	26.4	3.2	76.313	679	27.2831	27.2464	27.1823	27.1145	26.7591	27.1724	27.0975	27.0834	26.7052	26.1851	26.7955	26.6005	26.8107	25.5514	25.7737	26.4347	26.0196	26.4872	25.8431	26.3055	25.8302	26.2357	26.6974	26.2326	24.9259	26.862	26.0864	25.9314	25.4625	26.5426	25.3384	25.9879	25.9791	25.3473	26.5732	26.4333	25.7802	26.0989
E9PFE2;Q9UHL9-2;Q9UHL9;Q6DSU6	GTF2IRD1	General transcription factor II-I repeat domain-containing protein 1	4	13	13	13	19.1	19.1	19.1	106.05	960	26.1049	26.6011	24.9557	25.7985	26.2792	26.89	26.078	26.1557	25.3615	26.3793	25.7677	25.5542	26.7023	25.3886	25.7244	25.7583	26.2989	26.6999	25.5954	26.024	25.3649	26.4066	26.7346	26.146	25.8647	26.0366	25.1137	25.801	26.5758	25.6814	25.5399	25.7448	26.563	25.8138	25.673	26.3596	26.5319	26.1517
E9PFH7;Q9UPT6;Q9UPT6-2	MAPK8IP3	C-Jun-amino-terminal kinase-interacting protein 3	3	36	30	30	30.8	27.1	27.1	146.68	1330	26.8362	26.4474	25.6754	25.0415	24.2869	25.7901	24.4527	26.0468	26.0164	25.8918	25.8858	25.8253	25.3868	25.6614	26.1429	26.6566	26.8193	26.6958	26.6861	25.7796	26.5486	25.8729	26.8264	25.9141	25.029	25.9781	25.7436	25.1112	25.0758	25.9021	26.1956	26.0349	25.195	26.4815	26.4067	26.5733	26.361	25.3773
E9PFP2;O43719;Q5H919;Q5H918	HTATSF1	HIV Tat-specific factor 1	4	34	34	34	54.2	54.2	54.2	82.021	721	30.075	29.4687	29.8052	30.1905	30.1787	29.0324	28.7197	29.4833	29.6049	30.1027	29.8439	29.4512	29.938	30.495	30.5451	30.7108	28.4476	29.2483	29.7245	29.2401	30.6629	29.7118	30.6534	30.3821	29.773	29.7582	30.2338	29.8047	25.9267	27.8353	25.9613	28.0513	29.6969	29.7858	30.3254	29.7597	29.6523	29.8331
E9PFR3;Q14738;F5GYS1;Q14738-2;H0Y8C4;Q14738-3	PPP2R5D	Serine/threonine-protein phosphatase 2A 56 kDa regulatory subunit delta isoform	6	31	31	24	57.2	57.2	42.6	69.116	594	31.2149	31.1638	31.5283	31.0484	31.1231	31.2619	31.061	31.4266	31.1582	30.9595	30.8206	30.8549	31.9105	31.7835	31.4971	31.6612	31.2966	31.1144	31.2229	30.8842	31.3877	31.282	31.4485	31.2786	31.4954	31.7664	31.8094	31.4715	31.0904	30.9284	31.058	30.9452	31.3088	31.496	31.5038	31.5506	31.073	30.7735
E9PFT9;Q4V9L6;F8VS22	TMEM119	Transmembrane protein 119	3	6	6	6	26.3	26.3	26.3	22.706	217	26.1817	25.5689	25.3034	26.5257	26.622	26.5807	25.8285	26.179	25.0795	26.2847	25.9391	25.9522	27.0149	26.0652	25.7902	26.3583	26.6629	26.1151	26.4922	25.7168	25.5848	26.1069	26.9659	26.4227	26.1645	25.7239	26.0597	26.0515	25.2988	26.2909	26.3188	25.5056	26.8813	26.5011	26.2407	25.6492	26.3711	25.7833
E9PFV2;P37231-2;P37231;Q4W448;E9PFX5	PPARG	Peroxisome proliferator-activated receptor gamma	5	7	7	7	19.7	19.7	19.7	55.36	483	26.271	26.2793	24.8878	26.6815	25.2894	26.1347	25.8245	26.4491	25.682	26.1671	25.4795	25.5421	26.1565	26.2992	26.0791	25.593	25.7732	26.1782	25.866	25.2817	26.1854	25.2988	26.0229	26.4311	25.8979	24.8578	26.7503	26.2076	25.1195	25.2815	25.5795	24.607	25.905	26.1603	25.7683	26.3075	26.0027	26.0757
E9PFZ5;Q13308;Q13308-4;Q13308-2;Q13308-3;Q13308-5;F8W9X8;H0Y8F1;C9JQR6;Q86X91;B7Z471;F8WDG7;C9J9E8	PTK7	Inactive tyrosine-protein kinase 7	13	42	42	42	50.3	50.3	50.3	119.2	1078	28.2496	27.8958	27.6769	28.2136	28.2878	27.2552	28.9812	28.2453	25.6738	24.8954	25.9806	25.9503	27.9427	27.8082	27.0466	28.5934	26.2002	26.0779	25.6837	26.826	25.7147	25.8318	26.2539	26.4461	29.6683	28.9631	29.2276	29.6602	26.1744	25.7225	26.1249	24.9476	25.3983	25.9947	27.4111	26.3523	31.5499	31.6684
E9PG19;O94868-2;O94868;O94868-3;E7ENZ2;B8ZZW8;C9JM66;H0Y6M2;H0YG35	FCHSD2	FCH and double SH3 domains protein 2	9	15	15	15	22.6	22.6	22.6	86.813	764	25.8686	26.6103	25.8372	25.8209	26.2184	26.6295	24.7063	25.6515	26.0118	26.2461	26.0148	25.079	27.0919	26.795	26.0399	26.1444	26.0934	25.8817	26.1304	26.1073	26.3529	25.8217	26.2995	25.8724	26.1107	25.7641	25.9247	25.7436	25.6197	25.202	26.8963	25.4113	25.2723	25.9319	26.403	26.8897	26.4927	25.7544
E9PG42;Q15032-2;G5E9G8;Q15032;E9PBB4;C9JJI1;C9JIX3	R3HDM1	R3H domain-containing protein 1	7	6	6	6	6.2	6.2	6.2	114.85	1044	25.2752	25.701	25.4048	26.5463	26.6768	25.3876	25.7325	25.8137	26.1043	25.0222	26.5728	28.8669	26.1565	26.1541	25.6511	25.8446	26.1186	26.0656	26.175	26.2352	25.7505	26.2761	24.7745	26.7483	26.2006	25.8173	26.3946	25.8158	26.4281	25.8965	26.117	25.8756	26.4128	26.7331	26.1764	26.0044	25.8893	26.2733
Q92870;E9PG87;H0YAJ5;G5E9Y1;Q92870-2;B4DSL4;H0YA92;H0Y9U9;D6RGD4;D6RAJ4;D6RD19;D6RB55;D6RDY3;H0Y943;D6RB00	APBB2	Amyloid beta A4 precursor protein-binding family B member 2	15	19	19	17	30.9	30.9	28.6	83.373	758	26.436	25.4629	26.2861	26.8367	24.8575	25.7853	26.0107	25.8831	25.827	25.3771	25.4957	25.5324	26.3323	25.3176	25.669	25.6878	26.182	26.333	26.1655	25.8444	26.9251	25.5631	25.6863	25.7744	26.0986	26.4832	26.1258	25.9275	26.484	26.1599	25.7995	25.2807	26.3246	26.504	25.8422	25.9446	26.2961	26.1869
Q12873;E9PG89;Q12873-2	CHD3	Chromodomain-helicase-DNA-binding protein 3	3	81	64	52	48.4	40	33.7	226.59	2000	27.294	27.8791	26.9325	28.2584	27.5487	27.0966	28.3329	27.5295	30.1551	30.1446	29.9184	30.1131	25.9775	26.2497	26.1205	26.0683	27.7362	27.3707	27.9696	27.174	28.4665	27.863	26.8494	26.0155	27.9987	27.8117	27.679	25.9502	26.9708	28.5766	26.0134	26.8455	26.6778	26.5567	26.2536	25.788	26.9029	25.1385
E9PGC8;P78559;P78559-2;Q504X9	MAP1A	Microtubule-associated protein 1A;MAP1A heavy chain;MAP1 light chain LC2	4	70	67	67	32.4	31.7	31.7	331.25	3041	25.3903	26.0416	27.4441	25.4572	25.1905	25.4543	25.8434	26.1763	25.4609	25.5823	25.3825	25.9858	25.9503	25.836	25.2168	26.5734	25.7742	26.3515	26.3528	26.2556	25.6565	26.3441	25.7128	27.5034	26.2357	25.6707	25.9257	25.8311	26.1733	25.876	26.5487	26.0522	25.7017	25.8679	25.8436	26.2728	30.433	30.3806
E9PGH8	TBC1D1	TBC1 domain family member 1	1	27	26	3	23.8	23	1.9	131.38	1159	26.4897	25.3318	26.6202	26.2248	25.0538	26.3248	27.3092	26.9105	26.6242	26.6014	26.3668	26.1153	25.678	27.0882	26.8398	27.1548	25.3467	26.5385	26.0772	26.0416	26.5347	26.3572	27.2768	27.4658	26.2258	26.7524	25.8217	26.6651	27.3196	26.7138	25.665	25.4827	26.6396	26.5064	26.3738	25.4093	25.7844	26.1711
E9PGL0;Q8NBK3;F5GXA0;F5GXF1;Q8NBK3-2;G5E9B0;Q8NBK3-3;E9PF05	SUMF1	Sulfatase-modifying factor 1	8	6	6	6	23.2	23.2	23.2	38.385	354	27.3307	27.2639	26.7239	27.5237	27.9265	28.1103	27.9742	28.1184	28.0411	27.3123	27.8016	27.2955	26.7024	26.1685	25.7013	26.5934	27.176	25.1484	26.6471	25.7222	26.2102	27.0389	26.9345	26.0528	25.3828	25.4811	25.4798	26.2995	27.029	26.6865	26.9851	26.5528	25.2136	26.447	26.1465	25.6687	26.1692	25.533
E9PGM1;E7EX73;G5E9S1;F8WCF2;C9J556;C9JSU8;C9JWW9;C9JWH7	EIF4G1	Eukaryotic translation initiation factor 4 gamma 1	8	86	1	0	56.7	1.5	0	166.75	1513	26.4557	27.0986	26.5768	25.0977	25.9789	25.8092	26.4246	26.0722	25.432	26.0269	25.5685	25.3194	26.0702	25.2242	26.2626	25.968	26.3336	26.6317	25.6822	26.1371	25.7852	26.5002	25.8755	26.5357	26.2914	26.2402	25.9343	25.7782	25.1526	26.7064	25.9782	24.8325	26.5158	25.2137	26.8467	26.5301	26.1637	25.416
E9PGM8;O43314-2;O43314;D6RFZ8;D6RBU4;H0Y9M0;H0Y8I4;D6RFG4	PPIP5K2	Inositol hexakisphosphate and diphosphoinositol-pentakisphosphate kinase 2	8	44	44	20	39.9	39.9	20	144.4	1278	28.0846	28.7609	28.2439	27.9893	26.0052	26.9564	26.1249	28.0738	28.2675	27.7904	28.1918	27.9208	26.023	26.0926	26.7192	27.0669	28.9173	28.8854	29.4586	29.1504	28.2816	26.1939	29.1639	29.2692	30.4728	29.4559	29.3185	29.4703	28.179	28.5728	27.1855	28.0916	26.9986	28.1195	27.2838	27.5304	28.5522	28.8559
E9PGM9;P78332;Q86SS3;F8WCA5;B4DNY1;B4E0G6;F8WF63;C9JSL1;C9J250	RBM6	RNA-binding protein 6	9	21	19	18	22	20.6	19.7	113.93	991	27.0724	26.109	26.0884	26.068	26.0657	26.8167	26.0533	26.9093	27.0525	26.9687	27.1903	27.3164	26.4004	26.607	26.1665	26.4503	26.5345	26.1276	26.2903	26.2275	26.957	25.3444	25.8172	26.7307	25.4292	26.2807	25.3658	26.167	26.7521	27.4228	26.1811	27.2929	25.8745	26.2428	26.4561	26.135	27.6762	27.8773
E9PGQ4;Q96RU3-3;Q96RU3-2;Q96RU3;Q96RU3-4;F2Z2U3	FNBP1	Formin-binding protein 1	6	22	22	4	39.8	39.8	6.1	70.323	608	24.7035	25.6824	25.514	26.4496	25.9737	25.944	25.0744	26.2589	26.0147	25.7484	25.1035	25.4718	25.357	26.2245	26.1727	25.3419	26.0315	25.9674	26.6252	26.3226	25.794	27.034	24.8362	25.4369	24.9498	26.1086	25.7161	24.7779	27.1727	28.198	27.687	27.9133	25.3615	26.134	26.7352	26.2555	26.6618	26.0636
E9PGR1;Q9Y251;E9PCA9;E9PHC3;D6RAQ1;D6RHG4	HPSE	Heparanase;Heparanase 8 kDa subunit;Heparanase 50 kDa subunit	6	10	10	10	23.3	23.3	23.3	54.733	485	25.4804	25.765	25.4852	25.7556	26.4109	25.8131	26.413	25.8794	25.3947	26.2982	24.8212	26.9447	25.2595	26.9717	25.4419	26.0465	26.2063	27.1545	27.9413	27.8388	27.2075	27.5506	26.3197	27.4111	25.9725	25.8824	27.0523	25.684	26.0083	25.8586	26.0659	25.7034	26.7685	26.0386	26.2418	26.1527	26.5091	25.6535
E9PGS1;Q14149	MORC3	MORC family CW-type zinc finger protein 3	2	28	28	28	34.9	34.9	34.9	107.24	940	26.0057	26.0179	26.2024	26.3376	25.5016	26.3921	26.2432	26.0628	26.5702	27.0956	27.3762	27.0719	26.116	26.5986	26.7225	26.6576	26.6534	26.4224	26.0863	25.8124	26.8513	25.4286	26.8158	26.886	26.0116	27.0311	25.4589	25.2281	26.6341	26.8348	27.0025	26.2073	26.4621	27.0071	26.619	26.8762	26.62	26.6684
E9PGT6;Q99627;B8ZZP3;A8K1H6;F8WEF2	COPS8	COP9 signalosome complex subunit 8	5	9	9	9	87.3	87.3	87.3	19.344	173	29.2304	29.2161	29.5197	29.3138	29.5868	29.6267	29.7376	29.7454	30.0727	29.9012	29.8093	29.8334	30.8892	30.8718	30.6905	30.6964	29.6884	29.0011	28.8144	29.0619	30.051	30.4025	30.5572	30.2299	29.5606	29.3563	29.4338	29.7391	30.3061	29.7911	30.1143	30.147	30.6543	30.6695	30.7703	30.7267	30.0289	29.8419
E9PH09;Q8NF50-3;A2A369;E9PDJ4;A2A370;C9J7A3;C9J613	DOCK8	Dedicator of cytokinesis protein 8	7	75	71	1	44.3	42.6	1.5	227.47	1999	25.7667	26.661	25.5063	26.359	25.2372	26.315	25.8403	26.3344	26.1092	24.7688	24.6778	25.4723	26.8088	26.2628	26.1681	25.9136	26.071	26.2974	26.5297	25.8584	25.7707	26.5851	25.7936	25.1159	25.7723	25.5396	22.3617	25.272	26.7754	26.0355	26.1112	25.8706	26.6861	26.3395	25.9583	26.3501	26.1204	26.4266
E9PH12;Q7Z5K2;Q7Z5K2-2;Q7Z5K2-3;Q8WVX6	WAPAL	Wings apart-like protein homolog	5	47	47	46	51.7	51.7	51.1	137.41	1228	29.3404	29.0892	28.289	28.8152	25.7363	28.1056	27.8038	28.4091	29.1339	29.3297	28.9233	29.1691	28.736	29.2448	28.8622	29.14	28.1777	27.705	28.1322	27.9754	28.8091	28.8222	29.0881	29.2129	28.0549	28.3804	27.2394	28.433	28.1244	27.8565	27.9522	28.2619	29.0424	28.8373	29.1887	29.0509	28.8274	29.0535
E9PH29;P30048	PRDX3	Thioredoxin-dependent peroxide reductase, mitochondrial	2	14	14	14	69.7	69.7	69.7	25.838	238	33.8018	33.1227	33.332	33.9382	34.0462	34.1193	34.0848	34.6566	34.0637	34.0407	34.0573	34.1298	33.3126	32.8449	32.9811	32.9658	34.0963	33.9558	34.0102	34.021	34.2801	34.1511	34.3989	34.4502	34.9204	34.6593	34.4655	34.5747	32.6673	32.0806	32.4715	32.5478	33.5015	33.6102	33.7088	33.6694	33.9294	33.5262
E9PH34;Q13761;Q13761-2;F5H4J4	RUNX3	Runt-related transcription factor 3	4	6	6	4	21.8	21.8	15.5	38.338	362	25.5408	25.3646	25.0871	26.1488	25.4033	25.5929	25.5587	26.1891	25.7861	26.9314	25.0359	26.1207	26.1636	26.8228	25.8786	25.4286	26.4789	26.5322	25.8857	26.0486	26.6858	26.3941	26.3819	26.4461	25.7458	26.0658	25.4845	25.134	26.2083	26.5395	26.1554	26.2292	26.2692	26.3027	26.3282	27.0477	25.4098	26.367
H0Y6A4;H0Y4U4;Q5T6T6;E9PH67;P09466-2;P09466;F8W8X1;P09466-3;H0Y530;F2Z349	PAEP	Glycodelin	10	3	3	3	34.1	34.1	34.1	14.802	126	24.8111	26.671	26.1547	26.2101	25.072	26.6534	26.1317	26.9187	26.1755	25.7796	25.5779	26.0521	26.2546	25.8785	26.52	25.8567	27.0136	25.8379	26.5584	26.2623	25.4524	26.6922	25.7979	26.3445	25.9177	25.8235	25.3951	24.8561	26.233	24.5535	26.3698	25.5656	26.6521	25.456	25.8963	25.8355	26.3685	25.1202
E9PH99;Q9Y4E5-2;Q9Y4E5;D6RIA1	ZNF451	Zinc finger protein 451	4	21	21	21	20.3	20.3	20.3	119.33	1041	25.9892	26.3004	25.5496	26.1441	25.9727	26.557	25.6313	26.1515	25.6923	25.2897	25.3097	25.3029	26.9074	27.0958	27.1314	27.3726	26.6924	26.9652	25.1542	26.0047	25.9522	26.9348	25.5981	26.2508	26.3629	25.9307	25.5706	25.2269	26.1961	25.5863	26.0343	25.2384	26.8013	26.3409	26.7614	25.6921	26.6956	25.4156
E9PHB7;Q16611;C0H5Y7	BAK1	Bcl-2 homologous antagonist/killer	3	9	9	9	53.9	53.9	53.9	21.359	191	27.6373	27.5492	27.7787	27.2398	26.677	25.0578	26.4544	26.3418	26.1707	26.3799	25.7932	26.7107	26.5685	26.7441	27.3461	25.9453	29.0165	28.9789	28.6637	28.4651	27.272	27.2733	27.4937	27.3753	27.6128	27.2046	27.5257	27.5231	27.0675	26.7762	27.0364	27.3722	27.4085	27.8582	27.9182	27.6101	29.074	28.5462
E9PHD4;Q86X29;B4DKL4;A6NDW3;Q86X29-3;Q86X29-2	LSR	Lipolysis-stimulated lipoprotein receptor	6	16	16	16	36.3	36.3	36.3	69.557	630	29.8683	30.2583	30.6681	30.1932	28.4971	28.3515	28.0213	27.104	29.7402	29.6739	29.2509	29.9119	29.3775	28.7289	28.3516	27.7759	25.4793	28.1731	25.7213	27.5884	28.1602	27.6653	25.2471	26.2604	25.3988	26.0413	26.814	26.1549	30.0186	29.7675	29.4761	29.7078	29.6793	29.5797	29.5817	29.395	27.1128	26.9813
E9PHK9;Q13428-4;Q13428;Q13428-2;Q13428-5;H0YA99;H0YAB7;H0Y8Y7	TCOF1	Treacle protein	8	60	60	0	40.9	40.9	0	156.06	1525	30.489	30.2269	29.7766	29.8566	31.4456	29.8215	29.7097	30.1594	30.5693	30.8622	30.4518	31.0727	30.3291	30.4012	30.6888	30.6305	28.9197	28.8925	28.4099	28.7013	30.7913	30.7562	30.8624	31.1041	30.5231	30.8345	29.8909	30.8839	31.5054	31.488	31.5847	31.5439	30.9489	30.8046	30.4768	30.6058	31.5182	31.3533
E9PHM7;Q9UPQ0-2;Q9UPQ0;Q9UPQ0-4;D6RD46;H0Y8P3;Q9UPQ0-8;E7EPK0;Q9UPQ0-5;F5GY62;D6RJ93;Q6NVB9;D6R8Y0;Q9UPQ0-7	LIMCH1	LIM and calponin homology domains-containing protein 1	14	34	34	7	39.7	39.7	8.6	118.95	1056	25.2086	26.4356	24.8672	25.9284	25.6527	25.6693	25.9921	25.7935	25.49	24.873	25.9775	25.7111	25.4517	25.2266	26.401	26.1668	25.8497	25.7231	25.8347	26.6092	24.9514	25.9774	25.0547	25.423	26.1691	24.9268	26.2978	26.0891	28.8208	28.3118	25.818	28.0775	26.6287	26.5776	25.5652	26.1499	29.5868	29.414
Q9HAU0;Q9HAU0-2;Q9HAU0-4;E9PHQ3;Q9HAU0-5;B4DJX4;F5H0I0;E7EME8;A0JP02;Q9HAU0-3;C9J4X3;H0YGJ6;H0YG48;Q86ST7;F5H1X3	PLEKHA5	Pleckstrin homology domain-containing family A member 5	15	38	38	1	42	42	1.5	127.46	1116	26.0741	26.3422	26.8953	27.4503	28.3057	28.7253	29.1403	28.5083	28.4897	28.4642	28.2242	28.3506	26.7252	26.0661	26.499	28.15	27.7373	26.6469	26.5794	26.2337	26.2595	25.4023	25.4583	26.4055	25.4985	26.0409	25.9508	26.1661	28.2716	26.0537	26.5507	25.818	25.9729	25.7933	25.9865	25.9309	27.9795	28.1184
E9PHS3;Q9BQ75;C9J384	CMSS1	Protein CMSS1	3	13	13	13	48.7	48.7	48.7	29.964	261	27.6668	27.4015	27.4021	25.7263	28.319	28.3597	27.1138	28.267	27.715	27.871	28.3307	28.173	27.235	27.2249	27.0589	27.3035	25.857	26.3855	27.8475	27.0403	28.2866	26.738	28.0691	27.3716	28.5989	27.8475	27.6205	27.5013	27.8154	27.7862	27.1785	27.9717	26.8969	27.3964	27.9024	28.1511	28.9396	28.3748
F6UHJ8;F6Y981;F6XM29;F6X9C6;F6V754;F6UCG7;F6TEP1;F6SR56;F6Q3Q2;E9PHT7;P20036;H0Y6F8;H0Y652;H0Y640;H0Y5A5;H0Y504;H0Y4V1;H0Y4Q1;H0Y4N7	HLA-DPA1	HLA class II histocompatibility antigen, DP alpha 1 chain	19	4	4	3	25.4	25.4	19.6	24.059	209	25.5408	26.487	26.6113	25.9483	30.5721	26.1521	26.6129	30.661	26.1664	25.4196	24.9953	25.0838	26.2176	26.8201	25.7111	26.3682	26.7541	26.3629	25.9806	26.5145	26.1	26.0838	26.7692	26.2584	25.736	28.031	26.4084	26.2496	26.3962	25.8318	27.3967	25.6219	25.9144	26.2732	25.6496	26.9158	25.8414	26.0441
E9PHV5;P28290;P28290-3;E7END2;P28290-2;E7EUL7	SSFA2	Sperm-specific antigen 2	6	36	36	36	34.9	34.9	34.9	136.14	1237	28.0538	25.7975	28.1084	27.8501	25.4147	26.247	25.1782	25.8881	25.7755	25.452	25.7726	25.9894	25.8214	25.8176	25.6469	25.9533	27.1893	25.8018	26.7249	26.678	26.6616	25.762	26.3136	25.3502	25.8401	25.0828	27.273	28.3488	26.6254	26.4179	27.2024	25.2509	26.7588	26.1086	26.3714	26.2157	27.5756	28.446
Q9Y2J4;Q9Y2J4-2;E9PHW3;Q9Y2J4-3;C9JTH6;D6RCL7;D6RBK2;D6RJA4;D6RF61;D6RIC7;D6RFG0	AMOTL2	Angiomotin-like protein 2	11	27	27	27	39.2	39.2	39.2	85.763	779	27.2333	25.6886	26.0748	26.5303	26.1624	25.5414	25.0912	26.1112	25.1628	25.5401	25.6579	25.8527	26.0503	28.4892	27.8395	28.2977	25.9475	26.7155	25.9259	25.3869	25.7638	26.1347	26.3829	25.4873	25.7732	26.2056	25.2567	26.2368	26.2093	25.467	26.6762	27.1399	26.4033	27.1704	27.2029	27.3351	26.3884	25.4345
F5GYJ2;P52594-2;P52594-3;P52594;E9PHX7;B8ZZY2;C9J2I0	AGFG1	Arf-GAP domain and FG repeat-containing protein 1	7	14	14	13	34.3	34.3	32.9	59.029	569	25.8251	28.8079	27.8593	28.8684	28.2266	28.459	29.0639	28.7606	28.8117	25.512	28.8949	28.6506	29.3338	29.8264	29.3252	29.6752	26.9385	27.406	26.7094	28.2313	28.8209	28.6615	28.567	28.3678	27.7485	28.5163	28.0126	28.4119	29.2261	29.071	29.9167	29.3415	29.5326	29.243	29.4011	29.2042	29.6046	29.7593
E9PHY5;E9PPD9;E9PK52;Q68DV2;E9PII3;B4DHI8;E9PQD2;E9PRG1;E9PIG0;E9PQN0;E9PJP4	EPB41L2	Band 4.1-like protein 2	11	63	1	0	70.8	1.3	0	104.36	935	24.9867	25.8412	29.2328	27.8838	29.4318	25.3802	25.4116	28.6705	28.5878	28.7887	25.6796	28.4375	26.1453	27.5259	28.3938	27.5555	26.8529	26.7024	26.9565	27.5701	25.1955	26.5388	26.7364	26.1931	26.271	24.94	26.7108	26.0619	26.8595	25.7527	26.6641	25.8374	26.909	25.9964	26.5929	27.276	26.2754	26.3614
E9PI08;Q9Y256;E9PPV9;E9PKA7	RCE1	CAAX prenyl protease 2	4	5	5	5	19.8	19.8	19.8	33.429	308	26.7854	26.9315	26.5611	27.2066	27.9124	28.1651	27.9826	28.2447	27.7539	27.3268	27.5632	27.1901	27.5235	27.3319	27.0858	27.0947	26.3112	27.8412	26.0379	25.5462	27.1035	27.4021	27.2645	27.3163	26.5647	26.6922	25.4176	25.8565	25.7811	26.4095	25.2856	25.5443	27.4392	27.539	27.6253	27.7015	26.2304	25.7832
E9PN66;E9PKN9;E9PS55;E9PMW4;E9PQ46;E9PIN5;E9PIK4;E9PKZ4;E9PPM1;O14683;E9PNB3;E9PMY0	TP53I11	Tumor protein p53-inducible protein 11	12	5	5	5	58.1	58.1	58.1	6.8649	62	25.0707	26.3795	25.2169	28.147	27.3847	28.9256	25.4692	26.287	28.3082	29.6462	29.1702	29.3302	26.9411	25.0371	25.4885	26.2831	25.6103	26.4179	26.3669	25.5927	26.0517	24.7085	26.2545	26.2786	25.1886	25.7249	24.8785	26.3371	25.2054	28.1781	25.5859	26.364	26.4934	27.2486	25.9964	26.4514	26.8133	26.0516
E9PIM6;E9PNQ8;H0YDI9;P04216	THY1	Thy-1 membrane glycoprotein	4	4	4	4	26.1	26.1	26.1	17.041	153	25.3238	26.3716	25.4683	25.8698	25.7424	25.2781	26.347	25.7181	25.272	26.4564	26.9241	25.859	26.0127	26.0634	26.4069	26.7947	26.0066	26.2971	26.6044	26.4334	26.3846	25.918	25.7741	25.7861	25.7122	26.7424	26.1037	26.7148	26.1079	24.9868	26.2834	25.2324	26.4092	26.6046	26.4611	25.9552	26.0184	26.3969
E9PIR9;Q8N1P7	AIM1L	Absent in melanoma 1-like protein	2	32	32	28	63.3	63.3	55.9	86.721	787	27.295	27.5541	27.9063	27.89	25.1291	25.0811	25.5968	25.5684	26.3394	27.461	25.6395	27.238	26.4842	25.5949	26.2133	25.9806	26.1268	25.1265	26.1574	26.6941	25.9187	25.7099	25.2555	26.6257	25.2211	26.1185	24.7151	25.5978	26.3454	25.6178	26.1001	25.8904	26.5483	25.8333	26.0767	27.307	25.6808	26.4828
E9PJ24;F8WEF5;Q9P1Y6-3;Q9P1Y6;Q9P1Y6-2	PHRF1	PHD and RING finger domain-containing protein 1	5	25	25	24	21.6	21.6	21.1	178.22	1645	25.6373	25.8587	25.5952	26.5852	25.2225	24.8494	25.7343	25.9829	25.9763	25.5692	24.8177	25.9418	26.9519	26.2776	26.5969	26.5389	26.9457	27.0891	25.618	26.2013	25.9462	25.2706	26.8903	26.1753	25.6457	24.9687	26.0716	25.3341	26.1357	26.5485	25.6301	27.2452	25.9158	26.0969	26.47	27.0376	27.308	26.0047
E9PJD7;Q6ZMK1-2;E9PQ42;Q6ZMK1-4	CYHR1	Cysteine and histidine-rich protein 1	4	15	15	3	48.3	48.3	12.1	43.813	404	26.4654	25.8057	24.943	26.1444	25.8891	27.8193	27.7885	25.7243	26.9845	27.4591	27.1457	27.3209	26.3128	26.0105	25.4885	26.4437	28.5292	27.795	28.5176	28.3176	25.9389	27.0466	27.3712	27.4361	25.5263	26.0486	25.8803	25.5976	26.9771	26.14	26.9375	26.8281	26.1813	27.0057	26.724	25.6457	27.1302	27.1693
E9PJE5;Q17R31-2;Q17R31;G3V151;E9PP81;E9PNH3;H0YCC7;E9PRA1;H0YD82;E9PPF0;E9PQP8	TATDN3	Putative deoxyribonuclease TATDN3	11	8	8	8	39.6	39.6	39.6	26.457	240	24.8482	25.6126	25.3233	26.6425	25.228	25.9593	25.0501	25.9047	26.029	25.3748	24.9854	24.9333	26.7471	26.2618	26.4139	26.2146	26.3343	25.9602	26.929	25.9882	26.131	26.3015	26.3857	26.0863	25.349	25.5942	25.7864	25.0072	26.0479	25.8417	25.8511	26.7288	26.9845	24.9195	27.1811	26.2619	26.1662	25.6119
E9PJM3;Q9UK99-2;Q9UK99;Q9UK99-3;E9PL46;B4E3U2;A6NI04;G3V1E0;Q49AF1	FBXO3	F-box only protein 3	9	12	12	12	31.9	31.9	31.9	49.153	430	25.3737	27.5248	28.271	25.3983	28.462	27.9898	25.0801	24.6236	26.2931	26.9839	26.0942	26.3904	30.2643	30.8963	30.6474	30.3249	26.4015	26.1593	25.8729	25.9903	28.9344	26.2908	28.6501	26.7646	26.1403	25.0395	27.8916	25.8236	26.4134	27.9768	27.1974	26.7507	25.9876	26.2993	27.0752	26.6172	26.0411	26.2428
E9PJN1;O75676-2;O75676;G3XAA9;E9PKU3	RPS6KA4	Ribosomal protein S6 kinase;Ribosomal protein S6 kinase alpha-4	5	35	35	33	58	58	55.8	84.755	765	28.1495	27.6162	29.1116	28.8297	30.5153	29.9021	30.3609	30.7063	29.3217	29.6415	29.489	29.4332	30.9003	31.1248	31.2949	31.1271	29.1202	28.309	27.6452	27.5444	28.1055	28.2912	28.9096	28.7484	26.1731	27.6411	27.7921	27.8507	30.2358	30.1176	29.8421	30.1427	29.1366	29.0049	28.3326	28.7255	26.9124	26.348
E9PJX5;P51451;E7EUW7	BLK	Tyrosine-protein kinase Blk	3	9	9	5	29.3	29.3	14.1	49.75	434	26.1722	26.437	26.1298	25.5662	26.2597	26.2441	24.7094	25.4033	25.7235	25.0864	26.4933	25.0232	27.0464	24.8669	25.6897	26.2465	25.7434	25.8758	26.1502	26.4382	25.7213	26.0193	26.2653	25.6185	26.2013	25.6716	26.214	25.3917	25.615	25.8164	25.0772	25.3219	25.7124	26.0096	27.4825	26.3282	26.3769	25.6752
E9PK67;E9PNI7;Q53GL7;E9PPE7;F5H462;F8W8G7;E9PJI2;E9PPV8;E9PM86;E9PSE7;E9PIA6;E9PIK9;E9PQQ6;E9PPU2;E9PSG8;E9PLE8	PARP10	Poly [ADP-ribose] polymerase 10	16	36	36	36	53.6	53.6	53.6	109.1	1016	25.5664	25.4381	26.2275	26.1426	27.6744	28.4924	28.7472	27.6101	26.6727	24.8578	25.233	25.7299	26.1845	25.9143	26.6059	26.6078	25.7508	26.6746	25.0491	26.2083	26.0112	26.5009	26.5771	26.5991	26.2407	25.6944	26.1052	24.6551	25.6754	26.4945	26.2055	25.5892	24.9189	27.2303	26.6536	25.6959	26.2609	25.1236
E9PK95;F8VZR5;F8VNP5;P28702;Q5STQ1;H0Y4M4;B7Z3E4	RXRB	Retinoic acid receptor RXR-beta	7	14	6	6	48.7	23.6	23.6	38.516	347	28.0858	27.478	27.562	27.704	27.6836	28.4372	28.1074	27.9623	25.5195	26.3555	28.2516	27.8643	25.6385	26.2348	25.1202	25.368	25.6562	26.2097	25.3556	25.6774	28.3831	28.8226	27.9119	28.1235	28.3498	27.8728	28.0269	28.2346	26.1887	25.3301	26.8195	26.5249	25.7729	26.1855	26.8004	25.9805	27.5899	27.1857
E9PKC0;Q6IQ23;E9PL74;E9PIK1	PLEKHA7	Pleckstrin homology domain-containing family A member 7	4	33	33	3	29.9	29.9	2.9	144.42	1271	26.3266	27.3738	25.4173	26.6734	25.9441	25.0922	25.364	26.0666	26.41	25.73	25.3443	26.179	25.81	25.9201	24.7495	26.5163	26.5374	25.8181	26.4589	25.3823	25.7677	25.4444	26.321	25.7685	25.304	26.5199	26.3537	25.6947	25.2482	26.1348	26.1796	25.3057	25.4436	27.4529	26.2814	25.8917	25.811	25.9726
E9PKF6;G8JLI3;Q5H9R7-6;Q5H9R7-2;Q5H9R7;Q5H9R7-5;Q5H9R7-4;Q5H9R7-3;E9PQP7;H0YEN2;E9PK08;B4DP39;H0YDW1;E9PKG4;E9PJD8;H0YEV0;H0YDK9	PPP6R3	Serine/threonine-protein phosphatase 6 regulatory subunit 3	17	47	47	32	59.9	59.9	42	93.732	838	30.549	30.4261	29.9924	30.6097	31.2276	31.368	31.8408	31.7709	31.0285	30.8022	30.9385	30.7691	31.6494	31.5811	31.5707	31.4799	30.2464	30.665	30.66	30.3474	30.3125	30.7086	30.7317	30.7798	30.1671	30.3321	30.5081	30.7157	31.4568	31.3959	30.9813	31.3497	31.4292	31.5557	31.8529	31.7389	31.5078	31.4492
E9PKH8;P11836;B4DT24;E9PPL6	MS4A1	B-lymphocyte antigen CD20	4	11	11	11	34.2	34.2	34.2	31.609	284	25.9497	26.3067	26.0228	25.8868	25.935	25.9384	26.3266	25.9565	25.2517	25.7877	25.7849	25.7753	26.0618	25.8567	26.356	26.3379	24.7567	25.3254	26.351	25.506	25.7302	25.7749	26.4249	25.4483	26.237	26.7388	25.5694	25.6331	25.5508	25.6588	26.0159	26.2022	26.1372	26.543	26.8601	26.1921	26.4205	26.1332
P17405;E9PKS3;E7EWE2;G3XAB5;P17405-3;P17405-2;G3V1E1;H0YEP5;E9PPK6;E9PL59	SMPD1	Sphingomyelin phosphodiesterase	10	14	14	6	32.9	32.9	14.1	69.751	629	25.711	26.0973	25.8715	26.7309	27.1441	26.0744	25.4932	26.5653	26.133	25.3332	25.7424	25.5668	26.4767	26.367	26.3309	26.3592	25.8598	26.1782	25.749	25.9621	26.6677	25.2127	26.1054	26.8609	26.3729	26.4335	25.9111	25.988	28.5196	28.2956	27.7735	28.1707	26.4619	25.8806	26.7467	26.0687	28.2586	28.173
E9PL24;F8WAP5;Q5VU43-2;E9PQG4	PDE4DIP	Myomegalin	4	49	49	14	48.5	48.5	13.7	126.9	1116	28.0808	28.2803	28.0069	28.797	28.2652	28.4959	28.8829	28.2916	28.3256	28.4576	28.8286	28.5347	28.9488	29.7418	29.0598	28.8636	27.4824	27.5716	28.0764	27.9132	28.0051	27.9066	28.437	28.5273	29.3186	28.695	28.9258	29.5491	27.3804	28.0545	25.8456	27.7254	29.1273	28.7365	29.1453	28.684	25.6997	26.6299
E9PL57	NEDD8-MDP1		1	9	9	0	47.6	47.6	0	19.536	170	28.5842	29.379	29.5343	30.3317	29.8862	29.3847	29.0829	30.0376	29.2161	29.5841	29.6535	25.3367	28.5329	28.2785	29	29.285	30.1744	29.8184	29.5157	30.6612	29.8093	29.9665	28.7361	30.4492	29.1156	28.7955	28.9523	29.5151	28.7334	29.4173	29.6441	29.888	29.0787	27.7409	28.8166	29.4089	29.7751	29.4713
E9PLD3;E9PRG8	LOC102288414		2	2	2	2	21.2	21.2	21.2	11.6	99	26.6822	25.9941	25.363	25.5893	25.9585	25.3312	26.6319	26.8255	25.6997	25.7427	25.8738	26.5002	25.626	25.9313	26.2142	25.7854	25.5606	25.3998	25.4342	25.5763	26.2574	25.6169	26.0024	26.0009	26.2915	25.823	25.5942	26.8769	28.9178	25.6937	28.8812	28.9778	29.9708	28.5806	29.6041	28.9531	26.4547	25.366
E9PLI6;E9PS76;E9PRR8;Q8N9N8;E9PNH5;E9PS30	EIF1AD	Probable RNA-binding protein EIF1AD	6	7	7	5	69.9	69.9	40.7	13.062	113	26.7897	25.3889	26.259	27.4264	25.7731	26.4254	27.5601	26.1064	27.0186	27.272	26.9926	26.5668	27.6296	27.7589	27.8392	26.9633	28.4359	25.4339	26.0219	27.3878	26.8798	25.5718	26.9021	26.4469	26.2274	24.9966	25.7329	26.0538	27.7689	27.1039	27.4658	26.6022	27.9937	27.8096	27.5503	28.0245	27.5524	27.1509
E9PLK3;P55786;B7Z463;F5H6U8;F5H0W3;E5RJ24;E7EWZ2;A6NEC2;F5GZY4;H0YAQ6;H0YDG0;A6NEC2-2;E9PJ74;H0YBP6;E9PRQ5;E9PJY4;E9PPD4;A6NEC2-3;E9PJF9;E9PPT3;E9PP53;E9PPZ2;E9PI82	NPEPPS	Puromycin-sensitive aminopeptidase	23	60	60	45	65.8	65.8	49.2	102.99	915	35.2359	35.4079	35.3726	35.4797	34.2706	34.4454	34.531	34.5586	34.9443	35.2353	35.0962	35.2106	34.2474	34.2825	34.2442	34.2734	34.6758	34.9929	35.0811	34.8201	34.7825	34.9897	34.879	34.905	35.3092	35.2766	35.0497	34.9271	35.0466	35.0451	34.8286	34.9151	34.5696	34.4865	34.5145	34.7026	34.6707	34.6439
E9PPJ5;E9PLM6;P21741;Q2LEK4	MDK	Midkine	4	7	7	7	47.3	47.3	47.3	14.374	131	25.8057	25.7377	25.6703	26.6285	25.9206	26.0797	25.9177	26.4801	25.5664	25.3934	25.7964	25.2867	26.3193	26.6278	25.7734	25.331	26.04	27.5979	26.0172	26.6866	26.2547	25.9981	27.1538	26.3686	26.5012	25.4388	25.9733	25.3405	25.216	26.0249	26.6941	25.8255	26.5913	26.2395	26.8364	25.8055	25.6913	26.2981
E9PLN6;F2Z2Y1;O95677-5;O95677-2;O95677-4;O95677;E7ESD5;O95677-3	EYA4	Eyes absent homolog 4	8	7	7	6	15.3	15.3	13.5	66.976	616	25.8562	25.7465	26.7253	26.9	26.0613	25.7706	25.4966	26.4267	24.932	25.4771	25.2769	26.0367	25.8007	26.5844	25.0686	25.994	26.2252	25.7369	26.2428	26.2661	25.9028	26.6364	26.3535	25.2581	26.5593	26.4187	25.5664	26.0558	25.7238	25.8687	25.3791	25.3742	25.7275	26.441	26.0472	25.3683	25.2645	26.2587
E9PLQ8;E9PRB8			2	8	1	1	67.6	12.9	12.9	15.584	139	25.231	26.1391	25.3082	26.6484	26.107	26.2016	26.3393	25.5483	26.0518	26.4768	25.4783	24.6603	25.5235	28.6019	26.7566	28.8737	26.6115	25.8503	25.2743	25.2372	25.2251	26.517	26.1021	26.8057	26.6323	27.0692	26.1246	25.7847	26.1929	25.8404	26.4286	25.9122	25.7468	29.4464	26.6991	28.657	25.8175	26.1512
E9PLX2;E9PQV2;Q8WVD5	RNF141	RING finger protein 141	3	3	3	3	21.7	21.7	21.7	19.852	180	26.0937	25.2869	26.1551	25.1972	26.1259	26.1997	25.4036	26.0201	26.6703	26.4622	25.6075	25.6953	26.6305	25.8249	25.653	26.0608	26.494	26.3701	26.4732	26.3634	25.6424	26.4332	26.279	25.8516	24.8957	26.2828	26.1827	25.6415	25.9861	25.2425	26.3755	25.6804	26.1836	26.3821	26.6156	26.4174	26.6475	25.3931
E9PM46	USP47	Ubiquitin carboxyl-terminal hydrolase 47	1	71	71	1	60	60	0.7	154.7	1355	30.6864	30.9253	30.772	31.119	30.9738	30.8327	30.6992	31.1409	30.8557	30.9202	30.8945	30.8038	31.382	31.4086	31.4524	31.6359	30.5706	31.084	31.1471	30.8193	30.8178	30.7868	30.9911	31.0451	30.2265	30.4899	30.6568	30.357	30.8534	30.8429	30.5521	30.6168	30.3685	30.0411	29.0128	29.4405	29.4818	29.9734
E9PM75;Q9NTG7;E9PK80;E9PN58;B7Z5U6;E9PNA0	SIRT3	NAD-dependent protein deacetylase sirtuin-3, mitochondrial	6	9	9	9	38.8	38.8	38.8	37.639	345	24.798	27.1825	26.639	26.5934	25.8349	27.2151	26.7551	25.6805	26.902	27.5925	27.9144	25.5824	27.5921	27.5602	27.7671	26.0491	25.4864	26.5464	26.2981	25.8808	28.3532	27.7273	27.5152	28.2519	24.386	28.0252	27.2715	27.4054	27.1043	27.7375	26.4799	27.0797	26.8247	26.1795	27.2548	26.5579	28.9837	28.4823
E9PM92;O00193;E9PRZ9;E3W975;E9PQA1	C11orf58;SMAP	Small acidic protein	5	5	5	5	34.6	34.6	34.6	17.506	156	27.2965	26.7373	24.5868	24.8561	25.6441	26.2149	25.588	26.0271	26.1169	27.6984	25.7268	25.1436	25.8783	28.1544	26.4099	28.3791	27.4497	26.1093	26.6295	25.2854	26.1626	25.8129	25.9786	27.3898	26.252	26.3275	26.0975	25.5822	27.2467	26.0558	25.7214	27.3214	26.0051	25.8655	27.2576	26.4611	28.2531	25.8587
E9PMH5;Q13490;B4E026;F5GYF2;E9PIW1;H0YDY3;E9PI77;E9PNM6;E9PQZ9	BIRC2	Baculoviral IAP repeat-containing protein 2	9	26	26	22	55.3	55.3	47.4	67.513	597	26.5242	25.8605	22.7765	25.3236	25.0008	25.6668	25.4217	25.2286	25.7752	26.2869	26.0468	25.1228	26.7145	26.3542	26.3009	26.1659	25.661	26.5163	26.199	26.3158	25.7856	25.3955	26.2113	26.0528	26.4701	25.2606	26.1783	25.7991	25.7485	23.6766	25.7246	22.841	26.028	26.7539	26.3214	27.3709	25.874	25.3582
E9PMJ2;Q9BPY3;G3V179;E9PIM5;E9PMW3	FAM118B	Protein FAM118B	5	15	15	15	56.2	56.2	56.2	39.136	347	25.365	25.5121	26.0078	26.0254	28.0895	27.5188	28.3272	26.7823	27.8204	27.4425	26.0163	27.0734	25.5419	26.1055	25.7595	26.1267	25.4722	26.5117	26.2349	25.557	26.5969	27.0976	26.1392	25.8107	26.1977	25.411	27.1078	27.2577	25.9381	26.0273	26.004	27.4039	26.9818	26.5297	26.7453	27.8985	28.5423	27.9165
E9PML2;Q96CM3;E9PJV3	RPUSD4	RNA pseudouridylate synthase domain-containing protein 4	3	11	11	11	32.9	32.9	32.9	38.552	346	26.2112	25.4067	27.3397	26.0667	26.5692	25.8412	26.7158	27.1941	26.8682	26.6175	27.0956	27.0479	26.1581	25.7632	25.971	26.4526	26.6831	26.4336	27.3094	26.0882	25.9845	25.8026	26.8275	25.8388	26.4517	25.7775	26.0513	25.8309	25.4082	25.0492	26.0272	25.9714	25.8448	25.783	26.9634	26.0377	25.2186	25.7627
E9PMS6	LMO7		1	78	4	0	68	3.4	0	145.42	1275	25.4017	25.5536	25.7936	26.4988	25.4904	25.6345	26.7561	25.332	25.4555	26.4743	25.4411	26.349	25.9105	25.1585	25.7809	25.7335	28.381	29.1622	29.1326	29.1979	25.1292	25.1829	26.2578	26.1887	25.3138	25.4864	26.0254	26.5168	25.6696	25.6462	26.686	26.7574	25.9793	26.0993	25.7626	26.5283	24.9167	26.8914
Q5JR08;E9PN11;P08134;E9PQH6;Q5JR07;Q5JR05;Q5JR06;E9PLA2	RHOC	Rho-related GTP-binding protein RhoC	8	12	3	2	70.9	22.8	19	21.58	189	24.6736	28.9938	26.7333	25.1845	25.9982	25.7744	26.6633	25.5686	27.8301	27.8771	27.9608	28.023	30.3722	30.0961	25.5692	26.0608	30.29	30.1099	30.27	29.853	25.9451	25.9176	26.7203	25.9107	28.7273	29.1983	29.0863	29.3204	25.8889	25.4319	26.3275	25.6014	26.9454	26.4506	26.1833	25.9205	25.4484	25.726
E9PN20	ZNF595		1	7	1	1	100	22.4	22.4	9.9373	85	24.8709	25.6086	25.781	26.1855	26.1044	25.4123	25.9158	26.2808	25.7763	25.4946	25.7423	24.8769	26.6066	25.8777	25.5566	26.1864	25.7816	26.6347	25.5986	25.9896	25.4976	26.0834	26.2978	25.9184	25.0222	25.738	25.607	25.3626	26.1587	26.11	25.4519	25.353	26.1865	26.6347	26.5487	25.7312	26.8029	26.1958
E9PN89	HSPA8		1	31	2	2	76	3.5	3.5	34.818	312	26.1148	26.631	26.2126	26.7334	26.4177	26.0243	25.623	25.5673	25.7559	26.116	25.25	25.4091	26.085	26.0884	26.3356	26.4507	26.9513	27.3095	25.8086	25.9682	25.3725	26.4487	26.126	25.729	25.1534	25.9142	26.776	26.0285	26.0438	29.288	25.6441	25.2323	26.3916	26.5605	25.514	26.5012	29.1831	29.2988
E9PNW4;E9PR17;P13987;H0YET2	CD59	CD59 glycoprotein	4	4	4	4	29.6	29.6	29.6	11.985	108	26.3075	26.4635	25.4456	26.0099	25.3726	25.6522	25.6393	26.0752	28.0757	28.5228	27.2681	29.2783	29.0922	29.0212	29.5465	28.5996	26.7562	25.7435	26.5238	25.8364	25.8268	26.3298	26.3501	26.5785	25.3244	25.4574	25.2956	25.9076	30.3673	29.5683	30.4675	30.5306	26.9822	26.2955	26.4704	26.8178	29.1652	29.9041
E9PPU0			1	150	8	8	80.7	5	5	264.62	2420	26.0917	26.5958	25.5537	26.4135	29.8382	28.5464	28.3191	29.3181	27.5274	25.0986	27.9111	25.7599	25.5799	26.0163	25.7363	26.4054	29.6591	29.6139	28.4618	29.323	27.2695	26.7678	26.2561	26.1089	27.3335	26.5081	25.0327	25.7979	28.7362	28.889	28.9461	28.6433	26.0424	26.0809	26.2299	27.1496	25.6382	25.7375
Q03164-2;Q03164;E9PQG7;E9PR05;Q9Y6P1	KMT2A	Histone-lysine N-methyltransferase 2A;MLL cleavage product N320;MLL cleavage product C180	5	38	38	38	11.8	11.8	11.8	427.73	3931	25.9807	25.5409	27.0258	26.407	26.6351	26.3351	26.2021	26.5812	24.9067	25.3758	25.8825	25.7168	28.3361	29.2476	28.9188	29.3434	27.4395	26.9163	26.415	26.1733	26.203	25.3492	26.2203	25.6436	25.0357	26.6664	25.8336	25.9812	26.2537	25.7332	25.9449	25.5868	26.0658	25.7743	26.6968	25.5734	25.8683	26.2261
O75143-2;O75143;E9PQZ8;O75143-3;E9PML6;B4DFI4;E9PPR2;E7EVH8;H0YEM7;H0YCL5	ATG13	Autophagy-related protein 13	10	13	13	13	35.6	35.6	35.6	52.822	480	26.1506	25.383	25.8558	25.7027	26.2999	26.8797	26.6344	26.091	26.115	25.8307	25.7238	25.7723	26.0313	26.5714	25.9691	26.0315	25.9801	25.6548	25.9371	25.4757	26.1103	25.5177	26.618	25.4728	24.8014	25.7726	24.6557	25.7883	26.2654	25.0001	26.6521	25.9253	26.9226	26.0666	25.8025	25.7798	26.6842	25.482
E9PRW7;Q8N961	ABTB2	Ankyrin repeat and BTB/POZ domain-containing protein 2	2	26	25	25	32.3	31.4	31.4	113.65	1025	25.4962	25.8069	25.5816	26.0507	26.685	26.462	26.6146	27.0823	27.1179	26.9303	26.4171	26.8434	26.3749	24.6803	25.6495	26.1488	26.1875	25.5904	24.6066	25.6833	26.9004	25.4805	27.7277	26.0623	26.3839	26.2945	25.0292	26.0388	25.3569	25.5199	25.6471	26.1142	25.7301	25.9674	26.3848	25.772	26.2277	25.4885
E9PRY8;P29692-2;H0YE72;H0YE58;H0YCK7;E9PIZ1;E9PQR8;E9PQC9;E9PRL0;E9PKH7;E9PNC8;E9PPY1;E9PJV8;E9PN56;E9PN71	EEF1D	Elongation factor 1-delta	15	34	34	0	42.3	42.3	0	76.569	697	33.222	32.897	33.1671	33.0389	34.7099	34.3133	33.7899	34.7259	34.1116	34.1045	34.2793	34.0971	34.7251	34.8816	34.5814	34.539	33.6678	33.9314	33.62	33.8902	33.7355	33.2926	34.2136	34.2102	33.691	34.1023	34.2563	34.173	34.9207	34.7007	34.7911	34.8313	34.365	34.2765	34.3198	34.3941	34.212	34.1205
E9PS17;Q96KG9-3;Q96KG9-2;Q96KG9;Q96KG9-5;E9PPN3;E7ET66;H0YCI6;H0YDH0	SCYL1	N-terminal kinase-like protein	9	39	39	1	62.3	62.3	3	85.718	775	29.431	29.1089	29.8233	29.7814	29.6667	30.1253	30.4573	30.729	29.7824	29.6283	29.6726	29.4327	31.2946	31.3104	31.2477	31.4216	30.4341	30.6798	30.906	30.5522	29.5396	29.7906	29.9919	30.2976	29.6717	29.4559	29.5632	29.4153	30.0559	30.1877	29.6613	30.2912	29.6884	29.773	30.259	30.1179	30.3243	30.1992
E9PSI1;G3V1B9;E9PQ80;E9PNW2;H0YI89	CHMP4A		5	28	28	0	37.4	37.4	0	92.386	815	28.1868	28.2944	29.0138	27.1833	28.6707	29.3307	28.5244	28.4289	28.8652	28.6585	28.081	28.6312	24.9719	26.8856	26.5084	27.1683	28.4502	29.2519	28.6366	29.1312	27.7601	28.0473	27.8085	27.2014	29.1977	28.7121	28.5768	28.8731	27.2996	25.467	27.8386	27.6176	28.8174	27.9493	28.4473	28.1645	26.8675	26.7622
F2Z2J1;Q15349-2;Q15349-3;Q15349;B7Z3B5;D6R910;D6RE03;D6RHW7;D6RA62;Q5TI62;D6RD75	RPS6KA2	Ribosomal protein S6 kinase;Ribosomal protein S6 kinase alpha-2	11	24	12	12	35.2	18.5	18.5	85.633	758	25.9326	26.9306	26.0233	25.2738	25.8571	26.1298	25.4882	26.2497	25.9502	25.1456	25.2866	25.9011	25.7538	25.8292	26.5567	25.7905	26.4195	26.4249	25.6222	26.1942	25.7037	26.3504	26.9548	26.7109	25.814	25.7434	26.7377	26.159	27.1274	26.2112	25.7185	25.1759	26.4768	26.7542	26.1217	25.927	25.7393	26.033
F2Z2W7;Q8IZ69;Q8IZ69-2;F8WB35;C9K041	TRMT2A	tRNA (uracil-5-)-methyltransferase homolog A	5	27	27	27	51.3	51.3	51.3	70.834	643	27.2232	27.849	27.585	27.6454	27.8386	27.742	25.3793	27.9003	27.7212	28.2059	28.1157	28.1232	28.8575	28.4178	28.0892	27.5134	27.344	27.6742	29.0116	26.6147	28.8837	28.5589	28.7162	28.1245	26.1388	27.5209	26.6909	27.3748	28.4694	28.0184	28.4636	27.8725	29.0538	29.0997	29.3574	29.3203	28.0601	28.6527
Q4TT34;F2Z2X0;O00746;H0Y6J0;E9PDC0;A2IDD0;A2IDC9;F2Z297	NME4	Nucleoside diphosphate kinase;Nucleoside diphosphate kinase, mitochondrial	8	10	10	10	52.8	52.8	52.8	21.521	195	25.4417	26.7364	25.9254	26.408	25.3043	26.341	25.7408	26.5576	25.8583	26.9232	25.6104	24.9286	25.5882	25.4831	25.5808	26.3558	26.2751	26.6579	26.2995	25.3762	26.6613	25.7256	25.5027	26.5753	25.48	26.3227	25.9351	25.2552	25.8015	25.393	26.7802	26.6412	26.4692	26.2228	26.549	25.8807	27.8916	28.0856
F5GWA6;Q86TC9;F5H7I9;Q86TC9-2;Q86TC9-3	MYPN	Myopalladin	5	18	17	17	15.7	14.8	14.8	145.32	1320	25.4566	26.7387	24.943	25.8938	25.431	26.1916	26.4658	26.8678	26.1944	26.8222	25.3496	25.6534	26.4075	25.7257	26.3945	26.0248	26.6515	26.8749	27.2753	25.3545	26.3721	27.2787	25.7852	26.649	26.0085	26.2896	25.4862	25.4242	26.5265	26.2371	26.2917	25.3306	25.5094	26.0478	25.5094	25.9928	25.0823	26.4003
F5GWD1;Q9Y385	UBE2J1	Ubiquitin-conjugating enzyme E2 J1	2	8	8	8	44.6	44.6	44.6	33.41	303	25.9259	25.5751	26.8342	26.1108	25.0349	25.8892	26.6036	26.5643	26.0341	26.4241	25.3802	25.2344	27.9356	28.0485	26.9238	28.1389	27.8984	26.1286	26.6538	25.922	25.5805	26.2233	25.7483	25.9048	28.0096	25.3174	24.6375	25.4616	25.7418	25.8188	25.6752	25.9489	25.5069	26.6092	26.0915	25.7175	26.1887	26.3672
F5GWD7;Q8WVC0;Q8WVC0-2	LEO1	RNA polymerase-associated protein LEO1	3	17	17	17	33.2	33.2	33.2	72.813	644	28.742	28.7767	28.9581	30.0603	28.6219	28.2327	28.7939	28.6366	28.0741	28.9486	29.315	28.3857	27.3204	28.0412	28.3667	28.7767	28.4862	28.0087	28.6613	28.6505	29.2195	28.3154	28.5095	29.3991	27.9104	28.2682	28.4518	28.5049	28.3054	28.7345	26.5812	28.4234	29.0147	29.2184	29.3232	29.1435	29.3644	29.5839
Q8TDJ6;F5GWF1;B2RTR3;H0YM41	DMXL2	DmX-like protein 2	4	56	55	36	24.1	23.8	15.4	339.64	3036	26.4598	26.1396	25.263	25.8488	26.3711	25.8497	24.8022	25.1759	25.671	26.3645	25.3942	25.6953	26.5488	25.4774	25.3791	25.5916	26.4604	25.996	24.5212	24.8549	26.4785	26.0919	26.0129	26.5294	26.7598	25.748	26.7259	26.1817	25.8178	25.973	25.7947	26.4985	26.7534	27.6074	25.8123	26.6377	26.0445	26.4881
F5GWL7;Q9H5V9;A8MPX7	CXorf56	UPF0428 protein CXorf56	3	8	8	8	35.6	35.6	35.6	23.936	208	24.8744	25.8449	26.12	25.9771	26.3869	25.8731	26.5173	25.9565	25.1473	25.5363	25.8359	25.6931	26.5295	27.4155	27.0843	25.6976	26.1623	26.097	27.3284	25.2478	26.0857	25.9955	26.9788	27.2675	25.1118	26.7328	26.9909	26.1729	25.7496	25.4329	25.2935	26.0995	25.5163	26.4874	26.0891	25.7017	25.9665	25.6394
F5GWN5;O00750;Q5SWA0;E9PGR6	PIK3C2B	Phosphatidylinositol 4-phosphate 3-kinase C2 domain-containing subunit beta	4	55	55	55	39	39	39	181.68	1606	28.5387	28.2252	27.9045	28.4167	28.3769	27.6241	28.3548	28.532	29.2325	29.2777	29.1852	28.9526	26.0598	26.6504	25.6251	25.9642	29.0135	28.0752	28.6106	28.3302	25.6856	27.2649	26.9851	24.8578	30.2499	30.3217	29.9341	29.7165	27.2396	27.3157	26.3178	25.7335	26.7532	28.5329	27.8415	27.2899	26.0924	25.8935
F5GWP1;Q92575;F8WB86;Q6PJ80;C9JLR4	UBXN4	UBX domain-containing protein 4	5	17	17	17	43.9	43.9	43.9	55.055	490	29.5165	29.7169	29.5633	28.9452	29.6558	29.7065	29.6541	30.4065	29.1236	28.7396	29.3984	29.0949	30.7835	30.8016	30.8614	30.8559	29.7797	29.9442	29.634	29.7454	28.9835	29.4948	30.2089	30.1795	29.6661	29.5938	29.7617	29.9293	29.6187	29.4579	29.8858	29.5204	29.9473	29.9599	29.7855	29.9499	29.2007	29.0862
F5GWP8	KRT17		1	58	57	0	92.4	91.2	0	66.35	591	34.6479	34.5789	34.8836	34.6386	33.382	32.4433	32.4565	33.0001	34.1719	34.4477	34.6822	34.2681	34.6794	34.7878	34.8825	34.8408	34.0526	34.189	33.8967	34.0394	33.9414	33.8425	34.04	33.9922	35.4049	35.4545	35.7962	35.6557	36.203	35.9114	36.4963	36.2278	34.6128	34.4897	34.1768	34.8774	34.8089	34.8389
F5GWR2			1	34	3	3	92.2	5.3	5.3	26.63	245	26.4843	25.7163	26.0526	27.6424	26.3241	25.9939	25.69	27.9205	27.5354	27.6344	27.5286	27.5437	26.5469	27.3127	26.9757	26.6123	27.4207	28.1784	28.3182	27.7653	27.1804	25.3913	28.2468	28.8297	27.773	27.8859	28.3355	27.6887	27.2145	27.2788	27.5319	27.4257	28.3565	28.3175	28.2433	28.0454	28.8198	26.0163
F5H2G1;F5GWX5;Q14839;Q14839-2;F5H6N4	CHD4	Chromodomain-helicase-DNA-binding protein 4	5	109	109	84	61.1	61.1	47	215.31	1886	33.4775	33.2273	32.8521	33.1298	32.9207	32.1982	32.1138	32.7896	32.8589	32.8512	32.8798	33.0093	32.4601	32.6418	32.7196	32.5573	31.3808	31.9566	32.169	32.1798	32.3665	32.441	32.6405	32.6493	33.1656	33.0846	33.0647	33.1354	32.7911	33.1156	32.799	32.8918	32.7735	32.8256	32.7673	32.8559	33	33.2696
F5H3W1;F5GWY5;O00592-2;O00592;F5H7A2	PODXL	Podocalyxin	5	12	12	12	25.8	25.8	25.8	54.412	516	26.6613	25.9073	26.0724	26.6724	25.8081	25.405	26.9507	25.7635	25.4027	25.5377	26.4558	25.5329	26.2076	25.813	27.0074	25.5777	25.2303	25.4121	26.7743	26.324	28.1353	25.3906	27.5231	26.4564	27.5341	27.2874	27.3729	27.1039	32.1226	31.6956	31.9409	31.5279	25.8762	27.0998	26.6266	26.006	29.9525	30.2096
F5GX09;Q5HYJ3;B2R9C2;Q5HYJ3-2;F5H5F4	FAM76B	Protein FAM76B	5	8	8	7	25.1	25.1	21.9	38.62	338	24.3182	25.9878	26.6161	26.4517	25.1129	26.3711	25.4446	26.0896	24.7973	26.02	25.5748	26.65	26.4335	26.055	25.6217	26.1889	25.9961	25.5175	25.4305	25.9422	26.7716	25.3921	26.4374	25.7231	26.2074	26.0737	25.5398	25.8442	25.9704	26.6586	26.7293	26.0734	26.0349	25.5894	26.8216	25.5526	26.5841	26.0958
G3V1U0;Q6VMQ6;F5GX74;Q6VMQ6-2;A8MV73;F5H592;F5GYR7;F5H221;F8WE35;F5H8I0;F5H2W9;F5H2H9;F5GZ10;F5H502;F5H1K9;F5H3C4;F5GZ98;F5H6X8	ATF7IP	Activating transcription factor 7-interacting protein 1	18	18	18	18	22	22	22	136.32	1269	25.9662	25.5814	26.1822	25.7216	27.1515	26.2302	25.6635	26.9241	26.8193	26.8704	26.8851	25.853	25.7536	26.0741	26.3257	26.0281	26.0349	25.5789	26.0633	26.4044	25.442	26.2935	25.5166	25.2091	25.9371	25.757	25.1934	26.6619	25.8557	24.7833	25.6328	25.9615	26.345	26.366	25.7392	26.1014	28.3604	27.9953
F5GX82;O94915;F2Z2S2;H0Y9X0;D6R9B9	FRYL	Protein furry homolog-like	5	87	87	53	37	37	24.1	339.59	3013	28.6849	29.7104	28.6482	29.5086	29.4636	29.7362	29.3606	30.5854	29.5585	29.6983	29.7411	29.4384	31.065	31.1051	31.1021	30.8452	25.7823	25.5111	27.3545	25.9398	28.5823	29.4904	29.0949	29.3781	29.5812	30.1851	30.3087	30.1164	29.5549	29.6827	29.5364	29.4949	28.9602	29.6212	29.1702	29.617	27.3329	28.4942
F5GXE9;Q9Y3X0	CCDC9	Coiled-coil domain-containing protein 9	2	15	15	15	33.5	33.5	33.5	57.929	513	27.1028	26.8706	28.5323	27.7841	26.4152	26.1778	25.267	25.5128	26.0589	26.5675	25.4838	24.162	26.1287	26.0776	26.4146	25.6761	26.6602	26.8276	26.1679	26.4157	25.9149	26.6003	26.1481	26.4098	26.4838	26.4086	26.287	25.5343	26.1022	26.2243	25.6901	25.7263	25.8268	27.0398	27.2062	25.936	26.1753	26.6748
F5GXF7	ZNF185	Zinc finger protein 185	1	31	31	0	53.1	53.1	0	76.856	721	25.7448	24.9835	25.9693	26.4804	25.3793	25.8936	25.4746	25.6065	25.9633	25.8449	26.3505	26.1789	28.4877	27.891	28.6212	27.7459	25.8074	26.2128	25.6359	26.0855	25.8453	26.1827	27.5323	27.4813	25.2586	26.7336	25.4242	26.0576	25.4877	25.4994	26.4342	25.9142	26.154	26.3708	26.2521	26.1801	26.7488	27.097
F5GXG0;Q96T88;B5ME40	UHRF1	E3 ubiquitin-protein ligase UHRF1	3	30	30	29	42.9	42.9	41.7	89.726	792	28.8694	29.0483	28.7731	29.2327	25.1382	26.4809	26.0361	26.723	30.7634	30.122	29.6541	30.2421	28.5512	28.6502	29.6934	28.7643	25.4201	26.0819	26.824	25.8469	27.8738	28.0921	27.3749	28.4909	25.3132	25.6219	26.0727	27.051	27.2895	27.2179	26.2642	27.5676	30.3614	30.4106	29.768	29.4193	26.2433	26.5043
F5GXK1;P20585	MSH3	DNA mismatch repair protein Msh3	2	52	52	52	53.8	53.8	53.8	126.72	1128	29.5435	29.8273	29.9268	29.79	29.016	29.0583	29.3211	29.602	29.6708	29.5263	29.8474	29.3612	28.4697	28.8647	28.6471	28.6085	28.8792	29.3627	29.1836	28.8809	25.3464	25.8121	26.3982	26.2653	30.2539	29.4613	29.4321	29.3468	28.711	29.0432	28.5743	29.0088	29.6569	29.7325	29.2367	29.3399	27.9634	28.6704
F5GXL0;O43597	SPRY2	Protein sprouty homolog 2	2	8	8	8	27.8	27.8	27.8	39.19	353	25.8465	25.7127	26.5647	25.6084	26.5669	26.1953	26.6608	26.4077	25.9841	26.3023	26.2914	25.6987	25.6576	25.102	26.483	26.5228	26.7711	26.4369	25.0234	26.5037	26.546	25.8048	25.8214	26.1127	26.0726	25.9727	26.8692	26.0611	24.8166	26.7298	25.9213	25.7033	26.7846	26.6303	26.3188	26.0987	25.2041	26.2715
F5GXU2;O60678	PRMT3	Protein arginine N-methyltransferase 3	2	24	24	7	52.8	52.8	14.9	58.35	517	29.3154	29.5371	29.493	29.325	29.7003	29.9805	29.0886	30.0115	28.9915	28.0291	28.3872	28.1533	30.7021	30.2913	30.2336	30.2118	26.679	27.3065	26.4617	27.5314	28.2889	27.8941	26.4944	27.1352	28.7275	29.0693	29.3585	29.4409	29.5498	29.6883	30.0619	29.6749	30.1637	30.4938	29.9686	30.59	29.1688	29.2529
Q5T321;F5GXV7;Q8NFP9;E9PG20;F5GY83;B7Z2H9;Q8NFP9-2;B7Z4S7	NBEA	Neurobeachin	8	73	61	61	33.4	29.3	29.3	327.55	2943	26.0281	25.9518	25.7424	26.0643	26.5316	25.3943	24.7019	25.4952	25.527	25.2775	25.4837	24.8995	25.9344	25.9026	25.7818	25.9065	25.6575	26.7899	26.5109	26.1411	26.4896	26.1121	26.7235	26.4264	24.7339	25.6675	25.3987	25.295	26.0842	25.7587	27.1416	24.6382	26.3792	26.265	26.2885	25.9375	25.0761	25.482
F5GXX5;P61803;F5H895	DAD1	Dolichyl-diphosphooligosaccharide--protein glycosyltransferase subunit DAD1	3	5	5	5	47.1	47.1	47.1	9.5541	85	30.8605	30.9289	31.1102	31.1721	31.0627	31.1215	31.636	31.0228	31.7926	31.4105	31.9958	31.5864	30.9073	29.8749	30.0864	30.6809	30.6639	30.1795	30.1475	30.3622	28.879	28.8653	29.2481	29.2975	30.0496	29.7487	30.73	30.8191	29.9791	30.5258	29.9929	29.667	29.9829	29.9503	30.1229	30.2184	31.1522	30.0307
F5GZX9;F5GY05;Q96EK7;Q96EK7-2;B4DL34	FAM120B	Constitutive coactivator of peroxisome proliferator-activated receptor gamma	5	37	37	1	50.9	50.9	1.1	105.19	922	26.2644	26.5515	25.6315	26.1641	25.5212	25.1467	26.7651	27.1632	26.7065	26.5713	26.0753	26.5277	25.6497	26.6462	26.8726	27.1089	27.2973	27.5144	27.6393	27.114	25.0245	26.5285	25.8071	26.4688	25.8844	27.0677	26.993	26.2317	27.3714	27.2108	26.8409	27.0938	26.5329	26.6595	25.9208	25.692	28.1071	28.6843
F5GY61;Q96DT6;A6NGQ4;C9JC51	ATG4C	Cysteine protease ATG4C	4	7	7	7	22	22	22	51.674	451	27.4678	25.9964	25.7458	26.1591	25.6775	25.9867	26.5291	25.3202	25.1807	26.0155	26.338	25.6845	26.4728	25.6376	27.2336	25.7247	25.8602	26.2161	26.4799	26.1327	25.3173	25.3506	25.743	26.545	26.1162	25.8575	25.4122	25.5289	26.0782	25.9354	27.0914	25.7431	25.669	26.7737	26.8558	25.6988	26.3767	26.1261
F5GYA4;O14519;F5GZF0;O75956;E9PKR4	CDK2AP1;CDK2AP2	Cyclin-dependent kinase 2-associated protein 1;Cyclin-dependent kinase 2-associated protein 2	5	3	3	3	35.6	35.6	35.6	9.6008	87	25.7271	25.9003	26.2678	26.5951	26.1946	25.8219	26.1476	25.7436	27.3676	25.2414	25.3355	25.9714	26.3934	26.6015	25.5819	26.4239	26.0653	26.1757	26.4928	26.9022	25.6367	27.1584	26.1334	25.5269	25.3956	26.2919	25.4585	25.8724	27.3351	26.4734	27.68	27.6943	26.2586	26.6803	26.4534	26.374	26.0631	26.2836
F5GYD8;P04062-2;P04062;F5H241;P04062-3	GBA	Glucosylceramidase	5	25	25	16	63.7	63.7	43.2	55.331	493	28.4977	29.0433	28.9811	28.9866	30.3449	30.0173	30.3684	30.4239	29.6097	30.505	30.3021	30.1746	29.9644	29.9661	30.0376	30.2884	30.7802	30.5117	31.2296	30.2005	31.6498	31.362	31.8052	31.8586	32.7306	32.5832	32.5449	32.6713	31.7876	31.7736	31.7291	31.4752	30.2914	30.4928	30.29	30.5829	31.8045	31.4454
Q9BX79;F5GYI8;Q9BX79-4;B3KRT6;F5GYG1;Q9BX79-3;Q9BX79-2	STRA6	Stimulated by retinoic acid gene 6 protein homolog	7	11	11	11	22.5	22.5	22.5	73.502	667	25.7883	25.4447	25.724	25.8358	26.1746	25.294	24.7334	26.1386	25.9343	26.8682	25.4986	25.4208	25.8751	25.3477	25.9098	25.43	26.7454	26.3436	26.2161	26.0748	25.5137	26.8814	26.1355	25.9051	25.3677	25.6905	26.0449	26.1284	26.064	27.1082	26.0605	26.1938	26.4407	26.242	26.7056	26.4012	26.0428	28.1417
F5GYJ5;Q9NX18;F8W679;F5GXW4;F5H8E2	SDHAF2	Succinate dehydrogenase assembly factor 2, mitochondrial	5	8	8	4	59.1	59.1	31.2	18.388	154	26.4422	25.8104	26.3274	26.7922	28.7031	28.8536	28.9561	29.0769	28.4604	28.4298	27.4991	28.2854	29.001	28.618	29.1579	28.6541	25.8812	26.1495	25.8542	25.7669	26.2449	26.6233	24.8876	26.6822	26.2641	26.5056	26.8969	26.6675	30.2434	30.1213	30.099	30.3369	26.2155	28.4403	28.266	27.6004	25.1011	25.5853
F5GYQ1;P61421;F8WEN9	ATP6V0D1	V-type proton ATPase subunit d 1	3	13	13	13	40.1	40.1	40.1	44.659	392	27.421	26.2484	24.9967	27.103	28.6375	29.147	28.5249	29.6313	29.9454	29.7482	29.3187	30.1247	28.9461	28.1046	27.4891	25.603	30.1052	29.7037	29.4712	29.9248	28.2	25.2438	25.2157	27.8418	28.6096	28.2848	29.336	28.5773	28.9974	27.0695	28.8828	29.3693	29.1237	29.8089	29.4105	29	29.5977	29.4487
F5GYQ5;Q5TBB1;G3XAJ1	RNASEH2B	Ribonuclease H2 subunit B	3	15	15	15	48.6	48.6	48.6	37.36	331	28.9522	28.4045	27.6324	27.8178	27.6538	27.2222	27.6523	27.5442	27.0713	26.2325	25.6156	24.7171	29.0819	28.6486	29.244	29.5539	26.247	25.8536	26.4242	25.7259	25.6612	25.3956	27.6779	26.3506	28.3971	27.7608	27.0397	28.284	29.1888	27.9376	28.5952	29.0623	28.6192	28.2088	28.0412	27.9191	30.2772	30.1056
F5GYW3;Q9UDT6;Q9UDT6-2;H0YGB0	CLIP2	CAP-Gly domain-containing linker protein 2	4	61	53	53	58.6	52.8	52.8	115.81	1046	30.9704	30.1688	30.026	30.7264	26.6404	27.7143	27.6893	27.9134	28.7401	28.2658	29.0767	28.0639	29.6744	29.5657	29.994	30.2548	26.0381	25.9788	25.8517	25.8396	28.1865	28.1646	28.3289	28.1221	30.7965	30.5855	30.621	30.9954	29.5945	30.3056	29.2899	30.0871	29.0245	28.7441	28.6031	28.9813	25.328	25.0266
F5GYY5;F5H324;P51690;C9J5G7;Q5FYA8	ARSE	Arylsulfatase E	5	19	19	16	37.5	37.5	33.6	68.243	614	26.4176	25.4275	25.872	25.8097	26.7172	24.8674	25.8432	25.6596	25.9167	26.2324	26.5985	25.5192	25.0672	25.2225	25.9697	26.444	26.007	26.6587	26.7575	25.6127	26.7641	28.1694	27.3115	28.1397	28.0524	28.4004	28.9345	28.7461	26.1344	26.4838	26.0157	26.1492	28.5809	26.1277	27.5088	27.8959	26.2543	26.5204
F5GZ12;Q9UBC9;B1AN48	SPRR3	Small proline-rich protein 3	3	7	7	7	64.6	64.6	64.6	17.342	161	26.2525	25.3058	26.1236	25.8403	26.1364	25.1728	25.4263	26.2916	25.4256	26.3582	25.6989	25.904	26.189	26.5916	26.5074	26.4552	25.963	26.055	26.7512	25.849	25.8989	25.596	26.288	25.6837	25.4861	26.0532	26.3094	26.1678	25.9336	26.3443	26.0429	25.3169	26.3469	27.0813	25.7865	26.9027	25.4075	25.8041
F5H2R6;O94827-5;O94827-3;O94827;F5GZ21;O94827-2;F5H1I0;Q5SY18;O94827-4	PLEKHG5	Pleckstrin homology domain-containing family G member 5	9	17	17	17	24.5	24.5	24.5	100.69	912	26.4245	25.9227	26.8874	25.396	25.355	25.1606	24.9868	25.8292	26.5152	26.335	25.707	26.7746	26.7407	26.0148	25.2218	25.7524	25.6711	25.1861	25.3384	25.5079	25.6973	26.3584	26.2779	26.5783	26.3748	26.3386	25.2032	25.9729	25.4881	25.7446	25.8339	25.1125	26.0123	26.7087	25.9312	26.2888	26.6385	25.6134
F5GZ51;Q8N5G0-2;Q8N5G0;E5RH91	SMIM20	Small integral membrane protein 20	4	3	3	3	17.3	17.3	17.3	18.345	168	26.4948	26.6477	26.8353	26.9971	28.4509	28.6239	25.8307	25.6972	27.3278	27.5087	27.3853	26.3151	26.0695	25.0261	26.886	25.8825	28.2142	25.7652	27.2623	27.7337	27.8954	25.7943	27.0499	26.2014	27.1196	27.5524	27.8171	28.4187	26.698	25.5123	27.3376	26.2204	26.607	27.004	26.1921	26.274	26.3406	25.8215
F5GZ90;Q9NZJ0;E7ERQ0;Q9NZJ0-2	DTL	Denticleless protein homolog	4	19	19	19	27.3	27.3	27.3	74.999	688	25.8295	25.9637	26.3112	26.3075	25.5016	25.8514	25.6216	26.3843	26.1164	26.3859	26.0914	25.8964	26.66	24.9859	25.3508	26.6516	26.7834	26.6914	26.1681	26.0963	26.1829	26.5458	25.6752	26.293	25.1174	26.5783	25.3002	26.2592	25.9179	26.4001	25.8978	26.5986	26.2549	26.1439	26.2328	26.4672	24.9397	26.2378
F5GZ97;Q9Y3C0;F5GWI9;F5GXZ7;F5H0A7;F5GXZ4;F5H2P1	CCDC53	WASH complex subunit CCDC53	7	8	8	5	56	56	32.1	21.044	193	26.9307	27.368	27.1221	28.2521	27.1343	27.0902	27.1157	28.4161	27.7383	27.7207	27.2634	27.5791	26.5008	26.3137	25.5628	25.9922	26.2634	26.3964	26.5282	26.3961	25.0194	26.4937	26.6903	26.982	27.9542	27.9036	27.7303	27.8844	27.7417	27.6574	27.7246	27.8146	26.3798	26.4934	26.8671	26.6135	27.8304	27.5447
F5GZA2;P39060-1;P39060;F8WDA7;P39060-2	COL18A1	Collagen alpha-1(XVIII) chain;Endostatin	5	29	29	29	23.5	23.5	23.5	178.19	1754	25.6353	25.7387	26.8275	24.8508	26.682	25.9865	26.2593	26.4916	26.0634	25.8062	25.2313	25.2234	27.5468	26.8566	27.883	28.083	26.8423	25.9234	27.1394	25.3117	26.3833	26.2084	26.8801	25.25	26.1828	25.817	25.326	25.6495	26.179	25.3761	26.5229	25.6698	26.4287	26.5425	24.8442	26.2713	29.9585	30.6011
F5GZC0;O75635;C9JM00;C9JA68	SERPINB7	Serpin B7	4	8	8	8	22.3	22.3	22.3	41.174	363	25.7165	25.2566	26.1292	26.4663	26.3179	26.0335	25.7596	26.5176	25.3747	25.8384	26.1696	27.0213	26.5078	25.6868	26.2154	25.9137	26.1401	26.1011	25.6815	26.0261	26.7072	25.985	25.936	25.9121	26.355	25.1902	25.9119	26.0846	25.5512	25.0778	26.5318	25.8108	26.2496	25.4739	26.9401	26.2801	26.6825	25.6187
F5GZE1;Q8N4X5;H0Y3K9;Q8N4X5-2;Q8N4X5-4;F6X1H7;F6QUH3;Q8N4X5-3	AFAP1L2	Actin filament-associated protein 1-like 2	8	36	36	36	52.2	52.2	52.2	97.037	871	26.4445	26.1983	25.8149	25.8844	25.5386	25.4879	25.4189	25.3086	25.8894	26.046	26.1743	26.061	26.2614	25.9901	25.2602	26.6283	25.0991	26.5622	25.9661	25.955	25.6923	26.8619	26.1579	26.4947	25.8689	26.4241	24.459	25.9658	26.821	26.7216	26.4274	26.7423	25.9157	27.0504	25.9998	26.9724	28.7791	29.349
F5GZH3;F5H866;Q9UF11-4;Q9UF11-2;F5H1B8;Q9UF11-3;Q9UF11;F5H3M1;F5GXN2;F5H114;F5H4T3;F5GY87;F5H190;F5GY96	PLEKHB1	Pleckstrin homology domain-containing family B member 1	14	8	8	1	67.5	67.5	7.8	17.767	154	24.7741	26.3435	24.9351	26.3872	26.1409	25.9092	26.0311	25.2952	26.0105	26.2447	26.2584	25.2388	25.9804	26.0137	26.9578	26.3309	26.2539	25.628	26.0735	26.5356	25.9341	24.7722	25.9276	25.9738	26.764	26.1096	24.7449	25.5904	26.1035	26.0604	25.9831	27.2127	26.6217	26.2917	26.2198	25.9399	25.8679	26.618
F5GZH7;P11217;A6NDY6;E7END0	PYGM	Glycogen phosphorylase, muscle form	4	42	22	22	52.8	30.2	30.2	95.949	832	26.3534	26.0096	25.5242	26.1331	25.5402	25.8096	25.7453	26.7123	26.5252	25.5803	25.1537	25.1158	26.047	26.044	25.9321	26.2293	29.0459	28.8423	29.5074	29.7151	25.983	26.0475	27.2985	25.2283	25.6405	26.2356	25.8859	25.7903	26.0096	26.2774	26.3881	25.6877	26.9095	26.3784	26.8032	26.8326	27.0679	25.9293
F5GZK0			1	19	19	1	58.7	58.7	3.7	41.21	375	25.0166	26.1377	25.8688	25.4129	27.5904	27.8624	26.4736	27.5352	25.4214	26.4655	25.7081	27.3991	26.4287	25.6009	25.9007	26.7889	26.5796	26.2311	27.8408	26.4199	26.4906	25.5235	26.0782	26.7808	26.1226	26.1986	26.1172	26.7513	25.8628	25.7988	25.5648	26.6051	27.004	26.6672	26.5415	26.5859	26.8355	26.2285
F5GZK1;Q9UBQ6;C9JEG3;C9IYF5	EXTL2	Exostosin-like 2;Processed exostosin-like 2	4	8	8	8	24.3	24.3	24.3	35.967	317	25.63	26.6505	26.3687	25.7342	24.99	25.3578	24.9056	25.8525	24.8513	25.2228	25.2576	25.7465	26.0172	26.5958	26.7505	26.286	25.6526	26.6719	27.0223	25.7011	26.1345	26.5755	26.1537	25.7033	25.9581	25.9735	25.2884	26.1563	26.0966	25.5092	26.3989	25.9513	26.3424	26.242	26.4914	26.3023	26.3841	26.7267
Q5VT94;F5GZL5;Q9H3K2;Q9Y6G2	GHITM	Growth hormone-inducible transmembrane protein	4	7	7	7	19.4	19.4	19.4	35.282	325	26.9844	26.0726	26.6321	28.8063	28.7673	28.5511	25.8062	26.1419	27.2916	26.9256	25.7653	28.263	26.8551	24.7363	25.1644	26.571	29.5029	29.4289	28.769	28.8793	25.42	26.6569	26.8708	26.6555	28.2355	28.1833	28.0851	28.3131	27.0223	27.231	25.9082	27.2938	26.4557	25.7639	26.209	26.679	26.0794	27.9137
F5GZP3;Q8IWR1;C9J614;C9IZE0;C9JE08;C9IY67;C9J9F0;C9JNB9	TRIM59	Tripartite motif-containing protein 59	8	10	10	10	44	44	44	37.724	323	27.2151	26.3043	26.5958	26.338	25.8476	26.337	25.7781	25.4516	25.0288	25.4592	25.8471	25.1909	26.7758	26.9457	26.6845	26.6613	25.5245	26.1521	25.9935	25.4897	25.5661	26.0232	26.5642	26.3316	25.486	26.2801	25.1955	25.545	25.4693	26.4724	26.8075	25.8469	26.1142	26.5164	27.635	26.3484	25.7476	25.7501
F5GZS6;P08195;F5H4J7;P08195-3;P08195-4;H0YFS2;F5GZI0;H0YFX4	SLC3A2	4F2 cell-surface antigen heavy chain	8	40	2	2	70.8	5.7	5.7	64.872	599	25.1615	27.263	25.2225	27.1482	25.8992	26.122	25.4576	25.9126	25.5981	24.9046	26.1384	25.3173	26.7057	25.6106	26.4574	26.4369	26.6975	26.0839	25.6672	25.5771	25.8842	25.6049	25.4773	26.6561	25.1842	26.0508	24.0384	26.0412	25.2042	25.6957	26.4614	26.3642	25.5687	26.1091	25.8982	26.2539	26.1993	25.202
F5GZX4;Q9H9Y6;Q9H9Y6-2;F8W898;F5H643;F5GWZ8;C9JS83;C9JJG2;F8WDS4;F8WAK7;F8WBB9;F8WCS3	POLR1B	DNA-directed RNA polymerase I subunit RPA2;DNA-directed RNA polymerase	12	57	57	57	55.4	55.4	55.4	132.24	1173	28.9407	28.7225	29.2059	29.473	29.8992	29.291	29.0298	29.7688	29.443	29.213	29.3463	29.4387	29.5464	29.3515	29.6453	29.7105	29.6531	30.0863	30.3598	30.1647	31.1149	30.8157	31.1547	30.9091	31.2391	31.2201	30.8927	30.8019	27.3929	28.8059	27.7176	28.0187	30.1738	30.5341	29.8493	29.1548	26.3166	26.7292
F5GZX7;P22223;P22223-2	CDH3	Cadherin-3	3	15	14	14	23	23	23	85.623	774	26.5878	28.0089	26.0716	25.4511	27.2385	25.7878	25.7202	26.2027	26.1129	27.0125	26.0954	25.0494	27.6496	28.0616	27.706	28.1515	26.2869	26.2471	26.5884	25.7398	26.2346	25.5889	27.4554	26.2022	26.0266	26.4194	25.6149	26.5601	26.6922	26.2949	26.7517	25.1331	26.6879	26.6823	26.4679	25.742	27.3442	28.1654
F5H012;P19474;P19474-2	TRIM21	E3 ubiquitin-protein ligase TRIM21	3	25	25	21	52.8	52.8	41.3	54.081	475	27.5678	25.8147	26.8462	26.3556	27.6514	28.1935	27.9611	27.7619	26.0741	26.1973	25.8325	25.844	26.8911	27.4978	27.3921	26.0368	26.7795	26.0283	26.0266	26.0883	27.2933	26.2588	28.3123	27.7344	26.4872	26.7149	25.4803	27.0487	26.0154	26.8328	27.4139	26.7369	26.0048	26.4945	26.0139	26.5336	26.1422	25.9283
F5H045;Q12756-2;F8W6F6;F8W8V9	KIF1A	Kinesin-like protein KIF1A	4	81	81	2	53.9	53.9	2.1	202.06	1791	28.8131	27.7037	27.5516	25.8746	27.852	27.6051	28.3679	27.7997	28.0205	27.7917	28.2841	28.0459	27.3838	27.9007	27.8275	28.5425	27.2552	26.7576	27.113	27.3628	26.3225	26.6061	26.5263	26.5922	28.0147	28.2251	28.1696	28.1147	28.4279	30.4177	27.0028	28.9823	27.2067	25.7109	27.0303	26.1635	30.5858	31.2197
F5H049;Q7Z2Y5;Q7Z2Y5-2;B7Z1I7	NRK	Nik-related protein kinase	4	13	13	12	9.4	9.4	8.7	178.61	1583	26.2088	25.7149	25.7164	26.4166	25.552	25.727	25.4522	25.2353	25.1389	25.7632	26.0595	25.8362	25.2355	25.7847	27.0073	25.508	27.0014	26.7666	26.4985	25.7176	26.2147	25.1535	26.032	26.1791	25.3261	26.0676	25.8053	25.834	26.2913	25.8966	26.4429	25.9496	26.6421	26.284	25.7889	26.3452	26.3605	25.34
P40925;F5H098;B4DUN2;B9A041;B8ZZ51;C9JF79;C9JLV6;C9IZI0;F8WFC2	MDH1	Malate dehydrogenase, cytoplasmic;Malate dehydrogenase	9	21	21	14	69.8	69.8	50	36.426	334	34.7904	34.173	34.2062	34.5234	34.0765	34.0136	33.7721	34.07	34.3403	34.2259	34.2974	34.0111	34.2846	34.6117	34.5628	34.6409	34.1689	34.6729	34.3794	34.6949	34.2786	34.3117	34.3693	34.4411	33.6877	33.8036	33.9829	33.6436	33.7878	33.8898	34.0428	33.9929	33.7724	33.6121	33.599	33.6494	34.239	34.4304
F5H0B0;H0YC42			2	17	3	0	55.8	13.3	0	31.17	278	26.8109	28.8314	28.8635	26.0003	28.7287	28.5336	29.4205	28.7102	29.0616	29.0891	28.6912	29.0182	28.5015	27.1763	25.9702	27.6018	28.9659	28.7614	28.3808	27.7889	29.1364	27.8668	29.2091	28.522	29.5925	29.1853	29.3674	29.5427	28.7616	28.4128	28.3367	27.9895	28.3508	25.8652	28.7358	28.3847	28.2528	28.3827
F5H0B5;Q92504;E7ESG6;E7EMT4;A2AAT0	SLC39A7	Zinc transporter SLC39A7	5	5	5	5	20.9	20.9	20.9	47.889	450	26.9117	26.1572	25.8316	25.4025	28.8403	26.4795	25.522	29.6556	30.0042	30.442	30.3189	30.1285	30.094	29.8307	29.3692	29.8843	29.8533	29.9372	29.2573	28.7532	30.2006	26.072	29.2013	28.6632	30.5345	30.9151	31.0657	31.0913	29.9037	30.6872	29.9287	29.7812	30.1897	30.6363	26.5666	28.4842	30.4861	30.3983
F5H0F5;Q8WU90;B4DMW2;F8WB26;F8WF67	ZC3H15	Zinc finger CCCH domain-containing protein 15	5	27	27	27	65.3	65.3	65.3	44.891	392	29.2514	29.822	29.8884	29.2924	30.2336	29.2577	30.0942	29.6525	29.463	29.2653	29.4365	29.6552	30.2779	30.8984	30.2405	30.5759	29.1201	29.0677	29.705	28.6154	30.0198	29.5697	29.7321	29.6224	29.3167	29.573	29.862	29.8084	29.915	30.0852	30.3301	30.2816	30.7154	30.7982	30.7003	30.7186	30.9756	30.5241
F5H0G8;P16050	ALOX15	Arachidonate 15-lipoxygenase	2	25	25	25	50.1	50.1	50.1	77.491	684	26.2646	25.7307	25.9329	24.9425	27.0351	24.7422	26.0277	26.2383	25.8542	25.9597	26.5345	25.5999	26.4581	25.3575	26.2503	25.8498	26.1325	26.396	25.8155	26.317	25.8545	26.1218	25.9421	25.6783	26.1831	25.565	25.1123	26.2401	26.3541	26.3074	25.9261	26.0088	25.6426	26.6458	26.3213	26.6374	26.3911	25.5874
H0YGA7;Q9BY67;F5H0J4;Q9BY67-2;F5H8J9;F5H0P2;F5H125;H0YG94	CADM1	Cell adhesion molecule 1	8	12	12	12	33.7	33.7	33.7	45.421	413	24.7796	26.0328	26.2933	26.2145	24.8844	25.6811	26.4431	26.9729	25.3695	25.1256	26.384	25.3723	26.1521	26.0415	26.3052	26.8537	25.9899	26.035	26.7076	25.7536	25.875	27.1667	27.1006	25.6957	25.369	26.1944	25.5634	25.5166	26.4642	27.652	26.5283	26.568	25.3672	26.3777	25.4769	27.0859	29.6078	29.7029
F5H0L1	CUL7	Cullin-7	1	55	55	2	37.5	37.5	1.2	199.75	1782	24.827	25.3283	26.1187	25.8134	25.7418	24.7393	25.3897	25.7201	25.3618	25.7953	24.629	25.5946	27.4912	27.4843	27.5292	27.5759	26.7189	25.6116	26.4356	25.9136	26.7417	25.6224	25.7879	26.1061	26.2568	25.0938	25.7404	26.1385	28.629	28.6769	27.9518	27.8572	26.2793	25.9581	25.6664	26.6312	28.9817	29.0573
F5H0Q5;P02765;C9JV77	AHSG	Alpha-2-HS-glycoprotein;Alpha-2-HS-glycoprotein chain A;Alpha-2-HS-glycoprotein chain B	3	11	8	8	40.9	36.3	36.3	46.6	433	26.2354	27.0062	26.4974	25.3028	26.1253	26.661	26.0034	26.2621	26.4961	25.4246	25.719	24.6491	26.3871	26.1363	25.3769	26.4765	26.2627	26.5574	26.5137	25.5101	26.6511	26.311	25.728	25.958	25.4086	26.0619	25.1538	25.9401	25.8417	26.5909	25.4796	25.2665	25.7875	26.0954	25.7198	26.7074	26.5431	26.1465
F5H113;Q99685;E7EWX8;C9JAM4;C9J8Q3	MGLL	Monoglyceride lipase	5	15	15	3	71.6	71.6	11.8	34.39	313	27.6385	27.1855	27.2621	27.3192	26.0937	26.2637	25.5066	26.0194	25.4034	25.4131	26.1142	25.6592	29.1257	29.3299	29.0157	28.3794	31.1666	30.8635	31.0927	30.4566	25.8792	25.579	26.8591	26.4379	29.6666	29.9573	29.5665	27.7677	29.3001	28.693	29.1582	29.2062	30.707	30.9806	30.8085	30.8624	25.9258	25.7541
F5H126;F5H6C1;F5H1N2;F5GZC2;F5GZU9;O43581	SYT7	Synaptotagmin-7	6	11	11	10	20.1	20.1	19	75.796	686	25.7743	25.9026	26.62	24.9771	25.4791	26.0757	25.7691	25.9439	26.0773	26.453	25.4698	25.9189	24.8054	25.266	25.076	26.7776	26.3989	26.204	26.1288	25.5869	25.9218	25.9977	26.3504	25.6791	25.2208	26.5306	25.8918	25.5651	25.3611	25.5585	26.3737	25.1988	26.8432	26.3161	26.617	26.0838	26.6034	26.6384
F5H199;Q8IXL7-2;F5H7C4;Q8IXL7;F5H6G9;H0YFW5	MSRB3	Methionine-R-sulfoxide reductase B3	6	5	5	5	43.3	43.3	43.3	18.125	164	26.3026	26.0649	25.5427	26.1605	26.0126	26.704	25.9625	26.2388	25.9254	25.2449	25.4896	24.874	26.7732	26.7232	26.5659	26.0343	26.696	26.3983	25.9856	26.212	25.6355	26.5485	25.2588	26.1586	25.3838	26.3769	24.9865	25.7042	26.341	25.271	26.1051	26.1627	25.3015	25.5576	26.698	25.9082	28.6832	28.2716
F5H1F3;P98095;P98095-2	FBLN2	Fibulin-2	3	20	20	20	25	25	25	129.45	1210	26.0572	25.9116	25.2557	26.0123	26.7068	26.1853	25.3853	26.5147	26.1745	25.7104	25.3605	25.7088	25.8236	26.48	25.9409	25.6215	26.1208	25.13	26.4928	26.1933	25.1013	25.8009	25.9948	26.7434	25.5488	25.56	26.251	25.7371	25.3897	27.0788	26.0889	26.4485	26.7859	26.9741	26.0206	26.2625	26.6099	26.7242
F5H1H6;Q69YQ0;F8WAN1;H0Y3Q3;C9J8U1;C9JLY8	SPECC1L;SPECC1L-ADORA2A	Cytospin-A	6	43	42	42	44	43.3	43.3	120.18	1078	26.5889	25.4325	26.3419	25.086	26.1166	26.9143	26.9427	26.3635	28.8714	29.785	28.3389	29.8336	26.0216	26.4045	27.5817	26.0379	26.0419	26.7847	26.8056	26.6541	26.437	26.4532	25.8768	26.8326	24.7032	26.3984	26.2628	26.1282	26.2765	28.3065	26.5233	27.6825	26.1379	26.4405	25.7705	26.8265	26.1239	26.8457
F5H1R5;P31323	PRKAR2B	cAMP-dependent protein kinase type II-beta regulatory subunit	2	18	15	15	59.3	49.1	49.1	44.838	405	26.6774	25.8056	27.0414	26.3885	24.5524	25.1163	25.7264	26.0136	26.1744	25.1211	25.2469	26.2044	26.1207	25.925	26.6448	25.4868	26.5838	26.1694	25.6278	26.1095	25.9017	26.0628	26.4557	26.4933	26.0873	25.8901	26.1934	25.3774	31.2469	29.6345	31.1166	31.1962	26.8674	26.0068	26.8997	26.6447	26.2197	25.6559
F5H1X8;P50851-2;H0YAC6	LRBA	Lipopolysaccharide-responsive and beige-like anchor protein	3	140	140	0	58.3	58.3	0	317.79	2852	32.6676	32.6383	32.4988	32.7736	33.4518	33.2229	32.9374	32.9492	32.9434	32.8922	33.2053	32.8952	31.1924	31.294	31.4956	31.1109	32.0318	32.3901	32.47	32.3416	33.0683	32.8384	33.001	32.7801	33.9744	33.7568	33.6104	33.4985	30.4452	31.626	29.8001	30.9146	29.9947	30.846	29.4355	30.3888	27.6434	29.9167
F5H1Z7;Q99985;B4DRL8	SEMA3C	Semaphorin-3C	3	15	15	15	29.8	29.8	29.8	87.284	769	25.9275	25.7715	25.9664	26.3501	25.9379	25.8978	26.2296	25.9154	26.8902	26.6312	26.8525	26.5467	25.9518	25.2441	26.6157	25.3087	26.633	26.5484	25.7731	25.4816	25.3161	26.0402	25.5418	26.0581	26.66	27.0673	26.8422	27.0739	25.8004	26.9135	26.3743	26.3739	26.777	26.3391	25.9331	26.4374	25.8615	26.2085
F5H269;Q9Y485;E7EMZ0	DMXL1	DmX-like protein 1	3	64	64	63	30.6	30.6	30.3	340.24	3048	27.522	27.4049	25.8051	26.6665	25.2119	26.8202	27.1257	26.8569	26.0758	25.9839	26.4386	25.5286	27.6115	27.4994	28.83	28.3274	27.9605	28.5628	28.2689	27.7043	25.7459	25.5017	26.066	26.3959	26.1687	26.0796	26.019	26.599	24.9276	26.3182	26.6797	25.3658	26.4472	26.2818	26.5253	25.5287	26.48	27.3094
Q6UXD5-3;F5H293;Q6UXD5-2;Q6UXD5;Q6UXD5-4	SEZ6L2	Seizure 6-like protein 2	5	14	14	13	23.4	23.4	22.6	92.454	853	25.6642	26.8419	25.5798	26.3689	24.7318	25.6173	26.2876	26.9361	25.978	26.3662	26.9898	25.4211	27.1104	26.2894	26.4219	26.8429	26.0424	26.5203	26.6529	26.7206	25.3205	26.1263	26.6971	26.6597	25.605	26.8417	26.2287	25.7929	26.4479	27.2372	26.2749	26.1884	25.8457	25.8757	26.7695	26.6538	25.7577	26.7313
F5H299;P08123	COL1A2	Collagen alpha-2(I) chain	2	21	21	21	22.6	22.6	22.6	129.52	1367	26.4299	25.8667	25.4728	25.9598	25.5143	26.0012	26.2346	25.4255	25.1406	26.2355	25.8532	25.3382	25.6099	26.0054	26.6201	26.3925	26.3636	25.8403	26.46	27.1012	26.5922	25.8055	25.4283	26.0053	26.3028	25.633	26.5929	25.8553	26.3943	25.125	26.1906	25.8933	26.7522	26.4249	25.8479	26.3089	26.6388	26.2395
G3V1M7;P49748;F5H2A9;P49748-2;F5GYP4	ACADVL	Very long-chain specific acyl-CoA dehydrogenase, mitochondrial	5	45	45	45	70.9	70.9	70.9	75.209	701	34.6182	34.2975	34.8472	34.5147	34.5669	34.0062	33.8619	34.399	34.5193	34.1924	34.3261	34.0479	33.7851	33.3622	33.39	33.3302	33.7189	33.3066	33.2583	33.1633	33.9864	34.0792	34.1485	34.1456	35.3065	35.0769	35.2061	35.1652	34.9656	34.8547	34.999	34.8347	31.9573	31.9374	31.7696	32.139	34.5606	34.1541
F5H2H8;P11169;B7Z844;Q8TDB8-2;Q8TDB8;B7ZAC3;Q8TDB8-3;F5GYR5	SLC2A3;SLC2A14	Solute carrier family 2, facilitated glucose transporter member 3;Solute carrier family 2, facilitated glucose transporter member 14	8	8	8	8	17.8	17.8	17.8	46.127	422	26.9316	25.9551	25.7987	25.9071	25.9275	25.659	25.5273	26.4057	28.6605	27.9117	26.5795	27.3962	25.0704	26.0978	26.1417	25.1824	24.9218	26.0508	25.5435	25.6779	26.1561	25.617	26.7743	26.2844	26.381	26.1363	26.2019	25.9504	25.2372	24.7432	26.5118	24.851	26.4324	26.4121	26.5426	25.8886	31.2744	32.6821
F5H2M7;Q9H4A3-5;Q9H4A3-6;F5GWT4;Q9H4A3-2;Q9H4A3;Q9H4A3-4;F6UYG0;F5H2G9;H0YH68	WNK1	Serine/threonine-protein kinase WNK1	10	44	44	34	18	18	14.8	304.64	2880	28.3232	27.9679	24.3672	27.9753	29.4513	28.6914	28.7112	28.6355	28.6496	29.276	28.8188	27.8459	29.1542	28.9979	29.0633	28.9774	28.3316	28.4751	28.6087	28.7248	27.546	28.1662	27.4572	28.5257	26.0821	26.7939	26.858	27.4807	28.4873	29.0071	28.2627	28.7621	27.1222	26.9901	26.1017	25.3208	29.4925	29.7563
F5H2M8;Q9BZV2	SLC19A3	Thiamine transporter 2	2	4	4	4	18.7	18.7	18.7	54.826	492	26.1417	25.9617	26.5629	26.5827	26.2045	24.834	25.6153	25.9507	26.8229	26.7252	26.3742	26.7078	25.783	27.0457	24.8446	26.1635	26.4115	25.0384	25.3679	26.3451	25.8659	25.8842	26.1989	25.0363	27.1532	27.2057	26.5286	26.2521	25.7119	27.8776	25.9815	25.4663	25.883	25.9614	26.6037	26.646	25.9945	26.0798
F5H2Q4;P43378	PTPN9	Tyrosine-protein phosphatase non-receptor type 9	2	22	22	22	44.9	44.9	44.9	66.953	583	26.8214	27.1894	25.412	26.7521	27.8037	25.789	25.8012	28.1667	27.264	27.6147	27.277	27.5248	27.7152	28.129	28.2632	28.174	29.207	29.0601	29.4636	28.6091	27.8457	28.015	28.2671	28.4624	29.3255	29.0315	28.5823	28.32	27.0581	26.4779	26.2693	26.4319	27.2568	27.4668	27.5291	27.6652	28.1548	26.2638
F5H2R7;Q9NQC7-2;Q9NQC7	CYLD	Ubiquitin carboxyl-terminal hydrolase CYLD	3	19	19	19	22.5	22.5	22.5	107.3	956	26.2775	26.9321	26.2458	25.4495	24.9575	26.0258	25.7763	25.6033	25.7253	24.5454	26.1487	25.6103	25.7761	27.1244	26.4932	27.4635	26.2624	25.7812	26.3394	25.8228	26.0162	25.6825	25.5083	24.8582	25.0898	26.1937	25.1974	26.8259	27.0761	26.3571	27.4592	26.8109	26.1799	26.2737	25.8092	25.9325	27.3535	27.0435
F5H2S7;Q13561;Q13561-3;Q13561-2;F5H223;A8K8J9;F8WAG8;F8W1I6;H0YI98;F8VW18;F8VX93;F8VRV7;H0YHL1;F8VZD2;F8W0U6	DCTN2	Dynactin subunit 2	15	24	24	24	69.7	69.7	69.7	44.809	406	31.4076	31.3605	31.6109	31.4573	31.8113	31.6504	31.4279	32.1439	31.6644	31.6082	31.6246	31.6989	32.3516	32.3951	32.2766	32.1886	31.9712	31.946	31.9938	31.6487	31.7109	31.3422	31.5734	31.6133	30.7194	30.8714	30.7113	30.9667	31.9146	31.7337	31.8243	32.0102	31.7365	31.9914	31.7349	31.8412	31.858	31.6482
F5H2T1;Q5VUJ6;H0YFR0	LRCH2	Leucine-rich repeat and calponin homology domain-containing protein 2	3	13	12	12	25.3	23.4	23.4	82.809	748	25.446	25.7909	25.8723	26.2429	26.068	26.2545	25.9311	26.0412	25.4121	24.8971	26.4119	25.0288	26.8255	25.6925	25.2974	25.8519	26.3771	26.2952	25.7404	25.5919	25.7455	26.6757	25.8958	26.1376	25.3574	26.3145	25.3367	25.6671	26.0147	27.1889	25.732	27.5286	26.5562	26.5299	26.1952	26.2888	27.1824	27.3949
F5H2W0;Q96DM3;F5H3Y7;B7Z2Y1	C18orf8	Uncharacterized protein C18orf8	4	18	18	18	39.1	39.1	39.1	69.389	609	27.7017	27.2071	25.7624	27.9381	27.8397	27.8103	27.8482	28.0368	28.0524	28.0914	27.871	28.0669	27.6566	27.6202	26.5369	26.8098	29.1123	29.5349	29.4482	29.2284	27.9412	27.8172	27.7325	27.0954	28.3837	28.0968	28.0997	28.1008	26.5017	27.38	26.32	26.1279	27.5617	28.1916	27.6273	27.8403	26.3013	26.4104
F5H2X0;O95049;O95049-3;O95049-2;F5H4S9	TJP3	Tight junction protein ZO-3	5	35	35	35	49.4	49.4	49.4	101.4	919	28.5249	27.7782	28.0085	28.9657	28.0596	26.7784	27.2649	27.1183	24.9857	25.8315	25.0064	25.6452	26.486	25.93	24.772	26.0448	26.4758	26.2541	26.1453	25.7592	26.322	25.1834	26.4246	26.074	27.7069	27.3669	26.9671	27.165	25.4961	24.904	26.3836	26.6843	25.9371	26.8833	26.2794	26.1183	26.6481	26.2061
F5H2X7;H0Y5D5;B7ZAS8;Q9ULV3-2;Q9ULV3;Q9BTG3;Q5SYW2;Q9ULV3-3;Q9ULV3-4;Q96KB7;F6VD24	CIZ1	Cip1-interacting zinc finger protein	11	15	15	15	23.7	23.7	23.7	102.96	924	26.3499	26.2324	25.5269	26.1132	26.103	25.4124	25.2685	26.2103	26.7607	25.6781	25.8857	25.4215	25.6379	25.1254	25.2139	26.293	25.7795	26.6884	26.2151	26.1208	26.461	26.3151	26.3807	26.4285	26.1198	25.8909	25.5743	25.4215	25.9573	25.2998	26.0113	25.6027	25.6342	26.151	26.3529	26.3816	25.8149	25.2074
F5H315;Q9HCS7	XAB2	Pre-mRNA-splicing factor SYF1	2	51	51	51	63.7	63.7	63.7	99.679	852	30.7149	29.8896	30.4793	30.3199	29.6973	29.0564	28.2295	29.4702	30.2502	30.1829	30.4594	30.3789	30.1579	30.2289	30.2262	30.393	29.3033	30.4665	29.6297	29.7054	31.1793	29.9826	30.8262	30.7779	29.9835	30.1207	30.0368	30.3429	29.6087	29.7834	29.8994	29.9654	30.4675	30.6451	30.7541	30.0223	29.5618	30.285
P05023;F5H3A1;B7Z3U6;P05023-2;Q5TC01;Q5TC02;Q5TC05;E9PHR6	ATP1A1	Sodium/potassium-transporting ATPase subunit alpha-1	8	57	57	36	51.9	51.9	32	112.89	1023	35.782	35.669	35.6886	35.826	35.0992	34.766	34.7273	34.7551	34.5258	34.4567	34.0777	34.5147	33.6539	33.6323	33.857	33.6933	34.6731	34.9743	34.8656	34.8962	34.1413	33.5562	34.0551	33.8794	35.4983	35.3848	35.6316	35.5773	33.7886	34.4505	34.0569	33.9903	33.8152	33.8469	33.7806	33.6475	33.1179	33.7736
F5H3C9;Q13094;E7ESF6;E5RKA2	LCP2	Lymphocyte cytosolic protein 2	4	11	11	11	22.7	22.7	22.7	54.803	488	25.5276	25.8205	25.7763	25.7899	26.2822	25.823	26.5266	26.0423	25.9984	25.9213	24.9457	26.4179	25.5997	26.3587	25.4443	25.8745	27.0257	26.1493	26.9457	26.3693	25.2763	26.868	25.9225	26.4461	26.5083	26.6984	26.4894	26.7196	26.5654	25.8229	26.6931	26.4434	25.5763	26.0017	26.6062	26.2004	25.8248	25.3598
F5H3G2;P48960-2;P48960-3;P48960	CD97	CD97 antigen;CD97 antigen subunit alpha;CD97 antigen subunit beta	4	16	16	14	29.5	29.5	27	72.338	655	28.8451	29.0241	29.3148	29.206	28.4624	28.4793	28.1535	28.9913	26.1926	26.1505	25.5382	25.7769	29.434	28.6261	29.206	28.7068	29.2579	29.1776	29.1794	29.0416	25.8702	28.0776	28.4669	27.8237	28.0014	27.951	27.6209	27.8843	31.015	31.2431	31.1762	30.8565	29.3659	29.7878	30.1162	29.7749	27.0749	26.1906
F5H3H6;Q9BQ39	DDX50	ATP-dependent RNA helicase DDX50	2	40	38	38	66.1	62.3	62.3	79.946	711	30.6126	30.4508	30.5198	30.417	29.673	29.6142	29.881	30.1769	28.7233	28.5302	28.4248	27.9892	30.3591	29.6832	29.8648	29.4517	26.5503	27.0276	26.989	27.4115	30.0243	29.952	30.5727	30.529	28.3751	29.0373	29.2218	29.2927	29.8627	30.1627	29.0948	29.5626	30.5769	30.5393	30.759	30.7088	30.4058	30.6359
F5H3I2;G5E9G2;P42331-4;E7EU69;P42331-3;P42331;P42331-2;E9PFQ7;B7Z8K7;C9JB56	ARHGAP25	Rho GTPase-activating protein 25	10	10	10	10	17.9	17.9	17.9	71.313	630	27.1951	26.1611	25.6415	26.3657	25.803	26.4968	26.6472	26.3535	26.0755	25.7766	25.4841	24.9974	26.5957	26.3706	25.3913	26.0116	25.2926	26.2764	26.142	26.6385	25.9671	26.7661	26.3003	25.8594	25.671	26.5038	25.9821	25.1882	26.9116	25.794	25.8368	25.8515	26.2815	25.5332	26.4875	26.4617	25.5691	26.2004
F5H3P2;Q9Y291;C9JBY7	MRPS33	28S ribosomal protein S33, mitochondrial	3	5	5	5	55.4	55.4	55.4	13.426	112	28.495	28.9598	28.742	26.5372	28.7424	28.6867	25.8363	27.8799	28.4811	29.0386	29.061	28.993	27.6944	27.413	27.893	27.6127	28.4938	28.5178	28.2358	28.8122	28.4875	28.1474	29.302	28.3935	29.1203	28.7827	29.1	29.4262	29.3439	28.3995	29.5226	28.9362	28.0559	25.0891	27.4789	28.7922	28.4653	28.4109
F5H3P9;Q969M3;Q969M3-3;E5RGR9;E5RHH4;Q969M3-2	YIPF5	Protein YIPF5	6	2	2	2	14.8	14.8	14.8	16.349	142	24.9142	26.0754	25.7092	26.5347	28.0067	25.8402	25.1317	26.1278	28.4097	28.5567	28.5875	28.5858	28.5953	28.6168	28.4162	27.872	29.3014	25.9484	26.8451	25.6663	26.4436	25.2581	25.5552	26.8089	29.1873	28.5314	25.4544	25.2777	25.4904	28.6986	29.319	29.6216	25.5864	26.4209	26.5722	26.2903	25.5736	26.2791
F5H469;Q08477	CYP4F3	Leukotriene-B(4) omega-hydroxylase 2	2	26	14	7	71.1	40.3	18.3	51.438	447	27.9978	28.338	28.6656	28.2588	25.0052	25.8745	24.9016	24.6583	25.2217	25.9957	25.7783	26.5024	25.5634	25.4159	26.1523	26.4172	27.436	25.4567	26.3239	26.4154	25.8889	26.7378	26.3447	25.9194	29.8228	29.983	30.4473	30.1979	25.7624	25.7642	25.8708	25.0774	26.184	27.1074	26.4042	26.6047	25.748	25.4147
F5H4D0;Q2KHT3;Q2KHT3-3	CLEC16A	Protein CLEC16A	3	25	25	1	32.1	32.1	1.6	117.7	1053	27.6337	28.4379	28.7721	27.9401	28.6839	28.2073	26.7365	25.8208	28.2874	28.3502	27.9998	28.1399	28.2878	25.5443	25.2064	26.1827	27.0991	28.4742	29.5406	28.3689	28.0807	26.4755	28.2565	25.7512	27.1941	28.5037	28.8159	28.2154	28.2109	28.2065	28.3552	25.4144	26.2216	26.0043	29.0318	29.4598	27.8388	28.6291
F5H4E6;Q9Y4C1;F5H070;F8WE62;C9J7Q7;C9JC73	KDM3A	Lysine-specific demethylase 3A	6	36	34	34	35	33.1	33.1	148.12	1327	24.1793	26.1362	25.5193	25.9873	25.9427	25.6854	25.9656	26.4922	25.0606	25.1454	26.1431	26.5108	26.9548	27.1	26.5742	26.2524	26.2594	25.7013	25.4217	25.8863	25.423	26.1625	25.7699	26.585	26.0597	26.1131	25.5206	26.204	26.069	25.5235	26.7969	25.8316	25.8728	25.9782	26.2964	26.7242	28.2998	28.4442
F5H4I0;P09622;E9PEX6;B4DHG0;B4DT69;F8WDM5;F2Z2E3	DLD	Dihydrolipoyl dehydrogenase, mitochondrial	7	25	25	25	80.4	80.4	80.4	48.881	459	33.2464	33.8522	33.7665	32.4913	34.3715	33.9498	33.7756	34.3273	34.1202	34.6194	34.4668	34.3864	33.0167	33.2116	33.2968	33.4101	34.1357	34.4957	34.7084	34.3946	34.2236	34.1485	34.3999	34.0156	34.2779	34.1384	34.325	34.1017	33.7326	33.7902	33.7679	33.7233	33.8999	33.7959	33.6411	33.8176	33.0668	33.2396
F5H4L0;Q9BSJ2;F2Z2B9;F5H4E0;B3KTU7;Q495N2-2	TUBGCP2	Gamma-tubulin complex component 2	6	48	48	47	61	61	60.1	105.63	930	30.1998	30.2382	30.4111	30.1774	30.8271	30.8976	30.73	30.8774	30.509	30.5042	30.3621	30.1015	31.3702	31.2047	31.195	31.1504	30.5964	30.3342	30.5791	30.0888	29.7831	30.4431	30.404	30.5123	30.0679	30.3499	30.2703	30.4434	30.3485	30.2317	30.4058	30.4601	30.8988	30.9307	30.9396	30.9577	30.5948	30.4484
F5H4P2;Q6GQQ9;Q5SZ59	OTUD7B	OTU domain-containing protein 7B	3	24	24	20	42.4	42.4	34.9	88.946	814	26.216	26.1467	26.3604	25.2835	26.2576	26.7851	26.6449	27.6649	26.3503	26.5334	26.4388	26.7201	28.5753	28.1069	27.9514	27.9339	27.712	27.6155	27.4993	25.8547	26.3514	25.5816	27.3833	27.4396	26.502	27.5067	26.9832	24.968	27.3042	27.6889	26.8297	26.9644	28.3097	28.4668	28.5159	28.7723	27.4996	27.2498
F5H4R0;O60447	EVI5	Ecotropic viral integration site 5 protein homolog	2	18	18	11	23.3	23.3	14.4	94.132	821	26.5108	25.6469	25.276	26.5361	25.0199	26.3838	25.6857	25.8076	25.611	25.9354	25.2024	25.9626	26.2544	26.6949	25.3019	26.055	26.667	26.3205	26.2111	25.8981	26.2844	26.4406	25.6014	26.7779	24.9867	26.8206	25.5341	25.9104	25.1571	24.8821	26.5108	25.5737	26.131	25.9323	26.5448	26.1085	25.912	26.8064
F5H4S0;P20815;B7Z5I7	CYP3A5	Cytochrome P450 3A5	3	21	21	18	49.6	49.6	43.7	56.084	492	25.6115	25.5724	26.5768	26.1731	26.1629	25.3421	25.4863	25.8185	26.041	25.5615	25.8518	26.4814	26.0398	26.1229	26.4653	26.6032	28.9748	29.36	29.4056	28.5448	25.2079	25.9741	26.1782	26.1509	27.4257	27.8528	27.958	27.5045	25.1047	26.6911	26.6776	25.3181	26.7683	26.4974	26.114	25.9373	26.0619	25.476
P40424-2;F5H4U9;P40424;H0YLF5;H0YKH1;H0YKN0;B7Z774;H0YLB0;H0YLD4;H0YLT4;F8WA05;H0YLM3;H0Y5D0;H0YNB6	PBX1	Pre-B-cell leukemia transcription factor 1	14	9	5	4	41.5	25.9	23.3	38.427	347	25.5978	26.8967	27.2202	26.3698	26.2633	25.5107	26.0974	25.5051	26.3336	26.4464	26.6198	24.8369	25.7929	25.8405	26.7828	26.1452	25.6757	25.8456	26.4492	26.0842	26.6215	26.794	26.4603	25.9627	26.183	25.9499	25.9457	26.0088	25.8587	26.3663	25.4654	26.4972	26.4274	26.5197	26.2052	26.0905	25.0422	26.3094
F5H4V4;P46013;Q70L72	MKI67	Antigen KI-67	3	110	110	13	45.8	45.8	5.9	358.62	3255	29.8567	29.536	28.6353	30.0206	26.1559	26.0851	25.9173	26.1828	29.4537	28.4265	28.5344	28.1051	30.7995	30.4577	30.6639	30.26	25.8794	26.8094	25.9049	25.8705	27.4934	26.5695	26.45	25.5203	25.3491	26.6773	26.3961	25.9142	29.6218	30.2968	28.4681	29.5298	29.5158	28.4729	30.4285	29.9768	29.7738	29.8471
F5H4W6;F5H130;F5H5P8;F5GYQ9;H0YG13;F5GXX2			6	29	3	3	55.9	4.3	4.3	87.267	786	26.8044	26.0213	26.7175	26.2702	25.3363	26.103	25.9299	25.649	25.8975	25.6001	25.5626	24.5522	25.4292	26.0926	25.4198	25.8538	26.3499	26.5959	26.3016	26.6932	26.064	24.6718	25.8284	25.857	26.8673	25.8436	25.4213	26.8326	25.6202	26.2336	25.8041	25.4978	26.7704	26.8445	26.1576	26.2626	25.2032	26.0426
F5H4W7;F5GYX8;Q9NW81;E9PDC6	ATP5SL	ATP synthase subunit s-like protein	4	9	9	4	37.6	37.6	15.6	30.199	263	26.2338	25.4699	25.9901	26.2309	25.1862	25.9238	27.0977	25.9401	26.6784	26.6055	25.9514	24.8368	26.0049	25.7919	26.0824	25.9983	27.1173	26.085	25.7755	25.7557	26.2594	26.3682	26.2914	26.1897	26.4253	26.2512	26.5747	25.7092	25.5339	26.4708	26.1525	25.5366	26.1656	26.1655	26.5637	26.9142	26.7866	26.8503
F5H533;P49418-2;P49418;F5H6E8;E7EMY9;H0Y7T8	AMPH	Amphiphysin	6	12	10	10	26.6	25.3	25.3	71.873	653	25.6531	26.2663	25.6452	25.2152	25.9614	26.0727	26.2924	26.345	26.307	24.8858	25.5608	25.5111	26.4425	25.9675	26.3834	26.1525	25.9669	26.5691	25.3731	26.1671	26.2613	26.8043	27.7305	26.2739	25.4573	25.2438	25.2509	26.1519	25.8039	26.5148	25.5767	26.2532	26.1202	25.9567	26.6573	25.8356	25.4012	26.0089
[truncated: 6,883 more rows]
[truncated: 32 more columns]
