# Supplementary material for: Highly recurrent CBS epimutations in gastric cancer CpG island methylator phenotypes and inflammation
Source: Genome Biol. 2021 Jun 1;22:167. doi: 10.1186/s13059-021-02375-2 (PMC8170989; doi:10.1186/s13059-021-02375-2)
Supplement: Supplementary file 6 — Additional file 6: Table S5. Recurrence analysis of 6 candidate epimutations in expanded GC cell line cohort. [file 13059_2021_2375_MOESM6_ESM.xlsx]

## Sheet: Table S5
Table S5: Recurrence analysis of 6 candidate epimutations in expanded GC cell line cohort
			RPKM values						If RPKM<1, "1"						% of cell lines with RPKM<1
Category	#	Cell line	CBS	CKB	FERMT2	IGF2BP1	UCHL1	VIM	CBS	CKB	FERMT2	IGF2BP1	UCHL1	VIM	CBS	CKB	FERMT2	IGF2BP1	UCHL1	VIM
CIMP-high	1	YCC17	0.237605	41.2534	0.089219	0.921449	1.18708	0.602697	1	0	1	1	0	1	85.7143	0	57.1429	78.5714	85.7143	64.2857
	2	YCC1	0.0294471	14.2976	6.93924	0.171727	1.67587	0.750606	1	0	0	1	0	1
	3	AGS	1.14498	11.8301	0.154681	0.260598	0.812758	2.83186	0	0	1	1	1	0
	4	GSU	0.414208	92.3143	0	0	0	0	1	0	1	1	1	1
	5	KATOIII	0	5.93369	0.00478051	0.00201271	0	0.364681	1	0	1	1	1	1
	6	KE39	13.4917	64.6185	0.0331658	0	0	0.856954	0	0	1	1	1	1
	7	KE97	0.126034	9.33031	18.4347	10.6014	0.141141	956.257	1	0	0	0	1	0
	8	SNU1	0.126602	384.388	8.85879	0.00322071	0	0.0213357	1	0	0	1	1	1
	9	SNU620	0.061812	52.7769	0	0	0	1.63759	1	0	1	1	1	0
	10	SNU638	0.358509	6.88412	0.0388372	0.0840223	0	3.15824	1	0	1	1	1	0
	11	N87	0.0102542	2.4623	0.715892	0.0659639	0	6.59691	1	0	1	1	1	0
	12	YCC21	0.537564	38.2178	2.59635	8.60562	0	0.710165	1	0	0	0	1	1
	13	MKN28	0.069387	2.7515	10.6282	0.00947431	0	0.0688714	1	0	0	1	1	1
	14	MKN74	0.133826	12.9679	14.78	2.09544	0.0444159	0.0950309	1	0	0	0	1	1
CIMP-low	1	GSS	113.518	55.3408	20.5619	15.7599	190.345	460.584	0	0	0	0	0	0	8.69565	4.34783	30.4348	30.4348	60.8696	56.5217
	2	H111TC	31.5729	6.64818	6.59669	7.6869	0.593604	4.01598	0	0	0	0	1	0
	3	HGC27	0	479.248	40.2483	14.0096	0.105061	1698.98	1	0	0	0	1	0
	4	CLS145	3.1527	22.0961	10.099	1.3786	46.7058	2.73031	0	0	0	0	0	0
	5	HS746T	3.33683	0.883653	67.5159	0.015746	0	432.052	0	1	0	1	1	0
	6	HUG1-N	18.1114	65.2647	0.0383749	10.5414	71.7434	0	0	0	1	0	0	1
	7	LMSU	29.5432	40.4993	75.7037	11.4733	0	0	0	0	0	0	1	1
	8	MKN45	24.0718	97.0612	0.268631	4.62643	0.324891	0.770866	0	0	1	0	1	1
	9	MKN7	2.18076	1.1838	32.0967	10.8256	136.11	0.91749	0	0	0	0	0	1
	10	NCC20	88.0764	4.75043	0.0417608	0.0369081	0.0226726	0	0	0	1	1	1	1
	11	NUGC4	2.31876	10.0259	0.996337	0.157659	0.0761901	0.0951695	0	0	1	1	1	1
	12	OCUM1	23.2897	42.8607	0.15163	0.0973394	0.31835	0.115447	0	0	1	1	1	1
	13	SNU5	2.48984	15.7946	1.28755	2.95625	0.183437	405.614	0	0	0	0	1	0
	14	SNU668	40.5386	131.521	37.6184	1.55622	12.5452	349.141	0	0	0	0	0	0
	15	TMK1	56.9858	96.2655	37.8836	0.0283644	142.423	0.369597	0	0	0	1	0	1
	16	YCC11	2.79342	162.112	56.5116	13.5025	256.026	529.419	0	0	0	0	0	0
	17	YCC2	0.570137	52.9848	6.06146	3.81769	1.84235	0.0885942	1	0	0	0	0	1
	18	YCC20	4.34735	3.5923	0.99263	4.45289	0	0.0226299	0	0	1	0	1	1
	19	YCC22	48.6732	16.2217	18.8356	0.0128399	0.228632	248.985	0	0	0	1	1	0
	20	YCC24	44.6368	9.86548	0.624132	0.070494	0.476545	0.0226341	0	0	1	1	1	1
	21	YCC3	81.6379	40.6198	8.33738	11.1813	0.121373	0	0	0	0	0	1	1
	22	YCC30	18.1296	10.2361	6.595	22.9187	0.0637356	0.00815748	0	0	0	0	1	1
	23	YCC6	24.4879	48.1321	7.07803	1.78423	1.28797	3.05459	0	0	0	0	0	0
non-CIMP	1	Fu97	26.4843	248.454	20.7978	70.7317	19.1115	62.43	0	0	0	0	0	0	0	0	0	15.3846	23.0769	46.1538
	2	GCI_Y	13.2155	173.12	10.5712	31.9473	80.9313	124.139	0	0	0	0	0	0
	3	HS1Int	52.3002	14.2681	151.095	10.7937	740.525	2754.58	0	0	0	0	0	0
	4	Hs738	34.0418	24.2757	76.456	9.59875	839.619	5673.03	0	0	0	0	0	0
	5	IST1	95.92	486.492	12.5742	16.2306	3.92553	7.32873	0	0	0	0	0	0
	6	NCC_STC_K140	31.0013	59.674	41.4429	12.411	0.295253	0.0259897	0	0	0	0	1	1
	7	Ref_GC_1B	10.0632	27.3635	25.3916	18.0941	5.99554	0.185438	0	0	0	0	0	1
	8	SCH	83.397	50.7703	28.2085	26.2534	66.8532	0.0219067	0	0	0	0	0	1
	9	SNU216	88.7381	73.477	31.78	0.0683004	52.2985	3.61268	0	0	0	1	0	0
	10	YCC18	30.0657	49.2558	21.7266	39.5105	112.551	0.806308	0	0	0	0	0	1
	11	YCC26	8.66919	115.762	16.9502	3.87053	1.02669	6.67598	0	0	0	0	0	0
	12	YCC28	123.63	1113.8	58.2702	24.6948	0.833911	0.805765	0	0	0	0	1	1
	13	YCC29	39.7855	34.049	7.15182	0.19969	0.4798	0.586327	0	0	0	1	1	1
