# Supplementary material for: Highly recurrent CBS epimutations in gastric cancer CpG island methylator phenotypes and inflammation
Source: Genome Biol. 2021 Jun 1;22:167. doi: 10.1186/s13059-021-02375-2 (PMC8170989; doi:10.1186/s13059-021-02375-2)
Supplement: Supplementary file 7 — Additional file 7: Table S6. CBS promoter methylation levels and gene expression in expanded GC cell line cohort. [file 13059_2021_2375_MOESM7_ESM.xlsx]

## Sheet: Table S6
Table S6: CBS promoter methylation levels and gene expression in expanded GC cell line cohort
Cell line	Promoter methylation (*average across promoter CpG probes)	RPKM
AGS	0.807741	1.14498
GSU	0.770222	0.414208
KATOIII	0.850949	0
KE39	0.51461	13.4917
KE97	0.658433	0.126034
SNU1	0.761859	0.126602
SNU620	0.799251	0.061812
GSS	0.168905	113.518
MKN28	0.789929	0.069387
H111TC	0.75812	31.5729
MKN74	0.830833	0.133826
HGC27	0.814873	0
YCC21	0.793802	0.537564
YCC1	0.687539	0.029447
YCC17	0.792249	0.237605
CLS145	0.695611	3.1527
Fu97	0.286175	26.4843
GCIY	0.539991	13.2155
HS1Int	0.364847	52.3002
Hs738	0.345338	34.0418
HS746T	0.512506	3.33683
HUG1N	0.447737	18.1114
IST1	0.577669	95.92
LMSU	0.571806	29.5432
MKN45	0.373174	24.0718
MKN7	0.596549	2.18076
NCC20	0.539227	88.0764
NCCSTCK140	0.574237	31.0013
NUGC4	0.578469	2.31876
OCUM1	0.638508	23.2897
RefGC1B	0.553819	10.0632
SCH	0.247433	83.397
SNU216	0.558615	88.7381
SNU5	0.488261	21.7738
SNU668	0.467204	40.5386
TMK1	0.221375	56.9858
YCC11	0.51624	2.79342
YCC18	0.696393	30.0657
YCC2	0.775991	0.570137
YCC20	0.593212	4.34735
YCC22	0.67455	48.6732
YCC24	0.526433	44.6368
YCC26	0.598364	8.66919
YCC28	0.313162	123.63
YCC29	0.476653	39.7855
YCC3	0.542501	81.6379
YCC30	0.57363	18.1296
YCC6	0.633446	24.4879
