# Supplementary material for: Highly recurrent CBS epimutations in gastric cancer CpG island methylator phenotypes and inflammation
Source: Genome Biol. 2021 Jun 1;22:167. doi: 10.1186/s13059-021-02375-2 (PMC8170989; doi:10.1186/s13059-021-02375-2)
Supplement: Supplementary file 8 — Additional file 8: Table S7. Overlap of genes with promoter hypermethylation (β-value difference ≥ 0.3), and significant downregulation at the RNA (q-value < 0.05) level in CIMP compared to non-CIMP tumours in TCGA and Singapore cohorts. [file 13059_2021_2375_MOESM8_ESM.xlsx]

## Sheet: Table S7
Table S7: Overlap of genes with promoter hypermethylation (β-value difference ≥ 0.3), and significant downregulation at the RNA (q-value <0.05) level in CIMP compared to non-CIMP tumours in TCGA and Singapore cohorts
	TCGA cohort		SG cohort
Genes with β-value ≥ 0.3	Gene expression FD	q-value	Gene expression FD	q-value
THBD	0.476041	3.92981e-10	0.552754	0.00421985
LPPR4	0.553707	0.000624115	0.485579	0.00715562
DFNA5	0.445717	3.7067e-10	0.562166	0.00730987
CBS	0.498353	1.24188e-06	0.564357	0.0108453
PRRX2	0.456967	6.34453e-06	0.52464	0.0109741
PRICKLE1	0.442593	7.3273e-08	0.567773	0.0110856
MAP1B	0.384862	8.09365e-08	0.371393	0.0129769
LHFP	0.529214	2.3889e-07	0.391811	0.0136858
RBP1	0.419893	1.21048e-10	0.586729	0.016679
SLC24A3	0.424535	2.23731e-07	0.545195	0.0187235
MN1	0.275907	3.7067e-10	0.432429	0.0215558
PRKAR2B	0.472345	3.54049e-06	0.547002	0.0221298
TCF7L1	0.445849	3.28116e-13	0.477181	0.0252593
GFRA1	0.183164	5.09745e-10	0.502465	0.0262365
PRKG1	0.587263	3.85997e-06	0.42097	0.0304752
KIT	0.32343	7.20728e-09	0.526866	0.0389154
KCNH2	0.190446	4.92068e-12	0.522653	0.0408834
ADAMTS1	0.516681	4.89396e-06	0.454972	0.0468679
