# Supplementary material for: Highly recurrent CBS epimutations in gastric cancer CpG island methylator phenotypes and inflammation
Source: Genome Biol. 2021 Jun 1;22:167. doi: 10.1186/s13059-021-02375-2 (PMC8170989; doi:10.1186/s13059-021-02375-2)
Supplement: Supplementary file 9 — Additional file 9: Table S8. CBS germline and somatic genetic mutations in the gastric TCGA cohort. [file 13059_2021_2375_MOESM9_ESM.xlsx]

## Sheet: Table S8
Table S8: CBS germline and somatic genetic mutations in the gastric TCGA cohort
Germline (R369C <- AA )
Patient ID	Chromosomal position	ref	alt	CADD	IMPACT	variant type
TCGA-BR-8487	2144480591	G	A	0.00323	MODERATE	missense_variant
TCGA-D7-A4YY	2144480591	G	A	0.00323	MODERATE	missense_variant
Somatic
Patient ID	Protein Change	Mutation Type	Allele frequency	FATHMM prediction
TCGA-HU-A4H3	Q7Rfs*75	Frame shift deletion	0.44
TCGA-BR-7703	X106_splice	Splice	0.33
TCGA-CG-4442	V118M	Missense	0.36	Pathogenic (score 0.90)
TCGA-HU-A4GT	G256D	Missense	0.42	Pathogenic (score 0.96)
