# Supplementary material for: Highly recurrent CBS epimutations in gastric cancer CpG island methylator phenotypes and inflammation
Source: Genome Biol. 2021 Jun 1;22:167. doi: 10.1186/s13059-021-02375-2 (PMC8170989; doi:10.1186/s13059-021-02375-2)
Supplement: Supplementary file 10 — Additional file 10: Table S9. List of CpG islands comprising 'GIM-GC common CIMP signature'. [file 13059_2021_2375_MOESM10_ESM.xlsx]

## Sheet: Table S9
Table S9: List of CpG islands comprising 'GIM-GC common CIMP signature'
CpGI	GeneSymbol
chr1:101004471-101005885	;GPR88;GPR88;GPR88
chr1:101701785-101702068	S1PR1;LOC101928370;S1PR1;LOC101928370;S1PR1;S1PR1
chr1:101702445-101702745	S1PR1;S1PR1;S1PR1
chr1:107682889-107684463	;NTNG1;NTNG1;NTNG1;NTNG1;NTNG1;NTNG1;NTNG1;NTNG1;NTNG1;NTNG1;NTNG1;NTNG1;NTNG1;NTNG1
chr1:108507251-108507841	VAV3;VAV3-AS1;VAV3;VAV3;VAV3-AS1;
chr1:110008962-110010124	;SYPL2;SYPL2;SYPL2
chr1:110210581-110210956	GSTM4;GSTM2;GSTM2;GSTM2;GSTM2;GSTM2;GSTM2
chr1:110230238-110230614	GSTM1;GSTM1;GSTM1;GSTM1;GSTM1;GSTM1
chr1:110672810-110673339
chr1:110752256-110754794	;KCNC4-AS1;KCNC4;KCNC4;KCNC4;KCNC4;KCNC4;KCNC4;KCNC4-AS1;KCNC4;KCNC4;KCNC4;KCNC4;KCNC4;KCNC4;KCNC4;KCNC4;KCNC4
chr1:111098066-111098362
chr1:111148983-111150186	KCNA2;KCNA2;KCNA2;
chr1:111505881-111507007	C1orf103;C1orf103;C1orf103;C1orf103;C1orf103;C1orf103;C1orf103;C1orf103;C1orf103
chr1:112531559-112533773	KCND3;KCND3;KCND3;KCND3;KCND3;KCND3;LOC643355;KCND3;KCND3;KCND3;KCND3;LOC643355;
chr1:113050813-113052301	WNT2B;WNT2B;WNT2B;WNT2B;WNT2B;WNT2B
chr1:113286332-113287172
chr1:1136360-1137156	;TNFRSF18;TNFRSF18;TNFRSF18
chr1:114695136-114696672	SYT6;SYT6;SYT6;
chr1:114696886-114697185	SYT6;SYT6;SYT6;SYT6;
chr1:115880167-115881332	NGF;NGF;NGF;
chr1:116370810-116371303
chr1:11750701-11752651	MAD2L2;MAD2L2;C1orf187;MAD2L2;C1orf187;MAD2L2;MAD2L2;DRAXIN;MAD2L2;DRAXIN;MAD2L2;C1orf187;MAD2L2;C1orf187;DRAXIN
chr1:117664180-117665148	TRIM45;TRIM45;TRIM45;TRIM45;TRIM45;TRIM45;
chr1:1181756-1182470	FAM132A
chr1:11919115-11919555	;NPPB;NPPB;NPPB
chr1:120905971-120906396	HIST2H2BA
chr1:12123488-12124148	;TNFRSF8;TNFRSF8;TNFRSF8;TNFRSF8;TNFRSF8;TNFRSF8;TNFRSF8
chr1:121260857-121261525	;LOC647121;EMBP1
chr1:13839505-13840613	;LRRC38
chr1:13910137-13910868	PDPN;PDPN;PDPN;PDPN;PDPN;PDPN
chr1:14026481-14027200	;PRDM2;PRDM2;PRDM2;PRDM2
chr1:145075483-145075845	PDE4DIP;PDE4DIP;PDE4DIP;NBPF20;NBPF9;
chr1:145472980-145474702	POLR3GL;ANKRD34A;ANKRD34A
chr1:147999931-148000778	;NBPF14
chr1:148247245-148248092	;NBPF8;NBPF8;NBPF8
chr1:14924610-14925993	;KIAA1026;KIAA1026;KAZN;KAZN;KIAA1026;KIAA1026;KIAA1026;KIAA1026
chr1:150121695-150123078	;PLEKHO1;PLEKHO1;PLEKHO1;PLEKHO1;PLEKHO1;PLEKHO1;PLEKHO1;PLEKHO1;PLEKHO1;PLEKHO1
chr1:151031767-151032352	CDC42SE1;CDC42SE1;CDC42SE1;CDC42SE1;MLLT11;CDC42SE1;CDC42SE1;CDC42SE1;MLLT11;CDC42SE1;CDC42SE1;CDC42SE1;MLLT11;CDC42SE1;CDC42SE1;CDC42SE1;CDC42SE1;MLLT11;MLLT11;MLLT11;CDC42SE1;MLLT11;CDC42SE1
chr1:151118049-151119373	SEMA6C;SEMA6C;SEMA6C;SEMA6C;SEMA6C;SEMA6C;
chr1:152083021-152084240	TCHH
chr1:152084994-152085215	TCHH
chr1:152487978-152488270	LCE5A;CRCT1;CRCT1;CRCT1;
chr1:154298205-154298544	AQP10;AQP10;ATP8B2;ATP8B2;AQP10;ATP8B2;ATP8B2;ATP8B2
chr1:154474107-154475699	SHE;TDRD10;TDRD10;SHE;TDRD10;SHE;TDRD10;SHE;TDRD10;TDRD10;TDRD10;TDRD10;SHE;TDRD10;TDRD10
chr1:154540233-154540573	;CHRNB2;CHRNB2;CHRNB2
chr1:155830195-155830489	SYT11;SYT11;GON4L;SYT11;SYT11
chr1:156358050-156358252	RHBG;RHBG;
chr1:156390403-156391581	C1orf61;MIR9-1;C1orf61;C1orf61;MIR9-1
chr1:156405160-156406350
chr1:1564421-1570006	MIB2;MIB2;MIB2;MIB2;MIB2;MIB2;MMP23B;MMP23A;MMP23B;MMP23B;MMP23A;CDK11B;CDK11B;CDK11B;CDK11B;CDK11B;CDK11B
chr1:156593657-156595283	HAPLN2;HAPLN2;HAPLN2;
chr1:156627342-156627576	BCAN;
chr1:156828804-156831102	NTRK1;INSRR;INSRR;NTRK1;NTRK1;INSRR;NTRK1;NTRK1;NTRK1;NTRK1;NTRK1;NTRK1;NTRK1;NTRK1;NTRK1;NTRK1;NTRK1;NTRK1;NTRK1;NTRK1;NTRK1;NTRK1
chr1:156893519-156894232	C1orf92
chr1:156897199-156897796	LRRC71;C1orf92
chr1:157963540-157963947	KIRREL;KIRREL;KIRREL
chr1:158083270-158083540
chr1:158119488-158119704
chr1:158147433-158147854	;CD1D
chr1:159141202-159141718	;CADM3;CADM3;CADM3;CADM3;CADM3;CADM3
chr1:159158228-159158498	CADM3;CADM3
chr1:160053721-160054738	KCNJ9;KCNJ9;KCNJ9
chr1:161228477-161229028	;PCP4L1;PCP4L1;PCP4L1
chr1:161695637-161697298	FCRLB;FCRLB;FCRLB;FCRLB;FCRLB;FCRLB;FCRLB;FCRLB;FCRLB;FCRLB;FCRLB;FCRLB;FCRLB;FCRLB;FCRLB;FCRLB;
chr1:164290515-164290767
chr1:165204501-165205507	LMX1A
chr1:165324191-165326328	LMX1A;LMX1A;LMX1A;LMX1A;LMX1A;LMX1A;
chr1:166853253-166853790
chr1:166916865-166917215	ILDR2
chr1:167408512-167409137	CD247;CD247
chr1:167599464-167599839	;RCSD1;RCSD1;RCSD1
chr1:170633274-170634178	;PRRX1;PRRX1
chr1:17085411-17086974	MST1P9;MST1L;MST1L;MST1L
chr1:171810467-171811325	;DNM3;DNM3;DNM3;DNM3;DNM3
chr1:173638662-173639045	ANKRD45;
chr1:177133392-177133846	ASTN1;ASTN1;ASTN1;ASTN1;ASTN1;ASTN1;ASTN1;ASTN1;ASTN1;ASTN1;ASTN1;ASTN1;ASTN1;ASTN1;ASTN1
chr1:177140120-177140323	;BRINP2;FAM5B;BRINP2;BRINP2;FAM5B;FAM5B
chr1:179711947-179713951	;FAM163A;FAM163A;FAM163A
chr1:180198119-180204975	;LHX4;LHX4;LHX4
chr1:181287300-181287873
chr1:181451311-181452049	;CACNA1E;CACNA1E;CACNA1E;CACNA1E
chr1:181452706-181453073	CACNA1E;CACNA1E;CACNA1E;CACNA1E;CACNA1E;CACNA1E
chr1:181454974-181455261	CACNA1E
chr1:182359697-182361563	GLUL;GLUL;GLUL;GLUL;GLUL;GLUL;GLUL;GLUL;GLUL;GLUL;GLUL;GLUL;GLUL;GLUL;
chr1:183386000-183387664	NMNAT2;NMNAT2;NMNAT2;
chr1:18435566-18435904	IGSF21
chr1:18436551-18437673	IGSF21
chr1:18956895-18959829	;PAX7;PAX7;PAX7;PAX7;PAX7;PAX7;PAX7;PAX7;PAX7
chr1:18962842-18963481	PAX7;PAX7;PAX7
chr1:18964180-18964401	PAX7;PAX7;PAX7
chr1:18967251-18968119	PAX7;PAX7;PAX7
chr1:1950411-1951479	;GABRD
chr1:196577708-196578011	KCNT2;KCNT2;KCNT2;KCNT2;
chr1:197880016-197881637	;LHX9
chr1:197887088-197887791	LHX9;LHX9;LHX9;LHX9;LHX9
chr1:19991146-19992788	;HTR6;HTR6;HTR6
chr1:200010625-200010832	NR5A2;NR5A2
chr1:201617041-201619788	;NAV1
chr1:202611668-202613039	SYT2;SYT2;SYT2
chr1:202678881-202679769	SYT2;SYT2;SYT2;
chr1:204797610-204797930	;NFASC;NFASC;NFASC;NFASC;NFASC
chr1:205424829-205426556	;BLACAT1
chr1:205743900-205744668	RAB7L1;RAB7L1;RAB7L1;RAB7L1;RAB29;RAB29;RAB29;RAB29;RAB7L1;RAB7L1;RAB7L1;RAB7L1;RAB7L1;RAB29;RAB29;RAB29;RAB29;RAB29;RAB7L1;RAB7L1;RAB7L1;RAB7L1;RAB7L1;RAB7L1;RAB7L1;RAB7L1;RAB7L1;RAB7L1;RAB7L1;RAB7L1;RAB7L1;RAB7L1;RAB7L1;
chr1:206223537-206224028	AVPR1B;AVPR1B;AVPR1B
chr1:206730397-206730908	RASSF5;RASSF5;RASSF5;RASSF5;RASSF5;RASSF5;RASSF5;RASSF5;RASSF5
chr1:20692582-20693534	;LINC01141
chr1:207627531-207628280	;CR2;CR2;CR2;CR2;CR2;CR2
chr1:207669637-207670015	;CR1;CR1;CR1;CR1;CR1;CR1
chr1:207818389-207818952	;CR1L;CR1L;CR1L
chr1:208084098-208084513	CD34;CD34;CD34;CD34;CD34;CD34;
chr1:208132327-208133117
chr1:21043832-21044771	KIF17;KIF17;KIF17;KIF17;KIF17;KIF17;KIF17;KIF17;KIF17;KIF17;KIF17;KIF17;KIF17;KIF17;KIF17;SH2D5;SH2D5
chr1:211306667-211307675	KCNH1;KCNH1;KCNH1;KCNH1;KCNH1;KCNH1;
chr1:213123647-213125092	VASH2;VASH2;VASH2;VASH2;VASH2;VASH2;VASH2;VASH2;VASH2;VASH2;VASH2;VASH2;VASH2;VASH2;VASH2;VASH2;VASH2;VASH2;VASH2;VASH2;VASH2
chr1:214156000-214156851	;PROX1-AS1
chr1:214360607-214360965
chr1:215256051-215256636	KCNK2;KCNK2;KCNK2;KCNK2;KCNK2;KCNK2;KCNK2;KCNK2
chr1:217307744-217309179	ESRRG
chr1:21766272-21767224	NBPF3;NBPF3;NBPF3;NBPF3;NBPF3;NBPF3;NBPF3
chr1:21835548-21836344	;ALPL;ALPL;ALPL
chr1:218519057-218519674	;TGFB2;TGFB2;TGFB2-AS1;TGFB2;TGFB2;TGFB2;TGFB2;TGFB2;TGFB2;TGFB2-AS1;TGFB2;TGFB2;TGFB2;TGFB2
chr1:218520287-218520506	TGFB2;TGFB2;TGFB2-AS1;TGFB2-AS1;TGFB2;TGFB2;TGFB2;TGFB2
chr1:220701507-220702348	;MARK1;MARK1;MARK1;MARK1;MARK1;MARK1;MARK1;MARK1;MARK1;MARK1;MARK1;MARK1;MARK1;MARK1;MARK1;MARK1;MARK1;MARK1
chr1:221051966-221053673	HLX-AS1;;HLX;HLX;HLX;HLX-AS1;HLX
chr1:226736354-226737412	;C1orf95
chr1:226924560-226926553	ITPKB;ITPKB;ITPKB;
chr1:227729515-227730492
chr1:228134422-228136282	WNT9A;
chr1:228194096-228196512	;WNT3A
chr1:228246631-228247197	WNT3A
chr1:228289669-228291184	ARF1;ARF1;ARF1;ARF1;;C1orf35;C1orf35;C1orf35;C1orf35;C1orf35;C1orf35
chr1:228463249-228464488	OBSCN;OBSCN;OBSCN;OBSCN;OBSCN
chr1:228603706-228604567	TRIM17;TRIM17;TRIM17;TRIM17;TRIM17;TRIM17;TRIM17;TRIM17;TRIM17;TRIM17;TRIM17;TRIM17;TRIM17;TRIM17;TRIM17;TRIM17;TRIM17;TRIM17;TRIM17;TRIM17;TRIM17;
chr1:228633382-228634127
chr1:228651447-228652529
chr1:228657327-228657561
chr1:22889595-22890096	;EPHA8;EPHA8;EPHA8;EPHA8;EPHA8;EPHA8
chr1:229567206-229570684	;ACTA1;ACTA1;ACTA1
chr1:230561103-230562702	PGBD5;
chr1:231296559-231297345	;TRIM67;TRIM67
chr1:231297812-231299777	TRIM67;TRIM67;TRIM67
chr1:232941054-232941707	;KIAA1383;MAP10;KIAA1383;KIAA1383
chr1:234040298-234041457	SLC35F3;SLC35F3;SLC35F3
chr1:234349884-234350471	SLC35F3;SLC35F3;SLC35F3;SLC35F3;SLC35F3;SLC35F3
chr1:235811841-235814066	GNG4;GNG4;GNG4;GNG4;GNG4;GNG4;GNG4;GNG4;MIR5096;GNG4;GNG4;GNG4;GNG4;GNG4;GNG4;GNG4;GNG4;GNG4;GNG4;MIR5096;GNG4;GNG4;
chr1:235814280-235814488	GNG4;GNG4;GNG4;GNG4;GNG4;MIR5096;
chr1:236227682-236228817	NID1;
chr1:236558459-236559336	;EDARADD;EDARADD;EDARADD;EDARADD;EDARADD;EDARADD
chr1:236849472-236850323	;ACTN2;ACTN2;ACTN2;ACTN2;ACTN2;ACTN2
chr1:2374818-2375814
chr1:240160837-240161616
chr1:241520103-241520790	RGS7;RGS7;RGS7;RGS7;RGS7;RGS7;RGS7;
chr1:241587601-241587883
chr1:24229115-24229537	CNR2
chr1:242687922-242688682	PLD5;
chr1:244012712-244013245
chr1:244013802-244014592
chr1:244080540-244081093	;LOC339529
chr1:244094755-244095117	;LOC339529
chr1:25255527-25259005	RUNX3;RUNX3;RUNX3;RUNX3;RUNX3;RUNX3
chr1:2559892-2561055	MMEL1;MMEL1;MMEL1
chr1:26372281-26373313	SLC30A2;SLC30A2;SLC30A2;SLC30A2;SLC30A2;SLC30A2;
chr1:26737246-26738148	;LIN28;LIN28A;LIN28;LIN28
chr1:26758492-26758856	LIN28;DHDDS;DHDDS;DHDDS;DHDDS;DHDDS;DHDDS
chr1:31654422-31654833	NKAIN1;NKAIN1;NKAIN1
chr1:32930500-32931061	;ZBTB8B;ZBTB8B;ZBTB8B
chr1:34628783-34630976	CSMD2;CSMD2;CSMD2;CSMD2;C1orf94;C1orf94;CSMD2;CSMD2;C1orf94;CSMD2;C1orf94;C1orf94;CSMD2;C1orf94
chr1:35258564-35258791	;GJA4;GJA4;GJA4
chr1:35350878-35351854	DLGAP3
chr1:35394747-35396206	DLGAP3;
chr1:3566445-3569636	WDR8;WDR8;WDR8;TP73;WDR8;TP73;TP73;TP73;TP73;TP73;TP73;TP73
chr1:3634633-3635101	TP73;TP73;TP73;TP73;TP73;TP73;TP73;TP73;TP73;TP73;TP73;TP73;TP73;TP73;TP73;TP73;TP73
chr1:36348501-36349731	;EIF2C1;AGO1;EIF2C1;EIF2C1
chr1:3662963-3664085	KIAA0495;TP73-AS1;TP73-AS1;TP73-AS1;TP73-AS1;TP73-AS1;KIAA0495;KIAA0495;CCDC27
chr1:37498377-37500624	GRIK3;
chr1:37783611-37784258
chr1:38099677-38100864	RSPO1;RSPO1;RSPO1;RSPO1;RSPO1;RSPO1;RSPO1;
chr1:38229838-38230888	EPHA10;EPHA10;EPHA10;EPHA10;EPHA10;EPHA10;
chr1:38510102-38513642	;POU3F1;POU3F1;POU3F1
chr1:38941919-38942404
chr1:39044059-39044561
chr1:40105010-40105707	HEYL;HEYL;HEYL;
chr1:40136988-40138087	NT5C1A;
chr1:40974056-40974786	;EXO5;DEM1;EXO5;EXO5;DEM1;DEM1
chr1:41847264-41849204
chr1:42611485-42611691
chr1:43250762-43251082	;LOC100129924
chr1:44871109-44874047	;RNF220;RNF220;RNF220
chr1:44883136-44884272	RNF220
chr1:45249860-45250352	;BEST4
chr1:46668821-46669258	POMGNT1;POMGNT1;C1orf190;POMGNT1;LURAP1;POMGNT1;POMGNT1;C1orf190
chr1:46951168-46951792
chr1:46954793-46957121
chr1:4713989-4716555	;AJAP1;AJAP1;AJAP1;AJAP1;AJAP1;AJAP1
chr1:47690980-47691727	TAL1;TAL1;TAL1;TAL1;TAL1;TAL1;TAL1;TAL1;TAL1;TAL1;TAL1;TAL1;TAL1;TAL1;TAL1;TAL1;TAL1;TAL1;TAL1
chr1:47696504-47698197	TAL1;TAL1;TAL1;TAL1;TAL1;TAL1;TAL1;TAL1;TAL1;TAL1;TAL1;TAL1;TAL1;TAL1;TAL1;TAL1;;TAL1;TAL1;TAL1;TAL1;TAL1;TAL1;TAL1;TAL1;TAL1;TAL1;TAL1;TAL1;TAL1;TAL1;TAL1;TAL1
chr1:4771652-4772545	AJAP1;AJAP1
chr1:47881896-47883065	;FOXE3;FOXE3;LINC01389;FOXE3;FOXE3
chr1:49242371-49242810	BEND5;AGBL4;BEND5;AGBL4;BEND5;BEND5;BEND5;BEND5;BEND5;AGBL4;BEND5;BEND5;AGBL4;AGBL4;BEND5;AGBL4
chr1:50489417-50489846	AGBL4;AGBL4;AGBL4;
chr1:50798667-50799536
chr1:50884228-50891471	DMRTA2;DMRTA2;DMRTA2;
chr1:50892437-50893243
chr1:51443311-51444036	CDKN2C;CDKN2C;
chr1:53067880-53068608	GPX7
chr1:53098629-53099303	;FAM159A
chr1:53308294-53309262	;ZYG11A;ZYG11A;ZYG11A;ZYG11A;ZYG11A;ZYG11A;ZYG11A
chr1:53527572-53528974	;PODN;PODN;PODN;PODN;PODN;PODN;PODN;PODN;PODN;PODN;PODN;PODN
chr1:54203402-54205310	GLIS1;GLIS1;GLIS1;
chr1:55462688-55463010	;BSND;BSND;BSND
chr1:57110663-57111337	;PRKAA2
chr1:57887963-57890637	DAB1
chr1:58715272-58716095	DAB1;DAB1;DAB1;
chr1:60539315-60539540	C1orf87;C1orf87;C1orf87
chr1:6239237-6240814	CHD5;
chr1:6241031-6241251	CHD5;
chr1:6305148-6306463	HES3;
chr1:6309163-6310092	GPR153
chr1:63782394-63790471	;LINC00466;FOXD3-AS1;FOXD3-AS1;FOXD3-AS1;FOXD3-AS1;FOXD3;FOXD3;FOXD3-AS1;FOXD3-AS1;FOXD3;FOXD3-AS1;FOXD3-AS1;FOXD3-AS1;FOXD3-AS1;FOXD3-AS1;FOXD3;FOXD3-AS1;FOXD3;FOXD3;FOXD3;FOXD3-AS1;FOXD3-AS1;FOXD3;FOXD3;FOXD3-AS1;FOXD3;FOXD3-AS1
chr1:63795363-63796140
chr1:65731411-65731849	DNAJC6;DNAJC6;DNAJC6
chr1:66998728-66999060	;SGIP1;SGIP1;SGIP1;SGIP1;SGIP1;SGIP1;SGIP1;SGIP1;SGIP1;SGIP1
chr1:67773329-67773767	IL12RB2;IL12RB2;IL12RB2;IL12RB2;IL12RB2;IL12RB2;IL12RB2;IL12RB2;IL12RB2
chr1:70032967-70034495
chr1:71512224-71513804	PTGER3;PTGER3;PTGER3;PTGER3;PTGER3;PTGER3;PTGER3;PTGER3;PTGER3;PTGER3;PTGER3;PTGER3;PTGER3;PTGER3;PTGER3;PTGER3;PTGER3;PTGER3;PTGER3;PTGER3;ZRANB2-AS1
chr1:72748471-72749736	NEGR1;NEGR1;NEGR1;
chr1:75595813-75596162	LHX8;LHX8;LHX8
chr1:75600674-75601415	LHX8;LHX8;LHX8
chr1:76080454-76080808	SLC44A5;SLC44A5;SLC44A5;SLC44A5;SLC44A5;SLC44A5;
chr1:76081378-76082365
chr1:77333111-77334534	ST6GALNAC5;ST6GALNAC5;ST6GALNAC5
chr1:77747314-77748224	;AK5;AK5;AK5;AK5;AK5;AK5
chr1:78956624-78957516	PTGFR;PTGFR;PTGFR;PTGFR;PTGFR;PTGFR
chr1:82265998-82269048	ADGRL2;ADGRL2;ADGRL2;ADGRL2;ADGRL2;LPHN2
chr1:8377784-8378447	;SLC45A1
chr1:85358359-85359187	LPAR3;LPAR3;LPAR3;
chr1:86621278-86622871	COL24A1
chr1:90098230-90099292	FLJ27354;LRRC8C;FLJ27354;LRRC8C;LRRC8C;LRRC8C;FLJ27354;LRRC8C
chr1:91172102-91172771
chr1:91316249-91317390
chr1:91869876-91870390	HFM1;HFM1;HFM1;
chr1:9258565-9258956
chr1:92945907-92952609	GFI1;GFI1;GFI1;GFI1;GFI1;GFI1;GFI1;GFI1;GFI1;GFI1;
chr1:9488937-9489249	LOC100506022;LOC100506022;
chr1:95699725-95700142	;RWDD3;RWDD3;RWDD3;RWDD3;RWDD3;RWDD3;RWDD3;RWDD3;RWDD3;TMEM56-RWDD3;LOC101928118;LOC101928118;RWDD3;RWDD3;RWDD3;RWDD3;RWDD3;RWDD3;RWDD3;LOC101928118;LOC101928118;TMEM56-RWDD3;RWDD3;RWDD3;RWDD3;RWDD3;RWDD3;RWDD3;RWDD3;TMEM56-RWDD3
chr1:9711780-9713001	;PIK3CD;C1orf200;PIK3CD;PIK3CD-AS1;PIK3CD
chr1:98510966-98511710	;MIR137;MIR2682;MIR137;MIR137HG;MIR137HG;MIR137;MIR137HG;MIR137HG
chr1:98519001-98519983	;MIR137HG
chr1:99469932-99470968	LPPR5;LPPR5;LOC100129620;LPPR5;LPPR5;LPPR5;LPPR5;LPPR5;LPPR5;LOC100129620;LPPR5;LPPR5;LOC100129620
chr1:99729982-99730335	;LPPR4;LPPR4
chr10:100992156-100992687	HPSE2;HPSE2;HPSE2;HPSE2
chr10:100993820-100994188	HPSE2;HPSE2;HPSE2;HPSE2;HPSE2;HPSE2;HPSE2;HPSE2;HPSE2;HPSE2;HPSE2;HPSE2
chr10:101089010-101090655	;CNNM1;CNNM1;CNNM1
chr10:101281181-101282116
chr10:101282725-101282934
chr10:101292436-101292851	NKX2-3
chr10:101293015-101293238	NKX2-3
chr10:101294443-101297263	NKX2-3;
chr10:102321832-102322395
chr10:102414425-102416315
chr10:102416496-102416716
chr10:102419147-102419668
chr10:102430697-102431119
chr10:102440600-102441011
chr10:102469806-102470341
chr10:102475276-102475579
chr10:102484200-102484476
chr10:102498738-102499643
chr10:102503913-102506146	PAX2;PAX2;PAX2;PAX2;PAX2;PAX2;PAX2;PAX2;PAX2;PAX2;PAX2;PAX2;PAX2;PAX2;PAX2;PAX2;PAX2;PAX2;PAX2;PAX2;PAX2;PAX2;PAX2;PAX2;PAX2;PAX2;PAX2;PAX2;PAX2;PAX2;PAX2;PAX2
chr10:102507482-102509646	PAX2;PAX2;PAX2;PAX2;PAX2
chr10:102586125-102588109	PAX2;PAX2;PAX2;PAX2;PAX2;PAX2;PAX2;PAX2;PAX2;PAX2;PAX2
chr10:102590122-102590402	PAX2;PAX2;PAX2;PAX2;PAX2;
chr10:102891010-102891794	TLX1NB;TLX1NB;TLX1NB;TLX1NB;TLX1;TLX1NB;TLX1;TLX1NB;TLX1NB;TLX1NB;TLX1;TLX1;TLX1NB;TLX1
chr10:102905714-102906693
chr10:102975969-102978096
chr10:102982302-102983600
chr10:102984182-102990063	;LBX1;LBX1;FLJ41350;LBX1-AS1;LBX1;FLJ41350;LBX1;LBX1;LBX1-AS1;FLJ41350
chr10:103051128-103052162
chr10:103070291-103070504
chr10:103535636-103536505	FGF8;FGF8;FGF8;FGF8;FGF8;FGF8;FGF8;FGF8;FGF8;FGF8;FGF8;FGF8;FGF8;FGF8;FGF8;FGF8;FGF8
chr10:103603166-103603642	KCNIP2;KCNIP2;KCNIP2;KCNIP2;KCNIP2;KCNIP2;KCNIP2;KCNIP2;KCNIP2;KCNIP2;KCNIP2;KCNIP2;KCNIP2;KCNIP2;KCNIP2;KCNIP2;KCNIP2;KCNIP2;KCNIP2;KCNIP2;KCNIP2;KCNIP2;KCNIP2;KCNIP2;KCNIP2;C10orf76
chr10:103990213-103991829	ELOVL3;PITX3
chr10:104000254-104001741	PITX3;PITX3;PITX3
chr10:104170168-104170872	PSD;PSD;PSD;PSD
chr10:104178528-104179548	PSD;PSD;PSD;PSD;PSD;PSD;PSD;PSD;PSD;PSD;PSD;FBXL15;PSD;PSD;PSD;FBXL15;PSD;FBXL15;PSD;FBXL15;PSD;PSD;PSD;FBXL15;PSD;PSD;PSD;PSD;FBXL15;FBXL15;PSD;PSD;FBXL15;FBXL15;PSD;PSD;FBXL15;FBXL15;PSD;PSD
chr10:110671724-110672326
chr10:11207178-11207980	CELF2;CELF2;CUGBP2;CUGBP2;CELF2;CELF2;CELF2;CELF2;CUGBP2;CUGBP2;CUGBP2;CUGBP2;CUGBP2;CUGBP2;CUGBP2;CUGBP2;CUGBP2;CUGBP2;CELF2;CELF2;CELF2;CELF2;CELF2;CELF2;CELF2;CELF2
chr10:112257163-112258684	;DUSP5;DUSP5;DUSP5
chr10:112402953-112404328	;RBM20
chr10:112431835-112432426	RBM20
chr10:115803358-115805468	;ADRB1;ADRB1;ADRB1
chr10:116852261-116854094	;ATRNL1;ATRNL1;ATRNL1;ATRNL1;ATRNL1;ATRNL1;ATRNL1;ATRNL1
chr10:118030732-118034230	GFRA1;GFRA1;GFRA1;GFRA1;GFRA1;GFRA1;GFRA1;GFRA1;GFRA1;GFRA1;GFRA1;GFRA1;GFRA1;GFRA1;GFRA1
chr10:118500868-118502706	HSPA12A;
chr10:118895963-118898037	VAX1;VAX1
chr10:118899247-118900329	VAX1;VAX1;
chr10:118922351-118923520
chr10:118925271-118925529
chr10:118927021-118928132	;MIR3663HG;MIR3663;MIR3663HG;MIR3663;MIR3663HG;MIR3663HG;MIR3663HG;MIR3663HG
chr10:118976049-118976706
chr10:119000435-119001530	;SLC18A2
chr10:119293917-119297675	EMX2OS
chr10:119301321-119305368	EMX2;EMX2OS;EMX2;EMX2;EMX2;EMX2OS;EMX2;EMX2;EMX2;EMX2;EMX2OS;EMX2;EMX2;EMX2OS;EMX2;EMX2;EMX2OS;EMX2;EMX2;EMX2;EMX2
chr10:119311204-119312104	EMX2;EMX2;
chr10:119312766-119313563
chr10:120353692-120355821	;PRLHR
chr10:122216259-122217377	;PPAPDC1A
chr10:122708510-122708899
chr10:124638743-124639793	FAM24B;FAM24B;LOC399815;LOC399815;FAM24B;LOC399815;FAM24B;FAM24B;FAM24B;FAM24B;FAM24B-CUZD1;FAM24B;LOC399815;LOC399815
chr10:124892266-124893337
chr10:124894075-124897366	;HMX3
chr10:124907283-124911035	HMX2;HMX2;HMX2;;BUB3;BUB3
chr10:125732220-125732843
chr10:125851151-125853233	;CHST15;CHST15;CHST15;CHST15;CHST15;CHST15
chr10:126135809-126138896	;NKX1-2
chr10:128993505-128995167	FAM196A;DOCK1;DOCK1;DOCK1;FAM196A;FAM196A;FAM196A;DOCK1;DOCK1;FAM196A;FAM196A;DOCK1;DOCK1;DOCK1
chr10:129534410-129537366	;FOXI2
chr10:129947728-129949099
chr10:130008558-130009620
chr10:130339526-130339777
chr10:13043094-13043781	CCDC3;CCDC3;CCDC3;
chr10:131264948-131265710	MGMT;MGMT;MGMT
chr10:131761169-131771696	EBF3;EBF3;EBF3;
chr10:133794898-133796598	BNIP3;
chr10:133849676-133850826
chr10:133879005-133879255
chr10:133998912-134001500	JAKMIP3;;DPYSL4;DPYSL4;DPYSL4
chr10:134597357-134602649	INPP5A;;NKX6-2
chr10:134901198-134902619	ADGRA1;ADGRA1-AS1;GPR123;GPR123;GPR123;ADGRA1
chr10:134973510-134974311	;KNDC1
chr10:135043221-135044560	UTF1
chr10:135048797-135052077	;VENTX
chr10:135138682-135139717	;CALY
chr10:135148196-135150565	CALY;CALY;CALY;
chr10:135341255-135342561	;CYP2E1;CYP2E1;CYP2E1
chr10:13933482-13934184	FRMD4A
chr10:15761423-15762101	ITGA8;ITGA8;ITGA8;ITGA8;ITGA8;ITGA8;ITGA8;
chr10:16561604-16563822	C1QL3;C1QL3;C1QL3;
chr10:17270430-17272617	;VIM;VIM-AS1;VIM-AS1;VIM;VIM;VIM;VIM;VIM-AS1
chr10:1778784-1780018	ADARB2;ADARB2;ADARB2;
chr10:20104451-20106105	PLXDC2;PLXDC2;PLXDC2
chr10:20106643-20106946	PLXDC2;PLXDC2;PLXDC2
chr10:21783198-21786420	;C10orf114;C10orf114;MIR1915;C10orf114;C10orf114;MIR1915;MIR1915;C10orf114;MIR1915;CASC10
chr10:21816296-21816528	SKIDA1;
chr10:22540707-22542739	;LOC100130992
chr10:22623350-22625875
chr10:23461300-23461610
chr10:23487757-23488543
chr10:23982382-23982589	;KIAA1217
chr10:23983366-23984978	KIAA1217;KIAA1217;KIAA1217
chr10:25463756-25465639	LOC100128811;GPR158;GPR158-AS1;LOC100128811;GPR158;LOC100128811;GPR158;GPR158;GPR158;LOC100128811;GPR158
chr10:26504383-26507434	;GAD2;GAD2;GAD2;GAD2;GAD2;GAD2
chr10:26727061-26727992	;APBB1IP;APBB1IP;APBB1IP
chr10:27541297-27541883	LOC387646;LRRC37A6P
chr10:27547668-27548402
chr10:28030182-28035211	MKX;MKX;MKX;MKX;MKX;MKX-AS1;
chr10:28287447-28288057	ARMC4;ARMC4;ARMC4;
chr10:28957408-28958116
chr10:29011053-29011453
chr10:31422709-31423316
chr10:31607227-31610094	;ZEB1;ZEB1;ZEB1;LOC220930;ZEB1;ZEB1;ZEB1;ZEB1;ZEB1;LOC220930;ZEB1-AS1;ZEB1;ZEB1;ZEB1;ZEB1;ZEB1;LOC220930;ZEB1;ZEB1;ZEB1;ZEB1;ZEB1;LOC220930;ZEB1;ZEB1;ZEB1;ZEB1;ZEB1;LOC220930;ZEB1;ZEB1;ZEB1;ZEB1;ZEB1;ZEB1;ZEB1;ZEB1;ZEB1;ZEB1;ZEB1;ZEB1;ZEB1;ZEB1;ZEB1;ZEB1;ZEB1;ZEB1;ZEB1;ZEB1;ZEB1;ZEB1
chr10:31892189-31892752
chr10:35896518-35897461	GJD4;GJD4;GJD4;
chr10:35928501-35931893	;FZD8;FZD8;FZD8;MIR4683;FZD8
chr10:42862953-42863216	LOC441666
chr10:43248523-43250912
chr10:43277849-43278532	;BMS1;BMS1;BMS1
chr10:43332387-43332817	BMS1;
chr10:43428167-43429460
chr10:43571939-43573434	;RET;RET;RET;RET;RET;RET
chr10:43600146-43601165	RET;RET
chr10:43697777-43698177	RASGEF1A;RASGEF1A;RASGEF1A
chr10:43724528-43725613	RASGEF1A;RASGEF1A;RASGEF1A;RASGEF1A;RASGEF1A;RASGEF1A
chr10:43857486-43858205
chr10:44185039-44186132
chr10:44879714-44882391	CXCL12;CXCL12;CXCL12;CXCL12;CXCL12;CXCL12;CXCL12;CXCL12;
chr10:49674243-49674776	ARHGAP22;ARHGAP22;ARHGAP22;ARHGAP22;ARHGAP22;ARHGAP22
chr10:49731448-49732638	ARHGAP22;ARHGAP22;ARHGAP22;ARHGAP22;ARHGAP22
chr10:50602989-50606783	DRGX;;DRGX;DRGX
chr10:50822350-50822666	CHAT;CHAT;CHAT;CHAT;CHAT;CHAT;CHAT;CHAT;CHAT;CHAT;CHAT;CHAT;CHAT;CHAT;CHAT;CHAT;CHAT;CHAT;CHAT;CHAT;CHAT;CHAT;CHAT;CHAT;CHAT;CHAT;CHAT;CHAT
chr10:50887565-50887862	;C10orf53;C10orf53;C10orf53;C10orf53;C10orf53;C10orf53
chr10:50969658-50970605	OGDHL;OGDHL;OGDHL;OGDHL;OGDHL;OGDHL;OGDHL;OGDHL;OGDHL
chr10:52499392-52500021	;ASAH2B;ASAH2B;ASAH2B
chr10:52833539-52834752	PRKG1;PRKG1;PRKG1
chr10:54073989-54074827	PRKG1-AS1;;DKK1;DKK1;DKK1;DKK1;PRKG1-AS1
chr10:60935827-60937049	;PHYHIPL;PHYHIPL;PHYHIPL;PHYHIPL;CCHE1;PHYHIPL;CCHE1;PHYHIPL;PHYHIPL;PHYHIPL;PHYHIPL;PHYHIPL;PHYHIPL;CCHE1;PHYHIPL
chr10:63212495-63213009	TMEM26;TMEM26-AS1;TMEM26;TMEM26;TMEM26;TMEM26;TMEM26-AS1;TMEM26-AS1
chr10:64133789-64134420	;ZNF365;ZNF365;ZNF365;ZNF365;ZNF365;ZNF365;LOC283045;ZNF365;ZNF365;ZNF365;ZNF365;ZNF365;ZNF365;LOC283045;ZNF365;ZNF365;ZNF365;ZNF365;ZNF365;ZNF365
chr10:64574660-64578778	EGR2;EGR2;EGR2;EGR2;EGR2;EGR2;EGR2;EGR2;EGR2;EGR2;EGR2;EGR2;EGR2;EGR2;EGR2;EGR2;EGR2;EGR2;EGR2;
chr10:70320130-70320822	;TET1;TET1;TET1
chr10:71331449-71331691	;NEUROG3
chr10:71331926-71333392	NEUROG3;NEUROG3;NEUROG3
chr10:71337585-71338675
chr10:72200065-72201368	NODAL;
chr10:72432242-72432738	;ADAMTS14;ADAMTS14
chr10:73156164-73157954	;CDH23;CDH23;CDH23;CDH23;CDH23;CDH23;CDH23;CDH23;CDH23;CDH23;CDH23
chr10:7449376-7455339	SFMBT2;SFMBT2;SFMBT2;SFMBT2;SFMBT2;SFMBT2;
chr10:77155128-77169600	;ZNF503;ZNF503;ZNF503;C10orf41;ZNF503;ZNF503;ZNF503-AS2;ZNF503;ZNF503;C10orf41;ZNF503;ZNF503;C10orf41;ZNF503-AS2;ZNF503-AS2;ZNF503;ZNF503;ZNF503-AS2;C10orf41;ZNF503;C10orf41;ZNF503;ZNF503;ZNF503-AS2;ZNF503-AS2;ZNF503-AS2;ZNF503-AS2;ZNF503-AS2;ZNF503-AS2;C10orf41;C10orf41;ZNF503-AS2;ZNF503-AS2;ZNF503-AS2;ZNF503-AS2;ZNF503-AS2;ZNF503-AS2
chr10:79396095-79398495	KCNMA1;KCNMA1;KCNMA1;KCNMA1;KCNMA1;KCNMA1;KCNMA1;KCNMA1;KCNMA1;KCNMA1;KCNMA1;KCNMA1;KCNMA1;KCNMA1;KCNMA1;KCNMA1;KCNMA1;KCNMA1;KCNMA1;KCNMA1;KCNMA1;KCNMA1;KCNMA1;KCNMA1;KCNMA1;KCNMA1;KCNMA1;KCNMA1;KCNMA1;KCNMA1;KCNMA1;KCNMA1;KCNMA1;KCNMA1;KCNMA1;KCNMA1;KCNMA1;KCNMA1;KCNMA1;KCNMA1;KCNMA1;KCNMA1;KCNMA1;KCNMA1;KCNMA1;
chr10:79470962-79471425
chr10:8077829-8078378
chr10:8091374-8098329	;FLJ45983;FLJ45983;GATA3-AS1;GATA3-AS1;GATA3-AS1;GATA3-AS1;FLJ45983;GATA3;GATA3;FLJ45983;FLJ45983;GATA3;GATA3;GATA3;GATA3;FLJ45983;GATA3;GATA3
chr10:81664389-81665076
chr10:81892222-81892640	;PLAC9;PLAC9;PLAC9
chr10:82116202-82117120	DYDC1;DYDC1;DYDC1;DYDC2;DYDC2;DYDC2;DYDC1;DYDC1;DYDC2;DYDC2;DYDC2;DYDC2;DYDC2;DYDC2;DYDC1;DYDC1;DYDC1;DYDC2;DYDC2;DYDC2;DYDC2;DYDC2;DYDC2;DYDC2;DYDC1;DYDC2;DYDC1;DYDC2;DYDC2;DYDC2;DYDC2;DYDC1;DYDC1;DYDC2;DYDC2;DYDC2
chr10:83633820-83635729	;NRG3;NRG3;NRG3;NRG3;NRG3
chr10:85954199-85955303	;CDHR1;CDHR1;PCDH21
chr10:86300399-86300953
chr10:88022640-88023279	GRID1;MIR346;GRID1;GRID1;MIR346
chr10:88122924-88127364	GRID1;
chr10:90967555-90967900	;CH25H;CH25H;CH25H
chr10:91294947-91295925	SLC16A12;SLC16A12;SLC16A12;
chr10:91596974-91597792	;LINC00865
chr10:92616820-92618034	HTR7;HTR7;HTR7;HTR7;HTR7;HTR7;HTR7;HTR7;HTR7;
chr10:93392667-93393147	PPP1R3C;PPP1R3C;PPP1R3C;
chr10:94180315-94180754	MARK2P9;
chr10:94833272-94835256	CYP26A1;CYP26A1;CYP26A1;CYP26A1;CYP26A1;
chr10:95326229-95327108	;GPR120;FFAR4;FFAR4
chr10:98945062-98946239	SLIT1;SLIT1;ARHGAP19-SLIT1;SLIT1;SLIT1;
chr10:99789614-99791320	CRTAC1;CRTAC1;CRTAC1;
chr11:100999946-101000437	PGR;PGR;PGR;PGR;PGR;PGR;PGR;PGR;LOC101054525;PGR;PGR;PGR;PGR;PGR;PGR;PGR;PGR;PGR;LOC101054525;LOC101054525
chr11:104034536-104035058	PDGFD;PDGFD;PDGFD;PDGFD;PDGFD;PDGFD
chr11:105481126-105481422	;GRIA4;GRIA4;GRIA4;GRIA4;GRIA4;GRIA4;GRIA4;GRIA4;GRIA4;GRIA4;GRIA4;GRIA4;GRIA4;GRIA4;GRIA4;GRIA4;GRIA4;GRIA4;GRIA4;GRIA4;GRIA4;GRIA4;GRIA4;GRIA4;GRIA4;GRIA4;GRIA4;GRIA4;GRIA4;GRIA4;GRIA4;GRIA4;GRIA4;GRIA4
chr11:106888323-106890203	GUCY1A2;GUCY1A2;GUCY1A2
chr11:107461743-107462648	;ELMOD1;ELMOD1;ELMOD1;LOC643923;ELMOD1;ELMOD1;ELMOD1;ELMOD1;LOC643923;ELMOD1;ELMOD1;LOC643923;LOC643923;ELMOD1;ELMOD1;ELMOD1;ELMOD1;ELMOD1;ELMOD1;LOC643923;ELMOD1;LOC643923;ELMOD1;ELMOD1
chr11:107798958-107799980	;RAB39A;RAB39;RAB39;RAB39
chr11:109293519-109294983	C11orf87
chr11:110581839-110583883	ARHGAP20;ARHGAP20;ARHGAP20;ARHGAP20;ARHGAP20;ARHGAP20;ARHGAP20;ARHGAP20;ARHGAP20;ARHGAP20;ARHGAP20;ARHGAP20;
chr11:111383168-111383892	BTG4;BTG4;MIR34C;MIR34B;BTG4;BTG4;MIR34C;MIR34B;MIR34B;BTG4;MIR34C;BTG4;MIR34C;C11orf88;C11orf88
chr11:111385337-111385712	BTG4;C11orf88;C11orf88;MIR34C;C11orf88;C11orf88
chr11:111410932-111412199	LAYN;LAYN;LAYN;LAYN;LAYN;LAYN;LAYN;LAYN;LAYN;LAYN;LAYN;LAYN
chr11:112832524-112834490	;LOC101928847;NCAM1;NCAM1;NCAM1;NCAM1;NCAM1;NCAM1;NCAM1;NCAM1;LOC101928847;NCAM1;NCAM1;NCAM1;NCAM1;NCAM1;NCAM1;NCAM1;NCAM1;NCAM1;NCAM1;NCAM1;NCAM1;NCAM1;NCAM1;NCAM1;NCAM1
chr11:113345068-113346328	DRD2;DRD2;
chr11:113929633-113932190	;ZBTB16;ZBTB16;ZBTB16;ZBTB16;ZBTB16;ZBTB16
chr11:115630398-115631117	;LINC00900
chr11:117298981-117299215	;DSCAML1
chr11:117666634-117668141	DSCAML1;
chr11:119186947-119187894	MCAM;MIR6756;MCAM
chr11:119292689-119292891	THY1;THY1;THY1;USP2-AS1;
chr11:119293320-119293943	THY1;USP2-AS1;THY1;THY1;THY1;THY1;THY1;USP2-AS1;USP2-AS1
chr11:12029737-12030841	DKK3;DKK3;DKK3;DKK3;DKK3;DKK3;DKK3;DKK3;DKK3;DKK3;
chr11:120381877-120382935	;GRIK4
chr11:120434822-120435940	;GRIK4;GRIK4;GRIK4;GRIK4;GRIK4;GRIK4;GRIK4;GRIK4
chr11:122852411-122852699	BSX
chr11:122854930-122855582	BSX;
chr11:123065426-123066184	ASAM
chr11:123172454-123173104
chr11:123229125-123229472
chr11:124735069-124736465	;ROBO3;ROBO3;ROBO3
chr11:124738712-124739011	ROBO3
chr11:124932730-124933657	;SLC37A2;SLC37A2;SLC37A2;SLC37A2;SLC37A2;SLC37A2
chr11:125034896-125036426	PKNOX2-AS1;PKNOX2;PKNOX2;PKNOX2;PKNOX2
chr11:125365137-125366319	FEZ1;FEZ1;FEZ1;FEZ1;LOC403312;
chr11:126225355-126226073	;ST3GAL4;ST3GAL4;ST3GAL4-AS1;ST3GAL4;ST3GAL4;ST3GAL4
chr11:126870226-126870552	KIRREL3;KIRREL3;KIRREL3;KIRREL3;KIRREL3;KIRREL3;KIRREL3;KIRREL3;KIRREL3;KIRREL3;KIRREL3;KIRREL3;KIRREL3;KIRREL3;KIRREL3
chr11:126873091-126873809	KIRREL3;KIRREL3;KIRREL3;KIRREL3;KIRREL3;KIRREL3-AS3;;KIRREL3-AS3
chr11:128391712-128392611	ETS1;ETS1;ETS1;ETS1;ETS1;ETS1;ETS1;ETS1;LOC101929517;ETS1;ETS1
chr11:128560103-128560537	FLI1;;FLI1;FLI1
chr11:128562671-128565011	FLI1;FLI1;FLI1;FLI1;FLI1;FLI1;FLI1;FLI1;FLI1;SENCR;FLI1;SENCR;FLI1;FLI1;FLI1;FLI1
chr11:130297401-130298517	ADAMTS8;ADAMTS8;ADAMTS8;
chr11:132934059-132934291	OPCML
chr11:132952538-132953307	OPCML
chr11:133825337-133827457	IGSF9B;IGSF9B;IGSF9B;
chr11:133938850-133939681	JAM3;JAM3;JAM3
chr11:134145559-134147180	;GLB1L3;GLB1L3;GLB1L3
chr11:134281380-134282919	B3GAT1;B3GAT1;B3GAT1;B3GAT1;B3GAT1;B3GAT1;
chr11:1410119-1412346	;BRSK2;BRSK2;BRSK2;BRSK2;BRSK2
chr11:14993452-14993661	CALCA;CALCA;CALCA;CALCA;CALCA;CALCA;CALCA
chr11:14995128-14995908	CALCA;CALCA;CALCA;CALCA;CALCA;CALCA;CALCA;CALCA;CALCA;
chr11:15094957-15095872	;CALCB;CALCB;CALCB
chr11:15136058-15136545	;INSC;INSC;INSC;INSC;INSC;INSC
chr11:17497463-17498626	ABCC8;ABCC8;ABCC8;
chr11:1768979-1770712	HCCA2;LOC402778;IFITM10;HCCA2;LOC402778;LOC402778;HCCA2
chr11:17717505-17717767	;LOC102723330
chr11:17740789-17743779	;MYOD1;MYOD1;MYOD1
chr11:17756056-17758286	;KCNC1;KCNC1
chr11:18812572-18814079	PTPN5;PTPN5;PTPN5;PTPN5;PTPN5;PTPN5;PTPN5;PTPN5;PTPN5;PTPN5;PTPN5;PTPN5;PTPN5;PTPN5;PTPN5;PTPN5;PTPN5;PTPN5;PTPN5;PTPN5;PTPN5;PTPN5;
chr11:19366653-19368234	;NAV2
chr11:19733936-19735320	NAV2;NAV2;NAV2;NAV2;LOC100126784;LOC100126784;NAV2;NAV2;NAV2;NAV2;NAV2;NAV2;NAV2;NAV2;NAV2;NAV2;LOC100126784;NAV2;NAV2;NAV2;LOC100126784;NAV2;NAV2;NAV2;NAV2;LOC100126784;NAV2;LOC100126784;NAV2;NAV2;NAV2
chr11:20177608-20178824	;DBX1
chr11:20181200-20182325	DBX1
chr11:20184570-20185497	DBX1;
chr11:20622720-20623399	SLC6A5;SLC6A5;SLC6A5
chr11:20690579-20691845	;NELL1;NELL1;NELL1;NELL1;NELL1;NELL1
chr11:2158951-2162484	MIR483;INS-IGF2;IGF2;IGF2;IGF2;IGF2;IGF2;IGF2;IGF2;IGF2;INS-IGF2;IGF2;INS-IGF2;IGF2;IGF2;IGF2;IGF2;IGF2;IGF2;IGF2;INS-IGF2;IGF2;INS-IGF2;IGF2;IGF2;IGF2;IGF2;INS-IGF2;IGF2AS;IGF2;IGF2;IGF2AS;IGF2;INS-IGF2;IGF2;IGF2AS;IGF2;IGF2AS;IGF2;IGF2;IGF2;INS-IGF2;IGF2;IGF2-AS;IGF2-AS;IGF2AS;INS-IGF2;IGF2;IGF2;IGF2AS;IGF2AS;INS-IGF2;IGF2;IGF2;IGF2;IGF2AS;IGF2AS;INS-IGF2;IGF2;IGF2AS;IGF2;INS-IGF2;IGF2;IGF2-AS;…
chr11:2165135-2165672	IGF2AS;INS-IGF2;IGF2;IGF2;IGF2AS;IGF2AS;INS-IGF2;IGF2;IGF2AS;IGF2AS;INS-IGF2;INS-IGF2;IGF2;IGF2AS;INS-IGF2;IGF2;IGF2-AS;IGF2-AS;INS-IGF2
chr11:22362862-22363377	SLC17A6;SLC17A6;SLC17A6
chr11:24518224-24518738	LUZP2;LUZP2;LUZP2;LUZP2;LUZP2;LUZP2;LUZP2;LUZP2;LUZP2;LUZP2;LUZP2;LUZP2
chr11:27740644-27741236	BDNF;BDNF;BDNF;BDNF;BDNF;BDNF;BDNF;BDNF;BDNF;BDNF;BDNF
chr11:27743472-27744564	BDNF;BDNF;BDNF;BDNF;BDNF;BDNF;BDNF;BDNF;BDNF;BDNF;
chr11:30038522-30038823	KCNA4;KCNA4;KCNA4;
chr11:30606004-30608128	MPPED2;MPPED2;MPPED2
chr11:31831620-31839038	PAX6;PAX6;PAX6;PAX6;PAX6;PAX6;PAX6;PAX6;PAX6;PAX6;PAX6;PAX6;PAX6;PAX6;PAX6;PAX6;PAX6;PAX6;PAX6;PAX6;PAX6;PAX6;PAX6;PAX6;PAX6;PAX6;PAX6;PAX6;PAX6;PAX6;PAX6;PAX6;PAX6;PAX6;PAX6;PAX6;PAX6;PAX6;PAX6;PAX6;PAX6;PAX6;PAX6;PAX6;PAX6;PAX6;PAX6;PAX6;DKFZp686K1684;PAX6;PAX6
chr11:31839363-31839813	PAX6;PAX6;PAX6
chr11:31847132-31847958
chr11:3224524-3225077
chr11:32454874-32457311	WT1;WT1;WT1;WT1;WT1;WT1;WT1;WT1;WT1;WT1;WT1;WT1;WT1-AS;WT1-AS;WT1-AS;WT1-AS;WT1;WIT1;WT1;WT1;WT1;WT1;WT1;WT1;WIT1;WT1;WT1;WIT1;WT1;WT1;WT1;WT1;WT1;WT1;WT1;WT1-AS;WT1-AS;WT1-AS;WT1-AS;WT1;WT1;WT1;WT1-AS;WT1;WT1;WT1;WIT1;WT1;WT1;WT1;WT1
chr11:32459422-32459878	WT1-AS;WT1-AS;WT1-AS;WT1;WT1;WT1;WT1-AS;WT1-AS;WIT1;WT1;WT1;WT1;WT1;WIT1;WT1-AS;WT1-AS;WT1-AS;WT1-AS
chr11:33850451-33850970
chr11:33890357-33891495	LMO2;LMO2;LMO2;LMO2;LMO2;LMO2;LMO2;LMO2
chr11:35547139-35547396	PAMR1;PAMR1;PAMR1;PAMR1;PAMR1;PAMR1;
chr11:35639629-35641485	;FJX1;FJX1;FJX1
chr11:3601851-3602616
chr11:43568921-43569854
chr11:43596990-43597336
chr11:43600712-43601409
chr11:43602545-43603215	;MIR129-2
chr11:43963626-43966048	;C11orf96;LOC387763;LOC387763;LOC387763;C11orf96;C11orf96
chr11:44325657-44326517	ALX4
chr11:44330542-44331761	ALX4;ALX4;ALX4
chr11:44332314-44332757	ALX4
chr11:44337697-44338783
chr11:44341265-44341757
chr11:45168618-45169101	PRDM11;PRDM11;PRDM11;PRDM11
chr11:45376931-45377243	;LOC101928812;LOC101928812
chr11:45686160-45687495	CHST1;CHST1;CHST1;
chr11:45921387-45922167	MAPK8IP1
chr11:45923980-45924727	MAPK8IP1;;C11orf94
chr11:46410921-46414687	CHRM4;;AMBRA1
chr11:47615710-47616055	C1QTNF4;C1QTNF4;C1QTNF4;
chr11:57414400-57414664	;YPEL4;YPEL4;YPEL4
chr11:58672851-58673288
chr11:60718428-60718888	SLC15A3;SLC15A3;
chr11:61347808-61349038	SYT7;SYT7;SYT7;SYT7
chr11:61582573-61584728	FADS1;FADS1;MIR1908;MIR1908;FADS1;FADS2;MIR1908;FADS2;FADS1;MIR1908;FADS2;FADS2;FADS1;MIR1908;FADS2;FADS1;FADS2;FADS1;FADS2;FADS2;
chr11:61594996-61596710	FADS2;FADS2;FADS2;FADS2;FADS2;FADS2
chr11:61722744-61723483	BEST1;BEST1;BEST1;BEST1;BEST1;BEST1;BEST1;BEST1;BEST1;BEST1;BEST1;BEST1;BEST1;BEST1;BEST1;BEST1;BEST1;BEST1;BEST1
chr11:6281076-6281307	;CCKBR;CCKBR;CCKBR
chr11:63766058-63768666	OTUB1;OTUB1;MACROD1
chr11:63803375-63804365	MACROD1
chr11:64405451-64406006	NRXN2;NRXN2;NRXN2
chr11:64409877-64411253	NRXN2;NRXN2;NRXN2;NRXN2;NRXN2;NRXN2;NRXN2;NRXN2;NRXN2
chr11:64480199-64481344	NRXN2;NRXN2
chr11:64490493-64491146	NRXN2;NRXN2;NRXN2;NRXN2;NRXN2;NRXN2;RASGRP2;RASGRP2;RASGRP2
chr11:64509433-64513826	RASGRP2;RASGRP2;RASGRP2;RASGRP2;RASGRP2;RASGRP2;RASGRP2;RASGRP2;RASGRP2;RASGRP2;PYGM;PYGM;PYGM;PYGM
chr11:65325081-65326209	LTBP3;LTBP3;LTBP3;LTBP3;LTBP3;LTBP3;LTBP3;LTBP3;LTBP3;LTBP3;LTBP3;LTBP3;LTBP3;
chr11:65601069-65601551	;SNX32;SNX32;SNX32
chr11:65639835-65641374	EFEMP2;EFEMP2;EFEMP2;
chr11:66024910-66026253	;KLC2;KLC2;KLC2;KLC2;KLC2;KLC2;KLC2;KLC2;KLC2;KLC2;KLC2;KLC2;KLC2;KLC2;KLC2;KLC2;KLC2;KLC2;KLC2
chr11:66188130-66189397	;NPAS4;NPAS4;NPAS4
chr11:66335575-66336151	CTSF;CTSF;CTSF;
chr11:6676496-6677096	DCHS1;
chr11:69517840-69519929	FGF19;FGF19;FGF19;
chr11:69588826-69590546	;FGF4;FGF4;FGF4
chr11:69632033-69634710	FGF3;FGF3;FGF3;
chr11:69706778-69707017
chr11:71350345-71350998
chr11:71954816-71955659	PHOX2A;PHOX2A;PHOX2A;
chr11:72295167-72295875	PDE2A;PDE2A;PDE2A;PDE2A
chr11:72301302-72301746	PDE2A;PDE2A;PDE2A;PDE2A
chr11:72353222-72354358	PDE2A;PDE2A;PDE2A;PDE2A;PDE2A;PDE2A;PDE2A;PDE2A;PDE2A;PDE2A;PDE2A
chr11:7272757-7274235	;SYT9;SYT9;SYT9
chr11:74022428-74022703	LOC101928580;P4HA3;P4HA3;P4HA3;P4HA3;P4HA3;P4HA3;P4HA3;LOC101928580;
chr11:74442260-74442874	CHRDL2;CHRDL2;CHRDL2;
chr11:74951647-74953491	;TPBGL
chr11:75378416-75379882	MAP6;MAP6;
chr11:79148358-79152200	ODZ4;TENM4;ODZ4;ODZ4;
chr11:8040409-8041558	;CASC23
chr11:8102358-8102913	TUB;TUB;TUB;TUB;TUB;TUB
chr11:82443435-82444976	;FAM181B;FAM181B;FAM181B
chr11:8284102-8285032	LMO1;LMO1;LMO1;LMO1;LMO1;LMO1
chr11:9025095-9026315	NRIP3;NRIP3;NRIP3;
chr11:9112461-9113459	SCUBE2;SCUBE2;SCUBE2;SCUBE2;SCUBE2;SCUBE2;SCUBE2;SCUBE2;FLJ46111;FLJ46111
chr11:91957635-91960290
chr11:93063598-93064076	;CCDC67;CCDC67;CCDC67
chr11:94134226-94134848	GPR83;GPR83;GPR83;
chr11:94501366-94502696	;AMOTL1;AMOTL1;AMOTL1
chr11:98891543-98891821	;CNTN5;CNTN5;CNTN5;CNTN5;CNTN5
chr12:101109863-101111622
chr12:101603387-101603933	SLC5A8;SLC5A8;SLC5A8;
chr12:102036253-102036461	MYBPC1;MYBPC1;MYBPC1;MYBPC1
chr12:103218120-103218688	;LINC00485
chr12:103351579-103352695	ASCL1;ASCL1;ASCL1;
chr12:103359248-103359629
chr12:103889148-103889843	C12orf42;C12orf42;C12orf42;C12orf42;C12orf42;C12orf42;C12orf42;C12orf42;C12orf42;C12orf42;
chr12:104609397-104610172	;TXNRD1
chr12:104697348-104697984	TXNRD1;TXNRD1;TXNRD1;TXNRD1;TXNRD1;EID3;TXNRD1;TXNRD1;TXNRD1;TXNRD1;TXNRD1;TXNRD1;TXNRD1;TXNRD1;TXNRD1;TXNRD1;EID3;TXNRD1;TXNRD1;EID3;TXNRD1;TXNRD1;TXNRD1;EID3;TXNRD1;TXNRD1;EID3;TXNRD1;TXNRD1;TXNRD1;TXNRD1;TXNRD1
chr12:104850253-104852395	;CHST11;CHST11;CHST11
chr12:106974412-106974951
chr12:106975195-106975714	;RFX4;RFX4;LOC100287944;RFX4;RFX4;LOC100287944
chr12:106977388-106977713	RFX4;RFX4;RFX4
chr12:107711603-107714107	;BTBD11;BTBD11;BTBD11
chr12:108237437-108238721
chr12:109251205-109251586	SSH1;SSH1;SSH1;SSH1;SSH1;SSH1;
chr12:111471061-111471578	;CUX2
chr12:111471960-111473546	CUX2;CUX2;CUX2
chr12:111474953-111475242	CUX2
chr12:113013099-113013529
chr12:113494389-113495534	;DTX1;DTX1;DTX1
chr12:113900750-113906442	;LHX5
chr12:113908887-113910681	LHX5;LHX5-AS1;LHX5;LHX5;LHX5;LHX5;LHX5;LHX5-AS1;LHX5;LHX5-AS1
chr12:113913615-113914322
chr12:113916433-113916717
chr12:113917394-113918107
chr12:114843022-114843610	TBX5;TBX5;TBX5;TBX5;TBX5;TBX5;TBX5
chr12:114878143-114879155
chr12:114885105-114885418
chr12:114886354-114886579
chr12:115135925-115136350
chr12:11653232-11653775
chr12:117318708-117319521	HRK;HRK;HRK;
chr12:117319820-117320053	HRK;
chr12:117798076-117799448	NOS1;NOS1;NOS1;
chr12:119418591-119418834	;SRRM4
chr12:119419105-119419810	SRRM4;SRRM4;SRRM4
chr12:120031494-120033212	;TMEM233;TMEM233;TMEM233
chr12:122016170-122017693	KDM2B;KDM2B;KDM2B;KDM2B;KDM2B;
chr12:122356315-122356853	PSMD9;PSMD9;PSMD9;PSMD9;PSMD9;PSMD9;PSMD9;WDR66;WDR66;PSMD9;WDR66;WDR66;WDR66;WDR66
chr12:122687800-122689106	LRRC43;LRRC43;B3GNT4;LRRC43;LRRC43;LRRC43;B3GNT4;LRRC43;B3GNT4;B3GNT4;B3GNT4;DIABLO;DIABLO;DIABLO;DIABLO
chr12:126675561-126676195
chr12:128850549-128850755	TMEM132C
chr12:129337870-129338653	GLT1D1
chr12:130387609-130389139	TMEM132D;TMEM132D;TMEM132D;
chr12:130526915-130527117	LOC100190940;
chr12:130645327-130648988	;FZD10;FZD10-AS1;FZD10;FZD10;FZD10
chr12:131199824-131200157
chr12:131200509-131200726
chr12:13154088-13154866	HTR7P1;HEBP1;HTR7P;HEBP1;HTR7P1;HTR7P
chr12:132312439-132315739	;MMP17
chr12:132689880-132690197	GALNT9;GALNT9;GALNT9
chr12:132905449-132906206	GALNT9;GALNT9;GALNT9;LOC101928416;GALNT9;GALNT9;LOC101928416
chr12:132968012-132969204
chr12:133194868-133195544	;P2RX2;P2RX2;P2RX2;P2RX2;P2RX2;P2RX2;P2RX2;P2RX2;P2RX2;P2RX2;P2RX2;P2RX2;P2RX2;P2RX2
chr12:133463807-133464858	CHFR;CHFR;CHFR;CHFR;CHFR;CHFR;CHFR;CHFR;CHFR;CHFR;LOC101928530;
chr12:133484658-133485739
chr12:133532642-133532979	ZNF605;ZNF605;ZNF605;ZNF605;ZNF605;
chr12:133757946-133758188	;ZNF268;ZNF268;ZNF268;ZNF268;ZNF268;ZNF268;ZNF268;ZNF268;ZNF268;ZNF268;ZNF268;ZNF268;ZNF268;ZNF268;ZNF268;ZNF268;ZNF268;ZNF268;ZNF268;ZNF268;ZNF268;ZNF268;ZNF268;ZNF268;ZNF268;ZNF268;ZNF268
chr12:14134626-14135242	GRIN2B;GRIN2B;GRIN2B;
chr12:14927291-14928023	H2AFJ;H2AFJ;H2AFJ;H2AFJ;H2AFJ
chr12:15475318-15475901	;PTPRO;PTPRO;PTPRO;PTPRO;PTPRO;PTPRO
chr12:1639033-1640750
chr12:175666-176400	IQSEC3
chr12:186863-187610	IQSEC3;IQSEC3;IQSEC3
chr12:2017133-2018161	CACNA2D4
chr12:20521616-20523122	;PDE3A
chr12:2163289-2163548	CACNA1C;CACNA1C;CACNA1C;CACNA1C;CACNA1C;CACNA1C;CACNA1C;CACNA1C;CACNA1C;CACNA1C;CACNA1C;CACNA1C;CACNA1C;CACNA1C;CACNA1C;CACNA1C;CACNA1C;CACNA1C;CACNA1C;CACNA1C;CACNA1C;CACNA1C;CACNA1C;CACNA1C;CACNA1C;CACNA1C;CACNA1C;CACNA1C;CACNA1C;CACNA1C;CACNA1C;CACNA1C;CACNA1C;CACNA1C;CACNA1C;CACNA1C;CACNA1C;CACNA1C;CACNA1C;CACNA1C;CACNA1C;CACNA1C;CACNA1C;CACNA1C;CACNA1C;CACNA1C;CACNA1C;CACNA1C;CACNA1C;CACNA1C…
chr12:21680408-21680982	C12orf39;SPX;SPX;SPX
chr12:22486835-22488666	ST8SIA1;ST8SIA1;ST8SIA1;ST8SIA1;ST8SIA1;ST8SIA1;ST8SIA1;
chr12:24714956-24716243	SOX5;SOX5;SOX5;;C12orf67
chr12:25101607-25102073	BCAT1;BCAT1;BCAT1;BCAT1;BCAT1;BCAT1;BCAT1;BCAT1;BCAT1;BCAT1;BCAT1;BCAT1;
chr12:28123023-28123773	PTHLH;PTHLH;PTHLH;PTHLH;PTHLH;PTHLH;PTHLH;PTHLH;PTHLH;PTHLH;PTHLH;PTHLH;PTHLH;PTHLH;PTHLH;PTHLH;PTHLH;PTHLH;PTHLH;PTHLH
chr12:28127890-28128575
chr12:2903389-2905189	;FKBP4;FKBP4;FKBP4
chr12:29935995-29937433	TMTC1;TMTC1;TMTC1;
chr12:30353915-30354612
chr12:31079243-31079878	;TSPAN11
chr12:3308812-3310270	TSPAN9;TSPAN9
chr12:34493973-34496968
chr12:3599966-3603008	;THCAT155;PRMT8;PRMT8;PRMT8;PRMT8;PRMT8
chr12:39299248-39299629	CPNE8;CPNE8;CPNE8
chr12:39300469-39300680	CPNE8;
chr12:40618355-40618913	LRRK2
chr12:41086522-41087102	;CNTN1;CNTN1;CNTN1;CNTN1;CNTN1;CNTN1
chr12:41582155-41582975	PDZRN4
chr12:4273819-4274491
chr12:42982832-42983881	PRICKLE1;
chr12:42984087-42984380	PRICKLE1
chr12:45269830-45270835	NELL2;NELL2;NELL2;NELL2;NELL2;NELL2;NELL2;NELL2;NELL2;NELL2;NELL2;NELL2;NELL2;NELL2;NELL2;NELL2;NELL2;NELL2;NELL2;NELL2;NELL2;NELL2;NELL2;NELL2;NELL2
chr12:45444202-45445386	DBX2;DBX2;DBX2;
chr12:48397889-48398731	COL2A1;COL2A1;COL2A1;COL2A1;COL2A1;COL2A1;
chr12:48577361-48578574	;C12orf68;CCDC184;C12orf68;C12orf68
chr12:48591977-48592785	;OR10AD1
chr12:49371690-49375550	;WNT1;WNT1;WNT1
chr12:49483601-49484255	;DHH
chr12:49485766-49485977	DHH
chr12:49688873-49691360	;LOC101927267;PRPH;LOC101927267;PRPH;PRPH;PRPH
chr12:50016973-50017466	;PRPF40B;PRPF40B;PRPF40B
chr12:5018585-5021171	;KCNA1;KCNA1;KCNA1
chr12:52257744-52258128
chr12:52400467-52401696	;GRASP;GRASP;GRASP;GRASP;GRASP;GRASP;GRASP;GRASP;GRASP;GRASP
chr12:53107912-53108471
chr12:54132148-54132353
chr12:54332805-54333731	;HOXC13;HOXC13-AS;HOXC13;HOXC13;HOXC13
chr12:54402682-54403347	HOXC8;HOXC8;HOXC8
chr12:54447744-54448091	HOXC4;HOXC4
chr12:54611595-54612038
chr12:54811981-54812202	ITGA5;LOC102724050;LOC102724050;ITGA5
chr12:54812702-54813191	ITGA5;ITGA5;ITGA5;LOC102724050;ITGA5;LOC102724050;LOC102724050;ITGA5;LOC102724050;LOC102724050;LOC102724050;;LOC102724050;LOC102724050;LOC102724050
chr12:5541210-5542973	NTF3;NTF3;NTF3
chr12:57618769-57619402	NXPH4;
chr12:57943662-57943926	DCTN2;DCTN2;DCTN2;DCTN2;KIF5A;KIF5A;KIF5A
chr12:58003880-58004249	DTX3;DTX3;DTX3;DTX3;DTX3;DTX3;DTX3;ARHGEF25;GEFT;DTX3;DTX3;GEFT;GEFT;GEFT;GEFT;GEFT;GEFT;ARHGEF25;ARHGEF25;ARHGEF25
chr12:58004982-58005351	GEFT;GEFT;ARHGEF25;ARHGEF25;ARHGEF25;GEFT;GEFT;GEFT;ARHGEF25;ARHGEF25;ARHGEF25;ARHGEF25;ARHGEF25;ARHGEF25
chr12:58014708-58015697	SLC26A10;SLC26A10;SLC26A10;LOC101927583;SLC26A10
chr12:58025661-58027056	B4GALNT1;B4GALNT1;B4GALNT1;B4GALNT1;B4GALNT1;B4GALNT1;B4GALNT1;B4GALNT1;B4GALNT1;B4GALNT1;B4GALNT1;
chr12:58130870-58132047	AGAP2;AGAP2;AGAP2
chr12:58132478-58132734	AGAP2;AGAP2;AGAP2
chr12:59989651-59990507	;SLC16A7;SLC16A7;SLC16A7;SLC16A7;SLC16A7;SLC16A7
chr12:63543636-63544967	AVPR1A;AVPR1A;AVPR1A
chr12:64061836-64062774	DPY19L2;DPY19L2;DPY19L2
chr12:64784010-64784664	C12orf56;C12orf56;
chr12:65218245-65219143	;TBC1D30
chr12:65514878-65515863	WIF1;WIF1;WIF1;
chr12:65672391-65673250	;MSRB3;MSRB3;MSRB3;MSRB3;MSRB3;MSRB3
chr12:66122788-66123328
chr12:66582695-66583345	;IRAK3;IRAK3;IRAK3;IRAK3;IRAK3;IRAK3
chr12:6809214-6809816	C12orf53;PIANP;PIANP;PIANP;C12orf53;C12orf53;PIANP;PIANP;
chr12:69327021-69327532	CPM;CPM;CPM;CPM
chr12:72665683-72667551	TRHDE-AS1;TRHDE-AS1;LOC283392;TRHDE;LOC283392;TRHDE;TRHDE-AS1;TRHDE-AS1;LOC283392;LOC283392;TRHDE;TRHDE-AS1;TRHDE-AS1;TRHDE;TRHDE
chr12:75601081-75601752	KCNC2;KCNC2;KCNC2;KCNC2;KCNC2;KCNC2;KCNC2;KCNC2;KCNC2
chr12:76741909-76742286	BBS10;BBS10;BBS10;
chr12:77718453-77719440
chr12:81330608-81331514	LIN7A;LIN7A;MIR618;MIR618;LIN7A;LIN7A;LIN7A;
chr12:8171336-8171790
chr12:82152320-82152674	PPFIA2;PPFIA2;PPFIA2;PPFIA2;PPFIA2;PPFIA2;PPFIA2;PPFIA2;PPFIA2;PPFIA2;PPFIA2;PPFIA2;PPFIA2;PPFIA2;PPFIA2;
chr12:85305200-85305422	SLC6A15;SLC6A15;SLC6A15
chr12:85305663-85305876	SLC6A15;SLC6A15;SLC6A15
chr12:85306282-85306829	SLC6A15;SLC6A15;SLC6A15;SLC6A15;SLC6A15;SLC6A15;SLC6A15;SLC6A15;SLC6A15;
chr12:8542555-8543334	LOC389634
chr12:8548855-8549512
chr12:85673878-85674700	;ALX1
chr12:8849963-8851403	;RIMKLB;RIMKLB;RIMKLB;RIMKLB;RIMKLB;RIMKLB;RIMKLB;RIMKLB;RIMKLB;RIMKLB
chr12:94541727-94544000	;PLXNC1
chr12:95266832-95267785
chr12:96252020-96252246	;SNRPF
chr12:96883286-96883737	;CFAP54
chr13:100547172-100547431	CLYBL;
chr13:100608122-100609686	;LOC101927437
chr13:100611862-100612278	;LOC101927437
chr13:100637112-100637472	ZIC2
chr13:102068116-102069258	NALCN;
chr13:102568425-102569495	FGF14;FGF14;FGF14
chr13:103046680-103047226	FGF14-IT1;FGF14;FGF14
chr13:103052361-103052944	FGF14;FGF14;FGF14
chr13:108518334-108518633	FAM155A
chr13:108519292-108521063	FAM155A;FAM155A;FAM155A;
chr13:108867107-108867364	LIG4;LIG4;LIG4;LIG4;LIG4;LIG4;LIG4
chr13:110434466-110440180	IRS2;IRS2;IRS2;
chr13:110960924-110961143	COL4A1;COL4A2;COL4A2
chr13:112709884-112712665
chr13:112726281-112728419	SOX1;SOX1;;LINC00403
chr13:112760865-112761113	;LINC00403;LINC00403
chr13:112817816-112818939
chr13:112984966-112985733	;LINC01044
chr13:112997192-112997717
chr13:20138855-20139323
chr13:20735043-20736157	GJA3;GJA3;GJA3;
chr13:20766208-20767779	GJB2;GJB2;GJB2;
chr13:22243259-22245362	;FGF9;FGF9;FGF9
chr13:23489630-23490058
chr13:23500589-23501398
chr13:23733808-23734816
chr13:24902292-24902696	;LINC00566
chr13:25115604-25116429
chr13:25254393-25255093	;ATP12A;ATP12A;ATP12A;ATP12A;ATP12A;ATP12A;ATP12A
chr13:25319668-25322255
chr13:25620937-25621554
chr13:25743998-25746127	;AMER2;AMER2;AMER2;FAM123A;FAM123A;FAM123A;AMER2;AMER2;FAM123A;FAM123A;FAM123A;FAM123A;FAM123A;FAM123A;AMER2;AMER2;LINC00463
chr13:25874994-25876200	;NUPL1;NUPL1;NUPL1;NUPL1;NUPL1;NUPL1
chr13:25945993-25946953	;ATP8A2;ATP8A2;ATP8A2
chr13:26624725-26626265	SHISA2;
chr13:27131568-27132677	;WASF3;WASF3;WASF3
chr13:27334226-27335205	GPR12;GPR12;GPR12;
chr13:28363743-28364269
chr13:28366549-28368505	GSX1;GSX1;GSX1;
chr13:28551514-28552973	;PRHOXNB
chr13:28554427-28555065	PRHOXNB
chr13:28674227-28675170	FLT3;FLT3;FLT3;
chr13:29106576-29107254
chr13:29292670-29293329	SLC46A3;SLC46A3;SLC46A3;SLC46A3;SLC46A3;SLC46A3;
chr13:29393783-29394898
chr13:31480272-31481105	;MEDAG;TEX26-AS1;C13orf33;C13orf33;C13orf33
chr13:33589928-33591428	KL
chr13:36705040-36705707	DCLK1;DCLK1;DCLK1;
chr13:36871667-36872059	C13orf38;C13orf38;C13orf38;C13orf38;C13orf38;C13orf38;CCDC169;CCDC169;CCDC169;CCDC169;CCDC169;CCDC169-SOHLH2;CCDC169;CCDC169;C13orf38;C13orf38;C13orf38;C13orf38;C13orf38;C13orf38;C13orf38;C13orf38;C13orf38;C13orf38;C13orf38;C13orf38;CCDC169;CCDC169;CCDC169;CCDC169;CCDC169;CCDC169;CCDC169-SOHLH2;CCDC169;SPG20;SPG20;SPG20;SPG20
chr13:36919737-36921004	SPG20;SPG20;SPG20;SPG20;SPG20;SPG20;SPG20;SPG20;SPG20;SPG20;SPG20;SPG20;SPG20;SPG20;SPG20;SPG20;SPG20;SPG20;SPG20;SPG20-AS1;SPG20-AS1;SPG20
chr13:37005581-37006453	;CCNA1;CCNA1;CCNA1;CCNA1;CCNA1;CCNA1;CCNA1;CCNA1;CCNA1;CCNA1;CCNA1;CCNA1
chr13:37247949-37248463	;C13orf36;SERTM1;C13orf36;C13orf36
chr13:38443682-38444228	TRPC4;TRPC4;TRPC4;TRPC4;TRPC4;TRPC4;TRPC4;TRPC4;TRPC4;TRPC4;TRPC4;TRPC4;TRPC4;TRPC4;TRPC4;TRPC4;TRPC4;TRPC4
chr13:40176849-40177576	LHFP;LHFP;LHFP;
chr13:42030913-42032667	;C13orf15;RGCC;C13orf15;C13orf15;RGCC;RGCC
chr13:44359858-44361696	ENOX1;ENOX1;ENOX1;
chr13:46960684-46961670	C13orf18;KIAA0226L;KIAA0226L;KIAA0226L;KIAA0226L;KIAA0226L;KIAA0226L;KIAA0226L;KIAA0226L;KIAA0226L;KIAA0226L;KIAA0226L;KIAA0226L;KIAA0226L;KIAA0226L;KIAA0226L;KIAA0226L;KIAA0226L;KIAA0226L;KIAA0226L;KIAA0226L;C13orf18;C13orf18;
chr13:49794125-49795542	;MLNR
chr13:50070022-50070719	SETDB2;SETDB2;PHF11;PHF11;PHF11;PHF11;PHF11;PHF11
chr13:53419897-53422872	;PCDH8;PCDH8;PCDH8;PCDH8;PCDH8;PCDH8
chr13:58206526-58208930	PCDH17;PCDH17;PCDH17
chr13:67804593-67805459	PCDH9;PCDH9;PCDH9;PCDH9;PCDH9;PCDH9;
chr13:77459322-77461099	KCTD12;KCTD12;KCTD12;
chr13:78492425-78493382	EDNRB;EDNRB;EDNRB;EDNRB;EDNRB;EDNRB;EDNRB;EDNRB;EDNRB;EDNRB;EDNRB
chr13:79175610-79177985	POU4F1;POU4F1;POU4F1;POU4F1;RNF219-AS1;RNF219-AS1
chr13:79182859-79183880
chr13:84453664-84453897	;SLITRK1;SLITRK1;SLITRK1
chr13:88323569-88324640	MIR4500HG;;SLITRK5
chr13:88326600-88326919	SLITRK5;SLITRK5;SLITRK5
chr13:88329394-88329885	SLITRK5;
chr13:92051153-92051716	;GPC5;GPC5;GPC5
chr13:93879245-93880877	;GPC6;GPC6;GPC6
chr13:95363152-95366051	SOX21;SOX21;SOX21;SOX21;SOX21-AS1;SOX21;
chr13:95619883-95620977
chr13:96204691-96205496	CLDN10;CLDN10;CLDN10;CLDN10;CLDN10;CLDN10;CLDN10;CLDN10;CLDN10
chr13:96293606-96294603	DZIP1;DZIP1
chr13:96296143-96297059	DZIP1;DZIP1;DZIP1;DZIP1;DZIP1;DZIP1;
chr13:96742138-96744162	;HS6ST3;HS6ST3;HS6ST3
chr14:100196443-100197077	CYP46A1;
chr14:100259160-100259542	;EML1;EML1;EML1;EML1;EML1;EML1
chr14:100437381-100438863
chr14:101033876-101035229	BEGAIN;BEGAIN;BEGAIN;BEGAIN;BEGAIN;BEGAIN
chr14:101192851-101193499	;DLK1;DLK1;DLK1
chr14:102025989-102031567	DIO3OS;;DIO3;DIO3;MIR1247;MIR1247;DIO3;DIO3;DIO3;MIR1247;DIO3;DIO3
chr14:102247660-102248279	PPP2R5C;PPP2R5C
chr14:103522988-103524431	CDC42BPB;CDC42BPB;CDC42BPB;
chr14:103550445-103550919
chr14:103745232-103746271
chr14:103987063-103989796	CKB;CKB;CKB
chr14:104552012-104552478	;ASPG
chr14:104601959-104605672	;KIF26A
chr14:104927441-104928653
chr14:105070518-105071463	TMEM179;TMEM179;TMEM179;
chr14:105309690-105310500
chr14:105992499-105996414	TMEM121;
chr14:21100838-21101043
chr14:23821087-23822106	SLC22A17;SLC22A17;SLC22A17;SLC22A17;SLC22A17;SLC22A17;SLC22A17;SLC22A17;SLC22A17;SLC22A17;SLC22A17;SLC22A17;SLC22A17;SLC22A17;SLC22A17;SLC22A17;SLC22A17;SLC22A17;SLC22A17;SLC22A17;SLC22A17;SLC22A17;SLC22A17;;EFS;EFS
chr14:24044886-24046760	JPH4;JPH4;JPH4;JPH4;JPH4;JPH4;JPH4;JPH4;JPH4
chr14:24803678-24804353	ADCY4;ADCY4;ADCY4;ADCY4;ADCY4;ADCY4;ADCY4;ADCY4;ADCY4;RIPK3;RIPK3;ADCY4;ADCY4;ADCY4;RIPK3
chr14:27066313-27066578	NOVA1;NOVA1;NOVA1;NOVA1;NOVA1;NOVA1;NOVA1;NOVA1;NOVA1;
chr14:29243403-29243763	C14orf23;C14orf23;LINC01551;LINC01551
chr14:29247324-29247624	C14orf23;C14orf23
chr14:30396210-30397420	PRKD1;PRKD1;PRKD1;
chr14:31343355-31344757	COCH;COCH;COCH;COCH;COCH;COCH;COCH;LOC100506071
chr14:32672536-32672915	;RNU6-2
chr14:33402094-33404079	;NPAS3;NPAS3;NPAS3;NPAS3
chr14:35183385-35184196	CFL2;CFL2;CFL2;CFL2;CFL2;CFL2;CFL2;CFL2;CFL2;CFL2;CFL2;CFL2;CFL2;CFL2;CFL2;CFL2;CFL2;CFL2;
chr14:36002598-36005013	;INSM2;INSM2;INSM2
chr14:36974548-36975425	SFTA3
chr14:36983440-36983738	SFTA3;SFTA3;SFTA3
chr14:36986362-36990576	;NKX2-1;NKX2-1;NKX2-1;NKX2-1;NKX2-1-AS1;NKX2-1;NKX2-1;NKX2-1;NKX2-1-AS1;NKX2-1;NKX2-1;NKX2-1;NKX2-1-AS1;NKX2-1;NKX2-1;NKX2-1-AS1;NKX2-1;NKX2-1
chr14:36993488-36994488
chr14:37049333-37051726	;NKX2-8;NKX2-8;NKX2-8
chr14:37116188-37117628
chr14:37125219-37125661	;PAX9
chr14:37131181-37132785	PAX9
chr14:37666686-37667493	;MIPOL1;MIPOL1;MIPOL1;MIPOL1;MIPOL1;MIPOL1;MIPOL1;MIPOL1;MIPOL1;MIPOL1;MIPOL1;MIPOL1
chr14:42075858-42076329	;LRFN5;LRFN5;LRFN5
chr14:51410614-51411464	PYGL;PYGL;PYGL;PYGL;PYGL;PYGL;
chr14:51560116-51562487	TRIM9;TRIM9;TRIM9;TRIM9;TRIM9;TRIM9;
chr14:52534581-52536722	NID2;NID2;NID2;
chr14:52734207-52735486	;PTGDR;PTGDR;PTGDR
chr14:53417108-53418339	FERMT2;FERMT2;FERMT2;
chr14:60097208-60097553	RTN1;RTN1;RTN1;RTN1;RTN1;RTN1;RTN1;RTN1;RTN1
chr14:60336951-60337461	RTN1;RTN1;RTN1;
chr14:60981523-60982636
chr14:61114102-61116552	SIX1;SIX1;SIX1;
chr14:61123613-61124613
chr14:62279476-62280019
chr14:62583679-62584279	;FLJ43390;LINC00643
chr14:65006874-65009197	HSPA2;HSPA2;HSPA2;HSPA2;HSPA2;LOC102723809
chr14:69726250-69728393	;GALNT16;GALNT16;GALNTL1;GALNTL1;GALNT16;GALNT16;GALNT16;GALNT16;GALNTL1;GALNTL1;GALNTL1;GALNTL1
chr14:70014543-70014993
chr14:70038108-70040302	;CCDC177;C14orf162
chr14:70041213-70041662	;CCDC177
chr14:70345943-70346527	;SMOC1;SMOC1;SMOC1;SMOC1;SMOC1;SMOC1
chr14:70655095-70656077	SLC8A3;SLC8A3;SLC8A3;SLC8A3;SLC8A3;SLC8A3;SLC8A3;SLC8A3;SLC8A3;SLC8A3;SLC8A3;SLC8A3;SLC8A3;SLC8A3;SLC8A3;SLC8A3;SLC8A3;
chr14:72398664-72399554	;RGS6;RGS6;RGS6;RGS6;RGS6;RGS6;RGS6;RGS6;RGS6;RGS6;RGS6;RGS6;RGS6;RGS6;RGS6;RGS6;RGS6;RGS6;RGS6;RGS6;RGS6;RGS6;RGS6;RGS6;RGS6;RGS6;RGS6;RGS6;RGS6;RGS6;RGS6;RGS6;RGS6;RGS6;RGS6;RGS6;RGS6;RGS6;RGS6;RGS6;RGS6;RGS6
chr14:73712288-73712911	PAPLN;PAPLN;PAPLN
chr14:74180518-74181264	;PNMA1;PNMA1;PNMA1;PNMA1;C14orf43;C14orf43
chr14:74724228-74725374	VSX2
chr14:74892466-74893184	SYNDIG1L;TMEM90A;TMEM90A;TMEM90A;
chr14:75077317-75079596	LTBP2;LTBP2;LTBP2;
chr14:76604999-76605268
chr14:76819145-76819379
chr14:76842506-76843846	ESRRB
chr14:77227569-77228691	;VASH1;VASH1;VASH1
chr14:77605885-77608304	ZDHHC22;ZDHHC22;ZDHHC22;
chr14:77648108-77648328	;TMEM63C;TMEM63C;TMEM63C
chr14:77736733-77737772	NGB;NGB;NGB;;POMT2
chr14:77964571-77965670	ISM2;ISM2;
chr14:79745153-79746059	NRXN3;NRXN3;NRXN3;NRXN3;NRXN3;NRXN3;NRXN3;NRXN3;NRXN3;NRXN3;NRXN3;NRXN3;NRXN3;NRXN3;NRXN3;NRXN3;NRXN3;NRXN3;NRXN3;NRXN3;NRXN3;NRXN3;NRXN3;NRXN3
chr14:81421294-81421561	;TSHR;TSHR;TSHR;TSHR;TSHR;TSHR;TSHR;TSHR;TSHR
chr14:85996494-85996958	;FLRT2;FLRT2;FLRT2
chr14:88792904-88793324	KCNK10;KCNK10;KCNK10;
chr14:90526696-90528951	;KCNK13;KCNK13;KCNK13
chr14:91282227-91282757	TTC7B;
chr14:92789494-92790712	SLC24A4;SLC24A4;SLC24A4;SLC24A4;SLC24A4
chr14:93389245-93389899	;CHGA;CHGA;CHGA;CHGA;CHGA;CHGA;CHGA
chr14:94253952-94255733	PRIMA1;
chr14:94405235-94406170	ASB2;ASB2;ASB2;ASB2;ASB2;ASB2;ASB2
chr14:95234612-95236569	;GSC
chr14:95240083-95240341
chr14:96342209-96343570	;TUNAR
chr14:96505311-96506402	C14orf132;C14orf132;C14orf132;C14orf132;C14orf132
chr14:97058943-97059522
chr14:97685059-97685946
chr15:101389732-101390260
chr15:101419261-101421133	;ALDH1A3;ALDH1A3;ALDH1A3;ALDH1A3;ALDH1A3
chr15:23207949-23208796	WHAMML1;WHAMMP3;
chr15:24672184-24672537
chr15:25200035-25201054	SNRPN;SNRPN;SNRPN;SNRPN;SNRPN;SNURF;SNRPN;SNRPN;SNRPN;SNURF;SNRPN;SNRPN;SNURF;SNURF;SNURF;SNRPN;SNRPN;SNRPN;SNRPN;SNURF;SNURF;SNURF;SNRPN;SNURF;SNRPN;SNRPN;SNRPN;SNRPN;SNRPN;SNURF;SNRPN;SNURF;SNRPN;SNRPN;SNRPN;SNRPN;SNRPN;SNRPN;SNRPN;SNRPN;SNRPN;SNURF;SNURF;SNRPN
chr15:26107503-26108818	ATP10A;
chr15:28339774-28342442	OCA2;OCA2;OCA2
chr15:28344188-28344489	OCA2;OCA2;OCA2;
chr15:28351606-28353102
chr15:28982669-28983497	;WHAMML2;WHAMMP2
chr15:29395641-29396290	APBA2;APBA2
chr15:29407695-29408229	APBA2;APBA2
chr15:29561494-29562143	FAM189A1;NDNL2;FAM189A1;NDNL2;NDNL2;FAM189A1
chr15:29862035-29863649	FAM189A1;
chr15:30260495-30261394
chr15:30395774-30396578	FAM7A3
chr15:30483597-30484928
chr15:30762927-30763795
chr15:32638144-32639476
chr15:32828332-32829181	LOC100996255;
chr15:33009530-33011696	;GREM1;GREM1;GREM1;GREM1;LOC100131315;GREM1;GREM1;GREM1
chr15:34728787-34729495	GOLGA8A
chr15:34786492-34788138
chr15:34806490-34807382
chr15:37179516-37179782	LOC145845;
chr15:37390175-37390380	MEIS2;MEIS2;MEIS2;MEIS2;MEIS2;MEIS2;MEIS2
chr15:37393666-37394248	MEIS2;MEIS2;MEIS2;MEIS2;MEIS2;MEIS2;MEIS2;MEIS2;MEIS2;MEIS2;MEIS2;MEIS2;MEIS2;MEIS2;MEIS2;MEIS2;MEIS2;MEIS2;MEIS2;MEIS2;MEIS2;MEIS2;MEIS2;MEIS2;MEIS2;MEIS2;MEIS2;MEIS2;MEIS2;MEIS2;MEIS2;MEIS2;MEIS2;MEIS2;MEIS2;MEIS2;MEIS2;MEIS2;MEIS2;MEIS2;MEIS2;MEIS2;MEIS2;MEIS2;MEIS2;
chr15:40211961-40213444	GPR176;GPR176;GPR176;GPR176;GPR176;GPR176;GPR176;
chr15:40573628-40576118	;ANKRD63
chr15:41913333-41914360
chr15:41952535-41953222	;MGA;MGA;MGA;MGA;MGA;MGA
chr15:45421236-45422394	DUOXA1;DUOXA1;DUOXA1;DUOXA1;DUOXA1;DUOX1;DUOX1;DUOXA1;DUOX1;DUOX1;DUOXA1;DUOXA1;DUOX1;DUOX1;DUOXA1;DUOXA1;DUOXA1;DUOXA1;DUOXA1;DUOXA1;DUOX1;DUOX1;DUOXA1;DUOXA1;DUOXA1;DUOXA1;DUOX1;DUOXA1;DUOX1
chr15:45479509-45480498	SHF;SHF;SHF;SHF;SHF
chr15:45996453-45996735
chr15:48009418-48011044	;SEMA6D;SEMA6D;SEMA6D;SEMA6D;SEMA6D;SEMA6D;SEMA6D;SEMA6D;SEMA6D;SEMA6D;SEMA6D;SEMA6D;SEMA6D;SEMA6D;SEMA6D;SEMA6D;SEMA6D;SEMA6D;SEMA6D;SEMA6D;SEMA6D;SEMA6D;SEMA6D;SEMA6D;SEMA6D;SEMA6D
chr15:48470007-48470628	MYEF2;MYEF2;MYEF2;MYEF2;MYEF2;MYEF2;
chr15:48936810-48938577	FBN1;FBN1;FBN1;
chr15:49170144-49170710	SHC4;EID1;SHC4;SHC4;EID1;SHC4;EID1;EID1
chr15:51973533-51973838	;SCG3;SCG3;SCG3;SCG3;SCG3;SCG3
chr15:52404191-52404978	BCL2L10;BCL2L10;BCL2L10;
chr15:52820333-52821639	MYO5A;MYO5A;MYO5A;MYO5A;MYO5A;MYO5A;
chr15:53076187-53077926	ONECUT1;ONECUT1;ONECUT1
chr15:53080458-53083699	ONECUT1;
chr15:53097561-53098476
chr15:55879792-55881228	PYGO1;
chr15:58357309-58358776	ALDH1A2;ALDH1A2;ALDH1A2;ALDH1A2;ALDH1A2;ALDH1A2;ALDH1A2;ALDH1A2;ALDH1A2;
chr15:59157045-59157594
chr15:60289325-60289533
chr15:60296135-60298520	;FOXB1;FOXB1;FOXB1
chr15:61519621-61520031	RORA;
chr15:61520423-61521716	RORA;RORA;RORA
chr15:65066916-65068352	RBPMS2;RBPMS2;RBPMS2
chr15:65360024-65360542	RASL12;RASL12;RASL12;
chr15:65669310-65670617	IGDCC3;IGDCC3;IGDCC3;IGDCC4
chr15:65714742-65715571	IGDCC4;IGDCC4;IGDCC4;
chr15:66544432-66546134	MEGF11;
chr15:68113241-68113520	;SKOR1
chr15:68115485-68122575	;SKOR1;LBXCOR1
chr15:68723367-68724691	ITGA11;
chr15:68870633-68871974	;CORO2B;CORO2B;CORO2B
chr15:69745049-69745746	;RPLP1;RPLP1
chr15:73659860-73662015	HCN4;HCN4;HCN4;
chr15:74044561-74045885	C15orf59;C15orf59;C15orf59;
chr15:74419870-74423044	;LOC283731;LOC283731;ISLR2;LOC283731;ISLR2;ISLR2;LOC283731;ISLR2;ISLR2;ISLR2;ISLR2;ISLR2;ISLR2;ISLR2;LOC283731;ISLR2;ISLR2;ISLR2;LOC283731;ISLR2;ISLR2;ISLR2;ISLR2;ISLR2;LOC283731;ISLR2;ISLR2;ISLR2;ISLR2;ISLR2;ISLR2;LOC283731;ISLR2;ISLR2;ISLR2;ISLR2;ISLR2;LOC283731;ISLR2;ISLR2;ISLR2;ISLR2;LOC283731;ISLR2;ISLR2;ISLR2
chr15:74425091-74428821	ISLR2;ISLR2;ISLR2;ISLR2;
chr15:74658038-74658574	CYP11A1;CYP11A1;CYP11A1;CYP11A1;CYP11A1;CYP11A1
chr15:74725323-74726487	SEMA7A;SEMA7A;SEMA7A;
chr15:74988166-74988669	EDC3;EDC3;EDC3;EDC3;EDC3;EDC3;EDC3;EDC3;EDC3;
chr15:76627523-76627838	;ISL2
chr15:76628998-76629207	ISL2;ISL2;ISL2
chr15:76630029-76630970	ISL2
chr15:77927041-77927362	;LINGO1;LINGO1;LINGO1;LINGO1;LINGO1;LINGO1;LINGO1;LINGO1;LINGO1;LINGO1;LINGO1
chr15:78110841-78112853	LINGO1;LINGO1;LINGO1;LINGO1;LINGO1;LINGO1;;LINGO1;LINGO1;LINGO1
chr15:78632669-78633108	;CRABP1;CRABP1;CRABP1
chr15:78912246-78913616	CHRNA3;CHRNA3;CHRNA3;CHRNA3;CHRNA3;CHRNA3;CHRNA3;CHRNA3;CHRNA3;CHRNA3;CHRNA3;CHRNA3;CHRNA3;CHRNA3;;CHRNB4;CHRNB4;CHRNB4
chr15:79381804-79384209	RASGRF1;RASGRF1;RASGRF1;RASGRF1;RASGRF1;RASGRF1;
chr15:79576059-79576270	ANKRD34C;ANKRD34C-AS1;ANKRD34C;ANKRD34C;ANKRD34C;ANKRD34C-AS1;ANKRD34C
chr15:79724099-79725643	;KIAA1024
chr15:81410715-81411067
chr15:81426499-81426702	;C15orf26;C15orf26;C15orf26
chr15:82335472-82339937	;MEX3B;MEX3B;MEX3B
chr15:83315116-83317541	CPEB1;CPEB1;CPEB1;CPEB1-AS1;CPEB1;CPEB1;CPEB1;CPEB1-AS1;CPEB1;CPEB1;CPEB1;CPEB1;CPEB1-AS1;
chr15:83348839-83349865	AP3B2;CPEB1-AS1;AP3B2;AP3B2;AP3B2
chr15:83378007-83379068	AP3B2;AP3B2;AP3B2;AP3B2;AP3B2;AP3B2;AP3B2;AP3B2;AP3B2;LOC338963;
chr15:83478366-83479273	FSD2;FSD2;FSD2;FSD2;FSD2;FSD2;WHAMM;WHAMM;WHAMM
chr15:83775861-83776922	;TM6SF1;TM6SF1;TM6SF1;TM6SF1;TM6SF1;TM6SF1
chr15:83875648-83877079	HDGFRP3;
chr15:84115762-84116921	SH3GL3;SH3GL3;SH3GL3;SH3GL3;SH3GL3;SH3GL3;SH3GL3;SH3GL3;SH3GL3
chr15:88799522-88801017	NTRK3-AS1;NTRK3;NTRK3;NTRK3;NTRK3;NTRK3;NTRK3;NTRK3;NTRK3;NTRK3;NTRK3;NTRK3;NTRK3;NTRK3;NTRK3;NTRK3;NTRK3;NTRK3;NTRK3-AS1;NTRK3;NTRK3;NTRK3;NTRK3;NTRK3;NTRK3;NTRK3;NTRK3;NTRK3-AS1;
chr15:89147660-89149198	;LINC01586;LINC01586;MIR1179
chr15:89877597-89878597	POLG;POLG;POLG;POLG;POLG;POLG;POLG;POLG;POLG
chr15:89904822-89906050
chr15:89914363-89915061
chr15:89942592-89943853	LOC254559;
chr15:89959742-89959990
chr15:90357402-90358573	ANPEP;
chr15:91642908-91643702	;SV2B;SV2B;SV2B;SV2B;SV2B;SV2B
chr15:92396013-92397682	;SLCO3A1;SLCO3A1
chr15:92936677-92938521	;ST8SIA2;ST8SIA2;ST8SIA2
chr15:93631428-93633173	RGMA;RGMA;RGMA;RGMA;RGMA;RGMA;
chr15:96864881-96866787	;NR2F2-AS1;NR2F2-AS1;NR2F2-AS1;NR2F2;NR2F2;NR2F2-AS1;NR2F2-AS1;NR2F2-AS1;NR2F2;NR2F2;NR2F2-AS1;NR2F2;NR2F2-AS1;NR2F2-AS1
chr15:96952547-96953085
chr15:96959341-96960531
chr15:98196021-98196391
chr15:98964607-98965369
chr15:99091355-99091812
chr15:99640592-99641026
chr15:99645030-99646444	;SYNM;SYNM
chr16:10273943-10277424	GRIN2A;GRIN2A;GRIN2A;GRIN2A;GRIN2A;GRIN2A;GRIN2A;GRIN2A;GRIN2A;GRIN2A;GRIN2A;GRIN2A;GRIN2A;GRIN2A;
chr16:1029878-1035327	;LMF1;LMF1;SOX8;SOX8;LMF1;LMF1
chr16:1122629-1123009	LOC146336;SSTR5;SSTR5-AS1
chr16:11761859-11762127	;SNN
chr16:1202414-1204624	CACNA1H;CACNA1H;CACNA1H;CACNA1H;CACNA1H;CACNA1H
chr16:12994574-12997690	;SHISA9;SHISA9;SHISA9;SHISA9;SHISA9;SHISA9
chr16:1382916-1384735	;BAIAP3;BAIAP3;BAIAP3;BAIAP3;BAIAP3;BAIAP3;BAIAP3;BAIAP3;BAIAP3;BAIAP3;BAIAP3;BAIAP3;BAIAP3;BAIAP3;BAIAP3;BAIAP3;BAIAP3;BAIAP3;BAIAP3;BAIAP3;BAIAP3;BAIAP3;BAIAP3;BAIAP3;BAIAP3;BAIAP3;BAIAP3;BAIAP3;BAIAP3;BAIAP3;BAIAP3;BAIAP3
chr16:15950839-15951266	MYH11;MYH11;MYH11;MYH11;MYH11;MYH11;MYH11;MYH11;MYH11;MYH11;MYH11;MYH11;
chr16:1921897-1922426	MEIOB;MEIOB;C16orf73;C16orf73;C16orf73;C16orf73;C16orf73;
chr16:19566486-19567388	CP110;C16orf62;C16orf62;C16orf62
chr16:1967799-1968970	HS3ST6;
chr16:19894965-19897156	GPRC5B;GPRC5B;GPRC5B;GPRC5B;GPRC5B;GPRC5B;
chr16:203753-204866	;HBZ;HBZ;HBZ
chr16:21294980-21295414	CRYM
chr16:214343-216720	;HBM;HBM;HBM
chr16:2245866-2247100	CASKIN1;
chr16:22824616-22826459	;HS3ST2
chr16:23313239-23313946	SCNN1B
chr16:23846941-23848102	;PRKCB;PRKCB;PRKCB;PRKCB;PRKCB;PRKCB
chr16:24267040-24267527	;CACNG3;CACNG3;CACNG3
chr16:25078047-25078532
chr16:25702955-25704631	;HS3ST4
chr16:2765619-2765855	PRSS27
chr16:28073817-28075296	GSG1L
chr16:28379130-28379965
chr16:28890954-28891868	;ATP2A1;ATP2A1;ATP2A1;ATP2A1;ATP2A1;ATP2A1;ATP2A1;ATP2A1;ATP2A1;ATP2A1;ATP2A1-AS1;ATP2A1-AS1;ATP2A1-AS1;ATP2A1-AS1;ATP2A1;ATP2A1;ATP2A1;ATP2A1-AS1;ATP2A1-AS1;ATP2A1-AS1;ATP2A1-AS1;ATP2A1;ATP2A1;ATP2A1;ATP2A1;ATP2A1-AS1;ATP2A1-AS1;ATP2A1-AS1;ATP2A1-AS1;ATP2A1;ATP2A1;ATP2A1;ATP2A1;ATP2A1;ATP2A1;ATP2A1;ATP2A1;ATP2A1;ATP2A1
chr16:30032784-30033131	;C16orf92;C16orf92;C16orf92;C16orf92;FAM57B
chr16:3016646-3020326	KREMEN2;KREMEN2;KREMEN2;PAQR4;KREMEN2;KREMEN2;KREMEN2;PAQR4;PAQR4;PAQR4;PAQR4;PAQR4;KREMEN2;KREMEN2;KREMEN2;KREMEN2;PAQR4;PAQR4;PAQR4;PAQR4;PAQR4;PKMYT1;PKMYT1;PAQR4;PKMYT1;PKMYT1;PKMYT1;PKMYT1
chr16:31225956-31228264	;TRIM72;TRIM72;TRIM72;TRIM72;PYDC1;PYDC1;TRIM72
chr16:31342452-31343140	ITGAM;ITGAM;
chr16:31438891-31439682	ITGAD;;COX6A2;COX6A2;COX6A2
chr16:31498650-31500564	SLC5A2;SLC5A2;SLC5A2;SLC5A2;SLC5A2;SLC5A2;SLC5A2;SLC5A2;SLC5A2;C16orf58;C16orf58;SLC5A2;C16orf58
chr16:3200384-3200619
chr16:3220438-3221356
chr16:3232835-3234048
chr16:33483184-33483512	;RNU6-76P
chr16:3355020-3356012	TIGD7;TIGD7;TIGD7;ZNF75A;TIGD7;ZNF75A;ZNF75A;TIGD7;ZNF75A;ZNF75A;TIGD7;TIGD7;TIGD7;ZNF75A;ZNF75A;ZNF75A;ZNF75A;ZNF75A;ZNF75A;ZNF75A;TIGD7;ZNF75A;ZNF75A;ZNF75A;ZNF75A;TIGD7;ZNF75A;ZNF75A;ZNF75A;ZNF75A
chr16:3989006-3989348
chr16:4587836-4588890	C16orf5;CDIP1;CDIP1;CDIP1;CDIP1;C16orf5;C16orf5
chr16:49498889-49499405
chr16:50875063-50875322
chr16:51183699-51188763	SALL1;SALL1;SALL1;SALL1;SALL1;SALL1;
chr16:54317821-54324604	IRX3;IRX3;IRX3;
chr16:55357521-55359040	;IRX6;IRX6;IRX6
chr16:55513220-55513526	;MMP2;MMP2;MMP2;MMP2;MMP2;MMP2;MMP2;MMP2;MMP2;MMP2;MMP2;MMP2;MMP2;MMP2;MMP2;MMP2;MMP2;MMP2;MMP2;MMP2;MMP2
chr16:55689598-55690895	;SLC6A2;SLC6A2;SLC6A2;SLC6A2;SLC6A2;SLC6A2;SLC6A2;SLC6A2;SLC6A2;SLC6A2
chr16:56224731-56224980	LOC283856;LOC283856;LOC283856;GNAO1;GNAO1;LOC283856;LOC283856;GNAO1;GNAO1;DKFZP434H168;GNAO1;GNAO1
chr16:56225255-56226351	GNAO1;GNAO1;LOC283856;LOC283856;GNAO1;GNAO1;LOC283856;GNAO1;GNAO1;GNAO1;GNAO1;DKFZP434H168;GNAO1;GNAO1
chr16:56623068-56623914	;MT3;MT3;MT3
chr16:58018400-58019471	TEPP;TEPP;
chr16:58497033-58498595	;NDRG4;NDRG4;NDRG4;NDRG4;NDRG4;NDRG4;NDRG4;NDRG4;NDRG4;NDRG4
chr16:6068914-6070401	;A2BP1;A2BP1;RBFOX1;RBFOX1;RBFOX1;A2BP1;A2BP1;A2BP1;A2BP1;RBFOX1;RBFOX1;RBFOX1;RBFOX1;RBFOX1
chr16:609772-611178	;PRR35;C16orf11;C16orf11;C16orf11
chr16:62069121-62070634	CDH8;CDH8;CDH8
chr16:65154656-65157664	CDH11;CDH11;CDH11;CDH11;CDH11;CDH11;CDH11;
chr16:66638254-66639561	;CMTM3;CMTM3;CMTM3;CMTM3;CMTM3;CMTM3;CMTM3;CMTM3;CMTM3;CMTM3;CMTM3;CMTM3;CMTM3;CMTM3;CMTM3;CMTM3;CMTM3;CMTM3;CMTM3
chr16:67183208-67184968	C16orf70;C16orf70;C16orf70;B3GNT9;B3GNT9;B3GNT9
chr16:67217716-67219219	KIAA0895L;KIAA0895L;KIAA0895L;KIAA0895L;EXOC3L;KIAA0895L;EXOC3L1;EXOC3L;EXOC3L1
chr16:67678592-67679196	;RLTPR;RLTPR;RLTPR
chr16:68480864-68482822	SMPD3;SMPD3;SMPD3;
chr16:71264360-71264659	HYDIN;HYDIN;HYDIN;HYDIN;HYDIN;HYDIN;
chr16:7354333-7354608	A2BP1;A2BP1;A2BP1;RBFOX1;RBFOX1;RBFOX1;RBFOX1
chr16:77245944-77247013	SYCE1L;
chr16:77468309-77469074	ADAMTS18;ADAMTS18;ADAMTS18;
chr16:77822375-77823134	;VAT1L
chr16:78079752-78080166
chr16:79632619-79635537	MAF;MAF;MAF;MAF;MAF;MAF;MAF;MAF;MAF;
chr16:80574741-80575090	;DYNLRB2;DYNLRB2;DYNLRB2;DYNLRB2;LOC102724084;DYNLRB2;DYNLRB2;DYNLRB2;DYNLRB2;DYNLRB2;DYNLRB2;LOC102724084;DYNLRB2;DYNLRB2
chr16:82660651-82661813	;CDH13;CDH13;CDH13;CDH13;CDH13;CDH13;CDH13;CDH13;CDH13
chr16:84002269-84002860	NECAB2
chr16:86320175-86321055	;LOC146513;LINC01081
chr16:86530747-86532994
chr16:86539118-86539486
chr16:86541430-86545228	;FENDRR;FENDRR;FOXF1;FOXF1;FENDRR;FENDRR
chr16:86599355-86602649	;FOXC2;FOXC2;FOXC2-AS1;FOXC2;FOXC2
chr16:86612188-86613821	FOXL1;FOXL1;FOXL1;
chr16:87636506-87637284	;JPH3;JPH3;JPH3;JPH3;JPH3;JPH3;JPH3
chr16:88496201-88497763	ZNF469
chr16:89006334-89008600	CBFA2T3;CBFA2T3;LOC100129697;CBFA2T3;CBFA2T3;CBFA2T3;CBFA2T3;CBFA2T3;CBFA2T3
chr16:89257752-89259010	CDH15;
chr16:89267823-89268087	SLC22A31;SLC22A31;SLC22A31;
chr16:89268492-89268865	SLC22A31;
chr16:89313463-89314595
chr16:90038530-90039583	;CENPBD1;AFG3L1;CENPBD1;AFG3L1;AFG3L1;AFG3L1;CENPBD1;AFG3L1;AFG3L1;CENPBD1;AFG3L1P;AFG3L1P;AFG3L1P;CENPBD1;CENPBD1;AFG3L1;AFG3L1;CENPBD1;AFG3L1;CENPBD1;AFG3L1P;AFG3L1P;AFG3L1P;AFG3L1;AFG3L1;AFG3L1
chr16:9184146-9186689	;C16orf72;C16orf72;C16orf72
chr17:1082376-1083833	ABR;ABR;ABR
chr17:1106812-1107379
chr17:11143487-11145416	;SHISA6;SHISA6;SHISA6;SHISA6
chr17:1131877-1133367
chr17:13503829-13505559	HS3ST3A1;HS3ST3A1;HS3ST3A1;
chr17:14200579-14200996
chr17:14202632-14203258	;HS3ST3B1
chr17:14204168-14207702	HS3ST3B1;HS3ST3B1;HS3ST3B1;HS3ST3B1;MGC12916
chr17:14212363-14212788	HS3ST3B1
chr17:15244705-15245126	TEKT3;TEKT3;TEKT3;
chr17:16472074-16472800	ZNF287;ZNF287;ZNF287;
chr17:17183886-17184699	COPS3;COPS3;COPS3;COPS3;COPS3;COPS3;
chr17:1811473-1812097
chr17:1880789-1881116	RTN4RL1
chr17:1927051-1929408	RTN4RL1;RTN4RL1;RTN4RL1
chr17:19436788-19437692	SLC47A1;SLC47A1;SLC47A1
chr17:19483305-19483687	SLC47A1;
chr17:1952919-1962328	;MIR132;MIR132;MIR212;MIR212;MIR132;MIR212;HIC1;HIC1;HIC1;HIC1;HIC1;HIC1;SMG6;SMG6;SMG6;SMG6;SMG6;SMG6
chr17:19880676-19881633	AKAP10;AKAP10;AKAP10
chr17:20755763-20756133
chr17:21279506-21281574	;KCNJ12;KCNJ12;KCNJ12
chr17:22016769-22017189	;MTRNR2L1
chr17:2302892-2305402	MNT;MNT;MNT;
chr17:2652454-2653372	;MIR1253
chr17:26698359-26699557	SEBOX;SEBOX;VTN;SEBOX;VTN;VTN;VTN;VTN;SARM1;VTN;VTN;SARM1;SARM1
chr17:27038084-27038919	PROCA1;PROCA1;PROCA1;PROCA1;PROCA1;PROCA1;PROCA1;PROCA1;PROCA1;PROCA1;PROCA1;PROCA1;PROCA1;PROCA1;PROCA1;PROCA1;PROCA1;PROCA1;PROCA1;PROCA1;PROCA1;PROCA1;PROCA1;PROCA1;PROCA1;PROCA1;PROCA1;PROCA1;PROCA1;PROCA1;PROCA1
chr17:27044168-27045049	RAB34;RAB34;RAB34;RAB34;RAB34;RAB34;RAB34;RAB34;RAB34;RAB34;RAB34;RAB34;RAB34;RAB34;RAB34;RAB34;RAB34;RAB34;RAB34;RAB34;RAB34;RAB34;RAB34;RAB34;RAB34;RAB34;RAB34;RAB34;RAB34;RAB34;RAB34;RAB34;RAB34;RAB34;RAB34;RAB34;RAB34;RAB34;RAB34;RAB34;RAB34;RAB34;RAB34;RAB34;NARR;RAB34;RAB34;RAB34;RAB34;RAB34;RAB34;NARR;RAB34;RAB34;RAB34;RAB34;RAB34;RAB34;NARR;RAB34;RAB34;RAB34;RAB34;NARR;RAB34;RAB34;RAB34;R…
chr17:27332268-27333188	SEZ6;SEZ6;SEZ6;SEZ6;SEZ6;SEZ6;SEZ6;SEZ6;SEZ6;SEZ6;
chr17:29033009-29033351
chr17:29248847-29249926	;ADAP2;ADAP2;ADAP2
chr17:29718230-29719291	;RAB11FIP4
chr17:31618345-31620465	ACCN1;ACCN1;ASIC2;ASIC2;ACCN1;ACCN1;ACCN1;ACCN1
chr17:32905965-32908951	C17orf102;C17orf102;TMEM132E;TMEM132E;C17orf102;TMEM132E;TMEM132E;TMEM132E
chr17:33814234-33814947	SLFN12L;
chr17:34068043-34068668	RASL10B;GAS2L2
chr17:34838512-34839163
chr17:34997843-34998760
chr17:35165323-35165983
chr17:35291899-35300875	;LHX1;LHX1;LHX1
chr17:3599052-3599551	P2RX5;P2RX5;P2RX5;P2RX5-TAX1BP3;P2RX5;P2RX5;P2RX5;P2RX5;P2RX5;P2RX5;P2RX5;P2RX5;P2RX5;P2RX5;P2RX5;P2RX5;P2RX5;P2RX5;P2RX5;P2RX5;P2RX5;P2RX5;P2RX5-TAX1BP3;P2RX5;P2RX5;P2RX5;P2RX5;P2RX5-TAX1BP3;
chr17:36575499-36575782
chr17:36609705-36610320	;ARHGAP23;ARHGAP23;ARHGAP23
chr17:37307498-37307775	PLXDC1;
chr17:37307962-37308166	PLXDC1;
chr17:37365986-37366539	;STAC2
chr17:37380953-37382363	STAC2;STAC2;STAC2;
chr17:37752823-37753247
chr17:37761691-37763551	;NEUROD2
chr17:37764092-37764304	NEUROD2;NEUROD2;NEUROD2;
chr17:38935799-38936093	KRT27;KRT27;KRT27
chr17:39889956-39891489	HAP1;HAP1;HAP1;
chr17:39967407-39968604	SC65;FKBP10;SC65;FKBP10;P3H4;P3H4;FKBP10;SC65;SC65;P3H4;FKBP10;P3H4;FKBP10;FKBP10;SC65;FKBP10;FKBP10;SC65;FKBP10;FKBP10
chr17:40224379-40224896
chr17:40332597-40333471	KCNH4;KCNH4;KCNH4
chr17:41832717-41833195	;SOST
chr17:41984148-41985012	MPP2;MPP2;MPP2;MPP2;MPP2;MPP2;MPP2;MPP2;MPP2;MPP2;MPP2;MPP2;MPP2;MPP2;MPP2;MPP2;MPP2;MPP2;MPP2;MPP2;MPP2;MPP2;MPP2;MPP2;MPP2;MPP2;
chr17:42385810-42386393	RUNDC3A-AS1;RUNDC3A;RUNDC3A;RUNDC3A;RUNDC3A;RUNDC3A;RUNDC3A;RUNDC3A;RUNDC3A;RUNDC3A
chr17:42392323-42393079	RUNDC3A;RUNDC3A;RUNDC3A;RUNDC3A;RUNDC3A;RUNDC3A;RUNDC3A;RUNDC3A;RUNDC3A;RUNDC3A;
chr17:42431092-42432555	GRN;GRN;GRN;FAM171A2
chr17:42634829-42636851	;FZD2;FZD2;FZD2
chr17:42733486-42734626	C17orf104;C17orf104;C17orf104
chr17:42835776-42836242	;ADAM11
chr17:42906810-42908061	GJC1;GJC1;GJC1;GJC1;GJC1;
chr17:43024658-43025344	KIF18B;KIF18B;KIF18B;
chr17:43044369-43046424	C1QL1;
chr17:43047547-43047954	C1QL1;
chr17:43221927-43222388	ACBD4;ACBD4;ACBD4;ACBD4;ACBD4;ACBD4;ACBD4;ACBD4;ACBD4;
chr17:43298725-43299640	;FMNL1;FMNL1;FMNL1
chr17:43339124-43339832	C17orf46;LOC100133991;MAP3K14-AS1;MAP3K14-AS1;MAP3K14-AS1;MAP3K14-AS1;MAP3K14-AS1;SPATA32;C17orf46;LOC100133991;LOC100133991;LOC100133991;LOC100133991;C17orf46;C17orf46;LOC100133991;LOC100133991;C17orf46;LOC100133991;MAP3K14;LOC100133991;C17orf46;MAP3K14-AS1;MAP3K14-AS1;SPATA32;MAP3K14;MAP3K14-AS1;MAP3K14-AS1;MAP3K14-AS1;LOC100133991;MAP3K14;LOC100133991
chr17:43860684-43862928	MGC57346-CRHR1;MGC57346-CRHR1;CRHR1;CRHR1;CRHR1;CRHR1;CRHR1;CRHR1;CRHR1;CRHR1;CRHR1;CRHR1;MGC57346-CRHR1;MGC57346-CRHR1;CRHR1;CRHR1;CRHR1;CRHR1;CRHR1;CRHR1;CRHR1;CRHR1;CRHR1;CRHR1;MGC57346-CRHR1;MGC57346-CRHR1;CRHR1;CRHR1;CRHR1;CRHR1
chr17:43971410-43975040	LOC100128977;MAPT;MAPT;MAPT;MAPT;MAPT;MAPT;MAPT;MAPT;MAPT-AS1;MAPT;LOC100128977;MAPT;MAPT;MAPT;MAPT;MAPT;MAPT-IT1;MAPT;MAPT;MAPT;MAPT;MAPT;MAPT;MAPT;MAPT;MAPT-AS1;MAPT;MAPT;MAPT;MAPT;MAPT;MAPT;MAPT;MAPT;MAPT;MAPT;MAPT;MAPT;MAPT;MAPT;LOC100128977;LOC100130148;MAPT;MAPT;MAPT;MAPT;MAPT;MAPT;MAPT;MAPT;LOC100130148;LOC100128977;MAPT;MAPT;MAPT;MAPT;MAPT;MAPT;MAPT;LOC100128977;MAPT;MAPT;LOC100130148;MAP…
chr17:44895800-44897025	WNT3;WNT3;WNT3;
chr17:44928287-44929690	;WNT9B;WNT9B;WNT9B
chr17:45055317-45056838	;RPRML;RPRML;RPRML
chr17:4542715-4544934	ALOX15;
chr17:45810589-45811388	;TBX21;TBX21;TBX21
chr17:45867103-45867744
chr17:46800533-46800746	C17orf93;PRAC;PRAC;C17orf93;PRAC;PRAC;C17orf93
chr17:47072820-47076042	;IGF2BP1;IGF2BP1;IGF2BP1;IGF2BP1;IGF2BP1;IGF2BP1
chr17:47091037-47091567	IGF2BP1;IGF2BP1
chr17:47209811-47210740	;B4GALNT2;B4GALNT2;B4GALNT2;B4GALNT2;B4GALNT2;B4GALNT2;B4GALNT2;B4GALNT2;B4GALNT2;B4GALNT2
chr17:47269331-47270434
chr17:47301545-47302477	ABI3;ABI3;PHOSPHO1;PHOSPHO1
chr17:47307740-47308276	PHOSPHO1;PHOSPHO1;PHOSPHO1;PHOSPHO1;PHOSPHO1;PHOSPHO1;
chr17:47572345-47575316	;NGFR
chr17:47653211-47654369	LOC100288866;LOC100288866;NXPH3;NXPH3;NXPH3;NXPH3
chr17:47928266-47929357	TAC4;TAC4;TAC4;TAC4;TAC4;FLJ45513;TAC4;TAC4;TAC4;TAC4;TAC4;
chr17:47987524-47988101
chr17:4802265-4805402	MINK1;MINK1;MINK1;MINK1;CHRNE;C17orf107;C17orf107;CHRNE;CHRNE;C17orf107;C17orf107;CHRNE;C17orf107;CHRNE;CHRNE
chr17:48045788-48047207	;DLX4;DLX4;DLX4
chr17:48048953-48050616	DLX4;DLX4;DLX4;DLX4;DLX4;DLX4;
chr17:48070698-48072654	DLX3;DLX3;DLX3
chr17:48276877-48279008	COL1A1;COL1A1;COL1A1;
chr17:48636103-48639279	SPATA20;SPATA20;SPATA20;SPATA20;CACNA1G-AS1;;CACNA1G;CACNA1G;CACNA1G;CACNA1G;CACNA1G;CACNA1G;CACNA1G;CACNA1G;CACNA1G;CACNA1G;CACNA1G;CACNA1G;CACNA1G;CACNA1G;CACNA1G;CACNA1G;CACNA1G;CACNA1G;CACNA1G;CACNA1G;CACNA1G;CACNA1G;CACNA1G;CACNA1G;CACNA1G;CACNA1G;CACNA1G;CACNA1G;CACNA1G;CACNA1G;CACNA1G;CACNA1G;CACNA1G;CACNA1G;CACNA1G;CACNA1G;CACNA1G;CACNA1G;CACNA1G;CACNA1G;CACNA1G;CACNA1G;CACNA1G;CACNA1G;CA…
chr17:4981357-4981979	;ZFP3;ZFP3;ZFP3
chr17:50235175-50236466	CA10;CA10;CA10;CA10;CA10;CA10;CA10;CA10;CA10
chr17:53342198-53343061	;HLF;HLF;HLF
chr17:53922734-53923139
chr17:5403131-5404602	;LOC728392;LOC728392;LOC728392;NLRP1;LOC728392;LOC728392;NLRP1;NLRP1
chr17:54674873-54675232
chr17:55122795-55124018	;RNF126P1
chr17:56832961-56833986	;PPM1E;PPM1E;PPM1E
chr17:58216793-58217515
chr17:59473060-59483266	BCAS3;BCAS3;;TBX2;TBX2;TBX2
chr17:59488115-59490485	C17orf82;C17orf82;C17orf82
chr17:5973315-5974449	;WSCD1
chr17:60704542-60705943	;MRC2;MRC2;MRC2
chr17:64831193-64831574
chr17:6559363-6560803	;ALOX15P1
chr17:66097528-66098631	;LOC651250;LINC00674
chr17:6616422-6617471	SLC13A5;SLC13A5;SLC13A5;SLC13A5;SLC13A5;SLC13A5;
chr17:66192363-66195873	;LOC440461
chr17:66286541-66288532	ARSG;SLC16A6;SLC16A6;SLC16A6;ARSG;ARSG;SLC16A6;SLC16A6;SLC16A6;ARSG;SLC16A6;SLC16A6;ARSG;ARSG;ARSG
chr17:66596072-66597578	FAM20A;FAM20A;FAM20A;
chr17:6679205-6679710	XAF1;XAF1;FBXO39;XAF1;XAF1;FBXO39;FBXO39;FBXO39
chr17:6945389-6947521	SLC16A11;SLC16A11;SLC16A11;
chr17:71160922-71162350	;SSTR2;SSTR2;SSTR2
chr17:71639028-71641670	SDK2;
chr17:71948478-71949255
chr17:72270301-72270512	;DNAI2;DNAI2;DNAI2
chr17:72321948-72322461	;KIF19;KIF19;KIF19
chr17:72352827-72353798	BTBD17
chr17:72838812-72839751	TMEM104;GRIN2C
chr17:72848166-72848901	GRIN2C;GRIN2C;GRIN2C;GRIN2C;GRIN2C;GRIN2C;GRIN2C
chr17:72855621-72858012	GRIN2C;GRIN2C;GRIN2C;GRIN2C;GRIN2C;GRIN2C;;FDXR;FDXR
chr17:72918995-72921019	USH1G;OTOP2;USH1G;OTOP2;USH1G;USH1G;OTOP2;OTOP2;USH1G;OTOP2
chr17:73583838-73586337	MYO15B
chr17:74070404-74073530	SRP68;SRP68;GALR2;GALR2;ZACN;ZACN;ZACN;EXOC7;EXOC7;EXOC7;EXOC7;EXOC7;ZACN;EXOC7
chr17:74533281-74534566	CYGB;CYGB;PRCD;PRCD;PRCD;PRCD
chr17:74864170-74866657	;MGAT5B;MGAT5B;MGAT5B;MGAT5B;MGAT5B;MGAT5B
chr17:75136325-75137730	;SEC14L1;SEC14L1;SEC14L1;SEC14L1;SEC14L1;SEC14L1;SEC14L1;SEC14L1;SEC14L1;SEC14L1;SEC14L1;SEC14L1;SEC14L1;SEC14L1;SEC14L1;SEC14L1;SEC14L1;SEC14L1;SEC14L1;SEC14L1;SEC14L1
chr17:75368688-75370506	SEPT9;SEPT9;SEPT9;SEPT9;SEPT9;SEPT9;SEPT9;SEPT9;SEPT9;SEPT9;SEPT9;SEPT9;SEPT9;SEPT9;SEPT9;SEPT9;SEPT9;SEPT9;SEPT9;SEPT9;SEPT9;SEPT9;SEPT9;SEPT9;SEPT9
chr17:75524589-75525152
chr17:7554139-7555338	;ATP1B2;ATP1B2;ATP1B2;ATP1B2;ATP1B2;ATP1B2
chr17:7608376-7608956	WRAP53;WRAP53;WRAP53;WRAP53;WRAP53;WRAP53;WRAP53;WRAP53;WRAP53;WRAP53;WRAP53;WRAP53;EFNB3;EFNB3;EFNB3
chr17:76228110-76228380	;LOC283999;TMEM235;TMEM235;TMEM235
chr17:77093291-77093805	HRNBP3
chr17:77178828-77180229	HRNBP3;RBFOX3
chr17:77721246-77722497
chr17:77763364-77767356	CBX2;;CBX8
chr17:78449507-78452783	NPTX1;NPTX1;NPTX1;
chr17:7905927-7907445	GUCY2D;GUCY2D;GUCY2D
chr17:79314962-79320653
chr17:79366806-79374742	;BAHCC1
chr17:79450924-79451657
chr17:79454734-79455823
chr17:7982631-7983560	ALOX12B
chr17:8028781-8029012	HES7;HES7;
chr17:8230195-8230941
chr17:8533004-8534933	MYH10;MYH10;MYH10;MYH10;MYH10;MYH10;
chr17:8868469-8869372	PIK3R5;PIK3R5;PIK3R5;PIK3R5;PIK3R5;PIK3R5;
chr17:8906236-8908080
chr17:8924167-8926920	;NTN1
chr17:9018996-9019207	NTN1
chr17:9479007-9479225	STX8;CFAP52;CFAP52;STX8;STX8;WDR16;STX8;WDR16;STX8;STX8;WDR16;WDR16;WDR16;WDR16;STX8;WDR16;WDR16;WDR16;WDR16;STX8
chr18:10454082-10454296	;APCDD1
chr18:10454453-10455268	APCDD1;APCDD1;APCDD1
chr18:12254147-12255089	CIDEA;CIDEA;CIDEA;CIDEA;CIDEA
chr18:12307554-12309043	;TUBB6;TUBB6;TUBB6;TUBB6;TUBB6;TUBB6;TUBB6;TUBB6;TUBB6
chr18:14132000-14132482	ZNF519;ZNF519;ZNF519;
chr18:14430638-14431567
chr18:18821383-18823349	;GREB1L
chr18:22930018-22930904	ZNF521;ZNF521;ZNF521
chr18:24126780-24131138	KCTD1;KCTD1;KCTD1;KCTD1;KCTD1;KCTD1;KCTD1;KCTD1;KCTD1;KCTD1;KCTD1;KCTD1;KCTD1;KCTD1;KCTD1;KCTD1;KCTD1;KCTD1;KCTD1;KCTD1;KCTD1
chr18:24764951-24765507	CHST9;CHST9;CHST9
chr18:25755414-25758175	CDH2;CDH2;CDH2
chr18:2846565-2848175	;EMILIN2;EMILIN2;EMILIN2
chr18:28621489-28623117	DSC3;DSC3;DSC3;DSC3;DSC3;DSC3;
chr18:30349690-30352302	KLHL14;KLHL14;KLHL14
chr18:31804480-31804875	NOL4;
chr18:32073444-32074292	;DTNA;DTNA;DTNA;DTNA;DTNA;DTNA;DTNA;DTNA;DTNA;DTNA;DTNA;DTNA;DTNA
chr18:33529928-33530516
chr18:33876727-33878487	;FHOD3;FHOD3;FHOD3;FHOD3
chr18:34833554-34834606	CELF4;CELF4;CELF4;CELF4;BRUNOL4;BRUNOL4;BRUNOL4;BRUNOL4
chr18:34854247-34855163	BRUNOL4;BRUNOL4;BRUNOL4;BRUNOL4;CELF4;CELF4;CELF4;CELF4
chr18:34973989-34974464	BRUNOL4;BRUNOL4;BRUNOL4;BRUNOL4;CELF4;CELF4;CELF4;CELF4
chr18:35104533-35104942	BRUNOL4;BRUNOL4;BRUNOL4;BRUNOL4;CELF4;CELF4;CELF4;CELF4
chr18:35144907-35147628	BRUNOL4;BRUNOL4;BRUNOL4;BRUNOL4;BRUNOL4;BRUNOL4;BRUNOL4;BRUNOL4;BRUNOL4;BRUNOL4;BRUNOL4;BRUNOL4;
chr18:42258983-42260795	;SETBP1;SETBP1;SETBP1;SETBP1;SETBP1;SETBP1
chr18:43608140-43608510	PSTPIP2
chr18:43913345-43914477	;RNF165;RNF165;RNF165;RNF165;RNF165;RNF165
chr18:44526866-44527137	;KATNAL2;KATNAL2;KATNAL2
chr18:4453969-4455647	;DLGAP1;DLGAP1;DLGAP1;DLGAP1
chr18:45275405-45275812
chr18:48085838-48087589	;MAPK4;MAPK4;MAPK4;MAPK4;MAPK4;MAPK4
chr18:49868377-49868759	DCC;DCC;DCC
chr18:499315-500722	COLEC12;
chr18:53257018-53257309	TCF4;TCF4;TCF4;TCF4;TCF4;TCF4;TCF4;TCF4;TCF4;TCF4;TCF4;TCF4;TCF4;TCF4;TCF4;TCF4;TCF4;TCF4;TCF4;TCF4;TCF4;TCF4;TCF4;TCF4;TCF4;TCF4;TCF4;TCF4;TCF4;TCF4;TCF4;
chr18:5628324-5630785	;EPB41L3
chr18:56887091-56887665	;GRP;GRP;GRP;GRP;GRP;GRP;GRP;GRP;GRP
chr18:56934833-56936827	RAX
chr18:57363714-57365001	CCBE1;CCBE1;CCBE1;
chr18:5894866-5896249	TMEM200C;
chr18:59000683-59001692
chr18:60263380-60264248
chr18:61603400-61604244	SERPINB10;
chr18:65183237-65184014	DSEL;DSEL;DSEL;DSEL;LOC643542;LOC643542;
chr18:70208974-70211790	CBLN2;CBLN2;CBLN2
chr18:7116852-7118241	LAMA1;LAMA1;LAMA1;
chr18:73167402-73167920
chr18:75380232-75380568
chr18:7566557-7568830	;PTPRM;PTPRM;PTPRM;PTPRM;PTPRM;PTPRM
chr18:76737005-76741244	;SALL3
chr18:77557780-77558948
chr18:77905297-77905566	;LOC100130522;LOC100130522
chr18:904578-909574	;ADCYAP1;ADCYAP1;ADCYAP1;ADCYAP1;ADCYAP1;ADCYAP1
chr18:9707752-9709311	;RAB31
chr19:1000198-1000994	GRIN3B
chr19:10023835-10025602	OLFM2;OLFM2;OLFM2
chr19:10046824-10047067	OLFM2;
chr19:10399844-10405375	ICAM4;ICAM4;ICAM4;ICAM5;ICAM4;ICAM4;ICAM4;ICAM5
chr19:10406934-10407342	ICAM5;
chr19:10526982-10527755	;PDE4A;PDE4A;PDE4A
chr19:10529627-10532004	;PDE4A;PDE4A;PDE4A
chr19:11531278-11531590	RGL3;RGL3;RGL3;RGL3;CCDC151;CCDC151
chr19:11533198-11533619	CCDC151
chr19:11590295-11593643	ELAVL3;ELAVL3;ELAVL3;ELAVL3;ELAVL3;ELAVL3;
chr19:11959577-11960064
chr19:12266998-12267686	ZNF625;ZNF625;ZNF625;ZNF625;ZNF625-ZNF20;ZNF625
chr19:12936511-12936890	;RTBDN;RTBDN
chr19:13616752-13617267	CACNA1A;CACNA1A;CACNA1A;CACNA1A;CACNA1A;CACNA1A;CACNA1A;CACNA1A;CACNA1A;CACNA1A;CACNA1A;CACNA1A;CACNA1A;CACNA1A;CACNA1A;CACNA1A;CACNA1A;CACNA1A;CACNA1A;CACNA1A;CACNA1A;
chr19:1401092-1401784	GAMT;GAMT;GAMT;GAMT;GAMT;GAMT;
chr19:14320302-14320644
chr19:1444918-1447214
chr19:15090016-15090873	;SLC1A6;SLC1A6;SLC1A6
chr19:15132142-15132726	CCDC105;
chr19:15217951-15218617	;SYDE1;SYDE1;SYDE1
chr19:1523705-1524565	;PLK5;PLK5P
chr19:15334122-15334822	;EPHX3;EPHX3
chr19:15568027-15569227	RASAL3
chr19:15580382-15580863	;PGLYRP2
chr19:15619223-15619613	;CYP4F22;CYP4F22;CYP4F22
chr19:15662113-15662358	CYP4F22
chr19:1718830-1719154
chr19:17392383-17393775	C19orf62;C19orf62;ANKLE1;ANKLE1;ANKLE1;ANKLE1;ANKLE1;ANKLE1;ANKLE1;ANKLE1;ANKLE1;ANKLE1;ANKLE1;ANKLE1;ANKLE1;ANKLE1;ANKLE1;ANKLE1;ANKLE1;ANKLE1;ANKLE1;ANKLE1;ANKLE1;ANKLE1;ANKLE1
chr19:17413733-17414486	ABHD8;ABHD8;ABHD8;ABHD8;MRPL34
chr19:17566532-17566778	;NXNL1
chr19:17649987-17651384	FAM129C;FAM129C
chr19:17791067-17791301	UNC13A
chr19:17798679-17799329	UNC13A;
chr19:17982670-17983821	;SLC5A5;SLC5A5;SLC5A5
chr19:18059849-18060148
chr19:18062912-18063314	KCNN1
chr19:18335072-18337375	PDE4C;PDE4C;PDE4C;PDE4C;PDE4C;PDE4C;PDE4C;PDE4C;PDE4C
chr19:18343496-18344196	PDE4C
chr19:18716229-18718743	CRLF1;CRLF1;CRLF1
chr19:18722358-18724001	TMEM59L;TMEM59L;TMEM59L
chr19:18896515-18896860	COMP
chr19:18899037-18902284	COMP;COMP;COMP;
chr19:19006031-19007546	GDF1;LASS1;LASS1;LASS1;GDF1;LASS1;GDF1;CERS1;CERS1;CERS1;CERS1;;COPE;COPE;COPE
chr19:19322675-19322916	;NCAN;NCAN;NCAN
chr19:19371675-19372393	HAPLN4;HAPLN4;HAPLN4;TM6SF2
chr19:19650683-19651274	CILP2
chr19:19651842-19652047	CILP2
chr19:21769189-21769786
chr19:22193330-22193583	ZNF208;ZNF208;ZNF208;
chr19:2250560-2253959	SF3A2;AMH;AMH;AMH;AMH;MIR4321;AMH;JSRP1
chr19:2278605-2278848	C19orf35;C19orf35;C19orf35
chr19:2289895-2291904	;LINGO3
chr19:2302466-2302999	LINGO3
chr19:2307566-2308092	LINGO3;
chr19:23299727-23300167	ZNF730;
chr19:2720630-2721783	DIRAS1
chr19:30015781-30021367	;LOC284395;VSTM2B;LOC284395;VSTM2B
chr19:30215232-30215594
chr19:30363202-30363527
chr19:30364035-30364803
chr19:30716328-30719970
chr19:30865683-30866490	ZNF536;ZNF536;ZNF536
chr19:31839635-31843049	TSHZ3;
chr19:3224743-3225007	;CELF5;CELF5;BRUNOL5;CELF5;CELF5;CELF5
chr19:33165266-33168099	ANKRD27;RGS9BP;ANKRD27;ANKRD27;RGS9BP;RGS9BP;ANKRD27;ANKRD27;ANKRD27;RGS9BP;RGS9BP;RGS9BP;RGS9BP;RGS9BP;
chr19:33716312-33716751	SLC7A10
chr19:34175344-34175768	CHST8;CHST8;CHST8;CHST8;CHST8;CHST8;CHST8;CHST8;CHST8
chr19:34396471-34398079
chr19:34972054-34973645	;WTIP
chr19:35068406-35068897	;LOC643719
chr19:35263648-35264275	ZNF599;ZNF599;ZNF599;
chr19:3585357-3585947	;GIPC3
chr19:36048556-36049673	ATP4A
chr19:36347044-36348101	NPHS1;;KIRREL2;KIRREL2;KIRREL2;KIRREL2;KIRREL2;KIRREL2;KIRREL2;KIRREL2;KIRREL2;KIRREL2;KIRREL2;KIRREL2;KIRREL2
chr19:36449871-36451135
chr19:36478097-36478330
chr19:37063892-37064749	ZNF529;ZNF529;ZNF529;ZNF529-AS1;ZNF529-AS1;ZNF529-AS1;ZNF529-AS1;ZNF529;ZNF529;ZNF529;ZNF529;ZNF529-AS1;ZNF529-AS1;ZNF529-AS1;ZNF529-AS1;ZNF529;ZNF529;ZNF529;ZNF529;ZNF529;ZNF529;ZNF529-AS1;ZNF529;ZNF529-AS1;ZNF529-AS1;ZNF529-AS1;ZNF529;ZNF529;ZNF529;ZNF529
chr19:37095680-37096589	ZNF382;ZNF382;ZNF529;ZNF529;ZNF529;ZNF529;ZNF529;ZNF529;ZNF382;ZNF382;ZNF382;ZNF529;ZNF529;ZNF529;ZNF529;ZNF529;ZNF529;ZNF529;ZNF529;ZNF382;ZNF529;ZNF529;ZNF529;ZNF382;ZNF529;ZNF529;ZNF529;ZNF529;ZNF529;ZNF382;ZNF382;ZNF382;ZNF529;ZNF529;ZNF529;ZNF382;ZNF382;ZNF382
chr19:37157632-37158119	ZNF461;ZNF461;ZNF461;
chr19:37328896-37329518	ZNF790;ZNF790;ZNF790;ZNF790;ZNF790;ZNF790;ZNF790;ZNF790;ZNF790;ZNF790;ZNF790;ZNF790
chr19:37340918-37341262	;ZNF345;ZNF790;ZNF790;ZNF345;ZNF345;ZNF345;ZNF345;ZNF790;ZNF790;ZNF345;ZNF345;ZNF345;ZNF345;ZNF345;ZNF345;ZNF345;ZNF790;ZNF790;ZNF345;ZNF345;ZNF345;ZNF790;ZNF345;ZNF345;ZNF790;ZNF345;ZNF345;ZNF345;ZNF790;ZNF345;ZNF345;ZNF345;ZNF790;ZNF345;ZNF345;ZNF345;ZNF790;ZNF345;ZNF345;ZNF345;ZNF790;ZNF790;ZNF345
chr19:37406931-37407463	ZNF829;ZNF568;ZNF568;ZNF568;ZNF568;ZNF568;ZNF568;ZNF829;ZNF829;ZNF568;ZNF829;ZNF568;ZNF568;ZNF568;ZNF568;ZNF568;ZNF568;ZNF829;ZNF829;ZNF829;ZNF829;ZNF568;ZNF829;ZNF568;ZNF568;ZNF829;ZNF829;ZNF568;ZNF568;ZNF829;ZNF568;ZNF829;ZNF568;ZNF568;ZNF568;ZNF829;ZNF568;ZNF568;ZNF568;ZNF568
chr19:37463991-37464606	;ZNF568;ZNF568
chr19:37808538-37809033
chr19:37825101-37825756	HKR1;HKR1;HKR1
chr19:3785511-3786653	MATK;MATK;MATK;MATK;MATK;MATK;MIR1268A;MATK
chr19:37957726-37958390	ZNF569;ZNF570;ZNF569;ZNF569;ZNF569;ZNF570;ZNF569;ZNF570
chr19:37959852-37960615	ZNF569;ZNF570;ZNF569;ZNF570;ZNF570;ZNF570;ZNF570;ZNF570;ZNF570
chr19:37997790-37998125	;ZNF793;ZNF793-AS1;ZNF793;ZNF793;ZNF793
chr19:3801392-3801819	MATK;MIR1268A;MATK;MATK;MATK;MATK;MIR1268A
chr19:3868586-3869217	ZFR2;ZFR2;ZFR2;ZFR2;ZFR2;ZFR2;MIR1268A;MIR1268A
chr19:38719089-38720627	DPF1;DPF1;DPF1;
chr19:38746638-38747379	PPP1R14A;PPP1R14A;PPP1R14A
chr19:3880718-3881278	MIR1268A;;ATCAY;MIR1268A;ATCAY;ATCAY;ATCAY
chr19:38924239-38924519	;RYR1;RYR1;RYR1;RYR1;RYR1;RYR1
chr19:39055499-39056379	RYR1;RYR1
chr19:39465846-39466403	FBXO17;FBXO17;FBXO17;
chr19:39989397-39990140	;DLL3;DLL3;DLL3;DLL3;DLL3;DLL3
chr19:39997590-39998291	DLL3;DLL3;
chr19:40005648-40005869	;SELV;SELV;SELV
chr19:40006098-40006626	SELV
chr19:40314926-40315144	;DYRK1B;DYRK1B;DYRK1B
chr19:40723104-40724389	MAP3K10;TTC9B
chr19:40971476-40973393	BLVRB;SPTBN4;BLVRB;BLVRB;SPTBN4;BLVRB;SPTBN4
chr19:40995880-40996119	SPTBN4
chr19:41018525-41019486	SPTBN4
chr19:41073494-41074151	SPTBN4
chr19:41082615-41083355	SPTBN4;SHKBP1;SPTBN4;SHKBP1;SHKBP1;SHKBP1
chr19:41316543-41317318	EGLN2;EGLN2;
chr19:41641307-41642082
chr19:4198017-4198654	ANKRD24
chr19:42028464-42028701
chr19:42444020-42445255
chr19:42502730-42503484	GRIK5
chr19:42681304-42681513
chr19:4279042-4279809	;SHD;SHD;SHD
chr19:42827743-42829149	TMEM145;TMEM145;TMEM145;MEGF8;TMEM145
chr19:43967247-43968625	LYPD3;LYPD3;LYPD3
chr19:44203558-44203987
chr19:44405817-44406053	;LOC100505715
chr19:44952416-44952809	ZNF229;ZNF229;ZNF229;ZNF229;ZNF229;ZNF229;
chr19:4580469-4581907
chr19:45888768-45889465	PPP1R13L;PPP1R13L
chr19:46001830-46002686	RTN2;FLJ40125;RTN2;RTN2;RTN2;FLJ40125;FLJ40125;PPM1N;PPM1N;PPM1N
chr19:46105259-46105467	GPR4;
chr19:46456209-46456503	NOVA2
chr19:46504108-46504330	CCDC61
chr19:46932068-46932349
chr19:46974557-46975073	PNMAL1;PNMAL1;
chr19:46996327-46998437	PNMAL2;PNMAL2;PNMAL2;PNMAL2;PPP5D1;PNMAL2;PNMAL2;PPP5D1
chr19:46999028-46999290	PNMAL2;PNMAL2;PNMAL2;PNMAL2;PPP5D1;;PPP5D1
chr19:47163886-47164783	DACT3;DACT3-AS1;DACT3;DACT3-AS1;DACT3;DACT3-AS1;DACT3-AS1;DACT3-AS1;DACT3-AS1;
chr19:47507306-47507692	GRLF1;ARHGAP35;
chr19:47522904-47525190	;NPAS1;NPAS1;NPAS1
chr19:47742725-47743151
chr19:4785250-4785490
chr19:47910107-47910563	MEIS3;MEIS3;MEIS3;MEIS3;MEIS3
chr19:47922251-47922777	MEIS3;MEIS3;MEIS3;MEIS3;MEIS3;MEIS3;MEIS3;MEIS3;MEIS3;MEIS3;MEIS3
chr19:47933295-47933827	;SLC8A2
chr19:48794353-48794727	ZNF114;
chr19:49014611-49014940	LMTK3
chr19:49575129-49576076	KCNA7;KCNA7;KCNA7;
chr19:496158-496481	;MADCAM1;MADCAM1
chr19:497799-498135	MADCAM1;MADCAM1
chr19:49925626-49926012	;PTH2
chr19:49931203-49931804	GFY;
chr19:49935751-49936275	SLC17A7;SLC17A7;SLC17A7
chr19:50193020-50194798	CPT1C;CPT1C;C19orf76;C19orf76;ADM5;ADM5;CPT1C;CPT1C;CPT1C;CPT1C;CPT1C;CPT1C;CPT1C;C19orf76;CPT1C;CPT1C;CPT1C;CPT1C;CPT1C;ADM5;CPT1C;C19orf76;CPT1C;CPT1C;CPT1C;CPT1C;CPT1C;CPT1C;CPT1C;CPT1C;CPT1C;CPT1C;CPT1C;CPT1C
chr19:50316211-50316469	FUZ;FUZ;FUZ;FUZ;FUZ;FUZ
chr19:50666147-50666514	C19orf41;C19orf41;C19orf41;IZUMO2;
chr19:50812297-50812508	MYH14;MYH14;MYH14;KCNC3;
chr19:50831454-50832070	KCNC3;KCNC3;KCNC3
chr19:50833813-50834128	KCNC3;KCNC3;KCNC3
chr19:50931270-50931638	SPIB;SPIB;SPIB;SPIB;SPIB
chr19:51069359-51069600	LRRC4B;LRRC4B;LRRC4B
chr19:51142284-51142986	SYT3;SYT3;SYT3;SYT3;SYT3;SYT3;SYT3;SYT3;SYT3;
chr19:51161923-51162514	;C19orf81
chr19:51189824-51190109	SHANK1
chr19:51198143-51198460	SHANK1
chr19:51198808-51199347	SHANK1
chr19:51221447-51222704	SHANK1;
chr19:51231632-51231969
chr19:51416002-51416249	KLK4;KLK4;KLK4;KLK4;
chr19:51568154-51568412	KLK13;KLK13;KLK13;
chr19:51815157-51815458	;IGLON5
chr19:51830064-51831145	IGLON5;VSIG10L
chr19:51924999-51925413	SIGLEC10;SIGLEC10;SIGLEC10;SIGLEC10;SIGLEC10;SIGLEC10;SIGLEC10;SIGLEC10;SIGLEC10;SIGLEC10;SIGLEC10;SIGLEC10;SIGLEC10;SIGLEC10;SIGLEC10;SIGLEC10;SIGLEC10;SIGLEC10;SIGLEC10;
chr19:52206244-52206726	NCRNA00085;
chr19:52390841-52391368	ZNF577;ZNF577;ZNF577;ZNF577;ZNF577;ZNF577;ZNF577;ZNF577;ZNF577;ZNF577;ZNF577;ZNF577;ZNF577;ZNF577;ZNF577;ZNF649-AS1;ZNF577;ZNF577;ZNF577;ZNF649;ZNF649-AS1;ZNF649
chr19:52839444-52839937	;ZNF610;ZNF610;ZNF610;ZNF610;ZNF610;ZNF610;ZNF610;ZNF610;ZNF610
chr19:52873084-52873572	ZNF610;ZNF610;ZNF610;ZNF610;ZNF880;ZNF880;ZNF880
chr19:52900955-52901158	;ZNF528;ZNF528;ZNF528
chr19:52901306-52901527	ZNF528-AS1;ZNF528;ZNF528-AS1;ZNF528
chr19:5293010-5294211	PTPRS;PTPRS;PTPRS;PTPRS
chr19:53073308-53074039	;ZNF701;ZNF701;ZNF701
chr19:53141175-53141813	ZNF83;ZNF83;ZNF83;ZNF83;ZNF83;ZNF83;ZNF83;ZNF83;ZNF83;ZNF83;ZNF83;ZNF83;ZNF83;ZNF83;ZNF83;ZNF83;ZNF83;ZNF83;ZNF83;ZNF83;ZNF83;ZNF83;ZNF83;ZNF83;ZNF83;ZNF83;ZNF83;ZNF83;ZNF83;ZNF83;ZNF83;ZNF83;ZNF83;ZNF83;ZNF83;ZNF83
chr19:5338788-5339130	PTPRS;PTPRS;PTPRS;PTPRS
chr19:5339640-5341061	PTPRS;PTPRS;PTPRS;PTPRS;PTPRS;PTPRS;PTPRS;PTPRS;PTPRS;PTPRS;PTPRS;PTPRS;
chr19:53661430-53661848	ZNF347;
chr19:53662189-53662500	ZNF347;ZNF347;ZNF347;ZNF347;ZNF347;ZNF347
chr19:53757819-53758148	ZNF677;VN1R2
chr19:53970802-53971473	;ZNF813;ZNF813;ZNF813
chr19:54023868-54024560	;ZNF331;ZNF331;ZNF331
chr19:54024645-54024923	ZNF331;ZNF331;ZNF331
chr19:54411376-54411968	PRKCG;;CACNG7
chr19:54412710-54413087	;CACNG7
chr19:54445231-54445745	CACNG7;
chr19:54481412-54481955	CACNG8
chr19:54496202-54496612	CACNG6;CACNG6;CACNG6;CACNG6;CACNG6;CACNG6;CACNG6;CACNG6;CACNG6
chr19:54668158-54668566	TMC4;TMC4
chr19:5478299-5478577
chr19:54927902-54928225	TTYH1;TTYH1;TTYH1;TTYH1;TTYH1;TTYH1;TTYH1;TTYH1;TTYH1;TTYH1;TTYH1
chr19:5567518-5567939	PLAC2;TINCR;
chr19:55684876-55685317	;SYT5;SYT5;SYT5
chr19:55690182-55691623	SYT5;SYT5;SYT5;SYT5;SYT5;SYT5;PTPRH;SYT5;PTPRH;SYT5;PTPRH;PTPRH;PTPRH;PTPRH
chr19:55953371-55954641	SHISA7;
chr19:56159257-56159937	CCDC106;CCDC106;CCDC106
chr19:5680433-5681417	;C19orf70;HSD11B1L;HSD11B1L;HSD11B1L;HSD11B1L;C19orf70;HSD11B1L;HSD11B1L;C19orf70;C19orf70;HSD11B1L;HSD11B1L;HSD11B1L;HSD11B1L;HSD11B1L;HSD11B1L;HSD11B1L;HSD11B1L;HSD11B1L;HSD11B1L;C19orf70;HSD11B1L;HSD11B1L;HSD11B1L;HSD11B1L;HSD11B1L;HSD11B1L;HSD11B1L;HSD11B1L;HSD11B1L;HSD11B1L;C19orf70;C19orf70;C19orf70;C19orf70;C19orf70;HSD11B1L;HSD11B1L;HSD11B1L;HSD11B1L;HSD11B1L;HSD11B1L;HSD11B1L;HSD11B1L;HS…
chr19:56879417-56879995	ZNF542P;ZNF542P;ZNF542P;ZNF542P;ZNF542P;ZNF542;ZNF542;ZNF542;ZNF542
chr19:56904636-56905355	ZNF582;ZNF582-AS1;ZNF582-AS1;ZNF582-AS1;ZNF582;ZNF582-AS1;ZNF582-AS1;ZNF582-AS1;ZNF582;ZNF582-AS1;ZNF582-AS1;ZNF582-AS1;ZNF582-AS1;
chr19:56915356-56915856	;ZNF583;ZNF583;ZNF583;ZNF583;ZNF583;ZNF583;ZNF583
chr19:57049675-57050646	;ZFP28;ZFP28;ZFP28
chr19:57078365-57079301	ZNF470;ZNF470;ZNF470
chr19:57149423-57149631
chr19:57683596-57683850
chr19:57751888-57752286	;ZNF805;ZNF805;ZNF805;ZNF805;ZNF805;ZNF805
chr19:57828939-57829154
chr19:57862441-57863236	;ZNF304;ZNF304;ZNF304;ZNF304;ZNF304;ZNF304;ZNF304;ZNF304;ZNF304;ZNF304;ZNF304;ZNF304
chr19:57999025-57999613	;ZNF419;ZNF419;ZNF419;ZNF419;ZNF419;ZNF419;ZNF419;ZNF419;ZNF419;ZNF419;ZNF419;ZNF419;ZNF419;ZNF419;ZNF419;ZNF419;ZNF419;ZNF419;ZNF419;ZNF419;ZNF419;ZNF419;ZNF419;ZNF419;ZNF419;ZNF419;ZNF419;ZNF419;ZNF419;ZNF419;ZNF419
chr19:58094739-58095764	ZIK1;ZIK1;ZIK1
chr19:58111229-58111770	ZNF530;ZNF530;ZNF530
chr19:58125530-58125902	;ZNF134;ZNF134;ZNF134
chr19:58238585-58239028	ZNF671;ZNF671;ZNF671
chr19:58458686-58459219	ZNF256;ZNF256;ZNF256;
chr19:58513455-58514498	ZNF606;ZNF606;LOC100128398;ZNF606;LOC100128398;ZNF606;ZNF606;ZNF606;LOC100128398;ZNF606;ZNF606;LOC100128398;LOC100128398;ZNF606;LOC100128398;ZNF606;LOC100128398
chr19:58609338-58609988	ZSCAN18;ZSCAN18;ZSCAN18;ZSCAN18;ZSCAN18;ZSCAN18;ZSCAN18;ZSCAN18;ZSCAN18;ZSCAN18;ZSCAN18;ZSCAN18;ZSCAN18;ZSCAN18;ZSCAN18;ZSCAN18;ZSCAN18
chr19:58666023-58666833
chr19:58694501-58695107	ZNF274;ZNF274;ZNF274;ZNF274;ZNF274;ZNF274;ZNF274;ZNF274;ZNF274;ZNF274;ZNF274;ZNF274;ZNF274
chr19:58858453-58859223	;A1BG
chr19:6199292-6199551
chr19:6271959-6272176	MLLT1
chr19:6502090-6502411	TUBB4;TUBB4A;TUBB4A;TUBB4A;TUBB4A;TUBB4A;TUBB4A;TUBB4;TUBB4;TUBB4A;TUBB4A;TUBB4A;TUBB4A;TUBB4A;TUBB4A;TUBB4A;TUBB4A;TUBB4A;
chr19:6590340-6591072	CD70;
chr19:708530-708742	;PALM;PALM
chr19:709129-709990	PALM;PALM
chr19:7735081-7735456	RETN;RETN;RETN;RETN;RETN;RETN;RETN;
chr19:7794793-7796410	;CLEC4G;CLEC4G;CLEC4G
chr19:7852932-7854557	;CLEC4GP1
chr19:7938332-7939779	;PRR36;PRR36
chr19:7980970-7982983	MAP2K7;TGFBR3L;
chr19:821345-822669	LPPR3;LPPR3;LPPR3;;AZU1
chr19:8214335-8214699	FBN3;FBN3;FBN3;
chr19:8274241-8275045	LASS4;LASS4;LASS4
chr19:852855-853495	ELANE;ELANE;ELANE
chr19:8591294-8591842	MYO1F
chr19:8674332-8674764	ADAMTS10;
chr19:8807813-8808794	;ACTL9;ACTL9;ACTL9
chr19:917034-920787	KISS1R;KISS1R;KISS1R;
chr2:100720385-100720741	AFF3;AFF3;AFF3;AFF3;AFF3
chr2:101033606-101034296	CHST10;
chr2:10219802-10221016	CYS1;CYS1;CYS1;
chr2:105459127-105461770	;LINC01158;LINC01158;LINC01158;LINC01158
chr2:105468851-105473488	;LINC01158;LINC01158;LINC01158;POU3F3;LINC01158;POU3F3;LINC01158;POU3F3
chr2:105478600-105479188
chr2:105483753-105484426	;LINC01159;LINC01159;LINC01159
chr2:105488368-105489991	;LINC01159;LINC01159
chr2:105760109-105761018
chr2:108602824-108603467	;SLC5A7;SLC5A7;SLC5A7;SLC5A7;SLC5A7;SLC5A7;SLC5A7
chr2:109647955-109648230
chr2:109744585-109746833	;SH3RF3;LOC100287216;SH3RF3-AS1;SH3RF3;LOC100287216;SH3RF3;SH3RF3
chr2:11051858-11053476	;KCNF1;KCNF1;KCNF1
chr2:114260095-114261794	FOXD4L1;FOXD4L1;
chr2:115918737-115920765	DPP10;DPP10;DPP10;DPP10-AS1;DPP10;DPP10;DPP10;DPP10;DPP10;DPP10;DPP10;DPP10;DPP10-AS1;DPP10;DPP10;DPP10;DPP10;DPP10;DPP10;DPP10;DPP10;DPP10;DPP10
chr2:11809606-11810433	NTSR2;
chr2:118981769-118982466
chr2:119532065-119532315
chr2:119592602-119593845
chr2:119605200-119605620	EN1;EN1;EN1
chr2:119607378-119607910	EN1;
chr2:119611296-119611881
chr2:119613031-119615565
chr2:119914126-119916663	;C1QL2;C1QL2;C1QL2
chr2:120281661-120282211	SCTR;SCTR;SCTR;
chr2:121101800-121104534	;INHBB
chr2:121499228-121499578
chr2:127534732-127535186
chr2:127643800-127644104
chr2:127782613-127782829
chr2:127783081-127783311
chr2:127976389-127977667
chr2:128432194-128432743	LIMS2;LIMS2;LIMS2;LIMS2;LIMS2;LIMS2;LIMS2;LIMS2;LIMS2
chr2:128433010-128433490	LIMS2;LIMS2;LIMS2;LIMS2
chr2:129075197-129077639	HS6ST1
chr2:129079631-129080170
chr2:130691702-130692102	LOC389033;LOC101927924;LOC389033;LOC101927924
chr2:130737205-130737718	;RAB6C;RAB6C-AS1;RAB6C;RAB6C;RAB6C;RAB6C;RAB6C-AS1;RAB6C
chr2:131129718-131130511	PTPN18;PTPN18
chr2:131185233-131185588	;FAR2P2;FAR2P2;FAR2P2
chr2:131186145-131186496
chr2:131485149-131485460	;GPR148
chr2:131513363-131514183	;AMER3;AMER3;FAM123C;FAM123C;FAM123C;FAM123C;AMER3;AMER3;AMER3;AMER3;AMER3;FAM123C;FAM123C;FAM123C;FAM123C;FAM123C;AMER3;AMER3;AMER3;AMER3;FAM123C;FAM123C;FAM123C;FAM123C;FAM123C;FAM123C
chr2:131594139-131595302
chr2:131792237-131793189	ARHGEF4;ARHGEF4
chr2:132795199-132796196
chr2:133426652-133428870	LYPD1;LYPD1;LYPD1;LYPD1;LYPD1;LYPD1;NCKAP5;NCKAP5;NCKAP5;NCKAP5
chr2:134023947-134024467	NCKAP5;NCKAP5;LOC101928161;MIR7853;NCKAP5;NCKAP5
chr2:137522460-137523696
chr2:139537692-139538650	NXPH2;
chr2:142887724-142888553	LRP1B;LRP1B;LRP1B
chr2:145273456-145275378	ZEB2;ZEB2;ZEB2;ZEB2;ZEB2;ZEB2;ZEB2-AS1;ZEB2-AS1;ZEB2;ZEB2;ZEB2;ZEB2;ZEB2;ZEB2;ZEB2;ZEB2;ZEB2-AS1;LINC01412;ZEB2;ZEB2;ZEB2;LINC01412;ZEB2;ZEB2;ZEB2
chr2:145281736-145282269	ZEB2;ZEB2;ZEB2;ZEB2;ZEB2;ZEB2;ZEB2;ZEB2;LINC01412;
chr2:149632682-149633882	;KIF5C;KIF5C;KIF5C
chr2:149645536-149645834	KIF5C
chr2:154334449-154335458	;RPRM;RPRM;RPRM
chr2:154727906-154728271	;GALNT13
chr2:154728944-154729328	GALNT13;GALNT13;GALNT13
chr2:157176251-157177346
chr2:158453799-158454111	ACVR1C;ACVR1C;ACVR1C;ACVR1C;ACVR1C;ACVR1C;ACVR1C;ACVR1C;ACVR1C
chr2:16079801-16083032	;MYCN;MYCN;MYCNOS;MYCNOS;MYCNOS;MYCN;MYCN;MYCN;MYCN;MYCN;MYCN;MYCNOS;MYCNOS;MYCN;MYCN;MYCNOS;MYCNOS;MYCN;MYCN;MYCN;MYCN;MYCN;MYCN;MYCN
chr2:161349223-161350371	RBMS1;RBMS1;RBMS1;RBMS1;RBMS1;RBMS1;
chr2:162094460-162096195	TANK;;LOC101929512
chr2:162273294-162273725	TBR1;TBR1;TBR1
chr2:162275161-162275596	TBR1
chr2:164204740-164205039
chr2:168149033-168150797
chr2:170218314-170219203	LRP2;LRP2;LRP2
chr2:170220772-170221114	LRP2;
chr2:171569877-171573904	LOC440925;LOC440925;SP5;SP5;LOC440925;SP5;LINC01124;LOC101926913;SP5;SP5;
chr2:171670110-171670549
chr2:171672310-171675447	GAD1;GAD1;GAD1;GAD1;GAD1;GAD1
chr2:172951289-172952159	DLX1;DLX1;DLX1;DLX1;DLX1;DLX1
chr2:172952809-172953160	DLX1;DLX1
chr2:172959267-172962054
chr2:172964762-172967857	DLX2;DLX2;DLX2
chr2:172971045-172971387	DLX2-AS1;
chr2:173600281-173600970	LOC91149;RAPGEF4;RAPGEF4-AS1;LOC91149;RAPGEF4;LOC91149;RAPGEF4;RAPGEF4;RAPGEF4;LOC91149;RAPGEF4
chr2:175190866-175192123	;LINC01305
chr2:175193398-175193764
chr2:175199463-175202639	;SP9
chr2:175204843-175207553
chr2:175208415-175209076
chr2:175546862-175547880	WIPF1;WIPF1;WIPF1;
chr2:176952695-176953297
chr2:176957054-176958279	HOXD13
chr2:176964062-176965509	;HOXD12
chr2:176993479-176995557	;HOXD8;HOXD8;HOXD8;HOXD8;HOXD8;HOXD8;HOXD8;HOXD8;HOXD8;HOXD8;HOXD8
chr2:177027617-177028014	;HOXD3
chr2:177039551-177039951	HOXD3;
chr2:177052957-177054350	;HOXD1;MIR7704;HAGLR;HAGLR;HAGLR;HAGLR;HAGLR;HAGLR;HOXD1;HOXD1;HOXD1;HAGLR;HOXD1;HAGLR;HAGLR;HAGLR;HAGLR;HAGLR
chr2:177502240-177502910	;LINC01116;LINC01117
chr2:179344852-179345483	FKBP7;FKBP7;MIR548N;FKBP7;FKBP7;PLEKHA3;MIR548N;PLEKHA3;MIR548N;MIR548N;PLEKHA3;MIR548N;PLEKHA3;PLEKHA3
chr2:18059038-18059245	;KCNS3
chr2:18059493-18060920	KCNS3;KCNS3;KCNS3
chr2:180725717-180726465	ZNF385B;MIR1258;ZNF385B;ZNF385B;MIR1258;ZNF385B;MIR1258;ZNF385B;
chr2:182547873-182549177	NEUROD1;NEUROD1;NEUROD1;
chr2:183731819-183732093	FRZB;FRZB;FRZB
chr2:185463208-185463589	;ZNF804A;ZNF804A;ZNF804A
chr2:187713846-187714069	ZSWIM2;ZSWIM2;ZSWIM2;
chr2:192542573-192543329	;NABP1;NABP1;NABP1;NABP1;OBFC2A;OBFC2A;OBFC2A;OBFC2A;OBFC2A;NABP1;NABP1;NABP1;NABP1;NABP1;NABP1;NABP1;NABP1;NABP1;NABP1;NABP1
chr2:193058995-193060812	TMEFF2;TMEFF2;TMEFF2;TMEFF2;TMEFF2;TMEFF2;TMEFF2;TMEFF2;TMEFF2;TMEFF2;TMEFF2;TMEFF2;
chr2:19560963-19561650	OSR1;
chr2:197457392-197458522	HECW2;HECW2;HECW2;
chr2:198174658-198175535	;ANKRD44;ANKRD44
chr2:198669079-198670154	;PLCL1;PLCL1;PLCL1
chr2:200524001-200524204
chr2:20068428-20068907	;LINC00954
chr2:201450526-201451027	SGOL2;SGOL2;AOX1;AOX1;AOX1
chr2:202483584-202483957	ALS2CR11;ALS2CR11;ALS2CR11;ALS2CR11;ALS2CR11;ALS2CR11;ALS2CR11;ALS2CR11;ALS2CR11;ALS2CR11;ALS2CR11;ALS2CR11;ALS2CR4;ALS2CR4
chr2:202897386-202901046	;FZD7;FZD7;FZD7
chr2:206549599-206551316	NRP2;NRP2;NRP2;NRP2;NRP2;NRP2;NRP2;NRP2;NRP2;NRP2;NRP2;NRP2;NRP2;NRP2;NRP2;NRP2;NRP2;NRP2
chr2:207139336-207140031	;ZDBF2;ZDBF2;ZDBF2
chr2:207308266-207308907	;ADAM23;ADAM23;ADAM23
chr2:207506774-207507422	;LOC200726;LOC200726;LOC200726
chr2:208546082-208546562
chr2:20865289-20867589	;GDF7;GDF7;GDF7
chr2:210636344-210636935	UNC80;UNC80;UNC80;UNC80;UNC80;UNC80
chr2:213402180-213403867	ERBB4;ERBB4;ERBB4;ERBB4;ERBB4;ERBB4
chr2:217236025-217237129	MARCH4;MARCH4;MARCH4;
chr2:217559039-217559484	IGFBP5;IGFBP5;IGFBP5
chr2:219723702-219725010	;WNT6
chr2:219736132-219736592	WNT6
chr2:219762987-219763537
chr2:219824151-219825864	;CDK5R2;CDK5R2;CDK5R2
chr2:219827659-219828205	CDK5R2;CDK5R2;
chr2:219848919-219850541	FEV;FEV;FEV
chr2:220173870-220174283	PTPRN;PTPRN;PTPRN;PTPRN;PTPRN;PTPRN;PTPRN;PTPRN;PTPRN;
chr2:220222902-220223854
chr2:220306855-220307096	SPEG
chr2:220348955-220349784	SPEG
chr2:220377743-220377946	;ACCN4;ACCN4;ASIC4;ACCN4;ACCN4;ACCN4;ACCN4
chr2:220387075-220388075	ASIC4;ACCN4;ACCN4
chr2:220416863-220417869	TMEM198;OBSL1
chr2:220434859-220436179	OBSL1;INHA;OBSL1;OBSL1;OBSL1;OBSL1;INHA;OBSL1;OBSL1;OBSL1;INHA;OBSL1;OBSL1;OBSL1;OBSL1;OBSL1;OBSL1;INHA;OBSL1;INHA
chr2:222436034-222438941	EPHA4;EPHA4;EPHA4;EPHA4;EPHA4;EPHA4;
chr2:223155726-223156154	PAX3;PAX3;PAX3;PAX3;PAX3;PAX3
chr2:223159725-223160487	PAX3;PAX3;PAX3;PAX3;PAX3;PAX3;PAX3;PAX3
chr2:223162946-223163912	PAX3;PAX3;PAX3;CCDC140;PAX3;PAX3;PAX3;PAX3;PAX3;PAX3;PAX3;PAX3;PAX3;PAX3;PAX3;PAX3;PAX3;CCDC140;PAX3;PAX3;PAX3;CCDC140;CCDC140;PAX3;PAX3;PAX3;PAX3;PAX3;PAX3;PAX3;CCDC140;PAX3;PAX3;PAX3;PAX3;PAX3;PAX3;PAX3;PAX3;PAX3;PAX3;PAX3;PAX3;PAX3;PAX3;PAX3;CCDC140;PAX3;PAX3;PAX3;PAX3;PAX3;PAX3;PAX3;PAX3;PAX3;PAX3;PAX3;PAX3;PAX3;PAX3;PAX3;PAX3;PAX3;PAX3;PAX3;PAX3;PAX3;PAX3;PAX3;CCDC140;PAX3;PAX3;PAX3;PAX3;PAX…
chr2:223167205-223167560	CCDC140
chr2:223176493-223177515
chr2:224903221-224904735	SERPINE2;SERPINE2;SERPINE2;SERPINE2;SERPINE2;SERPINE2;SERPINE2;SERPINE2;SERPINE2;SERPINE2;SERPINE2;SERPINE2;
chr2:225906653-225907464	DOCK10;
chr2:227655903-227656647	IRS1
chr2:228028679-228029733	COL4A3;COL4A4;COL4A3;COL4A3;COL4A3;COL4A3;COL4A4;COL4A3;COL4A4;COL4A3;COL4A3;COL4A3;COL4A4;COL4A4;COL4A3;COL4A3;COL4A3;COL4A3;COL4A3;COL4A3;COL4A3;COL4A3;COL4A4;COL4A4;COL4A3;COL4A3;COL4A3;COL4A3;COL4A3;COL4A3;COL4A4;COL4A3;COL4A3;COL4A3;COL4A4;COL4A3;COL4A3;COL4A3;COL4A4;COL4A3;COL4A3;COL4A4;COL4A3;COL4A3;COL4A3;COL4A3;COL4A3
chr2:228736230-228736544	;DAW1;WDR69;WDR69;WDR69
chr2:229045957-229046553	SPHKAP;SPHKAP;SPHKAP;SPHKAP;SPHKAP;SPHKAP;
chr2:230578062-230579981	DNER;
chr2:232394763-232395337	NMUR1;
chr2:232791575-232792016	NPPC
chr2:233283397-233285959
chr2:233350278-233352974	ECEL1;ECEL1;ECEL1;ECEL1;ECEL1;ECEL1;ECEL1
chr2:233497826-233499727	EFHD1;EFHD1;EFHD1;EFHD1;EFHD1;EFHD1;EFHD1;EFHD1;EFHD1;EFHD1;EFHD1
chr2:235404502-235406541	;ARL4C;ARL4C;ARL4C;ARL4C;ARL4C;ARL4C;ARL4C
chr2:23607729-23610124	;KLHL29;KLHL29;KLHL29
chr2:236578080-236580153	AGAP1;AGAP1;AGAP1;AGAP1;AGAP1
chr2:237071794-237078762	;GBX2;GBX2;GBX2
chr2:237080188-237080432
chr2:237086727-237088463
chr2:237145613-237146576	ASB18
chr2:237476311-237477263	;CXCR7;ACKR3;CXCR7;CXCR7
chr2:238535561-238536840	;LRRFIP1
chr2:238599857-238601430	LRRFIP1;LRRFIP1;LRRFIP1;LRRFIP1;LRRFIP1;LRRFIP1;LRRFIP1;LRRFIP1;LRRFIP1;LRRFIP1;LRRFIP1;LRRFIP1;LRRFIP1;LRRFIP1;LRRFIP1
chr2:241391876-241393598	GPC1;PP14571;GPC1
chr2:241758141-241760783	KIF1A;
chr2:241771655-241772194
chr2:242808405-242808618	;C2orf85
chr2:25391072-25391875	POMC;POMC;POMC;POMC;POMC;POMC;
chr2:25438725-25439276
chr2:25475706-25475928	DNMT3A;DNMT3A;DNMT3A
chr2:26396102-26397204	FAM59B;GAREML
chr2:26915603-26916551	;KCNK3
chr2:27070302-27072922	;DPYSL5;DPYSL5;DPYSL5;DPYSL5
chr2:27484873-27488189	SLC30A3;SLC30A3;SLC30A3;
chr2:287353-290099	FAM150B;FAM150B;FAM150B;
chr2:29033351-29034011	;SPDYA;SPDYA;SPDYA;SPDYA;SPDYA;SPDYA;SPDYA;SPDYA;SPDYA
chr2:29337983-29338909	CLIP4;;CLIP4;CLIP4;CLIP4;CLIP4;CLIP4;CLIP4
chr2:30142831-30144624	ALK;ALK;ALK;
chr2:30453566-30455655	;LBH;LBH;LBH
chr2:31360321-31361821	GALNT14;GALNT14;GALNT14;GALNT14;GALNT14;GALNT14;GALNT14;GALNT14;GALNT14;GALNT14;GALNT14;
chr2:31456740-31457653	;EHD3;EHD3;EHD3
chr2:38301276-38304518	CYP1B1;CYP1B1;CYP1B1;
chr2:39893121-39893496	;TMEM178A;TMEM178A;TMEM178;TMEM178;TMEM178;TMEM178;TMEM178
chr2:40678477-40678717	SLC8A1
chr2:45029728-45030035
chr2:45161427-45163058
chr2:45169505-45171884	SIX3;SIX3-AS1;SIX3;SIX3-AS1;
chr2:45235511-45237792	SIX2;SIX2;SIX2
chr2:45395869-45398186
chr2:46769471-46769676	;RHOQ
chr2:47796923-47799166	KCNK12;
chr2:48757211-48757785	;STON1-GTF2A1L;STON1-GTF2A1L;STON1;STON1;STON1;STON1;STON1-GTF2A1L;STON1;STON1;STON1-GTF2A1L;STON1-GTF2A1L
chr2:56150340-56151180	EFEMP1;EFEMP1;EFEMP1;EFEMP1;EFEMP1;EFEMP1;EFEMP1;EFEMP1;EFEMP1;EFEMP1;EFEMP1;EFEMP1;EFEMP1;EFEMP1
chr2:56410865-56412539	;CCDC85A;CCDC85A;CCDC85A;LOC100129434;CCDC85A
chr2:5836068-5837643	SOX11;SOX11
chr2:63274475-63279430	LOC100132215;EHBP1;EHBP1;EHBP1;EHBP1;LOC100132215;LOC100132215;LOC100132215;LOC100132215;LOC100132215;LOC100132215;LOC100132215;OTX1;LOC100132215;OTX1;LOC100132215;OTX1;LOC100132215;OTX1;OTX1;OTX1;OTX1;OTX1
chr2:63285949-63287097
chr2:660666-660909
chr2:66652691-66654218	;MEIS1-AS3
chr2:66660452-66660794	;MEIS1-AS3;MEIS1;MEIS1;MEIS1
chr2:66802890-66804831	LOC100507073;MEIS1;LOC100507073;
chr2:66808568-66809404	;LOC100507073
chr2:68546339-68547111	CNRIP1;CNRIP1;CNRIP1;CNRIP1;CNRIP1;CNRIP1;
chr2:68870351-68871055	;PROKR1
chr2:69240083-69241004	;ANTXR1;ANTXR1;ANTXR1;ANTXR1;ANTXR1;ANTXR1;ANTXR1;ANTXR1;ANTXR1
chr2:70351315-70351550	;LOC100133985
chr2:7057530-7058433	RNF144A;RNF144A-AS1;RNF144A;RNF144A;RNF144A
chr2:70994447-70995385	ADD2;ADD2;ADD2;ADD2;ADD2;ADD2;ADD2;ADD2;ADD2;ADD2;ADD2;ADD2;ADD2;ADD2;ADD2;ADD2;ADD2;ADD2;ADD2;ADD2;ADD2;
chr2:71114733-71115474	;LINC01143
chr2:71126720-71129209	;VAX2
chr2:71205563-71206529	;ANKRD53;ANKRD53;ANKRD53;ANKRD53;ANKRD53;ANKRD53
chr2:71453588-71454318	PAIP2B;PAIP2B;PAIP2B
chr2:71693164-71694127	DYSF;DYSF;DYSF;DYSF;DYSF;DYSF;DYSF;DYSF;DYSF;DYSF;DYSF;DYSF;DYSF;DYSF;DYSF;DYSF;DYSF;DYSF;DYSF;DYSF;DYSF;DYSF;DYSF;DYSF;DYSF;DYSF;DYSF;DYSF;DYSF;DYSF;DYSF;DYSF;DYSF;DYSF;DYSF;DYSF;DYSF;DYSF;DYSF;DYSF;DYSF;DYSF
chr2:72079362-72079610
chr2:72371121-72375004	CYP26B1;CYP26B1;CYP26B1
chr2:73151200-73152060	EMX1
chr2:73429283-73430647	;NOTO;NOTO;NOTO
chr2:73518364-73520986	;EGR4;EGR4;EGR4
chr2:74374838-74375257	BOLA3;BOLA3;BOLA3-AS1;BOLA3-AS1;BOLA3-AS1;BOLA3;BOLA3;BOLA3;BOLA3;BOLA3-AS1;BOLA3-AS1;BOLA3-AS1;BOLA3-AS1;BOLA3-AS1;
chr2:74641733-74643350	;C2orf81
chr2:74725039-74727038	TTC31;TTC31;;LBX2;LBX2;LBX2
chr2:74740455-74743795	;TLX2;TLX2;TLX2;DQX1
chr2:75426592-75428030	TACR1;TACR1;TACR1;TACR1;TACR1;TACR1;
chr2:79739696-79740243	;CTNNA2;CTNNA2;CTNNA2;CTNNA2;CTNNA2;CTNNA2;CTNNA2;CTNNA2;CTNNA2
chr2:80529677-80530846	CTNNA2;CTNNA2;LRRTM1;CTNNA2;CTNNA2;CTNNA2;LRRTM1;CTNNA2;LRRTM1;CTNNA2;CTNNA2;CTNNA2;CTNNA2;CTNNA2;CTNNA2;LRRTM1
chr2:80531367-80531719	LRRTM1;CTNNA2;CTNNA2;CTNNA2;CTNNA2;CTNNA2;LRRTM1;CTNNA2;CTNNA2;LRRTM1;CTNNA2;CTNNA2;CTNNA2;CTNNA2;LRRTM1;CTNNA2;CTNNA2;CTNNA2;CTNNA2;CTNNA2;LRRTM1;CTNNA2;CTNNA2;CTNNA2;CTNNA2;CTNNA2;CTNNA2;CTNNA2;CTNNA2;LRRTM1;CTNNA2;CTNNA2
chr2:85359956-85362593	;TCF7L1;TCF7L1;TCF7L1
chr2:88650247-88650686
chr2:88751335-88752865	FOXI3;
chr2:89064493-89065513	;ANKRD36BP2;FLJ40330
chr2:91634538-91636111
chr2:945686-946774	;SNTG2;SNTG2;SNTG2
chr2:95690857-95692431	;MAL;MAL;MAL;MAL;MAL;MAL;MAL;MAL;MAL;MAL;MAL;MAL
chr2:97192977-97193383
chr2:98962873-98964187	;CNGA3;CNGA3;CNGA3;CNGA3;CNGA3;CNGA3
chr2:99552185-99553831	KIAA1211L;C2orf55;C2orf55;C2orf55;
chr20:10198135-10198984	;SNAP25-AS1;SNAP25;SNAP25;SNAP25;SNAP25;SNAP25-AS1;SNAP25-AS1;SNAP25;SNAP25
chr20:10200088-10200384	SNAP25;SNAP25;SNAP25;SNAP25;SNAP25;SNAP25;SNAP25-AS1;SNAP25;SNAP25
chr20:13200670-13202616	;ISM1
chr20:17206528-17206952	PCSK2;;PCSK2;PCSK2;PCSK2
chr20:17208550-17208756	PCSK2;PCSK2;PCSK2
chr20:19192459-19193902	;SLC24A3
chr20:20344400-20350605	C20orf26;CFAP61;;INSM1;INSM1;INSM1
chr20:21083501-21083847
chr20:21086139-21087175
chr20:21485932-21496714	;NKX2-2;NKX2-2;NKX2-2
chr20:21501961-21503931
chr20:21686199-21687689	PAX1;PAX1;PAX1
chr20:23028403-23032218	;THBD;THBD;THBD
chr20:24449844-24452037	;SYNDIG1;TMEM90B;TMEM90B;TMEM90B
chr20:25058288-25058726	;VSX1;VSX1;VSX1;VSX1;VSX1;VSX1;VSX1;VSX1
chr20:25128764-25129610	LOC284798;LOC284798;LOC284798;LOC284798;LOC284798;LOC284798;
chr20:2672904-2674698	;EBF4;EBF4;EBF4
chr20:2780978-2781497	CPXM1;CPXM1;CPXM1;
chr20:2801639-2802135	LOC100288797;
chr20:2820509-2821911	FAM113A;VPS16;VPS16;PCED1A;PCED1A;VPS16;FAM113A;VPS16;VPS16;FAM113A;VPS16;FAM113A;VPS16;VPS16;FAM113A;FAM113A;PCED1A;PCED1A;PCED1A;VPS16;VPS16;FAM113A;VPS16;VPS16;FAM113A;VPS16;VPS16;VPS16;VPS16;PCED1A;PCED1A;VPS16;VPS16;VPS16;VPS16
chr20:30062969-30063281	DEFB124;DEFB124;REM1;REM1;REM1;REM1
chr20:30071912-30072315	REM1;NCRNA00028;REM1;NCRNA00028;
chr20:30555901-30556502	;XKR7;XKR7;XKR7
chr20:3063005-3064146	;AVP;AVP;AVP
chr20:30639908-30640786	;HCK;HCK;HCK;HCK;HCK;HCK;HCK;HCK;HCK
chr20:31170740-31173640	;NOL4L;NOL4L;LOC149950;LOC149950
chr20:3218578-3220930	SLC4A11;SLC4A11;SLC4A11;SLC4A11;SLC4A11;SLC4A11;
chr20:327376-328977	;NRSN2;NRSN2;NRSN2
chr20:34893891-34895214	;DLGAP4
chr20:35169189-35169540	;MYL9;MYL9
chr20:35491001-35492805	SOGA1;SOGA1;C20orf117;C20orf117;C20orf117;C20orf117;C20orf117;SOGA1;C20orf117;
chr20:36226617-36226841
chr20:36531143-36532133	;VSTM2L;VSTM2L;VSTM2L
chr20:3662310-3663187	ADAM33;ADAM33;ADAM33;ADAM33;ADAM33;ADAM33;ADAM33;ADAM33;ADAM33;
chr20:36888891-36889442	KIAA1755;LOC149684;KIAA1755;KIAA1755;LOC149684;KIAA1755;KIAA1755;
chr20:37302813-37303388
chr20:37352130-37357372	;SLC32A1;SLC32A1;SLC32A1
chr20:37359505-37359853
chr20:37434206-37435592	;PPP1R16B;PPP1R16B;PPP1R16B
chr20:3776198-3776419	;CDC25B;CDC25B;CDC25B;CDC25B;CDC25B;CDC25B;CDC25B;CDC25B;CDC25B;CDC25B;CDC25B;CDC25B;CDC25B
chr20:39994545-39995810	EMILIN3;
chr20:41817475-41819212	PTPRT;PTPRT;
chr20:42135793-42137062	;L3MBTL1
chr20:42543097-42545137	;TOX2;TOX2;TOX2;TOX2;TOX2;TOX2;TOX2;TOX2;TOX2
chr20:42875764-42876184	;GDAP1L1;GDAP1L1;GDAP1L1;GDAP1L1;GDAP1L1;GDAP1L1;GDAP1L1;GDAP1L1;GDAP1L1;GDAP1L1;GDAP1L1;GDAP1L1;GDAP1L1;GDAP1L1;GDAP1L1;GDAP1L1;GDAP1L1;GDAP1L1;GDAP1L1
chr20:43438737-43439546	RIMS4;RIMS4;RIMS4;
chr20:44642094-44642406	MMP9;
chr20:44651066-44651369	SLC12A5;SLC12A5;SLC12A5
chr20:44660342-44660948	SLC12A5;SLC12A5
chr20:44746822-44747060	;CD40;CD40;CD40;CD40;CD40;CD40
chr20:44803064-44803662	;CDH22
chr20:44935932-44937310	;CDH22
chr20:44941342-44941569
chr20:44992677-44993103	SLC35C2;SLC35C2;SLC35C2;SLC35C2;SLC35C2;SLC35C2;SLC35C2;SLC35C2;SLC35C2;SLC35C2;ELMO2;ELMO2
chr20:45142000-45142337	ZNF334;ZNF334;ZNF334;ZNF334;ZNF334;ZNF334;ZNF334;ZNF334;ZNF334;
chr20:45279781-45280169	SLC13A3;SLC13A3;SLC13A3;SLC13A3;SLC13A3;SLC13A3;SLC13A3;SLC13A3
chr20:45523250-45524020	;EYA2;EYA2;EYA2;EYA2;EYA2;EYA2
chr20:47443734-47445181	PREX1;
chr20:4803013-4804146	RASSF2;
chr20:48098512-48099560	KCNB1;KCNB1;KCNB1;
chr20:48100764-48101022	KCNB1;
chr20:49639071-49640212	KCNG1;KCNG1;KCNG1;
chr20:50721310-50721912	ZFP64
chr20:52789252-52790986	CYP24A1;CYP24A1;CYP24A1;CYP24A1;CYP24A1;CYP24A1;
chr20:53091733-53092993	;DOK5;DOK5;DOK5;DOK5;DOK5;DOK5
chr20:54919036-54919357
chr20:55200279-55206789	;TFAP2C;TFAP2C;TFAP2C
chr20:57224695-57226322	;STX16;STX16;STX16;STX16;STX16;STX16;STX16;STX16;STX16;STX16-NPEPL1;STX16;STX16;STX16;STX16;STX16;STX16;STX16;STX16;STX16;STX16;STX16;STX16;STX16;STX16;STX16;STX16;STX16;STX16;STX16;STX16;STX16;STX16;STX16;STX16-NPEPL1;STX16;STX16;STX16;STX16;STX16;STX16;STX16;STX16;STX16-NPEPL1
chr20:58179808-58180787	;PHACTR3;PHACTR3;PHACTR3
chr20:58507755-58509517	SYCP2;SYCP2;SYCP2;FAM217B;SYCP2;SYCP2;FAM217B;
chr20:58662457-58662960	;LOC729296;LOC729296;LOC729296
chr20:5891878-5892417	;CHGB;CHGB;CHGB
chr20:59826977-59828978	;CDH4
chr20:60119507-60119712	CDH4;CDH4;CDH4
chr20:60794179-60796121	HRH3;HRH3;HRH3;
chr20:61049361-61051897	GATA5;GATA5;GATA5;
chr20:61148081-61148990	MIR1-1HG;MIR1-1HG;C20orf166-AS1;C20orf166;C20orf166;C20orf200;C20orf166;C20orf200;C20orf166;C20orf200;C20orf200
chr20:61150437-61150646	C20orf166;C20orf200;MIR1-1;C20orf166;MIR1-1HG;MIR1-1HG;MIR1-1;C20orf166
chr20:61339858-61341220	;NTSR1;NTSR1;NTSR1
chr20:61733275-61734521	HAR1B;HAR1B;HAR1A;HAR1A;HAR1B;
chr20:61806254-61810867	;MIR124-3
chr20:61884644-61886387	NKAIN4;FLJ16779;FLJ16779;NKAIN4;NKAIN4;NKAIN4;FLJ16779;FLJ16779
chr20:61979255-61979573	CHRNA4
chr20:61980564-61982373	CHRNA4;CHRNA4;CHRNA4;CHRNA4
chr20:61992186-61993599	CHRNA4;CHRNA4;LOC100130587;CHRNA4;CHRNA4;CHRNA4;CHRNA4;CHRNA4;LOC100130587;
chr20:62092326-62092586	KCNQ2;KCNQ2;KCNQ2;KCNQ2;KCNQ2
chr20:62102541-62103995	KCNQ2;KCNQ2;KCNQ2;KCNQ2;KCNQ2;
chr20:62125930-62126461	EEF1A2
chr20:62283516-62284835	STMN3;STMN3;STMN3;STMN3;STMN3;STMN3
chr20:623088-623398
chr20:62406463-62407179	ZBTB46
chr20:62461266-62462037
chr20:62600653-62601676	ZNF512B;ZNF512B;ZNF512B
chr20:62669304-62670730	NCRNA00176;NCRNA00176;LINC00176;LINC00176
chr20:62673792-62674131
chr20:62679424-62680883	;SOX18
chr20:62681074-62681332	SOX18;SOX18;SOX18
chr20:62693942-62695282	TCEA2;TCEA2;TCEA2;TCEA2;TCEA2;TCEA2
chr20:62714763-62715761	OPRL1;OPRL1;OPRL1;C20orf201;C20orf201;OPRL1;OPRL1;C20orf201;OPRL1;LKAAEAR1;OPRL1;OPRL1;OPRL1
chr20:62716288-62716533	OPRL1;C20orf201;OPRL1;LKAAEAR1;OPRL1;OPRL1;OPRL1
chr20:62733463-62734322
chr20:62947648-62948464
chr20:62958973-62959513
chr20:642672-642895	;SCRT2
chr20:690575-691099
chr20:708601-709290
chr20:8112884-8113592	;PLCB1;PLCB1
chr20:9495253-9495597	;LAMP5;LAMP5;LAMP5-AS1;C20orf103;C20orf103;C20orf103;LAMP5-AS1;LAMP5;LAMP5
chr20:982652-983252	RSPO4;RSPO4;
chr21:15399937-15400194
chr21:15588439-15588908	RBM11;RBM11;RBM11
chr21:15755371-15756086	HSPA13;HSPA13;HSPA13
chr21:19617098-19617874	;CHODL;CHODL;CHODL;CHODL;CHODL;CHODL;CHODL;CHODL;CHODL;CHODL;CHODL;CHODL;CHODL;CHODL;CHODL;CHODL;CHODL;CHODL;CHODL;CHODL;CHODL
chr21:27011624-27012398	;JAM2;JAM2;JAM2;JAM2;JAM2;JAM2;JAM2;JAM2;JAM2;JAM2;JAM2;JAM2;JAM2;JAM2
chr21:27945010-27945646	CYYR1;CYYR1;CYYR1;
chr21:28216558-28218117	ADAMTS1;ADAMTS1;ADAMTS1;
chr21:28218567-28218801	ADAMTS1
chr21:28337856-28340237	ADAMTS5;ADAMTS5;ADAMTS5
chr21:31311386-31312106	GRIK1;GRIK1;GRIK1;GRIK1;GRIK1;GRIK1;
chr21:32716044-32716485	TIAM1
chr21:32929927-32932017	TIAM1;
chr21:34395128-34400245	;OLIG2
chr21:34442206-34444543	;OLIG1;OLIG1;OLIG1
chr21:36041305-36043224	;CLIC6
chr21:38065179-38066185
chr21:38377937-38379437	;DSCR6;RIPPLY3;DSCR6;DSCR6
chr21:39047626-39047928	KCNJ6
chr21:39287946-39289267	KCNJ6;KCNJ6;KCNJ6;
chr21:40032243-40033665	ERG;ERG;ERG;ERG;ERG;ERG;ERG;ERG;ERG;ERG;ERG;ERG;ERG;ERG;ERG;ERG;ERG;ERG;ERG;ERG;ERG;ERG;ERG;ERG;ERG;ERG;ERG;ERG;ERG;ERG;ERG;ERG;ERG;ERG;
chr21:42213510-42213946	DSCAM;DSCAM;DSCAM;DSCAM
chr21:42218489-42219222	DSCAM;DSCAM;DSCAM;DSCAM;DSCAM;DSCAM;
chr21:44073201-44074650	;PDE9A;PDE9A;PDE9A;PDE9A;PDE9A;PDE9A;PDE9A;PDE9A;PDE9A;PDE9A;PDE9A;PDE9A;PDE9A;PDE9A;PDE9A;PDE9A;PDE9A;PDE9A;PDE9A;PDE9A;PDE9A;PDE9A;PDE9A;PDE9A;PDE9A;PDE9A;PDE9A;PDE9A;PDE9A;PDE9A;PDE9A;PDE9A;PDE9A;PDE9A;PDE9A;PDE9A;PDE9A;PDE9A;PDE9A;PDE9A;PDE9A;PDE9A;PDE9A;PDE9A;PDE9A;PDE9A;PDE9A;PDE9A;PDE9A;PDE9A;PDE9A;PDE9A;PDE9A;PDE9A;PDE9A;PDE9A;PDE9A;PDE9A;PDE9A;PDE9A
chr21:44494624-44496989	CBS;CBS;CBS;CBS;CBS;CBS;CBS;CBS;CBS;CBS;CBS;
chr21:45875391-45877326	;LRRC3-AS1;LRRC3;LRRC3;LRRC3;LRRC3
chr21:46129391-46129689	C21orf29;C21orf29;C21orf29;TSPEAR;TSPEAR
chr21:46351328-46352911	ITGB2;ITGB2-AS1;ITGB2-AS1;ITGB2-AS1;ITGB2-AS1;ITGB2-AS1;ITGB2-AS1;ITGB2;ITGB2-AS1;ITGB2-AS1;ITGB2-AS1;ITGB2-AS1;ITGB2-AS1;ITGB2-AS1;ITGB2;ITGB2;ITGB2;ITGB2;;C21orf67
chr21:47009996-47011163
chr21:47061773-47064308
chr21:47517651-47518999	;COL6A2;COL6A2;COL6A2
chr21:47717235-47718059	C21orf57;
chr22:17600563-17602611	CECR6;CECR6;CECR6;CECR6;CECR6;LOC100996342;CECR6;CECR6;CECR6;CECR6;LOC100996342
chr22:17849474-17850733	;CECR2
chr22:19136293-19138512	;GSC2
chr22:19510871-19512254	CDC45L;;CLDN5;CLDN5;CLDN5;CLDN5;CLDN5;CLDN5;CLDN5;CLDN5;CLDN5
chr22:19705510-19706557	SEPT5;SEPT5-GP1BB;SEPT5;SEPT5;SEPT5-GP1BB;SEPT5;SEPT5-GP1BB;SEPT5;SEPT5;SEPT5-GP1BB;SEPT5-GP1BB
chr22:19709081-19712106	SEPT5;SEPT5;SEPT5;SEPT5;SEPT5-GP1BB;SEPT5-GP1BB;SEPT5;SEPT5-GP1BB;SEPT5-GP1BB;SEPT5;SEPT5;SEPT5-GP1BB;SEPT5-GP1BB;SEPT5;GP1BB;GP1BB;SEPT5;SEPT5;SEPT5-GP1BB;SEPT5-GP1BB;GP1BB;SEPT5
chr22:19742901-19744729	;TBX1;TBX1;TBX1;TBX1;TBX1;TBX1;TBX1;TBX1;TBX1
chr22:19748650-19749189	TBX1;TBX1;TBX1
chr22:20790638-20792665	SCARF2;SCARF2;SCARF2;SCARF2;SCARF2;SCARF2;KLHL22
chr22:21368197-21368771	MGC16703;P2RX6;P2RX6;MGC16703;MGC16703;P2RX6;P2RX6;P2RX6;P2RX6;TUBA3FP;P2RX6;MGC16703;P2RX6;P2RX6;P2RX6
chr22:22862623-22863220	ZNF280B;ZNF280B;ZNF280B;ZNF280B;ZNF280B;ZNF280B
chr22:23412224-23413597	RTDR1;GNAZ;RSPH14;RTDR1;GNAZ
chr22:24819537-24820810	SPECC1L-ADORA2A;;ADORA2A;SPECC1L-ADORA2A;ADORA2A;ADORA2A;ADORA2A;ADORA2A;ADORA2A;SPECC1L-ADORA2A;ADORA2A;ADORA2A;ADORA2A
chr22:24890412-24891453	UPB1;ADORA2A-AS1;ADORA2A-AS1;C22orf45;C22orf45;UPB1;C22orf45;UPB1;UPB1;C22orf45;C22orf45;UPB1;C22orf45;UPB1
chr22:25960959-25961368	;ADRBK2;ADRBK2;ADRBK2
chr22:26565199-26565986	;SEZ6L;SEZ6L;SEZ6L;SEZ6L;SEZ6L;SEZ6L;SEZ6L
chr22:27053081-27053629	;MIAT;MIAT;MIAT;MIAT;MIAT
chr22:28192793-28198592	MN1;MN1;MN1;
chr22:29075100-29076219	TTC28
chr22:29709281-29712013	GAS2L1;GAS2L1;GAS2L1;RASL10A;RASL10A;RASL10A;RASL10A;RASL10A;RASL10A;RASL10A;
chr22:29875919-29877242	;NEFH;NEFH;NEFH
chr22:30116081-30117160	;CABP7
chr22:31198491-31199033	OSBP2;OSBP2;OSBP2;OSBP2;OSBP2
chr22:31218226-31218893	OSBP2;OSBP2;OSBP2;OSBP2;OSBP2;OSBP2
chr22:32571858-32572525
chr22:33197380-33198267	SYN3;SYN3;SYN3;SYN3;TIMP3;SYN3;SYN3;TIMP3;SYN3;SYN3;SYN3;SYN3;TIMP3;TIMP3;SYN3;SYN3;TIMP3;TIMP3;SYN3;SYN3;SYN3;SYN3;SYN3;TIMP3;SYN3
chr22:33453892-33454505	SYN3;SYN3;SYN3
chr22:37099471-37099711	CACNG2;CACNG2;CACNG2;
chr22:37212769-37213467	PVALB;PVALB;PVALB
chr22:38203588-38204218	H1F0;GCAT;H1F0;H1F0;GCAT;GCAT;GCAT
chr22:38220589-38221619	GALR3;GALR3;GALR3;
chr22:38850766-38851285	KCNJ4
chr22:39096373-39097754	JOSD1;JOSD1;JOSD1
chr22:39239168-39240425	NPTXR;
chr22:39784354-39785104	SYNGR1;
chr22:39853323-39854065	MGAT3
chr22:39953450-39954668
chr22:40057941-40058844	CACNA1I;CACNA1I
chr22:40060601-40061031	CACNA1I;CACNA1I
chr22:42310057-42311669
chr22:43738882-43740285	SCUBE1;
chr22:43807400-43808455	;MPPED1
chr22:44287497-44288061	PNPLA5;PNPLA5;PNPLA5;
chr22:44419824-44420790	PARVB;PARVB;PARVB;PARVB;PARVB;PARVB;PARVB;PARVB;PARVB;PARVB
chr22:45015933-45016488	;LINC00229
chr22:45064159-45065092	;PRR5;PRR5
chr22:45403036-45406372	PHF21B;PHF21B;PHF21B;PHF21B;PHF21B;PHF21B;PHF21B;PHF21B;PHF21B;
chr22:45809191-45809953	RIBC2;SMC1B;SMC1B;SMC1B;RIBC2;SMC1B;RIBC2;SMC1B;RIBC2;SMC1B;RIBC2;RIBC2;SMC1B;SMC1B;SMC1B;RIBC2;RIBC2;RIBC2;RIBC2
chr22:45898294-45899357	;FBLN1;FBLN1;FBLN1;FBLN1
chr22:46262065-46263747
chr22:46276365-46277064
chr22:46285477-46285986
chr22:46366726-46368726	WNT7B
chr22:46929317-46934861	CELSR1;
chr22:48884884-48887043	;FAM19A5
chr22:48970857-48972947	FAM19A5;FAM19A5;FAM19A5
chr22:50064655-50064984
chr22:50098068-50098318
chr22:50118095-50118822
chr22:50608207-50608660	PANX2;PANX2;PANX2
chr22:50919453-50920376	;ADM2;ADM2;ADM2;ADM2;ADM2;ADM2;ADM2;MIOX;MIOX;ADM2;ADM2
chr22:51038494-51039752	;MAPK8IP2
chr22:51111935-51113742	;SHANK3;SHANK3;SHANK3
chr22:51158386-51160060	SHANK3
chr3:101280545-101280952	TRMT10C;RG9MTD1;RG9MTD1;RG9MTD1
chr3:10547178-10547389	ATP2B2;ATP2B2;ATP2B2;ATP2B2;ATP2B2;ATP2B2;
chr3:11034446-11035384	SLC6A1;SLC6A1;SLC6A1
chr3:112051893-112052406	CD200;CD200;CD200;CD200;CD200;CD200
chr3:112930437-112931506	;BOC;BOC;BOC;BOC;BOC;BOC;BOC;BOC;BOC;BOC;BOC
chr3:120003883-120004426
chr3:120169202-120170519	FSTL1;FSTL1;FSTL1;
chr3:12045652-12046627	;SYN2;SYN2;SYN2;SYN2;SYN2;SYN2
chr3:120626880-120627579	;STXBP5L;STXBP5L;STXBP5L;STXBP5L;STXBP5L;STXBP5L;STXBP5L
chr3:121902742-121903645	;CASR;CASR;CASR;CASR;CASR;CASR
chr3:122296612-122296828	PARP15;PARP15;PARP15
chr3:123166218-123168567	ADCY5;
chr3:123602588-123603540	MYLK;MYLK;MYLK;MYLK;
chr3:125075915-125076481	ZNF148
chr3:125677127-125678408
chr3:125898662-125899568	ALDH1L1;ALDH1L1-AS2;ALDH1L1;ALDH1L1;ALDH1L1;ALDH1L1;ALDH1L1;ALDH1L1;ALDH1L1-AS2;ALDH1L1;ALDH1L1;ALDH1L1;ALDH1L1;ALDH1L1;ALDH1L1;ALDH1L1;ALDH1L1-AS2;ALDH1L1;ALDH1L1;ALDH1L1;ALDH1L1;ALDH1L1;ALDH1L1;ALDH1L1-AS2;ALDH1L1;ALDH1L1;ALDH1L1;ALDH1L1;ALDH1L1-AS2;ALDH1L1;ALDH1L1-AS2;
chr3:125931735-125932535
chr3:12598391-12599051	;MKRN2;MKRN2;MKRN2
chr3:125986044-125986727
chr3:126113547-126113967	;CCDC37-AS1;CCDC37-AS1;CCDC37-AS1;CCDC37;CCDC37;CCDC37;CCDC37;CCDC37;CCDC37-AS1;CCDC37-AS1;CCDC37-AS1
chr3:126398076-126398365
chr3:128205495-128212274	GATA2;GATA2;GATA2;GATA2;GATA2;GATA2;GATA2;GATA2;GATA2;GATA2-AS1;GATA2;GATA2;GATA2-AS1;GATA2;GATA2;GATA2;GATA2;GATA2;GATA2-AS1;GATA2;GATA2;GATA2-AS1;GATA2;GATA2
chr3:128273936-128274796
chr3:12837992-12838359	;CAND2;CAND2
chr3:128719865-128721245	;EFCC1;CCDC48
chr3:129323915-129325332	PLXND1;
chr3:130064574-130064840	;COL29A1;COL29A1;COL6A5;COL6A5;COL6A5;COL29A1;COL29A1;COL29A1
chr3:130235989-130236203
chr3:13245692-13246212
chr3:132756985-132757895	;TMEM108;TMEM108;TMEM108;TMEM108;TMEM108;TMEM108
chr3:13323438-13324929
chr3:133464949-133465420	;TF;TF;TF
chr3:134125487-134125871
chr3:134369464-134370242	KY;KY;KY;
chr3:134514085-134515980	;EPHB1;EPHB1;EPHB1
chr3:13460970-13462146	NUP210;
chr3:13590414-13591008	;FBLN2;FBLN2
[truncated: 1,007 more rows]
