# Supplementary material for: Highly recurrent CBS epimutations in gastric cancer CpG island methylator phenotypes and inflammation
Source: Genome Biol. 2021 Jun 1;22:167. doi: 10.1186/s13059-021-02375-2 (PMC8170989; doi:10.1186/s13059-021-02375-2)
Supplement: Supplementary file 11 — Additional file 11: Table S10. List of differentially methylated (β-value difference ≥ 0.2) conserved CpG probes in GES1 CBS-deficient clones. [file 13059_2021_2375_MOESM11_ESM.xlsx]

## Sheet: Table S10
Table S10: List of differentially methylated (β-value difference ≥ 0.2) conserved CpG probes in GES1 CBS-deficient clones
Hypermethylated															Hypomethylated
Name	Infinium_Design_Type	CHR	MAPINFO	Strand	UCSC_RefGene_Name	UCSC_RefGene_Accession	UCSC_RefGene_Group	UCSC_CpG_Islands_Name	Relation_to_UCSC_CpG_Island	Phantom4_Enhancers	Phantom5_Enhancers	HMM_Island	Methyl27_Loci	Methyl450_Loci	Name	Infinium_Design_Type	CHR	MAPINFO	Strand	UCSC_RefGene_Name	UCSC_RefGene_Accession	UCSC_RefGene_Group	UCSC_CpG_Islands_Name	Relation_to_UCSC_CpG_Island	Phantom4_Enhancers	Phantom5_Enhancers	HMM_Island	Methyl27_Loci	Methyl450_Loci
cg20541344	II	17	79095182	F	AATK	NM_001080395	Body	chr17:79093076-79096677	Island			17:76709232-76709778	NA	TRUE	cg10168544	II	1	1010769	F	RNF223	NM_001205252	TSS1500	chr1:1011509-1013402	N_Shore				NA	NA
cg22240472	I	11	17498517	F	ABCC8	NM_000352	TSS200	chr11:17497463-17498626	Island			11:17454053-17455202	NA	TRUE	cg05528516	II	1	1070040	R				chr1:1072369-1072847	N_Shelf			1:1059704-1060223	NA	TRUE
cg03181582	I	11	17498530	F	ABCC8	NM_000352	TSS200	chr11:17497463-17498626	Island			11:17454053-17455202	NA	TRUE	cg18348086	I	1	1104526	F				chr1:1098043-1100584	S_Shelf			1:1094248-1094390	NA	TRUE
cg25144135	II	1	1144012	R				chr1:1145568-1145878	N_Shore		chr1:1143531-1143531	1:1133488-1134311	NA	TRUE	cg10482508	I	1	1291064	F	MXRA8;MXRA8;MXRA8;MXRA8;MXRA8	NM_001282585;NM_001282584;NM_032348;NM_001282582;NM_001282583	Body;Body;Body;Body;Body	chr1:1289707-1291126	Island			1:1279462-1280955	NA	NA
cg04981007	II	1	1266468	F	TAS1R3	NM_152228	TSS1500	chr1:1267085-1267286	N_Shore				NA	TRUE	cg25228593	II	1	1353012	R				chr1:1355159-1356000	N_Shelf				NA	NA
cg08037114	II	1	1266700	F	TAS1R3	NM_152228	TSS200	chr1:1267085-1267286	N_Shore				NA	TRUE	cg24364910	II	1	1961111	R	GABRD	NM_000815	Body	chr1:1960942-1961148	Island			1:1950803-1951008	NA	TRUE
cg01229567	II	1	1549818	F	MIB2;MIB2;MIB2;MIB2;MIB2;MIB2	NM_001170689;NM_001170687;NM_001170688;NM_080875;NR_033183;NM_001170686	TSS1500;TSS1500;TSS1500;TSS1500;TSS1500;TSS1500	chr1:1550453-1552015	N_Shore			1:1539468-1539682	NA	TRUE	cg19405842	II	1	2038661	R	PRKCZ;PRKCZ;PRKCZ	NM_001033582;NM_002744;NM_001033581	5'UTR;Body;5'UTR	chr1:2038555-2038863	Island			1:2027999-2028801	NA	TRUE
cg08937102	II	1	1690389	R	NADK	NM_023018	Body	chr1:1691767-1692063	N_Shore			1:1680159-1681902	NA	TRUE	cg22388472	I	1	2365763	F					Open sea			1:2355075-2355681	NA	TRUE
cg07227679	II	1	1861675	R				chr1:1859246-1859523	S_Shelf			1:1851454-1851783	NA	TRUE	cg18013789	II	1	2465404	R				chr1:2466934-2467212	N_Shore				NA	TRUE
cg24352530	II	4	89080423	F	ABCG2	NM_004827	TSS1500	chr4:89079756-89080454	Island			4:89298611-89299448	TRUE	TRUE	cg00492341	II	1	2526950	R	MMEL1	NM_033467	Body	chr1:2527239-2527503	N_Shore				NA	TRUE
cg06628823	II	11	119020502	R	ABCG4;ABCG4	NM_022169;NM_001142505	5'UTR;5'UTR	chr11:119019643-119020887	Island			11:118524863-118526075	NA	NA	cg07559336	II	1	2736680	F					Open sea			1:2726540-2726737	NA	TRUE
cg08863830	I	1	2202028	R	SKI	NM_003036	Body		Open sea				NA	TRUE	cg25342642	II	1	2743491	R					Open sea				NA	TRUE
cg21389723	II	1	2541073	F	MMEL1	NM_033467	Body	chr1:2537671-2537886	S_Shelf			1:2530802-2531103	NA	TRUE	cg06316219	I	1	2834040	R					Open sea			1:2823825-2824185	NA	TRUE
cg21474628	II	1	2729430	F					Open sea				NA	NA	cg24150662	I	1	2949673	R					Open sea			1:2939473-2939545	NA	TRUE
cg03747657	II	1	2751217	R					Open sea			1:2741008-2741154	NA	TRUE	cg23069843	II	1	3007910	R	PRDM16;PRDM16	NM_022114;NM_199454	Body;Body		Open sea			1:2997498-2997797	NA	TRUE
cg25137787	I	1	2863815	R					Open sea			1:2853599-2853706	NA	TRUE	cg10021614	II	1	3028910	R	PRDM16;PRDM16	NM_022114;NM_199454	Body;Body	chr1:3028179-3028557	S_Shore			1:3018643-3018808	NA	TRUE
cg12855781	I	9	136150585	F	ABO	NM_020469	1stExon	chr9:136150031-136151365	Island			9:135139874-135141323	NA	NA	cg24851370	I	1	3149784	R	PRDM16;PRDM16	NM_022114;NM_199454	Body;Body	chr1:3147845-3148081	S_Shore			1:3139637-3139691	NA	TRUE
cg16206125	II	2	111490713	R	ACOXL;ACOXL;ACOXL	NM_001142807;NM_001142808;NM_001105516	5'UTR;5'UTR;5'UTR	chr2:111489977-111490884	Island			2:111206359-111207385	NA	TRUE	cg06081361	II	1	3193787	F	PRDM16;PRDM16	NM_022114;NM_199454	Body;Body	chr1:3195376-3196052	N_Shore			1:3182684-3183737	NA	TRUE
cg19487718	II	4	185747708	R	ACSL1	NM_001995	TSS1500	chr4:185746557-185747827	Island			4:185983309-185984991	NA	TRUE	cg01713250	II	1	3289915	F	PRDM16;PRDM16	NM_022114;NM_199454	Body;Body		Open sea			1:3279658-3279885	NA	TRUE
cg21390575	II	4	185747721	R	ACSL1	NM_001995	TSS1500	chr4:185746557-185747827	Island			4:185983309-185984991	NA	TRUE	cg07109490	I	1	3342578	F	PRDM16;PRDM16	NM_022114;NM_199454	Body;Body	chr1:3342012-3342806	Island			1:3331873-3332542	NA	TRUE
cg23086843	I	1	3017674	F	PRDM16;PRDM16	NM_022114;NM_199454	Body;Body		Open sea			1:3007534-3007885	NA	TRUE	cg14039138	II	1	3383526	R	ARHGEF16	NM_014448	Body		Open sea				NA	TRUE
cg02712922	I	1	3032302	F	PRDM16;PRDM16	NM_022114;NM_199454	Body;Body	chr1:3028179-3028557	S_Shelf			1:3021935-3022163	NA	TRUE	cg04137576	II	1	3575674	F	TP73	NM_005427	5'UTR		Open sea			1:3565338-3565535	NA	TRUE
cg26426080	I	1	3039210	R	PRDM16;PRDM16	NM_022114;NM_199454	Body;Body	chr1:3038067-3038343	S_Shore			1:3028919-3029107	NA	TRUE	cg03568718	II	1	3579873	F	TP73	NM_005427	5'UTR		Open sea				TRUE	TRUE
cg24701817	II	1	3050381	R	PRDM16;PRDM16	NM_199454;NM_022114	Body;Body		Open sea				NA	NA	cg23052055	II	1	3606042	R	TP73;TP73;TP73;TP73	NM_001126240;NM_001126242;NM_005427;NM_001126241	TSS1500;TSS1500;Body;TSS1500	chr1:3607096-3607553	N_Shore				NA	TRUE
cg06815308	I	1	3088524	F	PRDM16;PRDM16	NM_022114;NM_199454	Body;Body		Open sea			1:3078302-3078407	NA	TRUE	cg03899737	II	1	3615390	R	TP73;TP73;TP73;TP73	NM_001126240;NM_005427;NM_001126242;NM_001126241	Body;Body;Body;Body		Open sea			1:3605250-3605451	NA	TRUE
cg10115320	II	1	3115545	F	PRDM16;PRDM16	NM_022114;NM_199454	Body;Body	chr1:3111579-3111909	S_Shelf			1:3105332-3105519	NA	TRUE	cg21418707	II	1	3623605	F	TP73;TP73;TP73;TP73	NM_001126240;NM_005427;NM_001126242;NM_001126241	Body;Body;Body;Body	chr1:3623318-3623521	S_Shore				NA	TRUE
cg25323690	II	1	3136173	R	PRDM16;PRDM16	NM_199454;NM_022114	Body;Body		Open sea		chr1:3136013-3136013	1:3125684-3126621	NA	NA	cg14084907	I	1	3634811	F	TP73;TP73;TP73;TP73	NM_001126240;NM_005427;NM_001126242;NM_001126241	Body;Body;Body;Body	chr1:3634633-3635101	Island		chr1:3634737-3634737	1:3624578-3624863	NA	TRUE
cg11689813	I	1	229570052	F	ACTA1	NM_001100	TSS1500	chr1:229567206-229570684	Island			1:227636054-227637262	NA	TRUE	cg04562683	I	1	3638722	F	TP73;TP73;TP73;TP73	NM_001126240;NM_005427;NM_001126242;NM_001126241	Body;Body;Body;Body	chr1:3634633-3635101	S_Shelf				NA	TRUE
cg08912801	I	1	3399260	R					Open sea				NA	TRUE	cg25196575	II	1	3649250	R	TP73;TP73;TP73;TP73	NM_001126240;NM_005427;NM_001126242;NM_001126241	Body;Body;3'UTR;Body	chr1:3649294-3649674	N_Shore				NA	TRUE
cg20263392	I	1	3462550	F	MEGF6	NM_001409	Body	chr1:3459874-3460269	S_Shelf				NA	TRUE	cg10634712	II	1	3687804	F	CCDC27	NM_152492	Body	chr1:3688553-3689684	N_Shore				NA	TRUE
cg00760067	II	1	3532130	R				chr1:3528333-3528683	S_Shelf				NA	TRUE	cg15655497	II	1	3728518	R				chr1:3731458-3732015	N_Shelf				NA	NA
cg00105640	II	1	3691994	F	LOC388588	NM_001163724	Body	chr1:3688553-3689684	S_Shelf				NA	TRUE	cg02691373	II	1	3797612	F	DFFB;DFFB;DFFB	NM_004402;NM_001282669;NR_104222	Body;Body;Body		Open sea				NA	NA
cg00061145	I	1	229570582	R	ACTA1	NM_001100	TSS1500	chr1:229567206-229570684	Island		chr1:229570562-229570562	1:227636054-227637262	NA	NA	cg25468905	II	1	4000125	R					Open sea				NA	TRUE
cg12279968	I	1	3826425	F	LOC100133612	NR_024455	Body	chr1:3824219-3824456	S_Shore				NA	TRUE	cg19583979	II	1	4047589	F					Open sea				NA	NA
cg13660775	II	1	4042438	R					Open sea				NA	NA	cg11214884	II	1	5258645	R					Open sea				NA	NA
cg08011156	II	1	4675566	R					Open sea				NA	NA	cg06371555	II	1	5540950	F					Open sea			1:5463427-5463568	NA	TRUE
cg24005842	II	1	5777831	F					Open sea				NA	TRUE	cg09438962	II	1	5831502	R					Open sea				NA	NA
cg07599881	I	1	5907508	F					Open sea			1:5829910-5830159	NA	TRUE	cg10719852	II	1	5923909	F	NPHP4	NM_015102	Body		Open sea			1:5845885-5847638	NA	TRUE
cg26796642	II	1	6204224	F	CHD5	NM_015557	Body	chr1:6202118-6202359	S_Shore				NA	TRUE	cg13614083	II	1	6085872	F	KCNAB2;KCNAB2	NM_003636;NM_172130	TSS1500;TSS1500	chr1:6086244-6086494	N_Shore				TRUE	TRUE
cg21376883	II	1	236850232	R	ACTN2	NM_001103	Body	chr1:236849472-236850323	Island			1:234916096-234916946	TRUE	TRUE	cg00223046	II	1	6130188	F	KCNAB2;KCNAB2	NM_003636;NM_172130	Body;Body	chr1:6131635-6131985	N_Shore				NA	TRUE
cg18061904	II	2	158454110	F	ACVR1C;ACVR1C;ACVR1C;ACVR1C	NM_001111031;NM_001111032;NM_145259;NM_001111033	TSS200;Body;Body;Body	chr2:158453799-158454111	Island			2:158161882-158162357	NA	TRUE	cg19308227	II	1	6206323	R	CHD5	NM_015557	Body	chr1:6208716-6209039	N_Shelf			1:6128817-6128920	NA	TRUE
cg09273516	II	1	6454339	F	ACOT7	NM_007274	TSS1500	chr1:6452814-6454185	S_Shore				NA	TRUE	cg09597335	II	1	6551948	R	PLEKHG5;PLEKHG5;PLEKHG5;PLEKHG5;PLEKHG5;PLEKHG5	NM_001042664;NM_001265594;NM_020631;NM_001265592;NM_001042663;NM_198681	TSS1500;TSS1500;TSS200;Body;Body;Body	chr1:6550083-6551115	S_Shore				NA	NA
cg04353586	II	1	7039323	R	CAMTA1	NM_015215	Body		Open sea				NA	TRUE	cg27539986	I	1	6664103	R	KLHL21	NM_014851	TSS1500	chr1:6661776-6663844	S_Shore			1:6586656-6586778	NA	TRUE
cg04102717	II	1	7078807	R	CAMTA1	NM_015215	Body		Open sea				NA	NA	cg09159285	I	1	6664134	F	KLHL21	NM_014851	TSS1500	chr1:6661776-6663844	S_Shore			1:6586656-6586778	NA	TRUE
cg05423827	II	1	7104262	F	CAMTA1	NM_015215	Body		Open sea				NA	NA	cg19884658	II	1	6664268	F	KLHL21	NM_014851	TSS1500	chr1:6661776-6663844	S_Shore				TRUE	TRUE
cg07605269	II	1	7111236	R	CAMTA1	NM_015215	Body		Open sea			1:7033701-7033945	NA	TRUE	cg16833163	II	1	6795889	R					Open sea				NA	NA
cg15502596	II	1	7126794	F	CAMTA1	NM_015215	Body		Open sea				NA	NA	cg14485078	II	1	8155332	F					Open sea				NA	NA
cg23643951	II	1	7188044	R	CAMTA1	NM_015215	Body		Open sea				NA	NA	cg13836573	II	1	8254653	R					Open sea		chr1:8254637-8254637		NA	NA
cg07662935	II	1	7693055	R	CAMTA1	NM_015215	Body		Open sea				NA	NA	cg25093661	II	1	8587175	R	RERE;RERE	NM_001042681;NM_012102	Body;Body		Open sea				NA	NA
cg24865247	II	1	7709065	F	CAMTA1	NM_015215	Body		Open sea				NA	NA	cg16417977	II	1	9744265	F	PIK3CD-AS2;PIK3CD-AS2;PIK3CD-AS2;PIK3CD	NR_126367;NR_126366;NR_126368;NM_005026	Body;Body;Body;5'UTR		Open sea				NA	NA
cg01514075	II	1	7832357	F	VAMP3	NM_004781	Body	chr1:7831378-7831846	S_Shore				NA	TRUE	cg24953425	II	1	9777966	R	PIK3CD	NM_005026	Body	chr1:9775708-9775997	S_Shore				NA	NA
cg03003073	II	1	9489434	R				chr1:9488937-9489249	S_Shore				NA	TRUE	cg15499275	II	1	9780620	R	PIK3CD	NM_005026	Body		Open sea			1:9702811-9703418	NA	TRUE
cg11231958	II	1	9509421	R					Open sea				NA	TRUE	cg24592782	II	1	9925906	F	CTNNBIP1;CTNNBIP1	NM_001012329;NM_020248	Body;Body		Open sea				NA	TRUE
cg02155558	II	15	43621948	F	ADAL;LCMT2;ADAL	NM_001012969;NM_014793;NM_001159280	TSS1500;1stExon;TSS1500	chr15:43621830-43622953	Island			15:41409070-41410245	NA	TRUE	cg12689425	II	1	10859624	F				chr1:10853894-10856964	S_Shelf				NA	TRUE
cg10387761	II	17	42856823	F	ADAM11	NM_002390	Body	chr17:42856596-42856847	Island				NA	TRUE	cg05644049	II	1	11118880	F	SRM	NM_003132	Body	chr1:11119030-11120634	N_Shore			1:11041446-11041525	NA	TRUE
cg19178679	II	1	10853408	R	CASZ1;CASZ1	NM_001079843;NM_017766	5'UTR;5'UTR	chr1:10853894-10856964	N_Shore				NA	NA	cg05114637	II	1	11382319	F					Open sea				NA	NA
cg11853989	II	1	10908451	F					Open sea				NA	NA	cg15462838	II	1	11677714	R					Open sea				NA	NA
cg24937877	II	1	11444066	R					Open sea				NA	TRUE	cg07166679	I	1	12123735	R	TNFRSF8	NM_001243	Body	chr1:12123488-12124148	Island			1:12045926-12046735	NA	TRUE
cg20617049	II	1	11544453	F	PTCHD2	NM_020780	5'UTR		Open sea				NA	NA	cg09156598	II	1	12192620	R	TNFRSF8;TNFRSF8	NM_001243;NM_001281430	Body;Body		Open sea				NA	NA
cg00659590	II	1	11549275	F	PTCHD2	NM_020780	5'UTR		Open sea				NA	NA	cg18124517	II	1	12230509	F	TNFRSF1B	NM_001066	Body	chr1:12226876-12227712	S_Shelf				NA	TRUE
cg07444323	II	20	3654504	F	ADAM33;ADAM33	NM_153202;NM_025220	Body;Body	chr20:3653190-3654773	Island			20:3600980-3602767	NA	TRUE	cg00059737	II	1	12400434	R	VPS13D;VPS13D	NM_015378;NM_018156	Body;Body		Open sea				NA	TRUE
cg13935037	II	1	11945193	R					Open sea				NA	NA	cg26335849	II	1	12630215	R	DHRS3	NM_004753	Body		Open sea				NA	NA
cg19045187	I	9	136293638	R	ADAMTS13;ADAMTS13;ADAMTS13;ADAMTS13	NR_024514;NM_139025;NM_139026;NM_139027	Body;Body;Body;Body	chr9:136293566-136294160	Island			9:135283388-135284303	NA	NA	cg15895132	II	1	12688622	R					Open sea				NA	TRUE
cg12007053	II	11	130319736	F	ADAMTS15	NM_139055	1stExon	chr11:130318234-130320198	Island			11:129823454-129825408	NA	TRUE	cg13458607	II	1	12726312	R	AADACL4	NM_001013630	Body		Open sea				NA	NA
cg00532157	I	5	178771329	F	ADAMTS2;ADAMTS2	NM_021599;NM_014244	Body;Body	chr5:178770724-178772794	Island			5:178703118-178705392	NA	TRUE	cg14793826	II	1	13835266	F					Open sea				NA	TRUE
cg26209441	II	1	12501684	F	VPS13D;VPS13D	NM_018156;NM_015378	Body;Body		Open sea				NA	NA	cg22483335	II	1	14083927	R	PRDM2;PRDM2;PRDM2;PRDM2	NM_015866;NM_012231;NM_001135610;NM_001007257	Body;Body;Body;5'UTR		Open sea				NA	NA
cg00193438	II	1	12909285	F	HNRNPCL4;HNRNPCL3;HNRNPCL1	NM_001302551;NM_001146181;NM_001013631	TSS1500;TSS1500;TSS1500		Open sea				NA	NA	cg26209050	II	1	14765289	F					Open sea		chr1:14765058-14765058		NA	NA
cg03991776	II	1	13183833	R	LOC440563	NM_001136561	Body		Open sea			1:13106144-13106574	NA	TRUE	cg02625804	II	1	15202649	R	KIAA1026;KIAA1026	NM_201628;NM_015209	Body;Body		Open sea				NA	TRUE
cg24594454	II	1	13839128	F				chr1:13839505-13840613	N_Shore				NA	TRUE	cg19520372	II	1	15256127	R	KIAA1026;KIAA1026;KIAA1026;KIAA1026	NM_201628;NM_001018001;NM_015209;NM_001018000	Body;TSS200;Body;Body		Open sea				NA	TRUE
cg18331515	I	5	178772385	F	ADAMTS2;ADAMTS2	NM_021599;NM_014244	TSS200;TSS200	chr5:178770724-178772794	Island	high-CpG:178704937-178705134		5:178703118-178705392	NA	TRUE	cg21045388	II	1	15428172	F	KIAA1026	NM_201628	Body		Open sea				TRUE	TRUE
cg21980043	I	12	43945874	F	ADAMTS20	NM_025003	TSS200	chr12:43944719-43946285	Island			12:42230987-42232552	NA	NA	cg02023986	II	1	15668855	F	FHAD1	NM_052929	Body		Open sea				NA	NA
cg09759386	II	1	14218896	F				chr1:14219350-14219737	N_Shore				NA	NA	cg03189143	II	1	15765570	R	CTRC	NM_007272	Body		Open sea				NA	NA
cg24116870	II	12	43946284	F	ADAMTS20	NM_025003	TSS1500	chr12:43944719-43946285	Island			12:42230987-42232552	NA	TRUE	cg02883310	II	1	16005104	F					Open sea				NA	NA
cg18895813	II	21	28339705	F	ADAMTS5	NM_007038	TSS1500	chr21:28337856-28340237	Island			21:27260966-27262108	TRUE	TRUE	cg16384864	II	1	16747435	R	SPATA21	NM_198546	Body		Open sea				NA	TRUE
cg03202077	II	21	28338836	R	ADAMTS5;ADAMTS5	NM_007038;NM_007038	1stExon;5'UTR	chr21:28337856-28340237	Island			21:27259615-27260802	NA	TRUE	cg13481192	II	1	17180456	F					Open sea				NA	NA
cg19070567	I	21	28338889	F	ADAMTS5;ADAMTS5	NM_007038;NM_007038	1stExon;5'UTR	chr21:28337856-28340237	Island			21:27259615-27260802	NA	NA	cg17434062	II	1	17312704	R	ATP13A2;ATP13A2;ATP13A2	NM_001141974;NM_022089;NM_001141973	Body;3'UTR;3'UTR		Open sea				NA	TRUE
cg20696698	II	1	15379308	F	KIAA1026;KIAA1026;KIAA1026;KIAA1026;KIAA1026	NM_001017999;NM_201628;NM_001018001;NM_015209;NM_001018000	Body;Body;Body;Body;Body	chr1:15375063-15375413	S_Shelf				NA	TRUE	cg09301063	II	1	17399935	F	PADI2	NM_007365	Body		Open sea				NA	NA
cg20050767	II	1	15598900	R	FHAD1	NM_052929	Body		Open sea			1:15471381-15471672	NA	NA	cg11824121	II	1	17885510	R	ARHGEF10L	NM_018125	5'UTR		Open sea				NA	TRUE
cg01002125	II	1	15853764	R	DNAJC16	NM_015291	5'UTR	chr1:15853108-15853663	S_Shore			1:15725476-15726412	NA	TRUE	cg05471630	II	1	17975369	F	ARHGEF10L;ARHGEF10L	NM_018125;NM_001011722	Body;Body		Open sea				NA	NA
cg00185850	II	1	15853773	R	DNAJC16;DNAJC16;DNAJC16	NM_015291;NM_001287811;NR_109898	5'UTR;5'UTR;Body	chr1:15853108-15853663	S_Shore			1:15725476-15726412	NA	NA	cg14801652	II	1	18251683	R					Open sea				NA	NA
cg25528589	II	21	28338893	F	ADAMTS5;ADAMTS5	NM_007038;NM_007038	1stExon;5'UTR	chr21:28337856-28340237	Island			21:27259615-27260802	NA	NA	cg08271162	II	1	18907743	R					Open sea				NA	NA
cg09440559	II	1	16576546	R	FBXO42	NM_018994	3'UTR		Open sea				NA	NA	cg11806635	II	1	19181040	R	TAS1R2	NM_152232	Body	chr1:19180945-19181469	Island			1:19053533-19054025	NA	TRUE
cg09631409	II	1	17196141	R				chr1:17197561-17197849	N_Shore				NA	NA	cg13736252	II	1	20024962	R	TMCO4	NM_181719	Body		Open sea				NA	NA
cg07587331	II	1	17452811	R					Open sea				NA	NA	cg17567393	II	1	20026451	F	TMCO4	NM_181719	Body		Open sea				NA	NA
cg07677446	II	1	17699021	R	PADI6	NM_207421	Body		Open sea				NA	TRUE	cg08774790	II	1	20026524	R	TMCO4	NM_181719	Body		Open sea				NA	NA
cg05699304	II	1	17956219	F	ARHGEF10L;ARHGEF10L	NM_001011722;NM_018125	Body;Body		Open sea				NA	TRUE	cg04289891	II	1	20395440	F	PLA2G5	NM_000929	TSS1500		Open sea				NA	TRUE
cg05011451	II	1	18080954	R	ACTL8	NM_030812	TSS1500		Open sea				NA	NA	cg17425580	II	1	20521101	R					Open sea				NA	TRUE
cg22491440	II	1	18311356	R					Open sea				NA	TRUE	cg14477205	II	1	20817076	F				chr1:20810462-20813511	S_Shelf				NA	TRUE
cg19726666	II	1	18391290	R	LOC101927876	NR_125946	TSS1500		Open sea				NA	NA	cg02582387	I	1	20879813	R	FAM43B	NM_207334	1stExon	chr1:20878894-20880592	Island			1:20751329-20753179	NA	TRUE
cg21727992	II	1	18649507	F	IGSF21	NM_032880	Body		Open sea				NA	NA	cg03693486	II	1	20914322	R	CDA	NM_001785	TSS1500		Open sea				NA	TRUE
cg23264776	II	1	18686650	F	IGSF21	NM_032880	Body		Open sea				NA	TRUE	cg17464911	II	1	20928129	R	CDA	NM_001785	Body		Open sea				NA	NA
cg03046886	II	1	18869151	F					Open sea				NA	TRUE	cg00373020	II	1	21041521	F	KIF17;KIF17	NM_001122819;NM_020816	Body;Body	chr1:21043832-21044771	N_Shelf				NA	TRUE
cg19284054	II	1	19025353	R	PAX7;PAX7;PAX7	NM_013945;NM_002584;NM_001135254	Body;Body;Body		Open sea				NA	NA	cg00838773	II	1	21417202	R	EIF4G3;EIF4G3;EIF4G3;EIF4G3	NM_003760;NM_001198803;NM_001198802;NM_001198801	5'UTR;5'UTR;5'UTR;5'UTR		Open sea				NA	NA
cg27490286	II	1	19057702	R	PAX7;PAX7;PAX7	NM_013945;NM_002584;NM_001135254	Body;Body;Body		Open sea				NA	NA	cg23347052	II	1	21636037	F	ECE1	NM_001113348	Body		Open sea				NA	NA
cg02737480	II	1	19440269	F	UBR4	NM_020765	Body		Open sea				NA	NA	cg09922723	II	1	21710510	R					Open sea				NA	NA
cg16075800	II	1	19693784	F	CAPZB;CAPZB;CAPZB;CAPZB	NM_001206541;NM_001282162;NM_004930;NM_001206540	Body;Body;Body;Body		Open sea				NA	NA	cg17410105	II	1	21906205	R					Open sea				NA	NA
cg07156138	II	10	1744124	F	ADARB2	NM_018702	Body	chr10:1741424-1744125	Island				NA	TRUE	cg06165723	II	1	21962978	F	RAP1GAP;RAP1GAP;RAP1GAP	NM_001145658;NM_002885;NM_001145657	Body;5'UTR;5'UTR		Open sea				NA	NA
cg01441698	II	1	20250186	F	PLA2G2E	NM_014589	TSS200		Open sea				NA	TRUE	cg02790379	II	1	22140769	R	LDLRAD2	NM_001013693	Body	chr1:22140891-22141407	N_Shore				NA	TRUE
cg09886037	II	1	20250207	F	PLA2G2E	NM_014589	TSS200		Open sea				NA	NA	cg03519931	II	1	22466137	F	WNT4	NM_030761	Body	chr1:22468912-22470252	N_Shelf				NA	TRUE
cg03182908	II	1	20833814	F	MUL1	NM_024544	Body	chr1:20834416-20834883	N_Shore				NA	TRUE	cg18209431	II	1	22498933	R					Open sea				NA	NA
cg24184687	II	10	1779760	R	ADARB2	NM_018702	TSS200	chr10:1778784-1780018	Island			10:1768785-1770018	NA	TRUE	cg01026046	II	1	22947781	F					Open sea				NA	NA
cg24876897	II	1	20988603	R	DDOST	NM_005216	TSS1500	chr1:20987516-20988238	S_Shore				NA	TRUE	cg01773518	II	1	22972756	F	C1QC;C1QC	NM_001114101;NM_172369	Body;Body	chr1:22974050-22974303	N_Shore				NA	TRUE
cg00467420	II	10	1779432	F	ADARB2;ADARB2	NM_018702;NM_018702	1stExon;5'UTR	chr10:1778784-1780018	Island			10:1768785-1770018	NA	TRUE	cg25682112	II	1	23066408	F	EPHB2;EPHB2;EPHB2;EPHB2	NM_017449;NM_001309192;NM_004442;NM_001309193	Body;Body;Body;Body		Open sea				NA	NA
cg24801123	II	7	45615503	F	ADCY1	NM_021116	Body	chr7:45613386-45615504	Island			7:45579703-45582029	NA	TRUE	cg25610515	I	1	23495577	R	LUZP1;LUZP1	NM_033631;NM_001142546	TSS1500;TSS1500		Open sea				NA	TRUE
cg12460254	II	1	21629726	R	ECE1	NM_001113348	Body		Open sea				NA	TRUE	cg01435109	II	1	23496648	R	LUZP1;LUZP1	NM_033631;NM_001142546	TSS1500;TSS1500		Open sea				NA	TRUE
cg04908625	I	3	123166882	F	ADCY5	NM_183357	1stExon	chr3:123166218-123168567	Island			3:124648975-124651818	NA	TRUE	cg00050440	II	1	23571135	F					Open sea		chr1:23570880-23570880		NA	NA
cg13878010	II	3	123167276	R	ADCY5	NM_183357	1stExon	chr3:123166218-123168567	Island			3:124648975-124651818	TRUE	TRUE	cg06447951	II	1	23713973	F	TCEA3	NM_003196	Body		Open sea				NA	NA
cg15993383	I	3	123167507	R	ADCY5	NM_183357	TSS200	chr3:123166218-123168567	Island			3:124648975-124651818	NA	TRUE	cg13132975	II	1	23811684	F	ASAP3;ASAP3	NM_017707;NM_001143778	TSS1500;TSS1500	chr1:23809977-23810693	S_Shore				NA	NA
cg00067606	I	18	908130	R	ADCYAP1;ADCYAP1	NM_001099733;NM_001117	Body;Body	chr18:904578-909574	Island			18:896020-898576	NA	TRUE	cg25139234	II	1	23983648	F					Open sea				NA	NA
cg25670930	II	1	22326951	F	CELA3A	NM_005747	TSS1500		Open sea				NA	NA	cg04804365	II	1	24237531	R	CNR2	NM_001841	5'UTR		Open sea		chr1:24237439-24237439		NA	NA
cg10579012	II	1	22746853	R					Open sea				NA	TRUE	cg26151675	II	1	24240069	R	CNR2	NM_001841	TSS1500		Open sea				TRUE	TRUE
cg08710757	II	1	22962506	F	C1QA	NM_015991	TSS1500		Open sea				NA	TRUE	cg19388312	II	1	24304737	R	SRSF10;SRSF10;SRSF10;SRSF10;SRSF10;SRSF10;SRSF10;SRSF10;SRSF10	NM_001191005;NM_054016;NR_034035;NM_006625;NM_001191009;NM_001191007;NM_001300937;NM_001191006;NM_001300936	Body;Body;Body;Body;Body;Body;Body;Body;Body	chr1:24306363-24307017	N_Shore				NA	NA
cg09372585	II	1	23058535	F	EPHB2;EPHB2;EPHB2;EPHB2	NM_017449;NM_001309192;NM_004442;NM_001309193	Body;Body;Body;Body		Open sea				NA	NA	cg23060431	II	1	24560074	R					Open sea				NA	NA
cg04282434	II	1	23233357	F	EPHB2;EPHB2;EPHB2;EPHB2	NM_017449;NM_001309192;NM_004442;NM_001309193	Body;Body;Body;Body		Open sea				NA	NA	cg06075946	II	1	24706743	F	STPG1;STPG1;STPG1;STPG1	NM_001199014;NM_178122;NM_001199013;NM_001199012	Body;Body;Body;Body		Open sea				NA	NA
cg11825603	II	1	23449368	R	LUZP1;LUZP1	NM_033631;NM_001142546	5'UTR;5'UTR		Open sea				NA	TRUE	cg00917251	II	1	24829987	R	RCAN3	NM_013441	5'UTR	chr1:24828865-24829878	S_Shore			1:24702542-24702655	NA	TRUE
cg19743168	II	1	23544995	R				chr1:23543377-23544237	S_Shore				NA	TRUE	cg05446908	II	1	25057044	F					Open sea				NA	NA
cg19932227	I	3	119298432	R	ADPRH	NM_001125	TSS200	chr3:119298284-119298983	Island	high-CpG:120781045-120781299		3:120780912-120781534	NA	TRUE	cg23086176	II	1	25226129	R	RUNX3;RUNX3	NM_004350;NM_001031680	3'UTR;3'UTR	chr1:25228496-25229132	N_Shelf				NA	TRUE
cg24438644	II	8	37823996	R	ADRB3;ADRB3	NM_000025;NM_000025	1stExon;5'UTR	chr8:37822486-37824008	Island			8:37941652-37943165	NA	TRUE	cg01103597	I	1	25242147	F	RUNX3;RUNX3	NM_001031680;NM_004350	Body;Body		Open sea				NA	TRUE
cg07277447	I	7	134671566	F	AGBL3	NM_178563	5'UTR	chr7:134671119-134671750	Island			7:134321660-134322417	NA	TRUE	cg07307844	II	1	25318459	R					Open sea		chr1:25318358-25318358		NA	NA
cg23413349	II	6	106958388	R	AIM1	NM_001624	TSS1500	chr6:106958232-106958718	Island			6:107064791-107065435	NA	TRUE	cg04407058	II	1	25417899	F					Open sea				NA	NA
cg22014430	I	1	24077973	F	TCEB3	NM_003198	Body		Open sea				NA	TRUE	cg04116354	II	1	26003643	R	MAN1C1	NM_020379	Body		Open sea				NA	TRUE
cg09428157	II	1	24165403	F					Open sea				NA	NA	cg07040917	II	1	26008144	R	MAN1C1;MAN1C1	NM_020379;NM_001289010	Body;Body		Open sea				NA	NA
cg03893656	II	1	24745138	F	NIPAL3	NM_020448	5'UTR	chr1:24742671-24743039	S_Shelf				NA	NA	cg10306427	II	1	26012961	F	MAN1C1;MAN1C1	NM_020379;NM_001289010	Body;Body		Open sea				NA	NA
cg27146077	I	1	24882617	R	LOC100506985;NCMAP;NCMAP	NR_109781;NM_001010980;NM_001010980	TSS200;1stExon;5'UTR		Open sea	high-CpG:24755152-24755221		1:24754703-24755711	NA	NA	cg27417589	II	1	26049957	R	MAN1C1;MAN1C1	NM_020379;NM_001289010	Body;Body		Open sea				NA	NA
cg23053573	I	1	26662567	F	AIM1L	NM_001039775	Body	chr1:26662538-26663466	Island			1:26535126-26536045	NA	TRUE	cg07975212	II	1	26057394	R	MAN1C1;MAN1C1	NM_020379;NM_001289010	Body;Body		Open sea				NA	NA
cg25418474	II	1	25205692	F					Open sea				NA	NA	cg02490185	II	1	26136899	F	SEPN1;SEPN1	NM_206926;NM_020451	Body;Body		Open sea				NA	TRUE
cg06113339	II	1	25298996	F					Open sea		chr1:25298850-25298850		NA	NA	cg15079869	II	1	26137975	R	SEPN1;SEPN1	NM_206926;NM_020451	Body;Body		Open sea				NA	NA
cg24214164	II	1	25358170	R					Open sea		chr1:25357926-25357926		NA	NA	cg03718183	II	1	26231082	R	STMN1;STMN1;STMN1;STMN1	NM_203401;NM_203399;NM_005563;NM_001145454	Body;Body;Body;Body	chr1:26231950-26233624	N_Shore				NA	TRUE
cg16905827	II	1	25729953	R	RHCE;RHCE;RHCE;RHCE	NM_138618;NM_138617;NM_138616;NM_020485	Body;Body;Body;Body		Open sea				NA	NA	cg27625538	II	1	26485336	F	FAM110D	NM_024869	TSS200	chr1:26487807-26488606	N_Shelf				NA	NA
cg00923634	II	1	25968448	F	MAN1C1	NM_020379	Body		Open sea				NA	TRUE	cg11975185	II	1	26910914	R					Open sea				NA	NA
cg05706594	II	1	26015454	R	MAN1C1;MAN1C1	NM_020379;NM_001289010	Body;Body		Open sea				NA	NA	cg20257535	II	1	27202226	F					Open sea				NA	NA
cg04980428	II	1	26098214	F	MAN1C1	NM_020379	Body	chr1:26097904-26098107	S_Shore				NA	TRUE	cg06119564	II	1	27297530	R					Open sea				NA	NA
cg15156836	II	1	26126415	R	SEPN1;SEPN1	NM_020451;NM_206926	TSS1500;TSS1500		Open sea				TRUE	TRUE	cg16400794	I	1	27709850	R	CD164L2	NM_207397	TSS200	chr1:27709600-27709831	S_Shore			1:27582271-27582618	NA	TRUE
cg21187265	II	1	26127185	R	SEPN1;SEPN1	NM_206926;NM_020451	Body;Body		Open sea				TRUE	TRUE	cg13164743	I	1	27950612	R	FGR;FGR;FGR	NM_001042747;NM_001042729;NM_005248	5'UTR;5'UTR;5'UTR		Open sea				NA	NA
cg22860775	II	1	26488712	F	GRRP1	NM_024869	3'UTR	chr1:26490522-26491015	N_Shore			1:26360481-26361415	NA	TRUE	cg01519733	II	1	27974438	F					Open sea				NA	TRUE
cg15910554	II	1	26516872	R	CATSPER4	NM_198137	TSS1500		Open sea				NA	NA	cg07844563	II	1	28423139	R	LOC653566	NR_027268	TSS200		Open sea				NA	TRUE
cg25604883	II	1	77747387	F	AK5;AK5	NM_174858;NM_012093	TSS1500;TSS1500	chr1:77747314-77748224	Island			1:77519921-77521401	TRUE	TRUE	cg24492886	II	1	28474511	F	PTAFR;PTAFR;PTAFR;PTAFR	NM_000952;NM_001164722;NM_001164721;NM_001164723	3'UTR;3'UTR;3'UTR;3'UTR		Open sea				NA	TRUE
cg26616083	II	1	26736154	F	LIN28	NM_024674	TSS1500	chr1:26737246-26738148	N_Shore				NA	TRUE	cg15656567	II	1	30144924	R					Open sea				NA	NA
cg22029297	II	1	26736798	R	LIN28	NM_024674	TSS1500	chr1:26737246-26738148	N_Shore				NA	TRUE	cg14109324	II	1	30631999	F					Open sea				NA	NA
cg19725972	II	14	96890445	R	AK7	NM_152327	Body	chr14:96890430-96890633	Island			14:95959825-95960386	NA	TRUE	cg17484671	I	1	31158158	R				chr1:31158009-31158261	Island			1:30930551-30931040	NA	TRUE
cg10454568	II	14	96890632	F	AK7	NM_152327	Body	chr14:96890430-96890633	Island			14:95959825-95960386	NA	TRUE	cg17409297	II	1	31170297	R					Open sea				NA	NA
cg07540597	I	9	135754340	F	AK8;C9orf9;C9orf9	NM_152572;NM_018956;NM_018956	TSS200;1stExon;5'UTR	chr9:135753347-135754384	Island			9:134743071-134744423	NA	NA	cg17461278	II	1	31196527	R	MATN1	NM_002379	TSS200	chr1:31194276-31194587	S_Shore				NA	TRUE
cg01259132	II	1	26759190	F	DHDDS;DHDDS;DHDDS;DHDDS	NM_001243564;NM_205861;NM_001243565;NM_024887	5'UTR;5'UTR;5'UTR;5'UTR	chr1:26758492-26758856	S_Shore				NA	NA	cg06747288	II	1	31247617	R				chr1:31246010-31246280	S_Shore				NA	TRUE
cg20345978	II	1	26798271	F	HMGN2	NM_005517	TSS1500	chr1:26798366-26799842	N_Shore			1:26670626-26672412	TRUE	TRUE	cg04643444	II	1	31653173	R	NKAIN1	NM_024522	3'UTR	chr1:31654422-31654833	N_Shore				NA	TRUE
cg16701767	II	1	27026841	F	ARID1A;ARID1A	NM_006015;NM_139135	Body;Body	chr1:27021833-27024101	S_Shelf				NA	TRUE	cg18953891	II	1	31986789	F	LINC01226	NR_027085	Body		Open sea				NA	NA
cg19125999	II	1	27287282	R	C1orf172	NM_152365	TSS1500	chr1:27286065-27287101	S_Shore				TRUE	TRUE	cg07577228	II	1	32443160	R					Open sea				NA	NA
cg01803759	I	1	27831295	F					Open sea				NA	TRUE	cg27539046	II	1	32451252	F					Open sea				NA	TRUE
cg14201707	II	1	27852061	F				chr1:27854416-27854963	N_Shelf				NA	NA	cg09325164	II	1	32537942	R	TMEM39B	NM_018056	TSS1500	chr1:32538205-32539052	N_Shore				NA	TRUE
cg19254948	II	1	27852156	R				chr1:27854416-27854963	N_Shelf				NA	NA	cg18118795	II	1	33117735	F	RBBP4;RBBP4;RBBP4	NM_001135255;NM_001135256;NM_005610	Body;Body;Body	chr1:33116543-33117363	S_Shore				TRUE	TRUE
cg03937290	II	1	27852711	F				chr1:27854416-27854963	N_Shore				NA	TRUE	cg04223417	II	1	33419944	F	RNF19B;RNF19B;RNF19B	NM_001300826;NM_153341;NM_001127361	Body;Body;Body		Open sea				NA	NA
cg02238461	II	1	27985987	F				chr1:27986305-27986808	N_Shore				NA	TRUE	cg12745289	II	1	33430890	F	RNF19B;RNF19B	NM_001127361;NM_153341	TSS1500;TSS1500	chr1:33429531-33430513	S_Shore				NA	TRUE
cg09579933	I	1	28198451	F	C1orf38;C1orf38;C1orf38	NM_001105556;NM_004848;NM_001039477	TSS1500;TSS1500;TSS1500	chr1:28199031-28199257	N_Shore				NA	TRUE	cg12731430	II	1	33546417	F	ADC	NM_052998	TSS1500	chr1:33546524-33547243	N_Shore				NA	TRUE
cg00292669	II	1	28241681	R	RPA2	NM_002946	TSS1500	chr1:28240584-28241535	S_Shore				NA	TRUE	cg12705156	II	1	33649896	R				chr1:33646613-33647878	S_Shelf				NA	TRUE
cg04896949	II	1	28918475	R	RAB42	NM_152304	TSS1500	chr1:28919041-28919454	N_Shore				NA	TRUE	cg20156985	II	1	33694609	R					Open sea				NA	TRUE
cg09473424	II	1	28918526	R	RAB42;RAB42	NM_152304;NM_001193532	TSS200;TSS1500	chr1:28919041-28919454	N_Shore				NA	NA	cg19125072	II	1	33735949	F	ZNF362	NM_152493	5'UTR		Open sea				NA	NA
cg21651269	II	1	28918629	R	RAB42;RAB42	NM_152304;NM_001193532	TSS200;TSS1500	chr1:28919041-28919454	N_Shore				NA	NA	cg20648539	II	1	33787072	F	A3GALT2	NM_001080438	TSS1500		Open sea				NA	NA
cg10069312	II	1	28918656	R	RAB42;RAB42	NM_152304;NM_001193532	TSS200;TSS1500	chr1:28919041-28919454	N_Shore				NA	NA	cg01951142	II	1	33787084	F	A3GALT2	NM_001080438	TSS1500		Open sea				NA	NA
cg07721203	I	15	58357922	F	ALDH1A2;ALDH1A2	NM_003888;NM_170696	TSS200;TSS200	chr15:58357309-58358776	Island			15:56144513-56146090	NA	TRUE	cg13266735	II	1	33858397	F					Open sea				NA	NA
cg26509022	I	15	101419296	R	ALDH1A3	NM_000693	TSS1500	chr15:101419261-101421133	Island			15:99236766-99238690	TRUE	TRUE	cg18502441	II	1	35153862	R					Open sea				NA	NA
cg13495111	I	3	125898783	F	ALDH1L1-AS2;ALDH1L1;ALDH1L1;ALDH1L1;ALDH1L1	NR_046383;NM_001270365;NM_012190;NR_072979;NM_001270364	TSS200;5'UTR;5'UTR;Body;Body	chr3:125898662-125899568	Island			3:127381353-127382639	NA	NA	cg08749465	II	1	35325713	F	SMIM12;SMIM12;SMIM12	NM_001164824;NM_001164825;NM_138428	TSS1500;TSS1500;TSS1500	chr1:35325182-35325550	S_Shore				NA	NA
cg10782019	II	1	29102153	F				chr1:29101790-29102069	S_Shore			1:28974356-28974861	NA	TRUE	cg14887752	II	1	35370638	F	DLGAP3	NM_001080418	1stExon		Open sea				NA	TRUE
cg26064535	II	1	29138043	R	OPRD1	NM_000911	TSS1500	chr1:29138501-29139348	N_Shore				NA	TRUE	cg15623791	II	1	35524813	R	ZMYM1	NM_001289088	TSS1500		Open sea				NA	NA
cg12704021	II	1	29194865	R					Open sea				NA	NA	cg00102987	II	1	36062682	R					Open sea				NA	NA
cg03697693	II	3	125898802	F	ALDH1L1-AS2;ALDH1L1;ALDH1L1;ALDH1L1;ALDH1L1	NR_046383;NM_001270365;NM_012190;NR_072979;NM_001270364	TSS200;5'UTR;5'UTR;Body;Body	chr3:125898662-125899568	Island			3:127381353-127382639	NA	NA	cg08895440	I	1	36184853	F	C1orf216	NM_152374	TSS200	chr1:36184248-36184774	S_Shore	high-CpG:35956979-35957443		1:35956836-35957535	NA	TRUE
cg11401568	II	17	19648157	F	ALDH3A1;ALDH3A1;ALDH3A1	NM_001135167;NM_001135168;NM_000691	Body;Body;Body	chr17:19648139-19648492	Island			17:19588639-19589597	NA	TRUE	cg22369954	I	1	36184863	F	C1orf216	NM_152374	TSS200	chr1:36184248-36184774	S_Shore			1:35956836-35957535	NA	TRUE
cg10020871	II	1	29682468	R					Open sea				NA	NA	cg27567083	II	1	36187779	F				chr1:36184248-36184774	S_Shelf				NA	NA
cg08996500	II	1	29743102	F					Open sea				NA	NA	cg10622536	II	1	36771021	F	C1orf113	NM_001162530	TSS1500	chr1:36771830-36773009	N_Shore				NA	TRUE
cg08410888	II	1	30232096	R					Open sea				NA	NA	cg25025310	II	1	37091601	F					Open sea				NA	NA
cg13372645	II	1	30337500	R					Open sea				NA	NA	cg09991710	II	1	37472559	R	GRIK3	NM_000831	Body		Open sea				NA	TRUE
cg15267892	II	1	30350158	R					Open sea				NA	NA	cg26196106	II	1	37542472	R					Open sea				NA	TRUE
cg05875169	II	1	30370219	F					Open sea				NA	NA	cg03085170	II	1	37783921	R				chr1:37783611-37784258	Island			1:37556206-37556845	NA	TRUE
cg24168190	II	1	30405784	F					Open sea				NA	NA	cg27170260	II	1	38156575	R	C1orf109	NM_017850	TSS1500	chr1:38157295-38158586	N_Shore			1:37929121-37929247	NA	TRUE
cg11564013	II	1	30418984	R					Open sea				NA	NA	cg16323913	II	1	38243213	R					Open sea				NA	NA
cg15262909	II	1	30613538	R					Open sea				NA	NA	cg10545478	II	1	38311703	F	MTF1	NM_005955	Body		Open sea		chr1:38311465-38311465		NA	NA
cg06132480	II	1	30791393	F					Open sea				NA	NA	cg27320002	II	1	38355005	R	INPP5B;INPP5B	NM_001297434;NM_005540	Body;Body		Open sea				NA	NA
cg17766291	II	1	30803127	R					Open sea				NA	NA	cg03103611	II	1	38479228	R	UTP11L	NM_016037	Body	chr1:38478082-38478727	S_Shore				NA	TRUE
cg11529056	II	1	31123769	F					Open sea				NA	NA	cg16493121	II	1	38708850	F					Open sea				NA	NA
cg17086398	II	1	31896392	R	SERINC2	NM_178865	Body		Open sea			1:31668979-31669142	NA	TRUE	cg10500653	II	1	39407651	R	RHBDL2	NM_017821	TSS200		Open sea				NA	TRUE
cg00583861	I	1	32014363	F					Open sea				NA	TRUE	cg02270686	II	1	39416868	R					Open sea				NA	NA
cg21981270	II	10	45914525	R	ALOX5	NM_000698	Body	chr10:45914374-45914883	Island		chr10:45914192-45914192	10:45234363-45234847	NA	TRUE	cg24370375	II	1	39624920	R	MACF1	NM_012090	Body		Open sea				NA	TRUE
cg16831085	I	10	45914645	R	ALOX5	NM_000698	Body	chr10:45914374-45914883	Island			10:45234363-45234847	NA	TRUE	cg07951355	II	1	40123717	F					Open sea				NA	TRUE
cg10069493	I	10	45914688	R	ALOX5	NM_000698	Body	chr10:45914374-45914883	Island			10:45234363-45234847	NA	TRUE	cg01847380	II	1	40366596	R	MYCL1;MYCL1;MYCL1	NM_001033081;NM_001033082;NM_005376	Body;Body;Body	chr1:40366595-40368213	Island				NA	TRUE
cg25094149	II	1	32253906	R				chr1:32254004-32254353	N_Shore		chr1:32253647-32253647		NA	TRUE	cg17368397	II	1	40370036	R				chr1:40366595-40368213	S_Shore				NA	NA
cg09605880	II	1	32397195	R	PTP4A2	NM_080391	5'UTR		Open sea				NA	NA	cg13224937	II	1	40387667	R					Open sea				NA	TRUE
cg10325497	II	1	32739049	F	LCK;LCK	NM_005356;NM_001042771	5'UTR;TSS1500	chr1:32740710-32741544	N_Shore				NA	TRUE	cg15616998	II	1	40435396	R	MFSD2A;MFSD2A	NM_001136493;NM_032793	3'UTR;3'UTR		Open sea				NA	TRUE
cg12031211	II	1	33338240	F	FNDC5	NM_001171941	TSS200		Open sea				NA	NA	cg21568585	II	1	40498323	F					Open sea				NA	NA
cg03866211	II	10	45939109	R	ALOX5	NM_000698	Body	chr10:45938626-45939679	Island			10:45258638-45259681	NA	TRUE	cg12354934	II	1	40772128	F	COL9A2	NM_001852	Body	chr1:40769186-40769871	S_Shelf				NA	NA
cg05026102	I	10	45869715	F	ALOX5;ALOX5	NM_000698;NM_000698	5'UTR;1stExon	chr10:45868718-45870156	Island			10:45188702-45190162	NA	TRUE	cg14163334	II	1	40784323	F	COL9A2	NM_001852	TSS1500	chr1:40782220-40783145	S_Shore				NA	TRUE
cg13554489	I	1	21835685	F	ALPL	NM_000478	TSS200	chr1:21835548-21836344	Island			1:21708136-21709160	NA	TRUE	cg15876071	II	1	40809838	R					Open sea				NA	NA
cg04663489	II	1	33521083	R					Open sea				NA	NA	cg10321729	II	1	40916411	F	ZFP69B;ZFP69B	NM_023070;NM_023070	5'UTR;1stExon	chr1:40915605-40916072	S_Shore				NA	NA
cg24398176	II	1	33547815	F	AZIN2;AZIN2;AZIN2;AZIN2;AZIN2;AZIN2;AZIN2;AZIN2;AZIN2	NM_052998;NM_001293562;NM_001301826;NM_001301825;NM_001301826;NM_001301825;NM_001301824;NM_001301823;NR_126031	5'UTR;5'UTR;5'UTR;5'UTR;1stExon;1stExon;5'UTR;5'UTR;Body	chr1:33546524-33547243	S_Shore				NA	NA	cg16359657	II	1	41119931	F	RIMS3	NM_014747	5'UTR	chr1:41119852-41120136	Island			1:40892413-40892704	NA	TRUE
cg01445580	I	1	34631891	F	C1orf94;CSMD2	NM_032884;NM_052896	TSS1500;TSS1500	chr1:34628783-34630976	S_Shore			1:34404352-34405149	NA	TRUE	cg21562355	II	1	41154383	F				chr1:41157162-41157975	N_Shelf				NA	NA
cg22154616	I	1	21835703	F	ALPL	NM_000478	TSS200	chr1:21835548-21836344	Island			1:21708136-21709160	NA	TRUE	cg01002622	II	1	41444693	F	CTPS	NM_001905	TSS1500	chr1:41444870-41446116	N_Shore			1:41217229-41218833	NA	TRUE
cg07070934	II	1	35258435	F	GJA4	NM_002060	TSS200	chr1:35258564-35258791	N_Shore				TRUE	TRUE	cg12642603	II	1	41877206	F					Open sea				NA	NA
cg15817236	II	11	44331362	R	ALX4	NM_021926	1stExon	chr11:44330542-44331761	Island			11:44287119-44288337	TRUE	TRUE	cg03028000	II	1	41933625	F					Open sea				NA	NA
cg05751059	II	17	79848657	F	ALYREF;ANAPC11;ANAPC11;ANAPC11;ANAPC11;ANAPC11;ANAPC11;ANAPC11;ANAPC11;ANAPC11;ANAPC11;ANAPC11;ANAPC11;ANAPC11;ANAPC11	NM_005782;NM_001002247;NM_016476;NM_001289419;NM_001289418;NM_001289417;NM_001289415;NM_001002248;NM_001002246;NM_001002245;NM_001002244;NM_001289420;NM_001289416;NM_001002249;NM_001289414	Body;TSS1500;TSS1500;TSS1500;TSS1500;TSS1500;TSS1500;TSS1500;TSS1500;TSS1500;TSS1500;TSS1500;TSS1500;TSS1500;TSS200	chr17:79848512-79849981	Island			17:77441809-77443261	NA	NA	cg17398707	II	1	42361534	F	HIVEP3;HIVEP3;HIVEP3;HIVEP3	NM_001127714;NM_024503;NR_038260;NR_038261	5'UTR;5'UTR;Body;Body		Open sea				NA	NA
cg15006973	II	1	35258933	F	GJA4	NM_002060	5'UTR	chr1:35258564-35258791	S_Shore				TRUE	TRUE	cg19254906	I	1	43251253	F				chr1:43250762-43251082	S_Shore			1:43022976-43023841	NA	TRUE
cg12278018	II	1	35266042	F					Open sea				NA	NA	cg19406481	II	1	43760183	F					Open sea		chr1:43760174-43760174		NA	NA
cg16366373	II	1	35501245	F				chr1:35497121-35497587	S_Shelf				NA	TRUE	cg02157034	II	1	43959843	R					Open sea				NA	NA
cg02650754	II	1	35999405	R	KIAA0319L	NM_024874	Body		Open sea				NA	NA	cg22930187	II	1	44398959	F	ARTN;ARTN;ARTN	NM_057090;NM_001136215;NM_057091	TSS200;TSS200;TSS200	chr1:44399068-44399535	N_Shore				TRUE	TRUE
cg15684423	II	1	36168924	F					Open sea				NA	NA	cg02835421	II	1	44411569	R	IPO13	NM_014652	TSS1500	chr1:44412073-44412804	N_Shore				NA	TRUE
cg01155039	II	14	103389814	R	AMN	NM_030943	Body	chr14:103389016-103390248	Island			14:102458770-102459980	TRUE	TRUE	cg18183642	II	1	44497694	F	SLC6A9	NM_001024845	TSS1500	chr1:44495629-44497112	S_Shore				NA	TRUE
cg23100152	I	11	10472156	R	AMPD3	NM_000480	TSS200	chr11:10472000-10472857	Island	high-CpG:10428689-10428828		11:10427747-10429310	NA	TRUE	cg17243637	I	1	44871099	F	RNF220;RNF220	NM_018150;NM_018150	5'UTR;1stExon	chr1:44871109-44874047	N_Shore			1:44643471-44644699	NA	TRUE
cg13798679	II	1	36617570	R				chr1:36621451-36622310	N_Shelf		chr1:36617554-36617554		NA	TRUE	cg24591770	I	1	45082704	F	RNF220	NM_018150	Body	chr1:45082739-45083285	N_Shore				NA	TRUE
cg17867776	II	7	2728288	R	AMZ1	NM_133463	5'UTR	chr7:2727682-2728392	Island			7:2694250-2694918	NA	TRUE	cg09710584	II	1	45119221	F	TMEM53;TMEM53;TMEM53;TMEM53	NM_001300748;NM_001300746;NM_001300747;NM_024587	3'UTR;3'UTR;3'UTR;3'UTR	chr1:45120237-45120723	N_Shore				NA	NA
cg02483735	I	1	37051530	R					Open sea				NA	TRUE	cg05641624	II	1	45162859	R	C1orf228;C1orf228	NM_001145636;NM_001145636	ExonBnd;Body		Open sea				NA	NA
cg11288688	II	1	37078342	R					Open sea				NA	NA	cg00057449	II	1	45185162	F	C1orf228	NM_001145636	Body		Open sea				NA	NA
cg03674870	II	1	37311951	R	GRIK3	NM_000831	Body		Open sea				NA	NA	cg10431481	I	1	45249875	F	BEST4	NM_153274	3'UTR	chr1:45249860-45250352	Island				NA	TRUE
cg02396836	II	1	37780753	R				chr1:37783611-37784258	N_Shelf				NA	TRUE	cg04108939	I	1	45250181	R	BEST4	NM_153274	Body	chr1:45249860-45250352	Island			1:45022486-45022939	NA	TRUE
cg15229481	II	20	865829	R	ANGPT4	NM_015985	Body	chr20:865828-866064	Island			20:813710-814031	NA	TRUE	cg04609640	II	1	45254092	F	BEST4	NM_153274	TSS1500	chr1:45251962-45252292	S_Shore				TRUE	TRUE
cg04738846	II	1	38133110	R					Open sea				NA	NA	cg17233819	II	1	45266782	F	PLK3	NM_004073	Body	chr1:45265534-45266783	Island			1:45038122-45039370	NA	TRUE
cg14537886	II	8	41511582	R	ANK1;ANK1;ANK1;ANK1;ANK1;ANK1;ANK1;ANK1	NM_001142446;NM_000037;NM_020476;NM_020478;NM_020480;NM_001142445;NM_020475;NM_020477	3'UTR;3'UTR;3'UTR;3'UTR;3'UTR;3'UTR;3'UTR;3'UTR	chr8:41510987-41511648	Island			8:41630162-41630944	NA	TRUE	cg16604218	II	1	45452605	F	EIF2B3;EIF2B3	NM_020365;NM_001166588	TSS1500;TSS1500	chr1:45452037-45452444	S_Shore				TRUE	TRUE
cg22051624	II	1	38536093	R					Open sea				NA	NA	cg27472062	II	1	45672415	F	ZSWIM5	NM_020883	TSS200	chr1:45671702-45672388	S_Shore			1:45443890-45445266	NA	NA
cg16331157	II	1	38538011	R					Open sea				NA	NA	cg11803389	II	1	45965020	F	CCDC163P;MMACHC	NM_001102601;NM_015506	Body;TSS1500	chr1:45965586-45966049	N_Shore				NA	TRUE
cg11851218	II	1	38859069	F					Open sea				NA	TRUE	cg18280859	II	1	46702567	F				chr1:46705908-46706165	N_Shelf				NA	TRUE
cg16431514	II	1	38993182	F					Open sea				NA	NA	cg24174925	II	1	46704563	F				chr1:46705908-46706165	N_Shore				NA	NA
cg13087070	II	1	39047754	F				chr1:39044059-39044561	S_Shelf				NA	TRUE	cg21622990	II	1	46915541	F	LINC01398	NR_121680	TSS200	chr1:46913786-46914343	S_Shore				NA	NA
cg12602838	II	1	39196971	R					Open sea				NA	NA	cg03401357	I	1	46951477	F				chr1:46951168-46951792	Island			1:46723756-46724313	NA	TRUE
cg16992161	II	1	39269401	F				chr1:39269729-39270251	N_Shore				NA	TRUE	cg00833614	II	1	46958049	R				chr1:46954793-46957121	S_Shore				NA	TRUE
cg14339043	I	19	4198058	R	ANKRD24	NM_133475	Body	chr19:4198017-4198654	Island			19:4148951-4149569	NA	TRUE	cg22604316	I	1	46958801	F				chr1:46954793-46957121	S_Shore			1:46731215-46731498	NA	TRUE
cg02860281	II	1	39284609	R				chr1:39283609-39284576	S_Shore			1:39057058-39057320	NA	TRUE	cg08032971	II	1	46972736	F	DMBX1;DMBX1	NM_172225;NM_147192	1stExon;1stExon		Open sea				TRUE	TRUE
cg23396057	II	1	39339823	F	MYCBP;MYCBP;GJA9;GJA9-MYCBP;GJA9-MYCBP;GJA9-MYCBP;GJA9-MYCBP;GJA9-MYCBP	NM_012333;NR_037632;NM_030772;NR_037637;NR_037636;NR_037635;NR_037634;NR_037633	TSS1500;TSS1500;3'UTR;Body;Body;Body;Body;Body	chr1:39338479-39339349	S_Shore				NA	NA	cg23038338	II	1	46996546	R				chr1:46998632-46999249	N_Shelf				NA	TRUE
cg20750509	II	1	39429860	F					Open sea				NA	NA	cg25110126	I	1	46999211	F				chr1:46998632-46999249	Island		chr1:46999025-46999025	1:46771251-46771808	NA	TRUE
cg13421439	I	18	21199515	F	ANKRD29	NM_173505	Body	chr18:21199431-21199798	Island			18:19453300-19453709	NA	TRUE	cg14415160	II	1	47010105	F				chr1:47009575-47010132	Island			1:46782163-46782706	NA	TRUE
cg24920358	II	1	40204285	F	PPIE;PPIE;PPIE	NM_203457;NM_203456;NM_006112	TSS1500;TSS1500;TSS1500	chr1:40204312-40204739	N_Shore				TRUE	TRUE	cg19987219	II	1	47016749	F	KNCN	NM_001097611	1stExon		Open sea				TRUE	TRUE
cg00546153	II	1	40205266	R	PPIE;PPIE;PPIE	NM_203457;NM_006112;NM_203456	5'UTR;Body;Body	chr1:40204312-40204739	S_Shore			1:39977782-39977873	NA	TRUE	cg01147107	II	1	47696505	R	TAL1	NM_003189	TSS1500	chr1:47696504-47698197	Island			1:47469092-47470768	NA	TRUE
cg15881027	II	1	40532772	F	CAP1;CAP1	NM_006367;NM_001105530	Body;Body		Open sea				NA	NA	cg16761673	II	1	47969719	R				chr1:47973709-47973952	N_Shelf				NA	NA
cg00408517	II	1	41117248	R	RIMS3	NM_014747	5'UTR	chr1:41119852-41120136	N_Shelf				NA	NA	cg06994355	II	1	48084457	F					Open sea				NA	NA
cg04886407	II	1	145474331	F	ANKRD34A	NM_001039888	Body	chr1:145472980-145474702	Island			1:144184338-144186032	NA	TRUE	cg27348620	II	1	48169751	F					Open sea				NA	NA
cg08206884	II	1	41295741	F	KCNQ4;KCNQ4	NM_172163;NM_004700	Body;Body		Open sea				NA	NA	cg17874478	I	1	48937653	R	SPATA6	NM_019073	1stExon	chr1:48937304-48937683	Island			1:48709809-48710751	NA	TRUE
cg02221572	II	1	41826321	R	FOXO6	NM_001291281	TSS1500	chr1:41826680-41828290	N_Shore				NA	NA	cg10501310	I	1	49224895	F	BEND5;AGBL4	NM_024603;NM_032785	Body;Body		Open sea			1:48997412-48997499	NA	TRUE
cg04441562	II	5	79865276	F	ANKRD34B	NM_001004441	5'UTR	chr5:79864842-79866447	Island			5:79900634-79902253	NA	TRUE	cg22234394	I	1	49224936	F	BEND5;BEND5;BEND5;AGBL4	NM_024603;NM_024603;NM_001302082;NM_032785	ExonBnd;Body;5'UTR;Body		Open sea				NA	NA
cg03297966	II	4	77818419	R	ANKRD56	NM_001029870	1stExon	chr4:77818015-77819600	Island			4:78036974-78038652	NA	TRUE	cg19624489	I	1	50022440	R	AGBL4	NM_032785	Body		Open sea			1:49794917-49795298	NA	TRUE
cg06793600	II	1	42127247	F	HIVEP3;HIVEP3	NM_024503;NM_001127714	5'UTR;5'UTR	chr1:42127380-42128632	N_Shore				NA	TRUE	cg27609967	II	1	50575363	F	ELAVL4;ELAVL4;ELAVL4;ELAVL4;ELAVL4;ELAVL4;ELAVL4	NM_001294348;NM_001294348;NM_001144777;NM_001144776;NM_001144775;NM_021952;NM_001144774	5'UTR;1stExon;Body;Body;Body;Body;Body		Open sea				NA	NA
cg10105501	II	1	42836436	F					Open sea				NA	NA	cg24797045	II	1	51788070	R	TTC39A;TTC39A;TTC39A;TTC39A;TTC39A;TTC39A	NM_001080494;NM_001297665;NM_001297664;NM_001297663;NM_001144832;NM_001297662	TSS200;TSS200;5'UTR;Body;Body;Body		Open sea				NA	NA
cg09029571	II	1	43147119	R	YBX1	NM_004559	TSS1500	chr1:43147500-43149016	N_Shore			1:42919657-42919729	NA	TRUE	cg17403995	II	1	52348865	F				chr1:52344178-52344939	S_Shelf				NA	TRUE
cg21819604	II	1	43312644	F	ZNF691	NM_015911	5'UTR	chr1:43312258-43312513	S_Shore				NA	TRUE	cg24405381	II	1	52464193	R					Open sea				NA	TRUE
cg13918150	II	1	43473460	R				chr1:43472867-43473334	S_Shore			1:43245434-43246492	NA	TRUE	cg17127511	II	1	53546605	F	PODN	NM_153703	Body	chr1:53544104-53544683	S_Shore				NA	TRUE
cg24808162	II	1	44067587	R	PTPRF;PTPRF	NM_002840;NM_130440	Body;Body	chr1:44070892-44071142	N_Shelf				NA	TRUE	cg27651526	II	1	53606129	R	SLC1A7;SLC1A7;SLC1A7;SLC1A7;SLC1A7	NR_109858;NM_006671;NM_001287595;NM_001287597;NM_001287596	Body;Body;Body;Body;Body		Open sea				NA	NA
cg08202596	II	1	44573880	F					Open sea				NA	NA	cg18095489	II	1	53847667	R					Open sea				NA	NA
cg18167340	II	1	44679636	F	DMAP1;DMAP1;DMAP1	NM_019100;NM_001034023;NM_001034024	Body;Body;Body	chr1:44679003-44679465	S_Shore				NA	TRUE	cg11756973	II	1	53847669	R					Open sea				NA	NA
cg14220329	II	1	45050807	R	RNF220	NM_018150	Body		Open sea				NA	TRUE	cg24699914	II	1	53878650	R					Open sea				NA	TRUE
cg21210450	II	1	45073990	F	RNF220	NM_018150	Body		Open sea				NA	NA	cg06941093	II	1	54199696	R	GLIS1;GLIS1	NM_147193;NM_147193	5'UTR;1stExon	chr1:54203402-54205310	N_Shelf				TRUE	TRUE
cg18846139	I	12	99288802	F	ANKS1B;ANKS1B;ANKS1B;ANKS1B;ANKS1B;ANKS1B;ANKS1B;ANKS1B;ANKS1B;ANKS1B;ANKS1B;ANKS1B	NM_001204065;NM_001204081;NM_001204080;NM_001204079;NM_020140;NM_181670;NM_001204069;NM_001204070;NM_001204066;NM_001204067;NM_001204068;NM_152788	TSS200;TSS200;TSS200;TSS200;Body;Body;Body;Body;Body;Body;Body;Body	chr12:99288222-99289374	Island			12:97812288-97813505	NA	NA	cg26875524	II	1	54201098	F	GLIS1	NM_147193	TSS1500	chr1:54203402-54205310	N_Shelf				NA	NA
cg16328558	II	1	45766469	F				chr1:45769213-45769917	N_Shelf				NA	TRUE	cg14313328	II	1	54301402	R	NDC1;NDC1;NDC1	NR_033142;NM_001168551;NM_018087	Body;Body;Body	chr1:54303758-54304262	N_Shelf				NA	NA
cg02879171	II	1	45955199	R	TESK2	NM_007170	5'UTR	chr1:45956345-45956893	N_Shore				NA	NA	cg19587237	II	1	54797076	R	SSBP3;SSBP3;SSBP3	NM_001009955;NM_018070;NM_145716	Body;Body;Body		Open sea				NA	TRUE
cg15605315	I	1	45957053	R	TESK2	NM_007170	TSS1500	chr1:45956345-45956893	S_Shore			1:45728614-45729715	NA	TRUE	cg13928650	II	1	54982451	F					Open sea				NA	NA
cg05765466	II	1	45957060	F	TESK2	NM_007170	TSS1500	chr1:45956345-45956893	S_Shore			1:45728614-45729715	NA	TRUE	cg24954121	II	1	55075340	F	ACOT11;ACOT11;FAM151A	NM_015547;NM_147161;NM_176782	Body;3'UTR;Body		Open sea				NA	TRUE
cg15580309	II	1	46814106	R	NSUN4	NM_199044	Body		Open sea				NA	TRUE	cg13435118	II	1	55418860	R					Open sea		chr1:55418708-55418708		NA	NA
cg21730091	II	12	5936877	R	ANO2	NM_020373	Body	chr12:5936876-5937085	Island			12:5807138-5807678	NA	TRUE	cg06337363	II	1	55458012	R					Open sea				NA	NA
cg03671193	II	1	46899093	R	FAAHP1	NR_045483	TSS1500		Open sea				NA	NA	cg16409587	II	1	55913285	R					Open sea				NA	NA
cg11806181	II	1	47001017	R				chr1:46998632-46999249	S_Shore				NA	NA	cg04395864	II	1	56360479	F					Open sea				NA	NA
cg08972604	II	1	47132647	F	ATPAF1;ATPAF1;ATPAF1;ATPAF1	NM_001243728;NM_001256418;NM_022745;NM_001042546	TSS1500;TSS1500;Body;Body	chr1:47133674-47134395	N_Shore				NA	NA	cg14377849	II	1	56539619	R					Open sea				NA	TRUE
cg12505804	II	1	47689784	F	TAL1;TAL1;TAL1;TAL1;TAL1;TAL1;TAL1;TAL1;TAL1;TAL1;TAL1;TAL1	NM_001287347;NM_001290405;NM_001290404;NM_001290403;NM_003189;NM_001290406;NM_001287347;NM_001290405;NM_001290404;NM_001290403;NM_003189;NM_001290406	Body;Body;Body;Body;Body;ExonBnd;ExonBnd;ExonBnd;ExonBnd;ExonBnd;ExonBnd;5'UTR	chr1:47690980-47691727	N_Shore				NA	NA	cg24613770	II	1	56591170	F					Open sea				NA	NA
cg10771090	II	1	47690795	F	TAL1	NM_003189	Body	chr1:47690980-47691727	N_Shore				NA	TRUE	cg03724279	II	1	56636154	R					Open sea				NA	TRUE
cg27343150	II	11	22215306	F	ANO5;ANO5	NM_213599;NM_001142649	Body;Body	chr11:22214172-22215320	Island			11:22170758-22171984	NA	TRUE	cg18537677	II	1	56720133	F					Open sea				NA	TRUE
cg24641993	I	5	150537046	F	ANXA6;ANXA6	NM_001155;NM_004033	5'UTR;5'UTR	chr5:150537019-150537418	Island			5:150517119-150517611	NA	TRUE	cg02086690	II	1	56756750	R					Open sea				NA	TRUE
cg06599697	II	1	48379853	R	TRABD2B	NM_001194986	Body		Open sea				NA	NA	cg11364889	II	1	56883790	R					Open sea				NA	NA
cg06353432	II	1	48398332	F	TRABD2B	NM_001194986	Body		Open sea				NA	NA	cg23425252	II	1	56982715	R	PPAP2B	NM_003713	Body		Open sea				NA	NA
cg03810376	II	1	48460892	R				chr1:48462131-48462976	N_Shore				NA	TRUE	cg11851382	II	1	56996910	R	PPAP2B;PPAP2B	NM_177414;NM_003713	Body;Body		Open sea				NA	TRUE
cg07434260	II	19	10698036	R	AP1M2	NM_005498	TSS200	chr19:10697786-10698099	Island			19:10558836-10559085	NA	TRUE	cg16243606	II	1	57018645	F	PPAP2B;PPAP2B	NM_177414;NM_003713	Body;Body		Open sea				NA	TRUE
cg01096688	II	1	48628489	F	SKINTL	NR_026749	Body		Open sea				NA	NA	cg20174314	II	1	57045870	F	PPAP2B	NM_003713	TSS1500	chr1:57044102-57045117	S_Shore				NA	NA
cg00247530	II	1	48694626	F	SLC5A9;SLC5A9;SLC5A9;SLC5A9	NM_001011547;NM_001135181;NM_001011547;NM_001135181	ExonBnd;ExonBnd;Body;Body		Open sea				NA	NA	cg18174779	II	1	57822544	F	DAB1	NM_021080	5'UTR		Open sea				NA	TRUE
cg24862246	II	1	48764354	F	SPATA6	NM_019073	3'UTR		Open sea				NA	TRUE	cg05092478	II	1	57843434	R	DAB1	NM_021080	5'UTR		Open sea				NA	NA
cg25237876	II	1	48809783	R	SPATA6;SPATA6;SPATA6	NM_019073;NM_001286239;NM_001286238	Body;Body;Body		Open sea				NA	NA	cg01899797	II	1	57888343	F	DAB1	NM_021080	5'UTR	chr1:57887963-57890637	Island			1:57660552-57661069	NA	TRUE
cg27150178	II	19	1456337	F	APC2	NM_005883	Body	chr19:1456077-1456347	Island			19:1407058-1408457	NA	TRUE	cg25836915	II	1	58756553	R					Open sea				NA	NA
cg03038003	II	1	49242900	F	AGBL4;BEND5	NM_032785;NM_024603	Body;TSS1500	chr1:49242371-49242810	S_Shore				TRUE	TRUE	cg25439066	II	1	59166441	F	MYSM1	NM_001085487	TSS1500		Open sea				NA	NA
cg07527954	II	1	49615956	R	AGBL4	NM_032785	Body		Open sea				NA	NA	cg18580450	II	1	59774395	F	FGGY;FGGY;FGGY;FGGY	NM_001244714;NM_018291;NM_001113411;NR_103473	TSS1500;5'UTR;5'UTR;Body		Open sea				NA	NA
cg25217583	II	1	50574383	F	ELAVL4;ELAVL4;ELAVL4;ELAVL4;ELAVL4	NM_001144777;NM_021952;NM_001144776;NM_001144775;NM_001144774	Body;TSS1500;Body;Body;TSS1500		Open sea				NA	TRUE	cg24596244	II	1	59920114	F	FGGY;FGGY	NM_018291;NM_001113411	Body;Body		Open sea				NA	TRUE
cg02481065	II	1	50658808	R	ELAVL4;ELAVL4;ELAVL4;ELAVL4;ELAVL4;ELAVL4	NM_001144777;NM_001144776;NM_001144775;NM_021952;NM_001144774;NM_001294348	Body;Body;Body;Body;Body;Body		Open sea				NA	NA	cg26369045	II	1	60033784	R	FGGY;FGGY;FGGY;FGGY;FGGY	NM_018291;NM_001244714;NM_001113411;NM_001278224;NR_103473	Body;Body;Body;Body;Body		Open sea				NA	NA
cg11702368	I	1	50798572	R				chr1:50798667-50799536	N_Shore				NA	TRUE	cg12067687	II	1	60280868	R	HOOK1	NM_015888	Body	chr1:60280624-60281048	Island			1:60052676-60053860	NA	TRUE
cg07040418	I	19	1450280	F	APC2;APC2	NM_005883;NM_005883	1stExon;5'UTR	chr19:1450056-1450387	Island			19:1400940-1401419	NA	NA	cg16638429	II	1	61439341	F					Open sea				NA	NA
cg25281186	II	1	50893830	R				chr1:50892437-50893243	S_Shore			1:50666012-50666580	NA	TRUE	cg13903070	II	1	61456527	R					Open sea				NA	TRUE
cg00910796	II	1	51571606	R	C1orf185	NM_001136508	Body		Open sea				NA	NA	cg06150841	II	1	61606693	F	NFIA;NFIA;NFIA;NFIA	NM_001145511;NM_001145512;NM_001134673;NM_005595	Body;Body;Body;Body		Open sea				NA	NA
cg07364646	II	1	52025012	F					Open sea				NA	TRUE	cg01970089	II	1	61609536	F	NFIA;NFIA;NFIA;NFIA	NM_001145511;NM_001145512;NM_001134673;NM_005595	Body;Body;Body;Body		Open sea				NA	NA
cg03330022	II	1	53072410	R	GPX7	NM_015696	Body	chr1:53067880-53068608	S_Shelf				NA	TRUE	cg19899972	II	1	61624321	F	NFIA;NFIA;NFIA;NFIA	NM_001145512;NM_001145511;NM_001134673;NM_005595	Body;Body;Body;Body		Open sea				NA	TRUE
cg11551829	II	1	53915686	F					Open sea				NA	NA	cg22578119	II	1	61636452	F	NFIA;NFIA;NFIA;NFIA	NM_001145511;NM_001145512;NM_001134673;NM_005595	Body;Body;Body;Body		Open sea				NA	NA
cg20285045	I	11	116706697	R	APOA1;APOA1-AS	NM_000039;NR_126362	Body;TSS200	chr11:116706481-116706910	Island			11:116211443-116212104	NA	NA	cg16001865	II	1	61636722	F	NFIA;NFIA;NFIA;NFIA	NM_001145512;NM_001145511;NM_001134673;NM_005595	Body;Body;Body;Body		Open sea				NA	TRUE
cg24671160	II	1	55161822	R	MROH7;MROH7;MROH7;MROH7;MROH7-TTC4;MROH7-TTC4;MROH7-TTC4	NR_111931;NR_026782;NM_001039464;NM_001291332;NR_037641;NR_037639;NR_037640	Body;Body;Body;Body;Body;Body;Body		Open sea				NA	NA	cg04380791	II	1	61664754	F	NFIA;NFIA;NFIA;NFIA	NM_001145511;NM_001145512;NM_001134673;NM_005595	Body;Body;Body;Body		Open sea				NA	NA
cg09684245	II	1	57263497	R	C1orf168	NM_001004303	Body		Open sea				NA	TRUE	cg20060445	II	1	61694050	F	NFIA;NFIA;NFIA;NFIA	NM_001145511;NM_001145512;NM_001134673;NM_005595	Body;Body;Body;Body		Open sea				NA	NA
cg17011134	II	1	57293848	R					Open sea				NA	TRUE	cg20193460	II	1	61752986	R	NFIA;NFIA;NFIA;NFIA	NM_001145511;NM_001145512;NM_001134673;NM_005595	Body;Body;Body;Body		Open sea				NA	NA
cg00118500	II	1	57385328	R					Open sea				NA	NA	cg13321661	II	1	62319602	F	INADL	NM_176877	Body		Open sea				NA	TRUE
cg22525715	II	1	58190139	R	DAB1;MIR548D2	NM_021080;NR_030385	5'UTR;Body		Open sea				NA	TRUE	cg04721069	II	1	62776972	F	KANK4	NM_181712	5'UTR		Open sea				NA	NA
cg13067432	II	1	58525635	F	DAB1	NM_021080	5'UTR		Open sea				NA	NA	cg08845123	I	1	62784332	F	KANK4	NM_181712	5'UTR	chr1:62784136-62785133	Island			1:62556739-62557759	NA	TRUE
cg11256607	II	1	58716306	F	DAB1	NM_021080	TSS200	chr1:58715272-58716095	S_Shore				NA	TRUE	cg27123834	II	1	63154653	R	DOCK7;DOCK7;DOCK7;DOCK7;DOCK7	NM_001271999;NM_033407;NM_001272002;NM_001272001;NM_001272000	TSS1500;TSS1500;TSS1500;TSS1500;TSS1500	chr1:63153380-63154349	S_Shore				NA	NA
cg25586273	II	1	59507539	F	LINC01358	NR_110626	Body		Open sea				NA	NA	cg18279094	I	1	63790044	F	FOXD3	NM_012183	1stExon	chr1:63782394-63790471	Island			1:63560419-63563043	NA	TRUE
cg11573127	II	1	59968351	F	FGGY;FGGY;FGGY;FGGY	NM_018291;NM_001244714;NM_001113411;NR_103473	Body;Body;Body;Body		Open sea				NA	NA	cg01067151	II	1	63792863	R				chr1:63795363-63796140	N_Shelf			1:63565167-63565456	NA	TRUE
cg04130508	II	1	60060109	F	FGGY;FGGY;FGGY;FGGY;FGGY	NM_018291;NM_001244714;NM_001113411;NM_001278224;NR_103473	Body;Body;Body;Body;Body		Open sea				NA	NA	cg02010462	II	1	64343876	R	ROR1;ROR1	NM_001083592;NM_005012	Body;Body		Open sea				NA	NA
cg23656542	II	1	60225512	F	FGGY;FGGY;FGGY;FGGY	NM_018291;NM_001244714;NM_001113411;NM_001278224	Body;Body;Body;Body		Open sea				NA	NA	cg08036553	II	1	64649805	R					Open sea				NA	TRUE
cg07836257	II	1	60280342	F	HOOK1	NM_015888	TSS200	chr1:60280624-60281048	N_Shore			1:60052676-60053860	NA	TRUE	cg03068051	II	1	64935169	F	CACHD1	NM_020925	TSS1500	chr1:64935554-64936614	N_Shore				NA	TRUE
cg26815229	II	1	60392933	F	CYP2J2	NM_000775	TSS1500	chr1:60392272-60392583	S_Shore				TRUE	TRUE	cg26224018	II	1	64942153	F	CACHD1	NM_020925	Body		Open sea				NA	TRUE
cg06022507	II	11	77301390	R	AQP11	NM_173039	1stExon	chr11:77300360-77301391	Island			11:76978009-76979260	NA	TRUE	cg00825690	II	1	64960202	R	CACHD1	NM_020925	Body		Open sea				NA	TRUE
cg21397839	II	1	61479999	F					Open sea				NA	TRUE	cg03330820	II	1	65086941	R	CACHD1	NM_020925	Body		Open sea				NA	TRUE
cg19097500	II	1	61542329	R	NFIA	NM_001145511	TSS1500	chr1:61542537-61542877	N_Shore				NA	TRUE	cg23249608	II	1	65129850	F	CACHD1;CACHD1	NM_001293274;NM_020925	Body;Body		Open sea				NA	NA
cg21414842	II	1	61545075	F	NFIA	NM_001145511	Body	chr1:61548753-61549564	N_Shelf				NA	TRUE	cg11174945	II	1	65157262	F	CACHD1;CACHD1	NM_001293274;NM_020925	3'UTR;3'UTR		Open sea				NA	NA
cg10628205	II	1	61547131	F	NFIA;NFIA;NFIA;NFIA	NM_001145511;NM_005595;NM_001134673;NM_001145512	Body;TSS1500;TSS1500;TSS1500	chr1:61548753-61549564	N_Shore				NA	TRUE	cg04220667	II	1	65289868	R	RAVER2	NM_018211	Body		Open sea				NA	NA
cg12079303	II	1	61547163	R	NFIA;NFIA;NFIA;NFIA	NM_001145511;NM_005595;NM_001134673;NM_001145512	Body;TSS1500;TSS1500;TSS1500	chr1:61548753-61549564	N_Shore				NA	TRUE	cg10282673	II	1	65612682	F	AK4;AK4;AK4	NM_203464;NM_001005353;NM_013410	TSS1500;TSS1500;TSS1500	chr1:65613041-65614898	N_Shore				NA	NA
cg15575375	I	1	61649973	F	NFIA;NFIA;NFIA;NFIA	NM_001145512;NM_001145511;NM_001134673;NM_005595	Body;Body;Body;Body		Open sea		chr1:61649786-61649786	1:61422465-61422576	NA	TRUE	cg08351359	II	1	65797201	F	DNAJC6;DNAJC6;DNAJC6	NM_001256865;NM_014787;NM_001256864	5'UTR;Body;Body		Open sea				NA	NA
cg10299766	II	1	63544751	R					Open sea				NA	NA	cg11807188	II	1	65924844	F	LEPR;LEPR;LEPR	NM_001003680;NM_001003679;NM_002303	5'UTR;5'UTR;5'UTR		Open sea				NA	TRUE
cg14354272	II	1	63553693	R					Open sea				NA	NA	cg03747894	II	1	65941185	R	LEPR;LEPR;LEPR	NM_002303;NM_001003679;NM_001003680	5'UTR;5'UTR;5'UTR		Open sea				NA	NA
cg19438565	I	8	143695827	F	ARC;ARC	NM_015193;NM_015193	5'UTR;1stExon	chr8:143694430-143696166	Island			8:143691433-143693136	NA	TRUE	cg14997626	II	1	66030957	R	LEPR;LEPR;LEPR;LEPR;LEPR;LEPR	NM_001198689;NM_001198688;NM_001198687;NM_002303;NM_001003679;NM_001003680	5'UTR;5'UTR;5'UTR;5'UTR;5'UTR;5'UTR		Open sea				NA	NA
cg13872688	I	1	64241013	R	ROR1;ROR1	NM_005012;NM_001083592	Body;Body	chr1:64239465-64240779	S_Shore			1:64013552-64013611	NA	TRUE	cg22468022	II	1	66031077	F	LEPR;LEPR;LEPR;LEPR;LEPR;LEPR	NM_001198689;NM_001198688;NM_001198687;NM_002303;NM_001003679;NM_001003680	5'UTR;5'UTR;5'UTR;5'UTR;5'UTR;5'UTR		Open sea				NA	NA
cg11494235	II	1	65493570	R					Open sea				NA	NA	cg14525966	II	1	66036871	F	LEPR;LEPR;LEPR;LEPR;LEPR;LEPR	NM_001198688;NM_001198687;NM_001003680;NM_001198689;NM_001003679;NM_002303	Body;Body;Body;Body;Body;Body		Open sea				NA	NA
cg03853587	II	1	65885364	F	LEPROT;LEPR;LEPR;LEPR	NM_017526;NM_001003680;NM_002303;NM_001003679	TSS1500;TSS1500;TSS1500;TSS1500	chr1:65885856-65886704	N_Shore				NA	TRUE	cg26395055	II	1	66445190	F	PDE4B;PDE4B;PDE4B;PDE4B	NM_001037341;NM_002600;NM_001297440;NM_001297441	Body;Body;Body;Body		Open sea				NA	NA
cg13366057	II	1	65935498	R	LEPR;LEPR;LEPR	NM_002303;NM_001003679;NM_001003680	5'UTR;5'UTR;5'UTR		Open sea				NA	NA	cg16399300	II	1	66458687	R	PDE4B;PDE4B;PDE4B	NM_001037341;NM_001037340;NM_002600	Body;1stExon;Body		Open sea				NA	TRUE
cg23688719	II	1	65935654	F	LEPR;LEPR;LEPR	NM_001003680;NM_001003679;NM_002303	5'UTR;5'UTR;5'UTR		Open sea				NA	TRUE	cg22462582	II	1	66683569	F	PDE4B;PDE4B;PDE4B;PDE4B;PDE4B	NM_001037341;NM_002600;NM_001297440;NM_001297441;NM_001037340	Body;Body;Body;Body;Body		Open sea				NA	NA
cg05045403	II	1	65935991	F	LEPR;LEPR;LEPR	NM_002303;NM_001003679;NM_001003680	5'UTR;5'UTR;5'UTR		Open sea				NA	NA	cg08711583	II	1	66826008	F	PDE4B;PDE4B;PDE4B;PDE4B;PDE4B;PDE4B;PDE4B	NM_001037339;NM_001297442;NM_001037341;NM_002600;NM_001297440;NM_001297441;NM_001037340	Body;Body;Body;Body;Body;Body;Body		Open sea				NA	NA
cg24800426	I	11	110582873	F	ARHGAP20;ARHGAP20;ARHGAP20;ARHGAP20;ARHGAP20	NM_001258415;NM_001258417;NM_001258418;NM_001258416;NM_020809	TSS200;5'UTR;5'UTR;5'UTR;Body	chr11:110581839-110583883	Island	high-CpG:110088042-110088517		11:110086985-110089090	NA	NA	cg02554785	II	1	66867201	R					Open sea				NA	NA
cg02969243	II	X	11445762	F	ARHGAP6;ARHGAP6	NM_013427;NM_006125	Body;Body	chrX:11445527-11446182	Island			X:11355137-11356047	NA	TRUE	cg10589462	II	1	66881472	R					Open sea		chr1:66881077-66881077		NA	NA
cg08587977	I	X	11446093	F	ARHGAP6;ARHGAP6;ARHGAP6;ARHGAP6	NM_001287242;NR_109776;NM_013427;NM_006125	TSS200;Body;Body;Body	chrX:11445527-11446182	Island			X:11355137-11356047	NA	NA	cg01356829	II	1	67772896	R	IL12RB2	NM_001559	TSS200	chr1:67773329-67773767	N_Shore				TRUE	TRUE
cg26647036	II	1	66956611	F					Open sea				NA	NA	cg27550527	II	1	68269587	F	GNG12	NM_018841	5'UTR		Open sea				NA	NA
cg16227316	II	1	67267696	R	INSL5	NM_005478	TSS1500		Open sea				NA	NA	cg24871743	II	1	68512650	R	DIRAS3	NM_004675	Body	chr1:68512643-68513005	Island			1:68285232-68285523	TRUE	TRUE
cg01479413	II	X	135849691	R	ARHGEF6	NM_004840	Body	chrX:135849030-135850178	Island	high-CpG:135677137-135677647		X:135676746-135677835	NA	TRUE	cg13697378	I	1	68512845	F	DIRAS3	NM_004675	Body	chr1:68512643-68513005	Island			1:68285232-68285523	TRUE	TRUE
cg02132783	II	1	67600963	R	C1orf141;C1orf141;C1orf141	NM_001276352;NM_001276351;NR_075077	TSS1500;TSS1500;TSS1500	chr1:67600390-67600715	S_Shore				NA	NA	cg27173965	II	1	68841715	R					Open sea				NA	TRUE
cg07460561	II	1	67628619	F					Open sea				NA	NA	cg13244522	II	1	70833274	F	HHLA3;HHLA3;HHLA3;HHLA3	NM_001036646;NR_027404;NM_001036645;NM_001031693	3'UTR;Body;3'UTR;Body		Open sea				NA	TRUE
cg20463407	II	X	101854471	F	ARMCX5;ARMCX5;ARMCX5;ARMCX5;ARMCX5;ARMCX5;ARMCX5;ARMCX5;ARMCX5	NM_001168485;NM_001168482;NM_022838;NM_001168478;NM_001168479;NM_001168482;NM_001168478;NM_001168480;NM_022838	5'UTR;5'UTR;5'UTR;5'UTR;5'UTR;1stExon;1stExon;5'UTR;1stExon	chrX:101854275-101854527	Island	low-CpG:101740759-101741131		X:101740712-101741183	NA	TRUE	cg17891319	II	1	70895027	R	CTH;CTH;CTH	NM_001190463;NM_001902;NM_153742	Body;Body;Body		Open sea				NA	NA
cg23042676	II	1	67855787	R	IL12RB2	NM_001559	Body		Open sea				NA	TRUE	cg03726881	I	1	71513726	F	PTGER3;PTGER3;PTGER3;PTGER3;PTGER3;PTGER3;PTGER3;PTGER3;PTGER3;PTGER3	NM_198714;NM_001126044;NM_198719;NM_198716;NM_198715;NR_028293;NM_198718;NR_028292;NR_028294;NM_198717	TSS1500;TSS1500;TSS1500;TSS1500;TSS1500;TSS1500;TSS1500;TSS1500;TSS1500;TSS1500	chr1:71512224-71513804	Island			1:71284815-71286418	NA	TRUE
cg00884805	II	1	68296607	R	GNG12	NM_018841	5'UTR	chr1:68298371-68299315	N_Shore				NA	TRUE	cg00806535	II	1	75009674	R	TNNI3K;TNNI3K	NM_015978;NM_001112808	3'UTR;3'UTR		Open sea				NA	TRUE
cg07935500	I	15	80696529	F	ARNT2	NM_014862	TSS200	chr15:80696076-80697393	Island	high-CpG:78483176-78483954		15:78483098-78484349	NA	TRUE	cg20855608	II	1	75200230	F	CRYZ;CRYZ;CRYZ;CRYZ;TYW3;TYW3;TYW3	NM_001130042;NM_001134759;NM_001889;NM_001130043;NR_027962;NM_001162916;NM_138467	TSS1500;TSS1500;TSS1500;TSS1500;Body;Body;Body		Open sea				NA	NA
cg13649960	II	1	69189862	R					Open sea				NA	NA	cg00664402	II	1	75863128	F	SLC44A5;SLC44A5	NM_001130058;NM_152697	Body;Body		Open sea				NA	NA
cg03798739	II	1	69716553	F					Open sea				NA	NA	cg23344012	II	1	77533484	R					Open sea				NA	NA
cg22076941	II	1	70036106	R				chr1:70032967-70034495	S_Shore				NA	TRUE	cg17283111	II	1	77744527	R				chr1:77747314-77748224	N_Shelf				NA	TRUE
cg13002387	II	1	70914156	F					Open sea				NA	NA	cg04072680	II	1	78225768	R	USP33;USP33;USP33	NM_201624;NM_201626;NM_015017	TSS1500;TSS1500;TSS1500	chr1:78224843-78225650	S_Shore				NA	NA
cg21729122	II	X	25034488	F	ARX	NM_139058	TSS1500	chrX:25033664-25034712	Island			X:24944269-24945153	NA	TRUE	cg21251410	II	1	78365450	R	NEXN;NEXN	NM_001172309;NM_144573	5'UTR;5'UTR		Open sea				NA	NA
cg07573788	II	1	72036513	F	NEGR1	NM_173808	Body		Open sea				NA	NA	cg08491437	II	1	78442533	R	FUBP1	NM_003902	Body	chr1:78444303-78444605	N_Shore				NA	TRUE
cg15553840	II	1	72058414	F	NEGR1	NM_173808	Body		Open sea				NA	TRUE	cg13316480	II	1	78691118	R					Open sea				NA	NA
cg03548170	II	1	72382645	F	NEGR1	NM_173808	Body		Open sea				NA	TRUE	cg06975633	II	1	78694398	R	MGC27382	NR_027310	TSS1500		Open sea				NA	TRUE
cg02830452	II	1	72566792	F	NEGR1	NM_173808	Body		Open sea				NA	NA	cg26422458	I	1	79472452	F	ELTD1;ELTD1	NM_022159;NM_022159	5'UTR;1stExon	chr1:79472281-79472537	Island			1:79244870-79245072	NA	TRUE
cg26410305	II	1	72885180	R					Open sea			1:72657552-72657855	NA	TRUE	cg01402735	II	1	79472558	F	ELTD1	NM_022159	TSS200	chr1:79472281-79472537	S_Shore				NA	TRUE
cg03031330	II	1	72964136	F					Open sea				NA	NA	cg01952027	II	1	79474718	F				chr1:79472281-79472537	S_Shelf				NA	TRUE
cg26130797	II	1	73089294	R					Open sea				NA	NA	cg20286898	II	1	79518888	R					Open sea				NA	NA
cg07563429	II	1	73184838	F					Open sea				NA	NA	cg23687896	II	1	79819222	F					Open sea				NA	NA
cg15386773	I	1	75139490	R	C1orf173	NM_001002912	TSS200		Open sea			1:74911552-74912079	NA	TRUE	cg02457145	II	1	79934660	F					Open sea				NA	NA
cg27268184	II	1	75139581	F	C1orf173	NM_001002912	TSS200		Open sea				NA	TRUE	cg01444309	II	1	80083521	F					Open sea				NA	NA
cg23993133	II	1	75546026	F					Open sea				NA	NA	cg22624907	II	1	80447732	R					Open sea				NA	TRUE
cg01622379	II	1	75594001	F	LHX8	NM_001001933	TSS200	chr1:75595813-75596162	N_Shore				NA	NA	cg17879133	II	1	81609133	R					Open sea				NA	TRUE
cg25289697	II	1	75594007	F	LHX8	NM_001001933	TSS200	chr1:75595813-75596162	N_Shore			1:75366595-75366655	NA	NA	cg26763302	II	1	81615545	F					Open sea				NA	NA
cg01185626	II	1	75594016	F	LHX8	NM_001001933	TSS200	chr1:75595813-75596162	N_Shore			1:75366595-75366655	NA	TRUE	cg21609706	II	1	81624482	F					Open sea				NA	TRUE
cg26688527	II	1	75594066	R	LHX8	NM_001001933	TSS200	chr1:75595813-75596162	N_Shore			1:75366595-75366655	NA	TRUE	cg03100334	II	1	81644847	F					Open sea				NA	NA
cg21300993	I	2	237123218	R	ASB18	NM_212556	Body	chr2:237123015-237123572	Island			2:236787715-236788295	NA	TRUE	cg22912611	II	1	81694827	F					Open sea				NA	NA
cg03326762	I	1	75597304	R	LHX8	NM_001001933	Body	chr1:75595813-75596162	S_Shore			1:75369859-75370159	NA	TRUE	cg17130745	II	1	81797258	F					Open sea				NA	TRUE
cg06615678	II	1	75599645	R	LHX8	NM_001001933	Body	chr1:75600674-75601415	N_Shore			1:75372233-75372266	NA	TRUE	cg00856273	II	1	82165095	F					Open sea				NA	TRUE
cg17868936	II	1	76053565	R	SLC44A5;SLC44A5	NM_152697;NM_001130058	5'UTR;5'UTR		Open sea				NA	TRUE	cg00759301	II	1	82165110	R					Open sea				NA	TRUE
cg10511850	II	1	76540999	F	ST6GALNAC3;ST6GALNAC3	NM_152996;NM_001160011	Body;Body	chr1:76540147-76540653	S_Shore				NA	TRUE	cg14529474	II	1	82269526	R	LPHN2	NM_012302	5'UTR	chr1:82265998-82269048	S_Shore	low-CpG:82042098-82042155	chr1:82268420-82268420		NA	TRUE
cg07657727	II	1	76775210	F	ST6GALNAC3;ST6GALNAC3	NM_001160011;NM_152996	Body;Body		Open sea				NA	NA	cg15736973	II	1	85070401	F	LINC01461	NR_125761	Body		Open sea				NA	NA
cg12702354	II	1	77043128	R	ST6GALNAC3	NM_152996	Body		Open sea				NA	TRUE	cg08946157	II	1	85594903	R	WDR63	NM_145172	Body		Open sea				NA	TRUE
cg11373604	I	11	2291260	F	ASCL2	NM_005170	1stExon	chr11:2290104-2292932	Island	high-CpG:2247797-2247945		11:2246715-2249758	NA	TRUE	cg09556871	II	1	85598167	R	MIR4423;WDR63;WDR63	NR_039619;NM_001288563;NM_145172	TSS1500;Body;Body		Open sea				NA	NA
cg08259168	II	1	78509494	F				chr1:78511577-78512161	N_Shelf				NA	TRUE	cg05781609	II	1	86429211	F	COL24A1	NM_152890	Body		Open sea				NA	TRUE
cg02552725	II	1	83450929	R	LINC01361;LINC01361	NR_110632;NR_110633	TSS1500;Body		Open sea				NA	NA	cg06898830	II	1	86861147	F	ODF2L;ODF2L	NM_020729;NM_001007022	5'UTR;5'UTR	chr1:86861566-86862083	N_Shore			1:86633735-86633821	NA	TRUE
cg21422605	II	1	85313514	F	LPAR3	NM_012152	Body		Open sea				NA	TRUE	cg09785991	II	1	86934365	R	CLCA1	NM_001285	TSS200		Open sea				NA	TRUE
cg11419064	II	11	2291264	F	ASCL2	NM_005170	1stExon	chr11:2290104-2292932	Island	high-CpG:2247797-2247945		11:2246715-2249758	NA	TRUE	cg01741150	II	1	87824921	R	LINC01364	NR_038324	Body		Open sea				NA	NA
cg08114476	II	7	97501901	F	ASNS;ASNS;ASNS	NM_183356;NM_001673;NM_133436	TSS200;TSS200;TSS1500	chr7:97501183-97501919	Island			7:97339137-97339883	NA	TRUE	cg09729657	II	1	88372836	R					Open sea				NA	NA
cg07040445	II	1	89015933	R	PKN2-AS1	NR_110682	Body		Open sea				NA	NA	cg00651759	II	1	88870042	R					Open sea				NA	TRUE
cg15565987	II	1	89357945	F	GTF2B	NM_001514	TSS1500	chr1:89356963-89357391	S_Shore				NA	NA	cg19510980	II	1	89586757	F	GBP2	NM_004120	Body		Open sea				NA	NA
cg11075451	II	1	89600119	F	GBP7	NM_207398	Body		Open sea				NA	TRUE	cg13836216	II	1	89594773	F					Open sea		chr1:89594590-89594590		NA	NA
cg12614667	I	1	89663868	R	GBP4	NM_052941	Body		Open sea			1:89436454-89436502	NA	TRUE	cg22038090	II	1	90999135	R					Open sea				NA	NA
cg23978657	I	1	89664260	R	GBP4	NM_052941	Body		Open sea			1:89436804-89436956	NA	TRUE	cg13146465	II	1	91182853	R	BARHL2	NM_020063	TSS200	chr1:91182509-91182857	Island				NA	NA
cg02482460	II	1	89664338	R	GBP4	NM_052941	Body		Open sea			1:89436804-89436956	NA	TRUE	cg09257488	I	1	91316825	F				chr1:91316249-91317390	Island			1:91088838-91089978	NA	TRUE
cg22221320	II	1	89664340	F	GBP4	NM_052941	Body		Open sea			1:89436804-89436956	NA	TRUE	cg01456273	II	1	91854298	R	HFM1	NM_001017975	Body		Open sea				NA	NA
cg06927960	II	1	89664552	F	GBP4;GBP4	NM_052941;NM_052941	1stExon;5'UTR		Open sea				NA	NA	cg16527877	II	1	92036018	R					Open sea				NA	TRUE
cg18169869	II	1	89989666	F	LRRC8B	NM_001134476	TSS1500	chr1:89989810-89990986	N_Shore				NA	TRUE	cg02095589	II	1	92496680	R	EPHX4	NM_173567	Body	chr1:92495367-92495964	S_Shore				NA	NA
cg14799482	II	1	90135931	R	LRRC8C	NM_032270	5'UTR		Open sea		chr1:90135818-90135818		NA	NA	cg17032005	II	1	92891301	F					Open sea				NA	TRUE
cg13588791	II	1	90539946	F					Open sea				NA	NA	cg11412935	I	1	92950086	R	GFI1;GFI1;GFI1	NM_001127216;NM_005263;NM_001127215	5'UTR;5'UTR;TSS1500	chr1:92945907-92952609	Island			1:92720000-92724204	NA	TRUE
cg13361185	II	1	91185749	R				chr1:91183240-91184540	S_Shore			1:90957745-90958380	NA	TRUE	cg24699699	II	1	93258316	F	EVI5	NM_005665	TSS1500		Open sea				NA	TRUE
cg16400631	I	1	91300215	R				chr1:91300979-91301891	N_Shore			1:91072778-91072881	NA	TRUE	cg05036103	II	1	93415910	F	FAM69A	NM_001006605	Body		Open sea				NA	TRUE
cg20387429	II	1	91300288	F				chr1:91300979-91301891	N_Shore			1:91072778-91072881	NA	TRUE	cg01334490	II	1	93415942	F	FAM69A;FAM69A;FAM69A;FAM69A	NM_001252273;NM_001252269;NM_001252270;NM_001006605	Body;Body;Body;Body		Open sea				NA	NA
cg24365042	II	1	212780517	F	ATF3;ATF3;ATF3	NM_001674;NM_001040619;NM_001030287	TSS1500;TSS1500;5'UTR	chr1:212780151-212783086	Island			1:210846786-210847808	NA	TRUE	cg05876972	II	1	93433853	R					Open sea				NA	NA
cg13352545	II	1	91628866	R					Open sea				NA	NA	cg19663498	II	1	93805009	R	LOC100131564	NR_034089	Body		Open sea				NA	NA
cg08135617	II	1	92317088	F	TGFBR3;TGFBR3;TGFBR3;TGFBR3	NR_036634;NM_003243;NM_001195684;NM_001195683	Body;Body;Body;Body		Open sea				NA	NA	cg02123798	II	1	94081888	F	BCAR3;BCAR3;BCAR3	NM_003567;NM_001261409;NM_001261408	Body;Body;Body		Open sea				NA	NA
cg03419058	I	15	26108391	F	ATP10A	NM_024490	TSS200	chr15:26107503-26108818	Island	high-CpG:23659329-23660339		15:23658574-23660111	NA	TRUE	cg22961082	II	1	94721141	R					Open sea				NA	NA
cg22237200	I	17	7555298	F	ATP1B2	NM_001678	Body	chr17:7554139-7555338	Island			17:7494672-7496089	NA	TRUE	cg25902183	II	1	98793389	R					Open sea				NA	NA
cg18564124	II	1	94391022	F					Open sea				NA	NA	cg17349627	II	1	98851421	F					Open sea				NA	NA
cg20634476	II	1	95774436	F					Open sea				NA	NA	cg06686895	II	1	99023637	F					Open sea				NA	NA
cg24863693	II	1	95776709	R					Open sea				NA	NA	cg21782593	II	1	99469698	R	LPPR5;LPPR5	NM_001010861;NM_001037317	Body;Body	chr1:99469932-99470968	N_Shore			1:99242165-99243542	NA	TRUE
cg23369431	II	1	95846551	R					Open sea				NA	NA	cg12986379	II	1	99471370	F	LPPR5;LPPR5;LOC100129620	NM_001010861;NM_001037317;NR_033940	TSS1500;TSS1500;Body	chr1:99469932-99470968	S_Shore				NA	NA
cg00666014	II	1	95903620	R					Open sea				NA	TRUE	cg10367021	II	1	100147409	R	PALMD	NM_017734	Body		Open sea				NA	NA
cg18685930	II	1	96989603	R					Open sea				NA	NA	cg14691326	II	1	101088250	R					Open sea				NA	NA
cg16193846	II	1	97250726	F	PTBP2;PTBP2;PTBP2;PTBP2;PTBP2;PTBP2;PTBP2;PTBP2;PTBP2	NR_125357;NM_021190;NM_001300985;NM_001300988;NM_001300989;NM_001300986;NR_125356;NM_001300987;NM_001300990	Body;Body;Body;Body;Body;Body;Body;Body;Body		Open sea				NA	NA	cg03520644	I	1	103574523	F	COL11A1;COL11A1;COL11A1;COL11A1	NM_001168249;NM_080629;NM_080630;NM_001854	TSS1500;TSS1500;TSS1500;TSS1500		Open sea			1:103346256-103347121	NA	TRUE
cg05070518	II	17	7555322	F	ATP1B2	NM_001678	Body	chr17:7554139-7555338	Island			17:7494672-7496089	NA	TRUE	cg00172849	II	1	103574532	F	COL11A1;COL11A1;COL11A1;COL11A1	NM_001168249;NM_080629;NM_080630;NM_001854	TSS1500;TSS1500;TSS1500;TSS1500		Open sea			1:103346256-103347121	NA	TRUE
cg22333214	I	1	98511789	F	MIR137	NR_029679	TSS200	chr1:98510966-98511710	S_Shore			1:98283336-98284381	NA	TRUE	cg10013574	II	1	108329134	F	VAV3	NM_006113	Body		Open sea		chr1:108329022-108329022		NA	NA
cg05423529	II	1	98511908	R	MIR137	NR_029679	TSS200	chr1:98510966-98511710	S_Shore				NA	TRUE	cg24662718	II	1	108507468	R	VAV3	NM_006113	1stExon	chr1:108507251-108507841	Island			1:108308446-108310074	TRUE	TRUE
cg13417096	II	1	98511937	R	MIR2682;MIR137;MIR137HG;MIR137HG	NR_039604;NR_029679;NR_046105;NR_046105	TSS1500;TSS1500;ExonBnd;Body	chr1:98510966-98511710	S_Shore				NA	NA	cg15737840	I	1	108507483	R	VAV3;VAV3-AS1	NM_006113;NR_046653	1stExon;Body	chr1:108507251-108507841	Island			1:108308446-108310074	NA	NA
cg20154090	II	17	3868094	F	ATP2A3;ATP2A3;ATP2A3;ATP2A3;ATP2A3;ATP2A3;ATP2A3	NM_005173;NM_174953;NM_174957;NM_174956;NM_174955;NM_174954;NM_174958	TSS1500;TSS1500;TSS1500;TSS1500;TSS1500;TSS1500;TSS1500	chr17:3867059-3868095	Island			17:3813823-3814884	NA	NA	cg00501169	II	1	108769254	F	NBPF4	NM_001143989	Body		Open sea				NA	TRUE
cg05596294	II	1	99729757	R	LPPR4;LPPR4	NM_014839;NM_001166252	TSS200;TSS200	chr1:99729982-99730335	N_Shore				TRUE	TRUE	cg01423468	II	1	109135256	F	FAM102B	NM_001010883	Body		Open sea				NA	NA
cg11347139	II	1	100502575	F	HIAT1	NM_033055	TSS1500	chr1:100503482-100504404	N_Shore				NA	TRUE	cg16901394	II	1	109188399	R					Open sea				NA	NA
cg17295281	II	1	101468471	R	DPH5;DPH5;DPH5	NM_001077394;NM_001077395;NM_015958	Body;Body;Body		Open sea				NA	NA	cg10580912	II	1	109224806	F					Open sea				NA	NA
cg14040875	II	1	101872517	R					Open sea				NA	NA	cg27038703	II	1	109727962	R	KIAA1324;KIAA1324;KIAA1324;KIAA1324	NM_001284353;NM_020775;NM_001267048;NM_001284352	TSS1500;Body;Body;Body		Open sea				NA	NA
cg10610337	II	1	101901748	R					Open sea				NA	NA	cg10127483	II	1	110009974	F	SYPL2	NM_001040709	Body	chr1:110008962-110010124	Island			1:109810429-109811669	NA	TRUE
cg03104428	I	1	102462043	R	OLFM3	NM_058170	Body		Open sea			1:102234631-102234764	NA	TRUE	cg16780480	II	1	110284817	F	GSTM3;GSTM3	NM_000849;NR_024537	TSS1500;TSS1500	chr1:110282351-110283306	S_Shore				NA	NA
cg21809447	II	1	102462682	F	OLFM3;OLFM3	NM_058170;NM_058170	5'UTR;1stExon		Open sea	low-CpG:102235131-102235380			NA	TRUE	cg22479453	II	1	110367354	R					Open sea				NA	NA
cg25757926	II	1	105530151	F					Open sea				NA	NA	cg26280457	II	1	110428428	R					Open sea				NA	NA
cg04332623	II	1	105615214	F					Open sea				NA	NA	cg13311687	II	1	110441779	R					Open sea				NA	NA
cg03034900	II	4	667331	F	ATP5I;ATP5I	NR_033743;NM_007100	Body;Body	chr4:667273-667601	Island			4:657274-658657	NA	NA	cg21830222	II	1	110626066	R				chr1:110626528-110627484	N_Shore				NA	TRUE
cg25644935	II	1	107991877	F	NTNG1;NTNG1;NTNG1	NM_001113226;NM_001113228;NM_014917	Body;Body;Body		Open sea				NA	NA	cg09826973	II	1	110656508	F	UBL4B;UBL4B	NM_203412;NM_203412	3'UTR;1stExon		Open sea				NA	TRUE
cg05446629	I	11	134281742	F	B3GAT1;B3GAT1;B3GAT1;B3GAT1	NM_018644;NM_018644;NM_054025;NM_054025	1stExon;5'UTR;1stExon;5'UTR	chr11:134281380-134282919	Island			11:133786591-133788278	NA	TRUE	cg17758142	II	1	110659327	F					Open sea				NA	NA
cg19918758	II	1	108508113	F	VAV3	NM_006113	TSS1500	chr1:108507251-108507841	S_Shore	high-CpG:108309236-108309951		1:108308446-108310074	TRUE	TRUE	cg23235497	II	1	110692900	R	SLC6A17	NM_001010898	TSS1500	chr1:110692988-110694264	N_Shore				NA	TRUE
cg21805788	II	1	109134372	F	FAM102B	NM_001010883	Body		Open sea				NA	TRUE	cg11828251	II	1	110715664	F	SLC6A17	NM_001010898	Body		Open sea				NA	TRUE
cg14541773	II	1	109234219	R	PRPF38B;PRPF38B	NM_018061;NR_037185	TSS1500;TSS1500	chr1:109234788-109235161	N_Shore				NA	NA	cg14465630	II	1	110721867	F	SLC6A17	NM_001010898	Body		Open sea				NA	NA
cg00580689	II	1	109585095	F	WDR47;WDR47;WDR47	NM_001142550;NM_014969;NM_001142551	TSS1500;TSS1500;TSS1500	chr1:109583855-109585032	S_Shore			1:109385252-109386619	NA	TRUE	cg22461780	II	1	110732028	F	SLC6A17	NM_001010898	Body		Open sea				NA	NA
cg27430662	I	1	109656708	R	KIAA1324;KIAA1324;C1orf194	NM_020775;NM_020775;NM_001122961	5'UTR;1stExon;TSS1500	chr1:109656095-109656611	S_Shore	high-CpG:109457781-109458322		1:109457619-109458575	NA	TRUE	cg03001176	II	1	110734136	F	SLC6A17	NM_001010898	Body		Open sea				NA	TRUE
cg23337937	II	1	109750660	F					Open sea				NA	NA	cg04208466	II	1	110734624	R	SLC6A17	NM_001010898	Body		Open sea				NA	TRUE
cg13619408	II	1	109756118	F	SARS	NM_006513	TSS1500	chr1:109756442-109757098	N_Shore				TRUE	TRUE	cg04678902	I	1	110754737	F	KCNC4;KCNC4;KCNC4	NM_004978;NM_001039574;NR_036437	1stExon;1stExon;Body	chr1:110752256-110754794	Island			1:110553818-110556317	NA	NA
cg01688264	I	17	47210020	F	B4GALNT2;B4GALNT2;B4GALNT2	NM_153446;NM_001159388;NM_001159387	TSS1500;5'UTR;TSS200	chr17:47209811-47210740	Island			17:44564811-44565739	NA	NA	cg04332114	II	1	110852612	F	LOC440600	NR_036595	Body		Open sea				NA	NA
cg01147550	I	17	47210027	F	B4GALNT2;B4GALNT2;B4GALNT2	NM_153446;NM_001159387;NM_001159388	TSS1500;TSS200;5'UTR	chr17:47209811-47210740	Island			17:44564811-44565739	NA	TRUE	cg25320780	II	1	110933345	F	SLC16A4	NM_004696	5'UTR		Open sea				NA	TRUE
cg04931063	II	21	42540196	F	BACE2;BACE2;BACE2	NM_012105;NM_138992;NM_138991	1stExon;1stExon;1stExon	chr21:42539367-42540872	Island			21:41461238-41463053	NA	TRUE	cg18434152	II	1	110993524	F	PROK1	NM_032414	TSS1500		Open sea				TRUE	TRUE
cg12846139	II	17	79372242	R	BAHCC1	NM_001080519	TSS1500	chr17:79366806-79374742	Island			17:76986616-76987282	NA	TRUE	cg16592897	II	1	111023201	R	CYMP	NR_003599	TSS200		Open sea				NA	TRUE
cg07944798	I	17	79374181	R	BAHCC1	NM_001080519	Body	chr17:79366806-79374742	Island			17:76987424-76988811	NA	TRUE	cg03984537	II	1	111063237	R	KCNA10	NM_005549	TSS1500		Open sea				NA	TRUE
cg19755069	I	1	110471519	R	CSF1;CSF1	NM_000757;NM_172211	3'UTR;3'UTR		Open sea				NA	TRUE	cg21412429	II	1	111170591	F	KCNA2	NM_001204269	5'UTR		Open sea		chr1:111170436-111170436		NA	NA
cg27569858	II	1	110614161	F	ALX3	NM_006492	TSS1500	chr1:110610265-110613303	S_Shore				NA	TRUE	cg03570496	II	1	111414654	F	CD53;CD53	NM_000560;NM_001040033	TSS1500;5'UTR		Open sea				NA	NA
cg16779839	I	17	79374327	R	BAHCC1	NM_001080519	Body	chr17:79366806-79374742	Island			17:76988852-76989337	NA	TRUE	cg02605776	II	1	111507160	R	C1orf103;C1orf103	NM_018372;NM_001006945	TSS1500;TSS1500	chr1:111505881-111507007	S_Shore				NA	TRUE
cg12604220	II	1	110706211	F	SLC6A17	NM_001010898	5'UTR		Open sea				NA	NA	cg14519917	II	1	111747302	F				chr1:111746337-111747303	Island				NA	TRUE
cg11976222	I	17	79374340	R	BAHCC1	NM_001080519	Body	chr17:79366806-79374742	Island			17:76988852-76989337	NA	TRUE	cg01782836	II	1	111989823	R	WDR77	NM_024102	Body	chr1:111991304-111992202	N_Shore				NA	NA
cg20097268	II	1	110950612	F	HBXIP	NM_006402	TSS200	chr1:110949892-110950540	S_Shore			1:110751416-110752142	TRUE	TRUE	cg05010277	II	1	112108017	F	TMIGD3;TMIGD3	NM_001302680;NM_001081976	TSS1500;TSS1500		Open sea				NA	NA
cg06636541	I	17	79374515	R	BAHCC1	NM_001080519	Body	chr17:79366806-79374742	Island			17:76988852-76989337	NA	TRUE	cg24504171	II	1	112108582	F					Open sea				NA	NA
cg26731327	I	8	143591819	F	BAI1	NM_001702	Body	chr8:143591567-143592674	Island			8:143588596-143589627	NA	TRUE	cg08926553	II	1	112113211	F					Open sea				NA	NA
cg18719217	II	8	143623495	F	BAI1	NM_001702	Body	chr8:143623275-143623662	Island			8:143620251-143620842	NA	TRUE	cg01138839	II	1	113256886	R	PPM1J	NM_005167	Body	chr1:113256885-113258149	Island				NA	TRUE
cg09217258	II	1	111150578	R	KCNA2	NM_001204269	5'UTR	chr1:111148983-111150186	S_Shore			1:110950486-110952111	NA	NA	cg09248896	II	1	114642809	F	SYT6	NM_205848	Body		Open sea				NA	TRUE
cg08218495	II	1	111174059	R	KCNA2;KCNA2	NM_001204269;NM_001204269	1stExon;5'UTR		Open sea				NA	NA	cg08883066	II	1	114696822	F	SYT6	NM_205848	TSS1500	chr1:114696886-114697185	N_Shore			1:114498321-114498726	NA	TRUE
cg16767915	II	1	32221888	R	BAI2	NM_001703	Body	chr1:32221887-32222107	Island			1:31994475-31994842	NA	TRUE	cg10883038	II	1	115211984	F	DENND2C	NM_198459	5'UTR	chr1:115212239-115212985	N_Shore				NA	TRUE
cg09933345	II	1	111832562	F	CHIA;CHIA	NM_021797;NM_201653	TSS1500;TSS1500		Open sea				NA	TRUE	cg24141198	II	1	115259970	F	CSDE1;CSDE1;NRAS;CSDE1	NM_001007553;NM_001130523;NM_002524;NM_007158	3'UTR;3'UTR;TSS1500;3'UTR		Open sea				NA	TRUE
cg26159933	II	1	111832593	R	CHIA;CHIA	NM_021797;NM_201653	TSS1500;TSS1500		Open sea				TRUE	TRUE	cg04995849	II	1	115352834	F					Open sea				NA	TRUE
cg22615948	II	1	111851998	R	CHIA;CHIA	NM_201653;NM_021797	5'UTR;5'UTR		Open sea				NA	TRUE	cg23257564	II	1	115396035	R	SYCP1	NM_003176	TSS1500	chr1:115397448-115397942	N_Shore				NA	TRUE
cg05038243	II	1	112042858	F	ADORA3;ADORA3;ADORA3	NM_001081976;NM_000677;NM_020683	Body;Body;Body		Open sea				NA	TRUE	cg01561957	II	1	115655444	R					Open sea				NA	NA
cg02834311	II	1	112264843	F	C1orf183;C1orf183	NM_019099;NM_198926	3'UTR;3'UTR		Open sea				NA	TRUE	cg13655907	II	1	115655654	R					Open sea				NA	NA
cg15719148	II	1	112399851	R	KCND3-IT1;KCND3;KCND3	NR_046783;NM_004980;NM_172198	TSS1500;Body;Body		Open sea				NA	NA	cg24660670	II	1	116371083	F				chr1:116370810-116371303	Island		chr1:116370977-116370977	1:116172334-116173170	NA	TRUE
cg07723921	I	1	112531332	R	KCND3;KCND3	NM_172198;NM_004980	5'UTR;5'UTR	chr1:112531559-112533773	N_Shore			1:112332855-112332980	NA	TRUE	cg25176901	II	1	116371452	F				chr1:116370810-116371303	S_Shore		chr1:116370977-116370977	1:116172334-116173170	NA	NA
cg00973823	I	1	32226349	F	BAI2	NM_001703	5'UTR	chr1:32226146-32226535	Island			1:31998787-31999298	NA	TRUE	cg09968802	II	1	116574091	F	SLC22A15	NM_018420	Body		Open sea				NA	NA
cg14157855	I	1	32226424	R	BAI2	NM_001703	5'UTR	chr1:32226146-32226535	Island			1:31998787-31999298	NA	TRUE	cg07167400	II	1	116721428	F					Open sea				NA	NA
cg12833948	I	16	1384648	R	BAIAP3;BAIAP3;BAIAP3;BAIAP3;BAIAP3;BAIAP3	NM_001199099;NM_001199098;NM_001199097;NM_001286464;NM_003933;NM_003933	5'UTR;5'UTR;5'UTR;5'UTR;5'UTR;1stExon	chr16:1382916-1384735	Island			16:1322918-1324699	NA	NA	cg25333797	II	1	117209196	F	IGSF3;IGSF3;IGSF3	NM_001542;NM_001542;NM_001007237	1stExon;5'UTR;5'UTR	chr1:117209824-117210621	N_Shore				NA	NA
cg22068770	II	1	113216683	R	MOV10;MOV10;MOV10	NM_001286072;NM_020963;NM_001130079	TSS1500;TSS1500;TSS1500	chr1:113217475-113218097	N_Shore				NA	NA	cg17504789	II	1	117209211	F	IGSF3;IGSF3;IGSF3	NM_001542;NM_001542;NM_001007237	1stExon;5'UTR;5'UTR	chr1:117209824-117210621	N_Shore				NA	NA
cg23010346	II	1	113250386	R	RHOC;RHOC;RHOC	NM_001042679;NM_175744;NM_001042678	TSS1500;TSS1500;TSS1500	chr1:113249342-113250198	S_Shore				NA	TRUE	cg25940485	II	1	117636616	R	MIR942;TTF2	NR_030640;NM_003594	TSS1500;Body		Open sea				NA	TRUE
cg12545533	II	1	114364934	R	PTPN22;PTPN22;PTPN22;PTPN22;AP4B1-AS1	NM_001193431;NM_001308297;NM_015967;NM_012411;NR_125965	Body;Body;Body;Body;Body		Open sea				NA	NA	cg00100397	II	1	117638187	F	TTF2	NM_003594	Body		Open sea				NA	NA
cg12406132	II	1	114471470	R	HIPK1;HIPK1	NM_198268;NM_152696	TSS1500;TSS1500	chr1:114471965-114472899	N_Shore				NA	TRUE	cg11558387	II	1	118139009	F					Open sea				NA	NA
cg15899025	II	1	114656664	R	SYT6;SYT6	NM_205848;NM_001270805	Body;Body		Open sea		chr1:114656563-114656563		NA	NA	cg04720592	II	1	118165724	F	FAM46C	NM_017709	Body		Open sea			1:117967166-117967248	NA	TRUE
cg17692125	I	11	129244505	R	BARX2	NM_003658	TSS1500	chr11:129243998-129244567	Island			11:128749639-128749777	NA	TRUE	cg03501167	II	1	118630872	R	SPAG17	NM_206996	Body		Open sea				NA	NA
cg13057681	I	19	49315668	F	BCAT2;BCAT2;BCAT2	NM_001164773;NM_001284325;NM_001190	TSS1500;TSS1500;TSS1500	chr19:49315545-49315765	Island			19:54007358-54007528	NA	NA	cg18481812	II	1	118644860	F	SPAG17	NM_206996	Body		Open sea				NA	NA
cg12097117	II	1	114697352	R	SYT6	NM_205848	TSS1500	chr1:114695136-114696672	S_Shore			1:114498791-114499428	NA	TRUE	cg27390172	II	1	118659640	F	SPAG17	NM_206996	Body		Open sea				NA	NA
cg13485061	II	1	115216304	F	AMPD1	NM_000036	Body	chr1:115212239-115212985	S_Shelf				NA	TRUE	cg09210529	II	1	118674729	R	SPAG17	NM_206996	Body		Open sea				NA	NA
cg23455517	II	19	49315679	F	BCAT2;BCAT2;BCAT2	NR_028450;NM_001190;NM_001164773	TSS1500;TSS1500;TSS1500	chr19:49315545-49315765	Island			19:54007358-54007528	TRUE	TRUE	cg26516598	II	1	118690613	F	SPAG17	NM_206996	Body		Open sea				NA	NA
cg23202177	II	1	116383238	R	NHLH2;NHLH2;NHLH2	NM_001111061;NM_001111061;NM_005599	5'UTR;1stExon;5'UTR	chr1:116380359-116382364	S_Shore				NA	TRUE	cg21381168	II	1	118703659	R	SPAG17	NM_206996	Body		Open sea				NA	NA
cg09018746	II	1	117312085	R					Open sea				NA	NA	cg02623200	I	1	118727658	R	SPAG17	NM_206996	Body	chr1:118727816-118728097	N_Shore				NA	TRUE
cg03752628	II	1	117453510	R	PTGFRN	NM_020440	Body	chr1:117452203-117453452	S_Shore				TRUE	TRUE	cg23257935	II	1	118727834	R	SPAG17;SPAG17	NM_206996;NM_206996	5'UTR;1stExon	chr1:118727816-118728097	Island			1:118529241-118529600	NA	TRUE
cg12267236	II	1	117527582	F	PTGFRN	NM_020440	Body		Open sea				NA	TRUE	cg02152120	I	1	118727840	F	SPAG17;SPAG17	NM_206996;NM_206996	5'UTR;1stExon	chr1:118727816-118728097	Island			1:118529241-118529600	NA	TRUE
cg08140601	II	1	117665235	R	TRIM45;TRIM45	NM_001145635;NM_025188	TSS1500;TSS1500	chr1:117664180-117665148	S_Shore			1:117465578-117466781	NA	NA	cg00310968	I	1	118727904	F	SPAG17	NM_206996	TSS200	chr1:118727816-118728097	Island			1:118529241-118529600	NA	TRUE
cg27055365	II	1	117689356	F	VTCN1	NM_024626	3'UTR		Open sea				NA	TRUE	cg01105494	I	1	118727908	F	SPAG17	NM_206996	TSS200	chr1:118727816-118728097	Island			1:118529241-118529600	NA	TRUE
cg21629581	II	1	117746405	F	VTCN1;VTCN1;VTCN1;VTCN1;VTCN1;VTCN1	NM_001253849;NR_045604;NR_045603;NM_001253850;NM_024626;NM_001253849	1stExon;Body;Body;Body;Body;5'UTR		Open sea				NA	NA	cg26100099	II	1	118727994	F	SPAG17	NM_206996	TSS200	chr1:118727816-118728097	Island			1:118529241-118529600	NA	TRUE
cg25746903	II	1	117811278	R					Open sea				NA	TRUE	cg16240368	II	1	118728086	F	SPAG17	NM_206996	TSS1500	chr1:118727816-118728097	Island				NA	TRUE
cg04566359	II	1	118147386	R	FAM46C	NM_017709	TSS1500	chr1:118147958-118149670	N_Shore				NA	TRUE	cg07921474	II	1	118728991	R	SPAG17	NM_206996	TSS1500	chr1:118727816-118728097	S_Shore				NA	TRUE
cg09992184	II	1	118151821	F	FAM46C	NM_017709	5'UTR	chr1:118147958-118149670	S_Shelf				NA	TRUE	cg05278731	II	1	118790199	F					Open sea				NA	NA
cg07104818	II	1	119682616	F	WARS2;WARS2	NM_201263;NM_015836	Body;Body	chr1:119682874-119683411	N_Shore				NA	TRUE	cg24710051	II	1	118792408	F					Open sea		chr1:118792385-118792385		NA	NA
cg21837207	II	1	119869897	F				chr1:119870226-119870535	N_Shore			1:119671420-119672010	NA	TRUE	cg26360924	II	1	118793005	F					Open sea				NA	TRUE
cg15586699	II	1	120203302	F					Open sea				NA	NA	cg06227164	II	1	118807164	R					Open sea				NA	NA
cg23131777	II	1	120438925	F	ADAM30	NM_021794	1stExon	chr1:120439013-120439220	N_Shore			1:120240401-120240737	TRUE	TRUE	cg06807099	II	1	118807468	F					Open sea				NA	NA
cg14502901	II	1	121263190	R	EMBP1	NR_003955	Body	chr1:121260857-121261525	S_Shore				NA	NA	cg18108786	II	1	118847561	F					Open sea				NA	NA
cg23933216	II	1	145059467	F	PDE4DIP	NM_022359	Body		Open sea				NA	TRUE	cg18807176	II	1	119107409	F					Open sea				NA	NA
cg05356755	I	19	49315700	F	BCAT2;BCAT2;BCAT2	NR_028450;NM_001190;NM_001164773	TSS1500;TSS1500;TSS1500	chr19:49315545-49315765	Island			19:54007358-54007528	NA	TRUE	cg02859992	II	1	119282495	R					Open sea				NA	TRUE
cg19221078	II	1	145507115	F	RBM8A;NBPF20;NBPF10;NBPF10	NM_005105;NM_001278267;NM_001039703;NM_001302371	TSS1500;Body;Body;Body	chr1:145507588-145507931	N_Shore				NA	NA	cg02862748	I	1	119426493	R	TBX15	NM_152380	3'UTR		Open sea				NA	TRUE
cg16928044	II	1	145589929	R	NUDT17	NM_001012758	TSS1500	chr1:145589135-145589535	S_Shore				NA	TRUE	cg10887810	II	1	119442124	R	TBX15	NM_152380	Body		Open sea				NA	TRUE
cg01960300	II	1	145727016	F	PDZK1	NM_002614	TSS1500		Open sea				NA	TRUE	cg13326087	II	1	119444991	R	TBX15	NM_152380	Body		Open sea				NA	NA
cg18873530	I	19	49315663	F	BCAT2;BCAT2;BCAT2;BCAT2	NR_028450;NM_001190;NR_028451;NM_001164773	TSS1500;TSS1500;TSS1500;TSS1500	chr19:49315545-49315765	Island			19:54007358-54007528	NA	TRUE	cg03002080	II	1	119461357	F	TBX15	NM_152380	Body		Open sea				NA	NA
cg00732907	II	2	60777279	R	BCL11A;BCL11A;BCL11A	NM_022893;NM_138559;NM_018014	Body;Body;Body	chr2:60776596-60778157	Island			2:60630635-60631205	NA	TRUE	cg18053470	II	1	119506543	R	TBX15	NM_152380	5'UTR		Open sea				NA	NA
cg23403636	II	1	147781212	F	NBPF8;NBPF8;NBPF8	NR_102405;NR_102404;NM_001037501	Body;Body;Body	chr1:147782066-147782473	N_Shore				NA	NA	cg15553612	II	1	119520934	R	TBX15	NM_152380	5'UTR	chr1:119522385-119522638	N_Shore				NA	TRUE
cg17602451	II	18	60985645	R	BCL2;BCL2	NM_000657;NM_000633	Body;Body	chr18:60985503-60985741	Island			18:59136113-59136940	TRUE	TRUE	cg22378919	II	1	119522188	R	TBX15	NM_152380	5'UTR	chr1:119522385-119522638	N_Shore			1:119323695-119323757	NA	TRUE
cg01946451	II	1	147782558	F				chr1:147782066-147782473	S_Shore				NA	TRUE	cg13655674	II	1	119522386	R	TBX15	NM_152380	5'UTR	chr1:119522385-119522638	Island			1:119323836-119324429	NA	TRUE
cg17476910	II	1	147806172	R				chr1:147806900-147807170	N_Shore			1:146272796-146273208	NA	TRUE	cg14272433	I	1	119530606	F	TBX15	NM_152380	5'UTR	chr1:119529819-119530712	Island	high-CpG:119332004-119332489		1:119331279-119332235	NA	NA
cg15067806	I	1	149146748	F				chr1:149148145-149148374	N_Shore			1:147412833-147415630	NA	TRUE	cg25755283	II	1	119531093	F	TBX15	NM_152380	5'UTR	chr1:119531991-119532196	N_Shore			1:119332372-119332764	NA	TRUE
cg23688118	II	1	149175127	R					Open sea			1:147441245-147441829	NA	TRUE	cg24842086	II	1	119531857	R	TBX15	NM_152380	5'UTR	chr1:119531991-119532196	N_Shore			1:119333355-119333421	NA	TRUE
cg07534360	II	1	149900185	F	SF3B4	NM_005850	TSS200	chr1:149899625-149899893	S_Shore				NA	NA	cg06528645	II	1	119534088	F				chr1:119535666-119535987	N_Shore				NA	TRUE
cg14924064	I	1	149900208	F	SF3B4	NM_005850	TSS200	chr1:149899625-149899893	S_Shore				NA	NA	cg07817024	II	1	119535500	R				chr1:119535666-119535987	N_Shore				NA	TRUE
cg23750397	II	1	149900223	R	SF3B4	NM_005850	TSS200	chr1:149899625-149899893	S_Shore				NA	NA	cg07530798	II	1	119535589	R				chr1:119535666-119535987	N_Shore				NA	NA
cg24441324	I	1	150523231	F	ADAMTSL4;ADAMTSL4	NM_019032;NM_025008	5'UTR;5'UTR	chr1:150521349-150522368	S_Shore				NA	TRUE	cg14204462	II	1	119540044	F				chr1:119543056-119543454	N_Shelf				NA	TRUE
cg11499262	II	1	150810220	R	ARNT;ARNT;ARNT;ARNT;ARNT	NM_001286035;NM_178427;NM_001197325;NM_001286036;NM_001668	Body;Body;Body;Body;Body		Open sea				NA	NA	cg27268556	II	1	119542629	F				chr1:119543056-119543454	N_Shore			1:119343992-119344161	NA	TRUE
cg09462224	II	1	150862693	F					Open sea				NA	NA	cg22324885	II	1	119684076	F	WARS2;WARS2;LOC101929147;LOC101929147;LOC101929147;LOC101929147	NM_201263;NM_015836;NR_125977;NR_125974;NR_125976;NR_125975	TSS1500;TSS1500;Body;Body;Body;Body	chr1:119682874-119683411	S_Shore				NA	NA
cg26283366	II	1	151072413	F	GABPB2	NM_144618	Body		Open sea				NA	NA	cg19275091	II	1	119860821	R					Open sea				NA	TRUE
cg06454388	II	1	151072426	F	GABPB2	NM_144618	Body		Open sea				NA	NA	cg15081720	II	1	119866618	F				chr1:119870226-119870535	N_Shelf				NA	TRUE
cg21544402	II	1	151129160	R	TNFAIP8L2;TNFAIP8L2	NM_024575;NM_024575	1stExon;5'UTR		Open sea				NA	TRUE	cg20947514	II	1	119874251	R				chr1:119870226-119870535	S_Shelf				NA	TRUE
cg01974375	II	1	151298954	F	PI4KB	NM_002651	TSS1500	chr1:151300522-151300724	N_Shore				NA	TRUE	cg02111421	II	1	119911452	R	HAO2-IT1;HAO2;HAO2;HAO2;HAO2	NR_046780;NM_016527;NM_001005783;NM_001005783;NM_016527	TSS200;1stExon;1stExon;5'UTR;5'UTR		Open sea	low-CpG:119712918-119712993			NA	NA
cg03738253	I	17	6925466	F	BCL6B	NM_181844	TSS1500	chr17:6925400-6927527	Island		chr17:6925152-6925152	17:6866000-6868289	NA	TRUE	cg09651697	II	1	119933714	R	HAO2;HAO2	NM_001005783;NM_016527	Body;Body		Open sea				NA	NA
cg01340520	II	X	40015196	F	BCOR;BCOR	NM_001123384;NM_001123383	5'UTR;5'UTR	chrX:40010919-40016203	Island			X:39898374-39900319	NA	TRUE	cg17951978	II	1	119960007	R	HSD3B2;HSD3B2	NM_001166120;NM_000198	Body;Body		Open sea				NA	TRUE
cg10223199	II	1	152475466	R					Open sea				NA	NA	cg26017874	II	1	120337793	R	REG4;REG4	NM_001159352;NM_032044	Body;Body		Open sea				NA	TRUE
cg22044308	II	1	152635226	R	LCE2D	NM_178430	TSS1500		Open sea				NA	TRUE	cg10137858	II	1	146974891	F	LINC00624	NR_038423	Body		Open sea				NA	NA
cg18083217	II	1	152718130	F					Open sea				NA	NA	cg19635571	II	1	149145020	F				chr1:149146208-149146697	N_Shore			1:147411600-147411868	NA	TRUE
cg18199386	II	1	152729200	F	KPRP	NM_001025231	TSS1500	chr1:152732958-152733338	N_Shelf				NA	TRUE	cg09028383	II	1	150980411	F	FAM63A;PRUNE;FAM63A;FAM63A;FAM63A;FAM63A	NM_018379;NM_021222;NM_001163258;NM_001040217;NM_001163260;NM_001163259	5'UTR;TSS1500;5'UTR;TSS1500;TSS1500;TSS1500	chr1:150980735-150981092	N_Shore				NA	TRUE
cg15967253	II	1	152768202	R	LCE1D	NM_178352	TSS1500		Open sea				NA	NA	cg27478468	II	1	151016826	F	BNIPL;BNIPL	NM_138278;NM_001159642	Body;Body	chr1:151020162-151020627	N_Shelf				NA	NA
cg02995584	II	1	152933329	R					Open sea				NA	NA	cg01958916	II	1	151119525	R	SEMA6C	NM_030913	TSS1500	chr1:151118049-151119373	S_Shore			1:149384717-149386206	TRUE	TRUE
cg02202484	II	1	152942688	F	SPRR4	NM_173080	TSS1500		Open sea				TRUE	TRUE	cg09185948	I	1	151119527	R	SEMA6C	NM_030913	TSS1500	chr1:151118049-151119373	S_Shore			1:149384717-149386206	NA	TRUE
cg04841371	II	1	152958102	R	SPRR1A	NM_005987	3'UTR		Open sea				NA	TRUE	cg23114183	II	1	151798432	R	RORC;RORC;RORC	NM_005060;NM_001001523;NM_001001523	Body;1stExon;5'UTR		Open sea				NA	TRUE
cg02746334	II	1	153124796	F	SPRR2G	NM_001014291	TSS1500		Open sea				NA	NA	cg10111759	II	1	151800000	F	RORC;RORC	NM_001001523;NM_005060	TSS1500;Body		Open sea				NA	TRUE
cg22282544	II	1	153146987	F	LOC101928009	NR_110685	TSS200		Open sea				NA	NA	cg16088930	II	1	151891964	R					Open sea				NA	NA
cg05668779	II	1	153190009	F	PRR9	NM_001195571	TSS200		Open sea				NA	NA	cg26935976	II	1	151945185	R					Open sea		chr1:151945068-151945068		NA	NA
cg11787791	II	1	153329460	F	S100A9	NM_002965	TSS1500		Open sea				NA	TRUE	cg15973171	II	1	152080354	R	TCHH	NM_007113	Body	chr1:152079997-152081705	Island			1:150346622-150348566	NA	TRUE
cg24898863	II	1	153363580	F	S100A8	NM_002964	TSS200		Open sea				TRUE	TRUE	cg22888160	II	1	152177273	F					Open sea				NA	NA
cg04140525	II	1	153467760	F					Open sea				NA	TRUE	cg18643421	II	1	152730361	R	KPRP	NM_001025231	TSS200	chr1:152732958-152733338	N_Shelf				NA	TRUE
cg08545598	II	1	153839026	R	GATAD2B	NM_020699	5'UTR		Open sea				NA	NA	cg01571660	II	1	152733223	F	KPRP	NM_001025231	Body	chr1:152732958-152733338	Island			1:150999583-151000010	NA	TRUE
cg21483867	II	1	154152797	R	TPM3;TPM3;TPM3;TPM3;TPM3;TPM3;TPM3;TPM3;TPM3	NR_103461;NM_001278188;NM_001043351;NM_153649;NM_001278190;NM_001278189;NM_001043353;NM_001043352;NM_152263	Body;Body;Body;Body;Body;Body;Body;Body;Body	chr1:154155268-154155926	N_Shelf				NA	NA	cg02813121	II	1	153348911	R	S100A12	NM_005621	TSS1500		Open sea				TRUE	TRUE
cg15741931	II	1	154192162	F	UBAP2L;UBAP2L;UBAP2L;UBAP2L;C1orf43;C1orf43;C1orf43;C1orf43;C1orf43;C1orf43;C1orf43;C1orf43	NM_001127320;NM_001287815;NM_001287816;NM_014847;NM_001297718;NM_001098616;NM_015449;NM_138740;NM_001297720;NM_001297717;NM_001297723;NM_001297721	TSS1500;TSS1500;TSS1500;TSS1500;Body;Body;Body;Body;Body;Body;Body;Body	chr1:154192843-154193852	N_Shore				NA	NA	cg10978966	II	1	153353336	R					Open sea			1:151619792-151620046	NA	TRUE
cg26808167	II	1	154192205	R	UBAP2L;UBAP2L;C1orf43;C1orf43;C1orf43	NM_014847;NM_001127320;NM_138740;NM_015449;NM_001098616	TSS1500;TSS1500;Body;Body;Body	chr1:154192843-154193852	N_Shore				NA	TRUE	cg00021892	II	1	153582521	R	S100A16	NM_080388	5'UTR		Open sea				NA	NA
cg05797650	II	1	154359831	R					Open sea				NA	NA	cg10003935	II	1	153601826	F	S100A1;S100A13;S100A13	NM_006271;NM_005979;NM_001024210	5'UTR;TSS1500;5'UTR		Open sea				NA	NA
cg00206414	I	X	39949510	R	BCOR;BCOR;BCOR;BCOR	NM_001123384;NM_017745;NM_001123385;NM_001123383	5'UTR;5'UTR;5'UTR;5'UTR	chrX:39949372-39949976	Island			X:39834293-39834963	NA	TRUE	cg09819206	II	1	154171731	R					Open sea				NA	TRUE
cg11002721	II	1	154678210	F	KCNN3;KCNN3;KCNN3	NM_170782;NM_002249;NM_001204087	3'UTR;3'UTR;3'UTR		Open sea				NA	NA	cg00791854	II	1	154392070	R	IL6R;IL6R	NM_181359;NM_000565	Body;Body		Open sea		chr1:154391539-154391539		NA	TRUE
cg15887754	I	X	39949685	R	BCOR;BCOR;BCOR;BCOR	NM_001123384;NM_017745;NM_001123385;NM_001123383	5'UTR;5'UTR;5'UTR;5'UTR	chrX:39949372-39949976	Island			X:39834293-39834963	NA	TRUE	cg07507194	II	1	154412839	R	IL6R;IL6R	NM_181359;NM_000565	Body;Body		Open sea				NA	NA
cg25201998	II	1	154821946	F	KCNN3;KCNN3	NM_002249;NM_170782	Body;Body		Open sea				NA	TRUE	cg21889405	II	1	154438777	F	IL6R;IL6R	NM_181359;NM_000565	3'UTR;3'UTR		Open sea				NA	NA
cg03112145	II	1	155106882	F	EFNA1;EFNA1;RAG1AP1;RAG1AP1;RAG1AP1	NM_182685;NM_004428;NM_018845;NM_001122839;NM_001122837	3'UTR;3'UTR;TSS1500;TSS1500;TSS1500	chr1:155108007-155108611	N_Shore				NA	TRUE	cg10166516	II	1	154633811	R					Open sea				NA	NA
cg04357256	I	1	155177929	F	MTX1;MTX1;THBS3;THBS3;THBS3;THBS3	NM_002455;NM_198883;NM_007112;NM_001252608;NM_001252607;NR_045553	TSS1500;TSS1500;TSS200;TSS200;TSS200;TSS200	chr1:155178547-155178980	N_Shore				NA	NA	cg14866151	II	1	154824533	F	KCNN3;KCNN3;KCNN3	NM_170782;NM_002249;NM_001204087	Body;Body;Body		Open sea				NA	NA
cg14665690	II	1	155188904	R	GBAP1	NR_002188	Body		Open sea				NA	TRUE	cg24676384	II	1	154929455	F	PBXIP1	NM_020524	TSS1500		Open sea				NA	TRUE
cg10057065	II	1	155292227	F	RUSC1;C1orf104;RUSC1;RUSC1	NM_001105204;NM_001039517;NM_001105203;NM_001105205	Body;5'UTR;Body;TSS1500	chr1:155292469-155295433	N_Shore				TRUE	TRUE	cg12904891	II	1	155901756	F	KIAA0907	NM_014949	Body	chr1:155904072-155904307	N_Shelf				NA	TRUE
cg22377142	II	1	156265275	F	C1orf85	NM_144580	Body	chr1:156261199-156261425	S_Shelf				TRUE	TRUE	cg22006683	II	1	156122820	F	SEMA4A;SEMA4A;SEMA4A;SEMA4A	NM_001193300;NM_022367;NM_001193301;NM_001193302	TSS1500;TSS1500;5'UTR;TSS1500		Open sea				NA	NA
cg16093426	II	1	156265487	F	GLMP;GLMP;GLMP;GLMP;GLMP	NM_001256609;NM_001256608;NM_001256605;NM_001256604;NM_144580	TSS200;TSS200;TSS200;TSS200;TSS200		Open sea				NA	NA	cg02865554	II	1	156550907	F	TTC24	NM_001105669	5'UTR		Open sea				NA	NA
cg26334428	II	1	156308728	R	CCT3;C1orf182;CCT3;CCT3	NM_001008800;NM_144627;NM_001008883;NM_005998	TSS1500;5'UTR;TSS1500;TSS1500	chr1:156308173-156308442	S_Shore				NA	TRUE	cg13516249	II	1	156742849	F	PRCC	NM_005973	Body		Open sea				NA	NA
cg24473450	II	1	156338639	F	RHBG;RHBG	NR_026549;NM_020407	TSS1500;TSS1500	chr1:156338758-156339251	N_Shore				NA	TRUE	cg05838146	II	1	157767692	R	FCRL1;FCRL1;FCRL1	NM_001159398;NM_052938;NM_001159397	Body;Body;Body		Open sea				NA	NA
cg24058386	II	1	156393917	R	C1orf61	NM_006365	5'UTR	chr1:156390403-156391581	S_Shelf				NA	TRUE	cg06953871	II	1	157991847	F	KIRREL;KIRREL	NM_018240;NM_001286349	Body;Body		Open sea				NA	NA
cg20966009	II	1	156396819	R	C1orf61	NM_006365	5'UTR		Open sea				NA	NA	cg13765621	II	1	158149228	F	CD1D	NM_001766	TSS1500	chr1:158150620-158151503	N_Shore				TRUE	TRUE
cg15676418	II	1	156407147	R				chr1:156405160-156406350	S_Shore				NA	TRUE	cg05338433	I	1	158151363	F	CD1D	NM_001766	Body	chr1:158150620-158151503	Island			1:156417248-156418082	NA	TRUE
cg20839149	II	1	156786601	F	SH2D2A;NTRK1;SH2D2A;SH2D2A;SH2D2A;SH2D2A;SH2D2A;SH2D2A;SH2D2A;SH2D2A	NM_001161444;NM_001007792;NM_003975;NM_001161443;NM_003975;NM_001161442;NM_001161442;NM_001161444;NM_001161441;NM_001161441	5'UTR;Body;1stExon;TSS1500;5'UTR;5'UTR;1stExon;1stExon;5'UTR;1stExon	chr1:156783523-156784037	S_Shelf				TRUE	TRUE	cg07548313	II	1	158259926	R	CD1C	NM_001765	Body		Open sea				TRUE	TRUE
cg12354960	II	1	156816460	F	NTRK1;INSRR	NM_001007792;NM_014215	Body;Body	chr1:156814881-156815792	S_Shore				NA	NA	cg09149672	II	1	158261151	F	CD1C	NM_001765	Body		Open sea				NA	TRUE
cg11666087	I	1	49242513	R	BEND5;AGBL4;BEND5	NM_024603;NM_032785;NM_024603	1stExon;Body;5'UTR	chr1:49242371-49242810	Island			1:49014645-49015392	NA	TRUE	cg06824538	II	1	159130368	R					Open sea				NA	NA
cg21331812	I	X	102319001	R	BEX1	NM_018476	5'UTR	chrX:102318601-102319304	Island			X:102204996-102205937	NA	TRUE	cg03892457	II	1	159157066	R	CADM3;CADM3	NM_001127173;NM_021189	Body;Body	chr1:159158228-159158498	N_Shore				NA	TRUE
cg05574120	II	1	157080031	R					Open sea				NA	NA	cg13899017	II	1	159158444	R	CADM3;CADM3	NM_001127173;NM_021189	Body;Body	chr1:159158228-159158498	Island		chr1:159158093-159158093	1:157424868-157425077	NA	TRUE
cg26911830	II	1	157219222	F					Open sea				NA	NA	cg23689219	II	1	159408079	F	OR10J1	NM_012351	TSS1500		Open sea				NA	TRUE
cg04957019	II	1	157282860	F					Open sea				NA	NA	cg05917359	II	1	159550161	F					Open sea				NA	NA
cg05831421	II	1	157521391	R	FCRL5;FCRL5	NM_001195388;NM_031281	Body;Body		Open sea				NA	NA	cg23056811	II	1	159815921	F	C1orf204	NM_001134233	Body		Open sea				NA	NA
cg08803321	I	1	157568795	F	FCRL4	NM_031282	TSS1500		Open sea				NA	NA	cg01447344	II	1	159989137	R					Open sea				NA	TRUE
cg11150520	II	1	157660319	F	FCRL3	NM_052939	Body		Open sea				NA	TRUE	cg27578494	II	1	160048852	F					Open sea				NA	NA
cg00995854	II	1	157802305	R	CD5L	NM_005894	Body		Open sea				NA	TRUE	cg20066612	II	1	160050948	F	KCNJ9	NM_004983	TSS1500	chr1:160053721-160054738	N_Shelf				TRUE	TRUE
cg19904031	II	1	157805906	F	CD5L	NM_005894	Body		Open sea				NA	TRUE	cg20080347	II	1	160336400	R	NHLH1	NM_005598	TSS1500		Open sea				NA	NA
cg13802736	II	1	157948536	F				chr1:157948720-157949053	N_Shore				NA	TRUE	cg12710247	II	1	160373711	R	VANGL2	NM_020335	5'UTR	chr1:160370112-160370658	S_Shelf				NA	NA
cg09478478	II	1	158322845	F	CD1E;CD1E;CD1E;CD1E;CD1E;CD1E	NM_001042584;NM_001042587;NM_001042583;NM_001042586;NM_001042585;NM_030893	TSS1500;TSS1500;TSS1500;TSS1500;TSS1500;TSS1500		Open sea				TRUE	TRUE	cg10113885	II	1	160425151	R					Open sea				NA	NA
cg06716048	II	1	158534444	F	OR6P1	NM_001160325	TSS1500		Open sea				NA	NA	cg11456479	II	1	160627870	F					Open sea				NA	NA
cg22601108	II	1	158723939	F	OR6K6	NM_001005184	TSS1500		Open sea				NA	TRUE	cg22930881	II	1	160718495	R	SLAMF7;SLAMF7;SLAMF7;SLAMF7;SLAMF7;SLAMF7;SLAMF7;SLAMF7;SLAMF7;SLAMF7	NM_001282595;NM_001282588;NM_001282593;NM_001282592;NM_001282596;NM_021181;NM_001282590;NM_001282589;NM_001282594;NM_001282591	5'UTR;Body;Body;Body;Body;Body;Body;Body;Body;Body		Open sea				NA	NA
cg06084534	II	1	158725300	R	OR6K6	NM_001005184	1stExon		Open sea				NA	TRUE	cg12831026	II	1	160752312	R					Open sea				NA	NA
cg04972930	II	1	158736112	F	OR6N1	NM_001005185	1stExon		Open sea				NA	TRUE	cg07766386	II	1	161002423	F					Open sea				NA	NA
cg26246880	II	1	158900549	R	PYHIN1;PYHIN1;PYHIN1;PYHIN1	NM_198930;NM_198929;NM_152501;NM_198928	TSS1500;TSS1500;TSS1500;TSS1500		Open sea				NA	TRUE	cg21451906	II	1	161192549	R	APOA2	NM_001643	Body		Open sea				NA	TRUE
cg19884600	II	1	158901938	F	PYHIN1;PYHIN1;PYHIN1;PYHIN1	NM_198930;NM_198928;NM_198929;NM_152501	5'UTR;5'UTR;5'UTR;5'UTR		Open sea				TRUE	TRUE	cg01748018	II	1	161206281	F	NR1I3;NR1I3;NR1I3;NR1I3;NR1I3;NR1I3;NR1I3;NR1I3;NR1I3;NR1I3;NR1I3;NR1I3;NR1I3;NR1I3;NR1I3	NM_001077474;NM_001077469;NM_001077478;NM_001077475;NM_001077473;NM_001077477;NM_001077476;NM_001077481;NM_005122;NM_001077482;NM_001077471;NM_001077480;NM_001077472;NM_001077470;NM_001077479	Body;Body;Body;Body;Body;Body;Body;Body;Body;Body;Body;Body;Body;Body;Body		Open sea				NA	NA
cg15004555	II	1	159043116	R	AIM2	NM_004833	Body		Open sea				NA	NA	cg01331644	II	1	161208986	F	NR1I3;NR1I3;NR1I3;NR1I3;NR1I3;NR1I3;NR1I3;NR1I3;NR1I3;NR1I3;NR1I3;NR1I3;NR1I3;NR1I3;NR1I3	NM_001077481;NM_005122;NM_001077474;NM_001077475;NM_001077473;NM_001077472;NM_001077482;NM_001077471;NM_001077470;NM_001077469;NM_001077479;NM_001077480;NM_001077478;NM_001077477;NM_001077476	TSS1500;TSS1500;TSS1500;TSS1500;TSS1500;TSS1500;TSS1500;TSS1500;TSS1500;TSS1500;TSS1500;TSS1500;TSS1500;TSS1500;TSS1500		Open sea				NA	NA
cg13809146	II	1	159166510	F	CADM3;CADM3;CADM3-AS1	NM_021189;NM_001127173;NR_037870	Body;Body;Body		Open sea				NA	NA	cg16172549	II	1	161229214	F	PCP4L1	NM_001102566	Body	chr1:161228477-161229028	S_Shore				NA	TRUE
cg20944283	II	1	159172620	F	CADM3;CADM3	NM_001127173;NM_021189	3'UTR;3'UTR		Open sea				NA	TRUE	cg25255913	II	1	161475031	F	FCGR2A;FCGR2A	NM_001136219;NM_021642	TSS200;TSS200		Open sea				NA	NA
cg07417683	II	1	159440267	R					Open sea				NA	TRUE	cg11251827	I	1	161492997	F	HSPA6	NM_002155	TSS1500	chr1:161494024-161495356	N_Shore				NA	TRUE
cg24833981	II	1	159771858	F	FCRL6	NM_001004310	TSS1500		Open sea				NA	TRUE	cg16501428	II	1	161855152	R	ATF6	NM_007348	Body		Open sea				NA	NA
cg08074480	II	1	160222204	F	DCAF8;DCAF8;DCAF8;DCAF8;DCAF8	NR_028103;NR_028104;NR_028106;NR_028105;NM_015726	Body;Body;Body;Body;5'UTR		Open sea				NA	NA	cg05772694	II	1	161955978	F	OLFML2B;OLFML2B	NM_001297713;NM_015441	Body;Body	chr1:161953616-161954039	S_Shore				NA	NA
cg17645407	I	X	102319257	F	BEX1	NM_018476	TSS200	chrX:102318601-102319304	Island			X:102204996-102205937	NA	NA	cg07067168	II	1	161982462	F	OLFML2B;OLFML2B	NM_001297713;NM_015441	Body;Body		Open sea				NA	NA
cg26628435	I	X	102319088	F	BEX1;BEX1	NM_018476;NM_018476	5'UTR;1stExon	chrX:102318601-102319304	Island	high-CpG:102205739-102205768		X:102204996-102205937	NA	TRUE	cg26813162	II	1	162337375	R	NOS1AP;NOS1AP;NOS1AP	NM_014697;NM_001164757;NM_001126060	3'UTR;3'UTR;3'UTR	chr1:162336876-162337321	S_Shore				NA	TRUE
cg10352317	II	1	160408524	F					Open sea				NA	NA	cg05081047	I	1	162348592	F	C1orf226	NM_001135240	TSS200		Open sea				NA	NA
cg03950000	II	1	160617327	F	SLAMF1	NM_003037	TSS1500		Open sea				NA	TRUE	cg06664095	II	1	162897858	F					Open sea				NA	NA
cg21920303	II	1	160617356	F	SLAMF1	NM_003037	TSS1500		Open sea				NA	TRUE	cg10316857	II	1	163025988	F					Open sea				NA	TRUE
cg19552548	II	1	160642377	R					Open sea				NA	NA	cg15905435	II	1	164290766	F				chr1:164290515-164290767	Island			1:162557164-162557502	NA	TRUE
cg23685102	I	X	102319111	R	BEX1;BEX1	NM_018476;NM_018476	5'UTR;1stExon	chrX:102318601-102319304	Island	high-CpG:102205739-102205768		X:102204996-102205937	NA	TRUE	cg25148025	II	1	164681267	F	PBX1	NM_002585	Body		Open sea				NA	TRUE
cg23936476	I	X	102319120	R	BEX1;BEX1	NM_018476;NM_018476	5'UTR;1stExon	chrX:102318601-102319304	Island			X:102204996-102205937	TRUE	TRUE	cg06749480	II	1	164774643	F	PBX1	NM_002585	Body		Open sea				NA	TRUE
cg21091503	II	1	161171785	R	NDUFS2;NDUFS2	NM_001166159;NM_004550	TSS200;5'UTR	chr1:161171809-161172256	N_Shore				NA	NA	cg07701683	II	1	164904941	R					Open sea				NA	TRUE
cg12486814	II	1	161337703	R	C1orf192	NM_001013625	TSS200		Open sea				NA	TRUE	cg08291024	II	1	165324411	F	LMX1A	NM_177398	Body	chr1:165324191-165326328	Island			1:163590670-163592945	NA	TRUE
cg09799585	II	1	161956573	F	OLFML2B	NM_015441	Body	chr1:161953616-161954039	S_Shelf				NA	TRUE	cg24459396	II	1	165394152	F	RXRG;RXRG;RXRG;RXRG	NM_001256571;NM_001256571;NM_006917;NM_001256570	5'UTR;1stExon;Body;5'UTR		Open sea				NA	NA
cg06325209	II	1	162602217	F	DDR2;DDR2	NM_006182;NM_001014796	TSS200;TSS200		Open sea	low-CpG:160868822-160868971			NA	TRUE	cg07761284	I	1	166135509	R	FAM78B;FAM78B	NM_001017961;NM_001017961	1stExon;5'UTR	chr1:166134258-166136448	Island			1:164401137-164403072	NA	NA
cg22740835	II	1	162602559	F	DDR2;DDR2	NM_006182;NM_001014796	5'UTR;5'UTR		Open sea				TRUE	TRUE	cg13602641	I	1	166136076	F	FAM78B	NM_001017961	TSS200	chr1:166134258-166136448	Island	high-CpG:164402539-164402712		1:164401137-164403072	NA	NA
cg02579477	II	1	163173262	R	RGS5	NM_003617	TSS1500		Open sea				NA	TRUE	cg03841051	II	1	166944183	F	MAEL;ILDR2	NM_001286378;NM_199351	TSS1500;Body	chr1:166944674-166945169	N_Shore				NA	NA
cg09323898	II	1	163584856	F					Open sea				NA	TRUE	cg25529020	II	1	166959077	F	MAEL;MAEL;MAEL;MAEL;MAEL	NM_001286378;NM_032858;NM_032858;NM_001286377;NM_001286378	ExonBnd;ExonBnd;Body;Body;Body	chr1:166958220-166958683	S_Shore				NA	NA
cg14060496	I	20	61638518	F	BHLHE23	NM_080606	TSS200	chr20:61636171-61639055	Island			20:61106630-61110482	NA	TRUE	cg18472687	II	1	167020561	F					Open sea				NA	NA
cg01049530	II	4	81952008	F	BMP3	NM_001201	TSS200	chr4:81951941-81952808	Island			4:82170872-82172066	TRUE	TRUE	cg00109164	II	1	167022611	F	GPA33	NM_005814	3'UTR		Open sea				NA	TRUE
cg13498289	I	6	7729042	F	BMP6	NM_001718	Body	chr6:7728885-7729108	Island			6:7671107-7674066	NA	TRUE	cg04628240	II	1	167055731	R	GPA33	NM_005814	Body		Open sea				NA	NA
cg13356896	I	2	198650987	R	BOLL;BOLL	NM_197970;NM_033030	TSS200;TSS1500	chr2:198649751-198651599	Island			2:198357972-198359844	NA	TRUE	cg01607187	II	1	167060565	R	GPA33	NM_005814	TSS1500		Open sea				NA	TRUE
cg03774803	I	2	198650880	R	BOLL;BOLL;BOLL	NM_197970;NM_197970;NM_033030	1stExon;5'UTR;TSS1500	chr2:198649751-198651599	Island			2:198357972-198359844	NA	TRUE	cg06189235	II	1	167175573	R					Open sea				NA	TRUE
cg06909503	II	1	164725227	R	PBX1	NM_002585	Body		Open sea				NA	TRUE	cg00417094	II	1	167417043	R	CD247;CD247	NM_198053;NM_000734	Body;Body		Open sea		chr1:167416859-167416859		NA	TRUE
cg15173270	II	1	165114044	R					Open sea				NA	NA	cg17936236	II	1	167520305	R	CREG1	NM_003851	Body	chr1:167522469-167523070	N_Shelf				NA	TRUE
cg17612246	II	1	165222587	F	LMX1A;LMX1A	NM_177398;NM_001174069	Body;Body		Open sea				NA	NA	cg02079933	I	1	167599631	R	RCSD1;RCSD1	NM_052862;NM_052862	5'UTR;1stExon	chr1:167599464-167599839	Island			1:165865837-165866463	NA	TRUE
cg02935097	II	1	92414782	F	BRDT	NM_207189	TSS200	chr1:92414718-92414986	Island			1:92187307-92187842	NA	TRUE	cg02832237	II	1	167607232	F	RCSD1	NM_052862	Body		Open sea				NA	NA
cg03466670	II	11	1430971	R	BRSK2;BRSK2;BRSK2;BRSK2;BRSK2;BRSK2	NM_001282218;NM_001256630;NR_046331;NM_001256629;NM_001256627;NM_003957	TSS1500;TSS1500;Body;Body;Body;Body	chr11:1430939-1431834	Island			11:1387350-1388370	NA	NA	cg03303895	II	1	167611735	F	RCSD1	NM_052862	Body		Open sea				NA	NA
cg21413947	II	1	165329957	F				chr1:165324191-165326328	S_Shelf				NA	TRUE	cg06240106	II	1	167744608	R	MPZL1;MPZL1;MPZL1	NM_024569;NM_001146191;NM_003953	Body;Body;Body		Open sea				NA	NA
cg00349776	II	1	165414189	R	RXRG;RXRG;RXRG;RXRG	NM_001009598;NM_006917;NM_006917;NM_001009598	5'UTR;5'UTR;1stExon;1stExon		Open sea			1:163680804-163681208	NA	TRUE	cg06941869	II	1	168254154	F	TBX19	NM_005149	Body		Open sea				NA	TRUE
cg00986742	II	1	165513318	R	LOC400794;LRRC52	NR_026744;NM_001005214	Body;TSS200		Open sea				NA	TRUE	cg23970458	II	1	168453196	F					Open sea				NA	TRUE
cg10842229	II	1	165513322	R	LOC400794;LRRC52	NR_026744;NM_001005214	Body;TSS200		Open sea				NA	TRUE	cg04904823	II	1	168601375	F					Open sea				NA	NA
cg02449975	II	1	165571280	R				chr1:165567265-165567530	S_Shelf				NA	TRUE	cg06695534	II	1	168660725	F					Open sea				NA	NA
cg19853833	II	18	35146668	R	BRUNOL4;BRUNOL4;BRUNOL4;BRUNOL4	NM_001025089;NM_001025087;NM_020180;NM_001025088	TSS1500;TSS1500;TSS1500;TSS1500	chr18:35144907-35147628	Island				NA	TRUE	cg22012476	II	1	168664941	R	DPT	NM_001937	3'UTR		Open sea				NA	TRUE
cg09772029	II	1	166049757	R	FAM78B	NM_001017961	Body		Open sea				NA	NA	cg13676312	II	1	168696232	F	DPT	NM_001937	Body		Open sea				NA	TRUE
cg19708554	II	1	166136816	F	FAM78B	NM_001017961	TSS1500	chr1:166134258-166136448	S_Shore				NA	TRUE	cg19145136	II	1	168699449	R	DPT	NM_001937	TSS1500		Open sea				NA	NA
cg03272326	II	1	166136939	F	FAM78B	NM_001017961	TSS1500	chr1:166134258-166136448	S_Shore				NA	TRUE	cg11529761	II	1	168717147	R					Open sea				NA	NA
cg25019648	I	17	72353261	R	BTBD17	NM_001080466	Body	chr17:72352827-72353798	Island			17:69864453-69865441	NA	TRUE	cg12566922	II	1	168717392	F					Open sea				NA	NA
cg12850103	II	1	166943610	F	MAEL;ILDR2	NM_001286378;NM_199351	TSS1500;Body	chr1:166944674-166945169	N_Shore				NA	NA	cg05409165	II	1	168725412	R					Open sea				NA	NA
cg26904049	II	1	167091094	F	DUSP27	NM_001080426	Body	chr1:167090575-167091010	S_Shore				NA	TRUE	cg08360652	II	1	168732402	F					Open sea				NA	NA
cg00296158	II	1	167189002	R	POU2F1	NM_002697	TSS1500	chr1:167189130-167191361	N_Shore				NA	TRUE	cg02957312	II	1	168754404	R					Open sea				NA	NA
cg23899533	II	1	167599316	R	RCSD1	NM_052862	TSS200	chr1:167599464-167599839	N_Shore			1:165865837-165866463	NA	NA	cg16883263	II	1	168756086	F	MGC4473	NR_024160	TSS200		Open sea				NA	TRUE
cg22418829	I	5	180486604	F	BTNL9	NM_152547	Body	chr5:180486154-180486892	Island			5:180418761-180419744	NA	TRUE	cg05816791	II	1	168802757	R					Open sea				NA	NA
cg07355428	II	1	169519798	R	F5	NM_000130	Body		Open sea				NA	NA	cg06787409	II	1	168811790	R					Open sea				NA	NA
cg16956840	II	1	169598999	F	SELP	NM_003005	Body		Open sea				NA	NA	cg20097111	II	1	169014946	R	LINC00970	NR_104091	Body		Open sea				NA	NA
cg03720138	II	1	169651552	F					Open sea				NA	NA	cg11899483	II	1	169257746	R	NME7;NME7;NME7	NR_104229;NM_197972;NM_013330	Body;Body;Body		Open sea				NA	NA
cg16501116	II	1	169661261	R	SELL;SELL	NR_029467;NM_000655	Body;Body		Open sea				NA	NA	cg00002719	I	1	169396706	F	C1orf114	NM_021179	TSS200	chr1:169396621-169396869	Island			1:167663071-167663470	NA	TRUE
cg14079845	II	1	170338516	R					Open sea				NA	NA	cg08104202	I	1	169396712	F	C1orf114	NM_021179	TSS200	chr1:169396621-169396869	Island			1:167663071-167663470	NA	TRUE
cg16715883	II	1	170338870	F					Open sea				NA	NA	cg09408098	II	1	170631331	R				chr1:170633274-170634178	N_Shore			1:168897955-168898143	NA	TRUE
cg21483121	II	1	170592245	R					Open sea				NA	NA	cg26308330	I	1	170633873	F	PRRX1;PRRX1	NM_022716;NM_006902	Body;Body	chr1:170633274-170634178	Island			1:168899899-168901172	NA	TRUE
cg06926146	II	1	170629502	R				chr1:170630456-170630851	N_Shore			1:168895977-168896428	NA	TRUE	cg13520547	II	1	171833304	F	DNM3-IT1;DNM3;DNM3;DNM3	NR_046845;NM_001278252;NM_001136127;NM_015569	TSS200;Body;Body;Body		Open sea				NA	NA
cg00700214	II	1	171154802	R	FMO2	NM_001460	5'UTR		Open sea				NA	TRUE	cg20921675	II	1	171871920	F	DNM3;DNM3;DNM3	NM_001278252;NM_001136127;NM_015569	Body;Body;Body		Open sea				NA	NA
cg16195752	II	1	171221772	R	FMO1;FMO1;FMO1	NM_001282694;NM_002021;NM_001282693	5'UTR;5'UTR;5'UTR		Open sea				NA	NA	cg21840248	II	1	172608566	F					Open sea				NA	NA
cg27056253	II	1	172668586	R					Open sea				NA	NA	cg16287930	II	1	173324151	R	LOC100506023	NR_037845	Body		Open sea				NA	NA
cg20420007	I	1	173399241	F					Open sea		chr1:173398914-173398914		NA	TRUE	cg01434001	II	1	173329681	F	LOC100506023	NR_037845	Body		Open sea				NA	NA
cg02586268	II	1	173883567	F	SERPINC1	NM_000488	Body		Open sea				NA	TRUE	cg11374010	II	1	174964544	R				chr1:174968490-174969624	N_Shelf				NA	NA
cg04384221	II	1	174333892	F	RABGAP1L	NM_014857	Body		Open sea				NA	NA	cg08610921	II	1	175275995	R					Open sea				NA	NA
cg17110942	II	1	174436048	R	RABGAP1L	NM_014857	Body		Open sea				NA	NA	cg02222678	II	1	175283592	F					Open sea				NA	NA
cg23831685	II	1	174844547	R	RABGAP1L;RABGAP1L;RABGAP1L;RABGAP1L	NM_001243763;NM_001035230;NM_014857;NM_001243765	5'UTR;TSS200;Body;Body		Open sea				NA	NA	cg03134083	II	1	175525244	F	TNR	NM_003285	5'UTR		Open sea				NA	TRUE
cg01058584	II	1	175013154	F					Open sea			1:173279749-173279979	NA	TRUE	cg03336706	II	1	175653121	F	TNR	NM_003285	5'UTR		Open sea				NA	TRUE
cg16651347	II	1	175042297	F	TNN	NM_022093	5'UTR		Open sea				NA	TRUE	cg14495524	II	1	178352000	R	RASAL2;RASAL2	NM_004841;NM_170692	Body;Body		Open sea				NA	NA
cg10056132	I	10	50887731	R	C10orf53;C10orf53;C10orf53;C10orf53	NM_182554;NM_001042427;NM_182554;NM_001042427	5'UTR;5'UTR;1stExon;1stExon	chr10:50887565-50887862	Island			10:50557494-50557809	NA	TRUE	cg25621920	II	1	178601383	R					Open sea				NA	TRUE
cg15859635	II	11	61519787	F	C11orf9	NM_001127392	TSS1500	chr11:61519741-61519972	Island			11:61276339-61277025	NA	TRUE	cg25026121	II	1	179050028	R	TOR3A	NM_022371	TSS1500	chr1:179051075-179051948	N_Shore				NA	NA
cg08571745	II	1	175065171	F	TNN	NM_022093	Body		Open sea				NA	NA	cg15995695	II	1	179334675	F	C1orf125;C1orf125	NM_182766;NM_144696	TSS1500;TSS200	chr1:179334794-179335338	N_Shore				NA	TRUE
cg00321850	II	1	175162397	F	KIAA0040;KIAA0040;KIAA0040;KIAA0040	NM_001162893;NM_001162895;NM_014656;NM_001162894	TSS200;TSS1500;TSS1500;TSS200	chr1:175161900-175162364	S_Shore			1:173428403-173429031	NA	TRUE	cg03910518	II	1	181068749	F					Open sea		chr1:181068595-181068595		NA	NA
cg00958927	II	1	175162553	F	KIAA0040;KIAA0040;KIAA0040;KIAA0040	NM_001162895;NM_001162893;NM_001162894;NM_014656	TSS1500;TSS1500;TSS1500;TSS1500	chr1:175161900-175162364	S_Shore				NA	TRUE	cg09046316	II	1	181149341	R	LOC101928973	NR_125966	Body		Open sea				NA	NA
cg13916098	II	1	175166681	F					Open sea				NA	NA	cg13948585	II	1	181451906	R	CACNA1E	NM_000721	TSS1500	chr1:181451311-181452049	Island	high-CpG:179718317-179718685		1:179717935-179718902	NA	TRUE
cg20283505	II	1	175490611	R	TNR	NM_003285	5'UTR		Open sea				NA	TRUE	cg21963643	I	1	181451911	R	CACNA1E	NM_000721	TSS1500	chr1:181451311-181452049	Island	high-CpG:179718317-179718685		1:179717935-179718902	NA	TRUE
cg17826980	II	1	176771674	F	PAPPA2	NM_020318	Body		Open sea				NA	TRUE	cg15742412	II	1	181452048	F	CACNA1E	NM_000721	TSS1500	chr1:181451311-181452049	Island	high-CpG:179718317-179718685		1:179717935-179718902	NA	TRUE
cg09024791	II	1	176998869	F	MIR488;ASTN1;ASTN1	NR_030163;NM_207108;NM_004319	TSS1500;Body;Body		Open sea				NA	TRUE	cg19914653	II	1	182238472	R	LINC01344	NR_104175	Body		Open sea				NA	NA
cg01743819	II	1	177134171	F	ASTN1;ASTN1;ASTN1	NM_207108;NM_001286164;NM_004319	TSS200;TSS200;TSS200	chr1:177133392-177133846	S_Shore			1:175400061-175400812	NA	NA	cg01939443	II	1	182456796	F	RGSL1	NM_001137669	Body		Open sea				TRUE	TRUE
cg21079107	I	1	177140597	R	BRINP2;BRINP2	NM_021165;NM_021165	1stExon;5'UTR	chr1:177140120-177140323	S_Shore			1:175406751-175407259	NA	NA	cg27298324	II	1	182587340	R				chr1:182584177-182584545	S_Shelf				NA	TRUE
cg21523908	I	1	177140609	R	FAM5B	NM_021165	TSS200	chr1:177140120-177140323	S_Shore			1:175406751-175407259	NA	TRUE	cg11431368	II	1	182613964	F					Open sea				NA	NA
cg26272214	I	1	177225888	R	FAM5B	NM_021165	Body		Open sea				NA	TRUE	cg08959193	II	1	182787584	R	NPL;NPL;NPL;NPL;NPL	NM_001200052;NM_030769;NM_001200051;NM_001200056;NM_001200050	Body;Body;Body;Body;Body		Open sea				NA	NA
cg24544889	II	1	177537910	R					Open sea				NA	NA	cg03452630	II	1	183056411	R	LAMC1	NM_002293	Body		Open sea				NA	NA
cg17081489	II	1	177953700	F					Open sea				NA	TRUE	cg27291258	II	1	184173289	F					Open sea				NA	TRUE
cg24593832	II	1	178545287	R					Open sea				NA	TRUE	cg25607397	II	1	184224070	R					Open sea				NA	TRUE
cg19807716	II	1	178832759	F	ANGPTL1;RALGPS2	NM_004673;NM_152663	Body;Body		Open sea				NA	TRUE	cg25764952	II	1	184297887	F					Open sea				NA	NA
cg24475948	II	1	178845478	F	RALGPS2;RALGPS2	NM_001286247;NM_152663	Body;Body		Open sea				NA	NA	cg00160066	II	1	184352336	R				chr1:184355415-184356811	N_Shelf				NA	TRUE
cg21787055	II	1	179417059	F	AXDND1;AXDND1	NR_073544;NM_144696	Body;Body		Open sea				NA	NA	cg14472484	II	1	184517082	F	C1orf21	NM_030806	Body		Open sea				NA	NA
cg23882862	I	11	111169795	R	C11orf92;C11orf93	NM_207429;NM_001136105	5'UTR;TSS200	chr11:111169304-111170428	Island	high-CpG:110674857-110675312		11:110674530-110675889	NA	TRUE	cg13674705	II	1	184829177	F	FAM129A	NM_052966	Body		Open sea				NA	TRUE
cg24867790	II	1	179545668	R	NPHS2	NM_014625	TSS1500	chr1:179544720-179545307	S_Shore				NA	TRUE	cg10736902	II	1	184836216	F	FAM129A	NM_052966	Body		Open sea		chr1:184836042-184836042		NA	NA
cg02897172	II	1	179546285	R	NPHS2	NM_014625	TSS1500	chr1:179544720-179545307	S_Shore				NA	TRUE	cg20084221	II	1	184887626	F	FAM129A	NM_052966	Body		Open sea				NA	NA
cg25467746	II	1	179556597	F				chr1:179555401-179555770	S_Shore				NA	TRUE	cg24372125	II	1	184911095	R	FAM129A	NM_052966	Body		Open sea				NA	NA
cg18799963	II	1	179608975	F	TDRD5;TDRD5;TDRD5;TDRD5;TDRD5;TDRD5;TDRD5;TDRD5;TDRD5;TDRD5	NM_001199092;NM_001199091;NM_001199089;NM_173533;NM_001199085;NM_001199092;NM_001199091;NM_001199089;NM_173533;NM_001199085	ExonBnd;ExonBnd;ExonBnd;ExonBnd;ExonBnd;Body;Body;Body;Body;Body		Open sea				NA	NA	cg20275203	II	1	184986435	F					Open sea				NA	TRUE
cg26635673	II	1	179677980	F					Open sea				NA	NA	cg18032827	II	1	185227307	F	SWT1;SWT1	NM_001105518;NM_017673	Body;Body		Open sea				NA	NA
cg02634341	II	1	179711583	F	FAM163A	NM_173509	TSS1500	chr1:179711947-179713951	N_Shore				NA	TRUE	cg08887114	II	1	185229087	F	C1orf26;C1orf26	NM_017673;NM_001105518	Body;Body		Open sea				NA	TRUE
cg21736671	II	1	179751196	R	FAM163A	NM_173509	5'UTR		Open sea				NA	NA	cg17666715	II	1	185302297	R	GS1-279B7.1	NR_038424	Body		Open sea				NA	NA
cg01458905	II	1	180095891	R					Open sea				NA	NA	cg01884997	II	1	185304197	F	GS1-279B7.1	NR_038424	TSS200		Open sea				NA	NA
cg18547942	I	11	111170390	F	C11orf93;C11orf93;C11orf92;C11orf92	NM_001136105;NM_001136105;NM_207429;NM_207429	5'UTR;1stExon;5'UTR;1stExon	chr11:111169304-111170428	Island			11:110674530-110675889	NA	TRUE	cg11827131	II	1	185304615	F	GS1-279B7.1	NR_038424	TSS1500		Open sea				NA	NA
cg13408347	II	12	91347805	R	C12orf12	NM_152638	1stExon	chr12:91347804-91348096	Island			12:89871936-89873243	NA	TRUE	cg02143791	II	1	185305021	F	GS1-279B7.1	NR_038424	TSS1500		Open sea				NA	NA
cg06972794	II	1	180205268	F	LHX4	NM_033343	Body	chr1:180198119-180204975	S_Shore			1:178471776-178471904	NA	NA	cg21496173	II	1	185308095	F					Open sea				NA	NA
cg22436336	II	1	180206195	R	LHX4	NM_033343	Body	chr1:180198119-180204975	S_Shore				NA	TRUE	cg09150550	II	1	185308635	F					Open sea		chr1:185308384-185308384		NA	NA
cg06341867	II	1	180208880	R	LHX4	NM_033343	Body	chr1:180198119-180204975	S_Shelf				NA	NA	cg19314894	II	1	185312654	F					Open sea				NA	NA
cg12177289	II	1	180329399	R	ACBD6	NM_032360	Body		Open sea				NA	NA	cg22744433	II	1	185319795	R					Open sea				NA	NA
cg17245726	II	1	180541206	F					Open sea				NA	TRUE	cg22000552	II	1	185335631	F					Open sea				NA	NA
cg13226020	II	1	180543761	R					Open sea				NA	NA	cg02364564	II	1	185381462	F					Open sea				NA	NA
cg22635935	II	1	180568057	F					Open sea				NA	NA	cg04249612	II	1	185402937	R					Open sea				NA	NA
cg05350291	II	1	181105236	F					Open sea		chr1:181104473-181104473		NA	NA	cg00899784	II	1	185420116	R					Open sea				NA	NA
cg18593081	II	1	181286640	F				chr1:181287300-181287873	N_Shore			1:179553259-179553556	NA	TRUE	cg13561307	II	1	185436241	R					Open sea				NA	NA
cg08127053	II	1	181352945	R					Open sea				NA	NA	cg16240500	II	1	185456506	F					Open sea				NA	NA
cg24854038	II	1	181476087	F	CACNA1E;CACNA1E;CACNA1E	NM_000721;NM_001205293;NM_001205294	Body;Body;Body		Open sea				NA	NA	cg22970207	II	1	185497629	F					Open sea				NA	NA
cg18761813	II	1	181644542	F	CACNA1E	NM_000721	Body		Open sea				NA	TRUE	cg14070021	II	1	185536838	F	LINC01350	NR_110793	Body		Open sea				NA	NA
cg01692947	II	1	181973544	R					Open sea				NA	NA	cg22033352	II	1	185540193	R	LINC01350	NR_110793	Body		Open sea		chr1:185540108-185540108		NA	NA
cg05012635	II	1	182410467	F					Open sea				NA	NA	cg15492900	II	1	185596674	R	LINC01350	NR_110793	Body		Open sea				NA	NA
cg00090105	II	1	182538701	R					Open sea		chr1:182538682-182538682		NA	NA	cg26063133	II	1	185599120	R					Open sea				NA	NA
cg14651210	II	1	182586153	F				chr1:182584177-182584545	S_Shore				NA	TRUE	cg14280699	II	1	185599138	R					Open sea				NA	NA
cg00091302	II	1	182602986	F					Open sea				NA	TRUE	cg02715923	II	1	185603341	R					Open sea				NA	NA
cg08347047	I	12	21680426	R	C12orf39	NM_030572	Body	chr12:21680408-21680982	Island			12:21571647-21572249	NA	TRUE	cg23632813	II	1	185606396	F					Open sea				NA	NA
cg08250118	II	1	182858007	R					Open sea				NA	TRUE	cg25467710	II	1	185780629	F	HMCN1	NM_031935	Body		Open sea				NA	TRUE
cg19988548	II	1	183275992	R	NMNAT2	NM_015039	Body		Open sea				NA	NA	cg09264206	II	1	185782967	R	HMCN1	NM_031935	Body		Open sea				NA	NA
cg26296401	II	1	184284669	F					Open sea				NA	NA	cg00968640	II	1	185834094	F	HMCN1	NM_031935	Body		Open sea				NA	TRUE
cg15308062	II	12	21680981	F	C12orf39	NM_030572	Body	chr12:21680408-21680982	Island			12:21571647-21572249	NA	TRUE	cg24606662	II	1	185882734	F	HMCN1	NM_031935	Body		Open sea				NA	TRUE
cg15067827	II	1	184722970	R	EDEM3	NM_025191	Body	chr1:184723252-184724438	N_Shore				NA	TRUE	cg12728791	II	1	185925146	R	HMCN1	NM_031935	Body		Open sea				NA	TRUE
cg06485774	II	1	184859325	R	FAM129A	NM_052966	Body		Open sea				NA	NA	cg10802555	II	1	185926058	F	HMCN1	NM_031935	Body		Open sea				NA	NA
cg21633567	II	1	184943891	R	FAM129A	NM_052966	TSS200	chr1:184942862-184943777	S_Shore				NA	NA	cg02362505	II	1	185930976	F	HMCN1	NM_031935	Body		Open sea				NA	TRUE
cg03094481	II	13	42032228	R	C13orf15	NM_014059	Body	chr13:42030913-42032667	Island			13:40928930-40930778	NA	TRUE	cg18221016	II	1	185934251	F	HMCN1	NM_031935	Body		Open sea				NA	TRUE
cg24365464	I	1	190448126	R	FAM5C	NM_199051	TSS1500		Open sea				NA	TRUE	cg12430309	II	1	185967707	R	HMCN1	NM_031935	Body		Open sea				NA	NA
cg13400135	II	1	191963051	R					Open sea				NA	NA	cg23819286	II	1	185984412	F	HMCN1	NM_031935	Body		Open sea				NA	TRUE
cg13714014	II	1	192430814	F					Open sea				NA	NA	cg09878137	II	1	186011539	F	HMCN1	NM_031935	Body		Open sea				NA	NA
cg01857937	II	1	194858398	R					Open sea				NA	NA	cg21427617	II	1	186028137	F	HMCN1	NM_031935	Body		Open sea				NA	NA
cg24800424	II	1	196151368	F					Open sea				NA	NA	cg09005612	II	1	186047680	R	HMCN1;MIR548F1	NM_031935;NR_031642	Body;Body		Open sea				NA	NA
cg01222160	II	1	197301880	F	CRB1;CRB1;CRB1;CRB1;CRB1;CRB1	NR_047564;NR_047563;NM_001193640;NM_201253;NM_001257966;NM_001257965	Body;Body;Body;Body;Body;Body		Open sea				NA	NA	cg11344217	II	1	186096558	F	HMCN1;MIR548F1	NM_031935;NR_031642	Body;Body		Open sea				NA	TRUE
cg23833588	I	13	46961583	F	C13orf18;C13orf18	NM_025113;NM_025113	1stExon;5'UTR	chr13:46960684-46961670	Island			13:45858625-45859899	NA	TRUE	cg23208294	II	1	186175774	F	MIR548F1	NR_031642	Body		Open sea				NA	TRUE
cg05128414	II	1	197882836	F	LHX9	NM_001014434	Body	chr1:197880016-197881637	S_Shore			1:196148566-196149542	NA	TRUE	cg09910993	II	1	186200851	F	MIR548F1;RNU6-72P	NR_031642;NR_046941	Body;Body		Open sea				NA	NA
cg09266206	II	1	197884882	R	LHX9	NM_001014434	Body	chr1:197885060-197885389	N_Shore				NA	TRUE	cg24669741	II	1	186265423	F	PRG4;PRG4;PRG4;PRG4;PRG4;PRG4;PRG4;MIR548F1;PRG4	NM_001127708;NM_005807;NM_005807;NM_001127710;NM_001127709;NM_001127710;NM_001127709;NR_031642;NM_001127708	1stExon;5'UTR;1stExon;1stExon;5'UTR;5'UTR;1stExon;Body;5'UTR		Open sea				NA	TRUE
cg17861914	II	1	198214574	F	NEK7	NM_133494	Body		Open sea				NA	TRUE	cg05535321	II	1	186416665	R	LOC102724919;PDC;PDC;MIR548F1	NR_126002;NM_002597;NM_022576;NR_031642	Body;Body;5'UTR;Body		Open sea				NA	NA
cg03066299	II	1	198529410	F					Open sea				NA	NA	cg08470408	II	1	186447987	F	MIR548F1	NR_031642	TSS1500		Open sea				NA	TRUE
cg17140707	II	1	199656571	R					Open sea				NA	NA	cg05076975	II	1	186580536	R					Open sea		chr1:186580348-186580348		NA	NA
cg07590184	II	1	199693307	F					Open sea				NA	NA	cg08482694	II	1	186649530	F	PTGS2;PTGS2	NM_000963;NM_000963	5'UTR;1stExon	chr1:186649310-186650081	Island			1:184915842-184916190	NA	TRUE
cg14975358	II	1	199744755	R					Open sea				NA	NA	cg17438696	II	1	186775836	R					Open sea				NA	NA
cg17562432	II	1	199996319	R	NR5A2;NR5A2	NM_205860;NM_003822	TSS1500;TSS1500		Open sea				NA	NA	cg04929165	II	1	186807235	F	PLA2G4A	NM_024420	5'UTR		Open sea				NA	TRUE
cg10098523	II	1	200002343	F	NR5A2;NR5A2	NM_205860;NM_003822	Body;Body	chr1:200004474-200004933	N_Shelf				NA	TRUE	cg09191738	II	1	187250307	R	LINC01036	NR_126347	Body		Open sea				NA	NA
cg25306277	II	1	200003267	R	NR5A2;NR5A2	NM_205860;NM_003822	Body;Body	chr1:200004474-200004933	N_Shore			1:198269890-198269989	NA	TRUE	cg24618273	II	1	187359604	R					Open sea				NA	NA
cg15198094	II	1	200003342	R	NR5A2;NR5A2	NM_205860;NM_003822	Body;Body	chr1:200004474-200004933	N_Shore			1:198269890-198269989	NA	TRUE	cg00526629	II	1	187378159	R					Open sea				NA	TRUE
cg07926895	II	1	200005833	R	NR5A2;NR5A2	NM_205860;NM_003822	Body;Body	chr1:200004474-200004933	S_Shore			1:198272456-198272555	NA	TRUE	cg27045794	II	1	187412747	R					Open sea				NA	NA
cg05211942	II	1	200112467	R	NR5A2;NR5A2;NR5A2	NM_205860;NM_003822;NM_001276464	Body;Body;Body		Open sea				NA	NA	cg07693827	II	1	187609132	F					Open sea				NA	NA
cg00783433	II	1	200122721	F	NR5A2;NR5A2;NR5A2	NM_205860;NM_003822;NM_001276464	Body;Body;Body		Open sea		chr1:200122559-200122559		NA	NA	cg24957401	II	1	188684845	F					Open sea				NA	NA
cg06346954	II	1	200149225	R					Open sea				NA	TRUE	cg08932474	II	1	192611292	R	RGS13;RGS13	NM_002927;NM_144766	5'UTR;5'UTR		Open sea				NA	TRUE
cg16028336	II	1	200194941	R					Open sea				NA	TRUE	cg09799733	II	1	192943720	R					Open sea				NA	TRUE
cg22810423	II	1	200272180	R				chr1:200271276-200271538	S_Shore			1:198538735-198538861	NA	TRUE	cg04508951	II	1	193456140	F					Open sea				NA	TRUE
cg12587954	I	1	200993200	F	KIF21B	NM_017596	TSS1500	chr1:200992282-200992839	S_Shore				NA	TRUE	cg12698750	II	1	193512498	F					Open sea				NA	TRUE
cg15866116	II	1	201144537	R					Open sea				NA	NA	cg26485452	II	1	193559038	F					Open sea				NA	NA
cg12611449	II	1	201252200	R	PKP1;PKP1	NM_000299;NM_001005337	TSS1500;TSS1500	chr1:201252452-201253648	N_Shore				NA	TRUE	cg07894338	II	1	193655259	R					Open sea		chr1:193655157-193655157		NA	NA
cg24017737	II	1	201322905	R					Open sea				NA	NA	cg12082153	II	1	193699433	R					Open sea				NA	NA
cg14964374	II	1	201637064	F	NAV1	NM_020443	Body		Open sea				NA	NA	cg19847666	II	1	194259304	R					Open sea				NA	NA
cg06750292	II	1	201857296	F	SHISA4;SHISA4	NM_198149;NR_030775	TSS1500;TSS1500		Open sea				NA	TRUE	cg16968098	II	1	194924830	R					Open sea				NA	NA
cg26328757	II	1	201979764	R	ELF3;ELF3;ELF3;ELF3	NM_004433;NM_001114309;NM_004433;NM_001114309	5'UTR;5'UTR;1stExon;1stExon		Open sea				NA	TRUE	cg07807095	II	1	197391900	F	CRB1;CRB1;CRB1;CRB1;CRB1;CRB1	NR_047564;NR_047563;NM_001193640;NM_201253;NM_001257966;NM_001257965	Body;Body;Body;Body;Body;Body		Open sea				NA	NA
cg01211639	II	1	202044624	R					Open sea				NA	NA	cg18081487	II	1	197411408	R	CRB1;CRB1;CRB1;CRB1;CRB1;CRB1;CRB1;CRB1;CRB1;CRB1;CRB1	NM_001193640;NM_201253;NM_001257966;NM_001257965;NR_047563;NR_047564;NR_047563;NM_001193640;NM_201253;NM_001257966;NM_001257965	ExonBnd;ExonBnd;ExonBnd;ExonBnd;ExonBnd;Body;Body;Body;Body;Body;Body		Open sea				NA	NA
cg26132298	II	14	60952933	F	C14orf39	NM_174978	TSS200	chr14:60951976-60952946	Island			14:60022078-60022687	NA	TRUE	cg08642771	II	1	198392758	F					Open sea				NA	TRUE
cg15990008	II	1	202365094	R	PPP1R12B;PPP1R12B;PPP1R12B	NM_001167858;NM_001167857;NM_002481	Body;Body;Body		Open sea				NA	NA	cg09990876	II	1	198573321	R					Open sea				NA	NA
cg20820063	I	18	31020627	F	C18orf34;C18orf34;C18orf34	NM_198995;NM_001105528;NM_198995	1stExon;TSS1500;5'UTR	chr18:31020510-31020847	Island			18:29274412-29274972	NA	TRUE	cg04214459	II	1	198637612	F	PTPRC;PTPRC;PTPRC;PTPRC	NM_080922;NM_002838;NM_080923;NM_080921	Body;Body;Body;Body		Open sea				NA	TRUE
cg10374084	I	19	50666238	F	C19orf41	NM_152358	1stExon	chr19:50666147-50666514	Island			19:55357976-55358326	NA	TRUE	cg06774144	II	1	198806596	R	MIR181A1HG	NR_040073	Body		Open sea				NA	NA
cg20118118	II	19	10197462	R	C19orf66;C19orf66	NM_018381;NM_001308277	Body;Body	chr19:10196696-10197857	Island			19:10057697-10058857	NA	NA	cg25525430	II	1	199071708	R					Open sea				NA	NA
cg08718872	II	1	202778575	F	KDM5B;PCAT6;PCAT6	NM_006618;NR_046325;NR_046326	TSS1500;TSS1500;TSS1500	chr1:202779790-202780684	N_Shore				NA	NA	cg15703741	II	1	199166776	R					Open sea				NA	NA
cg01739509	II	1	203320732	F	FMOD;FMOD	NM_002023;NR_103757	TSS200;TSS200		Open sea				NA	NA	cg16325213	II	1	199432411	F					Open sea				NA	NA
cg12388679	II	1	203787273	R	ZC3H11A	NM_014827	Body		Open sea				NA	TRUE	cg13476077	II	1	200009373	F	NR5A2;NR5A2	NM_205860;NM_003822	Body;Body	chr1:200009807-200010036	N_Shore			1:198275954-198276176	NA	TRUE
cg09283387	II	1	203968629	F					Open sea				NA	NA	cg07344172	II	1	200980488	F	KIF21B	NM_017596	Body		Open sea				NA	TRUE
cg24304712	II	1	244624785	R	C1orf101;C1orf101	NM_001130957;NM_173807	1stExon;1stExon	chr1:244624501-244624920	Island			1:242691137-242691543	TRUE	TRUE	cg26838949	II	1	200985069	R	KIF21B	NM_017596	Body		Open sea				NA	TRUE
cg27543700	I	1	244624883	F	C1orf101;C1orf101	NM_001130957;NM_173807	Body;Body	chr1:244624501-244624920	Island			1:242691137-242691543	NA	TRUE	cg17984007	II	1	201998638	R					Open sea				NA	TRUE
cg10799486	II	1	204131395	F	REN	NM_000537	Body		Open sea				NA	NA	cg24593707	II	1	202176882	F	LGR6;LGR6	NM_001017403;NM_021636	Body;Body		Open sea				NA	NA
cg09462567	I	1	204183261	F	GOLT1A	NM_198447	TSS200		Open sea			1:202449739-202450069	NA	NA	cg18140918	II	1	202958166	R					Open sea				NA	TRUE
cg25407979	I	1	204256846	F	PLEKHA6	NM_014935	5'UTR		Open sea				NA	TRUE	cg16819803	II	1	202996175	R				chr1:202995472-202996185	Island			1:201262047-201262874	NA	TRUE
cg26895569	II	1	204329222	F	PLEKHA6	NM_014935	TSS200		Open sea				NA	TRUE	cg10814131	II	1	203009651	F	PPFIA4;PPFIA4	NM_001304332;NM_001304331	Body;Body		Open sea				NA	NA
cg12486614	II	1	204340306	F	LOC127841	NR_027022	TSS1500		Open sea				NA	TRUE	cg20052923	II	1	203028185	R	PPFIA4;PPFIA4	NM_001304332;NM_001304331	Body;Body		Open sea				NA	NA
cg04205753	II	1	204445197	F	PIK3C2B	NM_002646	5'UTR		Open sea				NA	NA	cg17014757	II	1	203156097	R	CHI3L1	NM_001276	TSS200		Open sea				NA	TRUE
cg07321131	II	1	204545744	R					Open sea				NA	NA	cg20138067	II	1	203273571	F	BTG2	NM_006763	TSS1500	chr1:203274305-203275338	N_Shore				NA	TRUE
cg12547296	II	1	204571625	F					Open sea				NA	NA	cg21818533	I	1	203299859	F				chr1:203296277-203296929	S_Shelf				NA	TRUE
cg22407289	II	1	204595793	F	LRRN2;LRRN2	NM_006338;NM_201630	5'UTR;5'UTR		Open sea				NA	NA	cg04704856	II	1	203320190	R	FMOD;FMOD	NM_002023;NM_002023	1stExon;5'UTR		Open sea	low-CpG:201586808-201586913			NA	TRUE
cg13089504	II	1	204623519	F	LRRN2;LRRN2	NM_006338;NM_201630	5'UTR;5'UTR		Open sea				NA	NA	cg21121209	II	1	203333541	R					Open sea				NA	NA
cg02673901	II	1	204828056	R	NFASC;NFASC;NFASC;NFASC;NFASC	NM_015090;NM_001160333;NM_001005388;NM_001005389;NM_001160332	5'UTR;5'UTR;5'UTR;5'UTR;5'UTR		Open sea				NA	TRUE	cg20801198	II	1	203539606	R					Open sea				NA	NA
cg09738011	II	1	204828772	R	NFASC;NFASC;NFASC;NFASC;NFASC	NM_001160332;NM_001160333;NM_015090;NM_001005389;NM_001005388	5'UTR;5'UTR;5'UTR;5'UTR;5'UTR		Open sea				NA	NA	cg20287584	II	1	203612940	F	ATP2B4;ATP2B4	NM_001684;NM_001001396	5'UTR;5'UTR		Open sea				NA	NA
cg12046837	II	1	204839875	F	NFASC;NFASC;NFASC;NFASC;NFASC	NM_015090;NM_001160333;NM_001005388;NM_001005389;NM_001160332	5'UTR;5'UTR;5'UTR;5'UTR;5'UTR		Open sea				NA	TRUE	cg05181290	II	1	203733914	R	LAX1;LAX1	NM_017773;NM_001136190	TSS1500;TSS1500		Open sea				NA	NA
cg02970823	II	1	204858578	F	NFASC;NFASC;NFASC;NFASC;NFASC	NM_001160332;NM_001160333;NM_015090;NM_001005389;NM_001005388	5'UTR;5'UTR;5'UTR;5'UTR;5'UTR		Open sea				NA	NA	cg17711527	II	1	203734396	F	LAX1;LAX1;LAX1;LAX1	NM_017773;NM_001136190;NM_001136190;NM_017773	1stExon;1stExon;5'UTR;5'UTR		Open sea				NA	TRUE
cg02035300	II	1	204874132	R	NFASC;NFASC;NFASC;NFASC;NFASC	NM_001160332;NM_001160333;NM_015090;NM_001005389;NM_001005388	5'UTR;5'UTR;5'UTR;5'UTR;5'UTR		Open sea				NA	NA	cg23314360	II	1	204146181	F					Open sea				NA	NA
cg23199852	II	1	204895065	F	NFASC;NFASC;NFASC;NFASC;NFASC	NM_001160332;NM_001160333;NM_015090;NM_001005389;NM_001005388	5'UTR;5'UTR;5'UTR;5'UTR;5'UTR		Open sea				NA	NA	cg11131599	II	1	204224211	F	PLEKHA6	NM_014935	Body	chr1:204226544-204226908	N_Shelf				NA	TRUE
cg19943370	II	1	204914881	F	NFASC;NFASC;NFASC;NFASC;NFASC;NFASC	NM_001160333;NM_001005389;NM_001160332;NM_015090;NM_001005388;NM_001160331	Body;Body;Body;Body;Body;Body		Open sea				NA	NA	cg02028556	II	1	204231300	F	PLEKHA6	NM_014935	Body		Open sea				NA	NA
cg15376640	II	1	204927218	R	NFASC;NFASC;NFASC;NFASC;NFASC;NFASC	NM_001160333;NM_001005389;NM_001160332;NM_015090;NM_001005388;NM_001160331	Body;Body;Body;Body;Body;Body		Open sea				NA	NA	cg07009563	II	1	204393863	F	PIK3C2B	NM_002646	3'UTR		Open sea				NA	TRUE
cg00723656	II	1	204929717	R	NFASC;NFASC;NFASC;NFASC;NFASC;NFASC	NM_001160333;NM_001005389;NM_001160332;NM_015090;NM_001005388;NM_001160331	Body;Body;Body;Body;Body;Body		Open sea				NA	NA	cg16429345	II	1	204426708	F	PIK3C2B	NM_002646	Body		Open sea				NA	NA
cg21538326	II	1	204934208	F	NFASC;NFASC;NFASC;NFASC;NFASC;NFASC	NM_001160333;NM_001005389;NM_001160332;NM_015090;NM_001005388;NM_001160331	Body;Body;Body;Body;Body;Body		Open sea				NA	NA	cg03948781	II	1	205179583	R	DSTYK;DSTYK	NM_015375;NM_199462	Body;Body	chr1:205179963-205180910	N_Shore				NA	TRUE
cg05124073	II	1	204987916	R	NFASC;NFASC;NFASC;NFASC	NM_001160332;NM_001160331;NM_015090;NM_001005388	3'UTR;3'UTR;3'UTR;3'UTR		Open sea				NA	NA	cg20361421	II	1	205265316	R					Open sea		chr1:205265235-205265235		NA	NA
cg07390616	II	1	205012128	F	CNTN2	NM_005076	TSS1500		Open sea			1:203278728-203279101	NA	NA	cg07570537	II	1	205482924	R	CDK18;CDK18;CDK18	NM_002596;NM_212503;NM_212502	5'UTR;5'UTR;5'UTR		Open sea				NA	TRUE
cg03271939	II	1	205022459	F	CNTN2	NM_005076	Body		Open sea				NA	NA	cg05262369	II	1	205716365	R	NUCKS1	NM_022731	Body	chr1:205718238-205719345	N_Shore				NA	TRUE
cg10892778	II	1	205026858	F	CNTN2	NM_005076	Body		Open sea				NA	TRUE	cg15941865	II	1	205894071	R	SLC26A9;SLC26A9	NM_134325;NM_052934	Body;Body		Open sea				NA	NA
cg06165437	II	1	205037961	F	CNTN2	NM_005076	Body	chr1:205038784-205039153	N_Shore				NA	NA	cg16130408	I	1	205912605	F	SLC26A9;SLC26A9	NM_134325;NM_052934	TSS200;TSS200		Open sea				NA	NA
cg06035702	I	1	111506233	F	C1orf103;C1orf103	NM_018372;NM_001006945	Body;5'UTR	chr1:111505881-111507007	Island			1:111307419-111308322	NA	TRUE	cg11199506	II	1	205919667	R					Open sea				NA	TRUE
cg00236783	II	1	205393098	F					Open sea				NA	NA	cg01203934	II	1	206235446	F					Open sea				NA	NA
cg24339193	II	1	205399803	F					Open sea			1:203666354-203666588	NA	TRUE	cg21738590	II	1	206618162	R	SRGAP2;SRGAP2;SRGAP2	NM_001300952;NM_015326;NM_001170637	Body;Body;Body		Open sea				NA	NA
cg06827850	II	1	205535232	F				chr1:205537751-205538443	N_Shelf				NA	TRUE	cg10669146	II	1	206694569	F	RASSF5;RASSF5	NM_182664;NM_182663	Body;Body		Open sea				NA	NA
cg07797740	II	1	205538918	F	MFSD4	NM_181644	Body	chr1:205537751-205538443	S_Shore				NA	NA	cg13848363	II	1	206749188	F	RASSF5;RASSF5;RASSF5	NM_182665;NM_182664;NM_182663	Body;Body;Body		Open sea		chr1:206748926-206748926		NA	NA
cg05269167	II	1	205563162	F	MFSD4	NM_181644	Body	chr1:205561089-205561473	S_Shore				NA	NA	cg10336193	II	1	206848389	R					Open sea				NA	TRUE
cg09786013	I	1	220864119	F	C1orf115	NM_024709	Body	chr1:220863507-220864249	Island			1:218930131-218931266	NA	TRUE	cg03338431	II	1	206854885	R				chr1:206858091-206859651	N_Shelf				NA	NA
cg23695504	I	1	247275344	F	C1orf229	NM_207401	1stExon	chr1:247274585-247275757	Island	high-CpG:245341805-245342200		1:245341222-245342380	TRUE	TRUE	cg14085523	II	1	207176705	F					Open sea				NA	NA
cg21140261	II	1	197871594	R	C1orf53	NM_001024594	TSS200	chr1:197871588-197872299	Island			1:196138212-196138906	NA	TRUE	cg01119135	II	1	207205525	R	C1orf116;C1orf116	NM_023938;NM_001083924	5'UTR;5'UTR		Open sea				TRUE	TRUE
cg16003790	II	1	205909935	R	SLC26A9;SLC26A9	NM_052934;NM_134325	5'UTR;5'UTR		Open sea				NA	TRUE	cg00970112	II	1	207226456	R	YOD1;PFKFB2;PFKFB2	NM_001276320;NM_001018053;NM_006212	TSS200;TSS200;TSS200	chr1:207226281-207226842	Island			1:205292905-205293760	NA	NA
cg26897909	II	1	206629196	F	SRGAP2;SRGAP2;SRGAP2	NM_001170637;NM_015326;NM_001042758	Body;Body;3'UTR		Open sea				NA	TRUE	cg26671183	I	1	207226604	R	PFKFB2;PFKFB2	NM_006212;NM_001018053	TSS200;TSS200	chr1:207226281-207226842	Island			1:205292905-205293760	NA	TRUE
cg01352906	II	1	206679195	F				chr1:206680236-206681444	N_Shore				NA	TRUE	cg22944368	I	1	207226616	R	PFKFB2;PFKFB2	NM_006212;NM_001018053	TSS200;TSS200	chr1:207226281-207226842	Island	high-CpG:205293234-205293272		1:205292905-205293760	NA	TRUE
cg10944050	II	1	206922813	R					Open sea				NA	NA	cg05508558	II	1	207627372	F	CR2;CR2	NM_001006658;NM_001877	TSS1500;TSS1500	chr1:207627531-207628280	N_Shore				TRUE	TRUE
cg27282550	II	1	207041481	R	IL20	NM_018724	Body		Open sea				NA	NA	cg06852461	II	1	207975182	R					Open sea				NA	TRUE
cg10113157	II	1	207666347	F				chr1:207669637-207670015	N_Shelf				NA	TRUE	cg24089684	II	1	208281817	F	PLXNA2	NM_025179	Body		Open sea				NA	NA
cg21110645	II	1	207815933	R				chr1:207818389-207818952	N_Shelf				NA	TRUE	cg27492798	II	1	209439837	F					Open sea				NA	NA
cg13234569	I	1	207818036	R	CR1L	NM_175710	TSS1500	chr1:207818389-207818952	N_Shore				NA	TRUE	cg24640516	II	1	210004059	F	C1orf107	NM_014388	Body	chr1:210001129-210001428	S_Shelf				NA	TRUE
cg24740868	I	1	60539362	R	C1orf87;C1orf87	NM_152377;NM_152377	1stExon;5'UTR	chr1:60539315-60539540	Island			1:60311938-60312285	NA	TRUE	cg17357286	I	1	210111531	F	SYT14;SYT14;SYT14;SYT14;SYT14;SYT14;SYT14;SYT14;SYT14;SYT14;SYT14	NM_001146261;NM_001146264;NM_153262;NM_001146262;NM_001146261;NM_001146264;NM_153262;NM_001146262;NM_001256006;NM_001256006;NR_027459	5'UTR;5'UTR;5'UTR;5'UTR;1stExon;1stExon;1stExon;1stExon;1stExon;5'UTR;Body	chr1:210111179-210112054	Island			1:208177803-208178661	NA	NA
cg06118546	II	1	207843560	F	CR1L	NM_175710	Body	chr1:207842805-207843259	S_Shore				NA	TRUE	cg19922137	I	1	210111561	F	SYT14;SYT14;SYT14;SYT14;SYT14;SYT14;SYT14;SYT14;SYT14;SYT14	NM_001146262;NM_001146264;NM_153262;NR_027459;NR_027458;NM_001146262;NM_153262;NM_001146261;NM_001146261;NM_001146264	1stExon;5'UTR;1stExon;Body;Body;5'UTR;5'UTR;1stExon;5'UTR;1stExon	chr1:210111179-210112054	Island	high-CpG:208178182-208178219		1:208177803-208178661	NA	TRUE
cg06226534	II	1	156890805	F	C1orf92	NM_144702	Body	chr1:156890243-156890806	Island				NA	TRUE	cg16680159	II	1	210436103	R					Open sea				NA	TRUE
cg05618916	II	1	208084633	R	CD34;CD34;CD34;CD34	NM_001773;NM_001025109;NM_001773;NM_001025109	1stExon;1stExon;5'UTR;5'UTR	chr1:208084098-208084513	S_Shore				NA	NA	cg04793907	II	1	210611961	F	HHAT;HHAT;HHAT;HHAT;HHAT;HHAT	NM_001170587;NM_001170564;NM_001170588;NM_001170580;NM_018194;NM_001122834	Body;Body;Body;Body;Body;Body		Open sea				NA	NA
cg00823095	II	1	208416449	R	PLXNA2	NM_025179	5'UTR	chr1:208416489-208418016	N_Shore				NA	TRUE	cg27662921	II	1	211763421	R					Open sea				NA	NA
cg10433625	II	1	208774442	R					Open sea				NA	TRUE	cg05544267	I	1	211859777	R					Open sea				NA	NA
cg10382206	II	1	209373448	R					Open sea				NA	TRUE	cg00220654	II	1	212382611	R					Open sea				NA	NA
cg14034757	I	1	209759145	R	CAMK1G	NM_020439	5'UTR		Open sea			1:207825690-207825889	NA	TRUE	cg15772786	II	1	212658232	R					Open sea		chr1:212658172-212658172		NA	NA
cg02738594	II	1	209775750	R	CAMK1G	NM_020439	Body		Open sea				NA	NA	cg04569875	II	1	212830216	R					Open sea				NA	NA
cg03450180	II	1	209956950	F	C1orf74	NM_152485	Body	chr1:209957721-209958167	N_Shore				NA	TRUE	cg16894809	II	1	213001361	R					Open sea				NA	NA
cg06374307	II	1	156893873	F	C1orf92	NM_144702	Body	chr1:156893519-156894232	Island			1:155160160-155160903	NA	TRUE	cg14019317	II	1	214161306	F	PROX1	NM_002763	TSS1500	chr1:214161197-214161415	Island	high-CpG:212227907-212227943		1:212227573-212228473	TRUE	TRUE
cg04025150	I	1	34642862	R	C1orf94;C1orf94;C1orf94	NM_001134734;NM_001134734;NM_032884	5'UTR;1stExon;5'UTR	chr1:34642382-34643024	Island			1:34414874-34415611	NA	TRUE	cg22961159	II	1	214298775	R					Open sea				NA	NA
cg15089219	II	2	119915368	R	C1QL2	NM_182528	1stExon	chr2:119914126-119916663	Island			2:119631323-119633133	NA	TRUE	cg18276638	I	1	214360619	F				chr1:214360607-214360965	Island			1:212427147-212427588	NA	TRUE
cg24124029	I	20	9495572	R	C20orf103	NM_012261	Body	chr20:9495253-9495597	Island			20:9443254-9443597	NA	TRUE	cg14038575	II	1	214432990	R					Open sea				NA	NA
cg02182210	I	20	30619096	F	C20orf160	NM_080625	3'UTR	chr20:30618793-30619138	Island			20:30082455-30082986	NA	TRUE	cg06069429	II	1	215590079	R					Open sea				NA	NA
cg00960305	I	20	22558297	R	C20orf56	NR_001558	Body	chr20:22557517-22559240	Island			20:22505382-22507240	NA	TRUE	cg26547858	II	1	218204613	F					Open sea				NA	NA
cg15092561	I	21	45554033	R	C21orf33;C21orf33	NM_198155;NM_004649	Body;Body	chr21:45553021-45554037	Island			21:44377466-44378465	NA	TRUE	cg09938677	II	1	218636703	R	MIR548F3	NR_031644	Body		Open sea				NA	NA
cg15188182	II	15	62457647	F	C2CD4B	NM_001007595	TSS200	chr15:62456015-62457648	Island			15:60243326-60245229	NA	TRUE	cg07216884	II	1	219964455	R					Open sea				NA	TRUE
cg04352962	I	1	209979756	R	IRF6	NM_006147	TSS1500	chr1:209979316-209979666	S_Shore				NA	TRUE	cg13381252	II	1	220875518	R					Open sea				NA	NA
cg02304930	II	1	210405566	F	SERTAD4;C1orf133	NM_019605;NR_024337	TSS1500;Body	chr1:210405952-210407250	N_Shore				TRUE	TRUE	cg00512998	II	1	222185173	F					Open sea				NA	NA
cg00567190	II	1	211556508	R	C1orf97	NR_026761	Body	chr1:211555939-211556332	S_Shore			1:209622532-209623142	NA	TRUE	cg00557001	II	1	222297664	F					Open sea				NA	NA
cg09811860	II	1	211803715	R					Open sea				NA	TRUE	cg05589251	II	1	222411973	R					Open sea		chr1:222411720-222411720		NA	NA
cg12992044	II	1	212340611	R					Open sea				NA	NA	cg06837433	II	1	222831865	F	MIA3;MIA3	NM_198551;NM_001300867	Body;Body		Open sea				NA	NA
cg14178436	II	1	212362064	F					Open sea				NA	NA	cg19672873	II	1	222910534	F	FAM177B	NM_207468	TSS200		Open sea				NA	TRUE
cg05346855	II	1	212460169	F	PPP2R5A	NM_006243	Body	chr1:212457967-212459694	S_Shore				NA	TRUE	cg11785553	II	1	222958031	R					Open sea				NA	NA
cg00019759	II	1	212687842	R				chr1:212688031-212688448	N_Shore			1:210754223-210755260	NA	TRUE	cg16409474	II	1	223296990	F	TLR5	NM_003268	5'UTR		Open sea				NA	NA
cg07510423	II	2	106681998	R	C2orf40	NM_032411	TSS200	chr2:106681982-106682403	Island			2:106048219-106049307	NA	TRUE	cg05708255	II	1	223534046	R	SUSD4;SUSD4	NM_017982;NM_001037175	Body;Body	chr1:223536842-223538628	N_Shelf				NA	TRUE
cg22023873	II	1	212839179	R					Open sea				NA	NA	cg01625297	II	1	224315841	F	FBXO28;FBXO28;FBXO28	NR_049764;NM_001136115;NM_015176	Body;Body;Body		Open sea				NA	NA
cg21106461	II	1	212964438	R	NSL1;TATDN3;TATDN3;TATDN3;TATDN3;NSL1;TATDN3	NM_001042549;NM_001146171;NM_001042553;NM_001042552;NM_001146170;NM_015471;NM_001146169	Body;TSS1500;TSS1500;TSS1500;TSS1500;Body;TSS1500	chr1:212964866-212965347	N_Shore				NA	TRUE	cg12279138	II	1	224370322	F	DEGS1;DEGS1	NM_144780;NM_003676	TSS1500;TSS1500	chr1:224370585-224371755	N_Shore				NA	TRUE
cg23380514	II	1	212990242	R					Open sea				NA	NA	cg09203622	II	1	224492479	R	NVL;NVL;NVL;NVL	NM_001243146;NM_206840;NM_002533;NM_001243147	Body;Body;Body;Body		Open sea				NA	NA
cg04607844	II	1	213090203	F					Open sea			1:211156707-211156909	NA	TRUE	cg11231715	II	1	224528877	F					Open sea			1:222595316-222595546	NA	TRUE
cg03171465	II	2	99553830	F	C2orf55	NM_207362	TSS1500	chr2:99552185-99553831	Island			2:98919838-98920263	NA	TRUE	cg13183099	II	1	225542826	F	DNAH14	NM_001373	Body		Open sea				NA	NA
cg04019843	II	1	213453556	F					Open sea				NA	TRUE	cg02570888	II	1	225864873	F				chr1:225865068-225865328	N_Shore				NA	TRUE
cg22734086	I	2	26785367	R	C2orf70	NM_001105519	TSS200	chr2:26785114-26785687	Island			2:26638352-26639560	NA	TRUE	cg18539433	II	1	226059331	R	TMEM63A	NM_014698	Body		Open sea				NA	NA
cg13455634	I	1	213823255	F					Open sea				NA	TRUE	cg13432682	II	1	226865321	F	ITPKB	NM_002221	Body		Open sea				NA	TRUE
cg23971069	II	1	214158686	F				chr1:214158726-214159080	N_Shore			1:212225090-212225703	NA	TRUE	cg10879712	II	1	227056896	R	PSEN2;PSEN2	NM_012486;NM_000447	TSS1500;TSS1500	chr1:227058045-227058906	N_Shore				NA	TRUE
cg17829746	II	1	214170220	F	PROX1	NM_002763	Body		Open sea	low-CpG:212236729-212237006			NA	TRUE	cg04101019	II	1	227070967	R	PSEN2;PSEN2	NM_012486;NM_000447	Body;Body		Open sea				NA	NA
cg24197689	II	4	164415410	R	C4orf43	NM_018352	TSS1500	chr4:164415409-164416186	Island				NA	TRUE	cg23870749	II	1	227072126	R	PSEN2;PSEN2	NM_012486;NM_000447	Body;Body		Open sea				NA	NA
cg06212361	II	1	214483217	F	SMYD2	NM_020197	Body		Open sea				NA	TRUE	cg03651877	II	1	228003072	F	PRSS38	NM_183062	TSS1500	chr1:228003827-228004083	N_Shore				NA	TRUE
cg13017801	II	1	214499900	R	SMYD2	NM_020197	Body		Open sea				NA	NA	cg21859455	II	1	228128003	R	WNT9A	NM_003395	Body		Open sea				NA	TRUE
cg12823387	II	1	214614656	R	PTPN14	NM_005401	Body		Open sea		chr1:214614555-214614555		NA	NA	cg02005785	II	1	228149770	F					Open sea				NA	NA
cg01180859	II	1	214690478	R	PTPN14	NM_005401	5'UTR		Open sea				NA	NA	cg07359510	II	1	228207495	F	WNT3A	NM_033131	Body		Open sea				NA	NA
cg13107973	II	1	215178658	F	KCNK2	NM_001017424	TSS1500		Open sea				NA	TRUE	cg27441138	II	1	228243608	R	WNT3A	NM_033131	Body	chr1:228246631-228247197	N_Shelf				NA	TRUE
cg02166981	II	1	215178907	F	KCNK2;KCNK2	NM_001017424;NM_001017424	1stExon;5'UTR		Open sea				NA	TRUE	cg04078980	I	1	228291486	F	C1orf35	NM_024319	TSS1500	chr1:228289669-228291184	S_Shore				NA	TRUE
cg21894743	II	1	216244747	F	LOC102723833;LOC102723833;USH2A	NR_125992;NR_125993;NM_206933	TSS1500;TSS1500;Body		Open sea				NA	NA	cg17991341	II	1	228296128	R	MRPL55;MRPL55;MRPL55;MRPL55;MRPL55;MRPL55;MRPL55;MRPL55;MRPL55;MRPL55;MRPL55	NM_181465;NM_181464;NM_181463;NM_181462;NM_181456;NM_181455;NM_181454;NM_181441;NM_181456;NM_181455;NM_181454	5'UTR;5'UTR;5'UTR;5'UTR;5'UTR;5'UTR;5'UTR;5'UTR;ExonBnd;ExonBnd;ExonBnd	chr1:228295368-228295569	S_Shore				NA	NA
cg20308528	II	1	216245074	F	LOC102723833;LOC102723833;USH2A	NR_125992;NR_125993;NM_206933	TSS1500;TSS1500;Body		Open sea				NA	NA	cg22681074	II	1	228345324	R	GJC2	NM_020435	5'UTR	chr1:228345377-228346700	N_Shore				NA	TRUE
cg20437074	II	1	216251956	F	LOC102723833;LOC102723833;USH2A	NR_125992;NR_125993;NM_206933	Body;Body;Body		Open sea				NA	NA	cg00063346	II	1	228489289	R	OBSCN;OBSCN	NM_052843;NM_001098623	Body;Body		Open sea				NA	TRUE
cg01353946	II	1	216366985	F	USH2A;USH2A	NM_007123;NM_206933	Body;Body		Open sea				NA	NA	cg24154024	I	1	228550401	F	OBSCN	NM_001098623	Body	chr1:228548077-228548330	S_Shelf				NA	TRUE
cg23764439	II	1	216485039	F	USH2A;USH2A	NM_007123;NM_206933	Body;Body		Open sea				NA	NA	cg09584702	II	1	229047840	R					Open sea				NA	TRUE
cg15590780	II	1	216596639	F	USH2A;USH2A;USH2A;USH2A	NM_007123;NM_206933;NM_206933;NM_007123	1stExon;1stExon;5'UTR;5'UTR		Open sea				TRUE	TRUE	cg15720821	II	1	229284563	F					Open sea				NA	NA
cg27566805	II	1	216596808	R	USH2A;USH2A	NM_206933;NM_007123	TSS200;TSS200		Open sea				TRUE	TRUE	cg18058949	II	1	229644400	F	NUP133	NM_018230	TSS1500	chr1:229643713-229644293	S_Shore			1:227710337-227711035	TRUE	TRUE
cg11030643	II	1	216597707	R	USH2A;USH2A	NM_206933;NM_007123	TSS1500;TSS1500		Open sea				NA	NA	cg26804128	II	1	229644411	F	NUP133	NM_018230	TSS1500	chr1:229643713-229644293	S_Shore			1:227710337-227711035	NA	TRUE
cg13242895	II	1	216805707	R	ESRRG;ESRRG;ESRRG;ESRRG;ESRRG	NM_206594;NM_206595;NM_001438;NM_001134285;NR_024099	Body;Body;Body;Body;Body		Open sea				NA	TRUE	cg03157811	II	1	230340656	R	GALNT2;GALNT2	NM_001291866;NM_004481	Body;Body		Open sea				NA	NA
cg07312357	II	1	217263805	F	ESRRG;ESRRG;ESRRG	NM_206594;NM_206595;NM_001134285	TSS1500;TSS1500;5'UTR	chr1:217262998-217263214	S_Shore				NA	TRUE	cg03378205	II	1	230424898	F					Open sea				NA	NA
cg07155223	II	1	217307696	F	ESRRG	NM_001134285	5'UTR	chr1:217307744-217309179	N_Shore			1:215374046-215375916	NA	TRUE	cg14016134	II	1	230428093	R					Open sea				NA	NA
cg04522604	I	5	111093927	F	C5orf13;C5orf13;C5orf13;C5orf13;C5orf13;C5orf13;C5orf13;C5orf13;C5orf13;C5orf13	NM_001142481;NM_001142477;NM_001142474;NM_001142479;NM_001142482;NM_001142475;NM_001142476;NM_004772;NM_001142478;NM_001142480	TSS1500;TSS200;Body;TSS1500;TSS1500;Body;TSS200;TSS1500;TSS1500;TSS1500	chr5:111093438-111093980	Island			5:111121135-111121879	NA	TRUE	cg23247343	II	1	230539321	F	PGBD5	NM_001258311	Body		Open sea				NA	NA
cg16439948	II	5	111093945	F	C5orf13;C5orf13;C5orf13;C5orf13;C5orf13;C5orf13;C5orf13;C5orf13;C5orf13;C5orf13	NM_001142481;NM_001142477;NM_001142474;NM_001142479;NM_001142482;NM_001142475;NM_001142476;NM_004772;NM_001142478;NM_001142480	TSS1500;TSS200;Body;TSS1500;TSS1500;Body;TSS200;TSS1500;TSS1500;TSS1500	chr5:111093438-111093980	Island			5:111121135-111121879	NA	TRUE	cg18166959	II	1	230880084	R					Open sea				NA	TRUE
cg10491122	II	1	217886461	R	SPATA17	NM_138796	Body		Open sea				NA	TRUE	cg02457108	II	1	230954818	F					Open sea				NA	NA
cg13592031	II	1	218127771	F					Open sea				NA	NA	cg06978604	II	1	231471504	R	EXOC8	NM_175876	1stExon	chr1:231473012-231474382	N_Shore				NA	TRUE
cg20154455	II	1	218198819	R					Open sea				NA	NA	cg22303074	II	1	231552856	R	EGLN1	NM_022051	Body	chr1:231556681-231558447	N_Shelf				NA	NA
cg07288263	II	1	218301948	R					Open sea				NA	NA	cg21875980	II	1	231553510	F	EGLN1	NM_022051	Body	chr1:231556681-231558447	N_Shelf				NA	TRUE
cg20991819	II	1	218617769	R	TGFB2;TGFB2	NM_003238;NM_001135599	3'UTR;3'UTR		Open sea				NA	TRUE	cg04892437	II	1	231737901	R	TSNAX-DISC1;TSNAX-DISC1;TSNAX-DISC1;TSNAX-DISC1;TSNAX-DISC1;TSNAX-DISC1;TSNAX-DISC1;TSNAX-DISC1	NR_028398;NR_028394;NR_028397;NR_028395;NR_028399;NR_028393;NR_028400;NR_028396	Body;Body;Body;Body;Body;Body;Body;Body		Open sea				NA	TRUE
cg27387239	II	1	218667548	R					Open sea				NA	TRUE	cg10388113	II	1	232002820	R	DISC1;DISC1;DISC1;DISC1;DISC1;DISC1;DISC1;DISC1;DISC1;TSNAX-DISC1	NM_001164547;NM_001164546;NM_001164542;NM_001164541;NM_001164538;NM_018662;NM_001164540;NM_001012957;NM_001164537;NR_028393	Body;Body;Body;Body;Body;Body;Body;Body;Body;Body		Open sea				NA	NA
cg07906688	II	1	219347887	F	LYPLAL1	NM_138794	Body	chr1:219347109-219347572	S_Shore				NA	TRUE	cg00111006	II	1	232228006	R					Open sea				NA	NA
cg10412158	II	1	219497378	R					Open sea				NA	NA	cg01811202	II	1	232659895	R					Open sea				NA	NA
cg09980515	II	1	219718135	F					Open sea				NA	NA	cg17163425	II	1	232764492	R				chr1:232765088-232766479	N_Shore				NA	TRUE
cg19629428	II	1	220536121	F					Open sea				NA	TRUE	cg00438235	II	1	233005032	R					Open sea				NA	NA
cg27356108	II	1	220600780	F					Open sea				NA	NA	cg10878114	II	1	234040045	R	SLC35F3	NM_173508	TSS1500	chr1:234040298-234041457	N_Shore				NA	TRUE
cg03220094	II	1	220660758	F					Open sea				NA	NA	cg06511330	II	1	234635574	F					Open sea				NA	TRUE
cg00245050	II	1	220661023	R					Open sea				NA	NA	cg18049300	II	1	234887170	F					Open sea		chr1:234887087-234887087		NA	NA
cg19720265	II	1	220700883	F	MARK1	NM_018650	TSS1500	chr1:220701507-220702348	N_Shore			1:218767419-218767683	NA	TRUE	cg01593149	II	1	235139787	F					Open sea				NA	NA
cg03853809	II	1	220863382	F	C1orf115	NM_024709	TSS1500	chr1:220863507-220864249	N_Shore				NA	TRUE	cg06201580	II	1	235242378	R					Open sea		chr1:235242252-235242252		NA	NA
cg03995966	I	7	25219874	R	C7orf31	NM_138811	TSS200	chr7:25219408-25219962	Island	high-CpG:25186218-25186574		7:25185934-25186637	NA	TRUE	cg25389463	II	1	235325040	F	RBM34;RBM34;RBM34	NR_027762;NM_015014;NM_001161533	TSS1500;TSS1500;TSS1500	chr1:235324264-235324717	S_Shore				NA	TRUE
cg12466610	II	1	220950205	R	MOSC2	NM_017898	Body		Open sea			1:219016817-219016859	NA	TRUE	cg07015239	II	1	235400645	R	ARID4B;ARID4B;ARID4B	NM_016374;NM_001206794;NM_031371	Body;Body;Body		Open sea				NA	NA
cg24525457	I	7	100091255	F	C7orf51	NM_173564	Body	chr7:100091180-100091598	Island			7:99929134-99929512	NA	TRUE	cg20857953	II	1	236292329	R					Open sea				NA	NA
cg23283875	II	7	89874597	F	C7orf63;C7orf63;C7orf63;C7orf63	NM_001039706;NM_001039706;NM_001160138;NM_001160138	1stExon;5'UTR;1stExon;5'UTR	chr7:89874321-89874855	Island			7:89712155-89713086	TRUE	TRUE	cg11527988	II	1	236511627	R				chr1:236511353-236511777	Island			1:234577780-234578400	NA	TRUE
cg24652114	II	1	221408273	F					Open sea				NA	NA	cg18281910	II	1	236635177	R	EDARADD;EDARADD	NM_080738;NM_145861	Body;Body		Open sea				NA	TRUE
cg16230706	II	1	221489255	R					Open sea				NA	NA	cg10214858	II	1	237069033	F					Open sea				NA	NA
cg02919721	II	1	221818304	F					Open sea				NA	TRUE	cg20636429	II	1	238054816	R	ZP4;LOC100130331	NM_021186;NR_027247	TSS1500;Body		Open sea				NA	NA
cg12000559	II	1	222456581	R					Open sea				NA	NA	cg16432469	II	1	238438435	R					Open sea				NA	NA
cg14712202	II	1	223104742	F	DISP1	NM_032890	5'UTR		Open sea				NA	TRUE	cg20250040	II	1	238438445	R					Open sea				NA	NA
cg00030501	II	1	223181473	R					Open sea				NA	TRUE	cg11158057	I	1	239549798	R				chr1:239550108-239551339	N_Shore			1:237616223-237618020	NA	TRUE
cg23035715	II	1	223302710	F	TLR5	NM_003268	5'UTR		Open sea			1:221369187-221369697	NA	TRUE	cg06361667	II	1	240662873	R	GREM2	NM_022469	5'UTR		Open sea				NA	TRUE
cg04219417	II	1	223317456	F	TLR5	NM_003268	TSS1500	chr1:223316185-223316689	S_Shore				NA	TRUE	cg25223332	II	1	240692302	R	GREM2;MIR1273E	NM_022469;NR_128706	5'UTR;Body		Open sea				NA	NA
cg19040032	I	8	146277255	F	C8orf33	NM_023080	TSS1500	chr8:146277254-146277491	Island			8:146247683-146249163	NA	TRUE	cg26251780	II	1	241678237	F	FH	NM_000143	Body		Open sea				NA	NA
cg03738134	I	8	144653855	R	C8orf73	NM_001100878	Body	chr8:144653774-144653976	Island			8:144724918-144725088	NA	TRUE	cg01527128	II	1	242389984	R	PLD5;PLD5;PLD5	NM_001195811;NM_152666;NM_001195812	Body;Body;5'UTR		Open sea				NA	NA
cg09660970	II	8	74005022	R	C8orf84	NM_153225	Body	chr8:74005021-74005856	Island			8:74167482-74168473	NA	TRUE	cg00251716	II	1	243479948	R	SDCCAG8	NM_006642	Body		Open sea				NA	TRUE
cg02282846	II	1	224245632	F					Open sea				NA	NA	cg12911204	II	1	243845809	F	AKT3;AKT3;AKT3	NM_181690;NM_001206729;NM_005465	Body;Body;Body		Open sea				NA	NA
cg05489621	II	1	224407821	R	LOC101927164	NR_110668	Body		Open sea				NA	NA	cg16665875	II	1	244534923	F	C1orf100;C1orf100;C1orf100	NM_001276349;NM_001012970;NM_001276348	Body;Body;Body		Open sea				NA	NA
cg11132567	II	1	224455957	F	NVL;NVL;NVL;NVL	NM_001243146;NM_206840;NM_002533;NM_001243147	Body;Body;Body;Body		Open sea				NA	NA	cg17842698	II	1	244708955	R	C1orf101;C1orf101;C1orf101	NM_173807;NM_001130957;NM_001242340	Body;Body;Body		Open sea				NA	NA
cg00513003	II	1	224518370	F	NVL;NVL;NVL;NVL	NM_206840;NM_002533;NM_001243147;NM_001243146	TSS1500;TSS1500;TSS1500;TSS1500	chr1:224517729-224518193	S_Shore				NA	NA	cg01183715	II	1	245250042	R	EFCAB2;EFCAB2;EFCAB2;EFCAB2	NR_026587;NM_032328;NM_001143943;NM_001290327	Body;Body;Body;Body		Open sea				NA	NA
cg15061436	II	1	224925811	R	CNIH3	NM_152495	Body		Open sea				NA	NA	cg26466155	II	1	245399126	F	KIF26B	NM_018012	Body		Open sea				NA	NA
cg25926917	II	1	225530668	F	DNAH14	NM_001373	Body		Open sea				NA	NA	cg10521023	II	1	245411583	R	KIF26B	NM_018012	Body		Open sea			1:243478166-243478336	NA	TRUE
cg07828413	II	1	225815798	F	ENAH;ENAH	NM_001008493;NM_018212	Body;Body		Open sea				NA	NA	cg26109154	I	1	245411604	F	KIF26B	NM_018012	Body		Open sea			1:243478166-243478336	NA	TRUE
cg06784545	II	1	225842753	R				chr1:225840270-225841795	S_Shore				NA	TRUE	cg00028022	II	1	246984573	R					Open sea				NA	TRUE
cg05385434	II	1	225998870	R	EPHX1	NM_001136018	5'UTR	chr1:225997646-225998233	S_Shore			1:224065331-224065501	NA	TRUE	cg16710146	II	1	247496575	R				chr1:247494249-247495840	S_Shore				NA	TRUE
cg17641904	I	9	111929547	F	C9orf4	NM_014334	1stExon	chr9:111929197-111929587	Island			9:110968918-110969581	NA	TRUE	cg09259409	II	1	247654811	F	OR2W5	NM_001004698	1stExon		Open sea				NA	TRUE
cg17913196	II	1	226295362	R				chr1:226297287-226298586	N_Shore				NA	NA	cg05952081	II	1	247844764	R					Open sea				NA	NA
cg12043187	II	1	226974433	F					Open sea				NA	NA	cg16073378	I	2	468413	R				chr2:467849-468659	Island			2:457622-458656	NA	TRUE
cg17405337	II	1	227012584	F					Open sea				NA	NA	cg25349955	II	2	1415911	F	TPO;TPO	NM_175719;NM_000547	TSS1500;TSS1500		Open sea				NA	TRUE
cg01789576	I	1	228337311	F	GJC2	NM_020435	TSS1500		Open sea				NA	TRUE	cg07667018	II	2	1418168	R	TPO;TPO;TPO;TPO;TPO;TPO;TPO;TPO;TPO;TPO	NM_175719;NM_000547;NM_001206745;NM_001206744;NM_175722;NM_175721;NM_175719;NM_000547;NM_001206745;NM_001206744	5'UTR;5'UTR;5'UTR;5'UTR;TSS200;TSS200;ExonBnd;ExonBnd;ExonBnd;ExonBnd		Open sea				NA	NA
cg03065165	II	1	228337503	R	GJC2	NM_020435	TSS200		Open sea				NA	TRUE	cg16386221	II	2	1479036	R	TPO;TPO;TPO;TPO;TPO;TPO	NM_175719;NM_000547;NM_001206745;NM_001206744;NM_175722;NM_175721	Body;Body;Body;Body;Body;Body	chr2:1480758-1481631	N_Shore				NA	NA
cg19109050	II	1	228396098	R	OBSCN;OBSCN	NM_001098623;NM_052843	5'UTR;5'UTR	chr1:228399471-228402037	N_Shelf				TRUE	TRUE	cg07338476	II	2	1625016	F					Open sea			2:1603992-1604193	NA	TRUE
cg13808185	I	9	215128	R	C9orf66;DOCK8	NM_152569;NM_203447	1stExon;Body	chr9:214586-215431	Island	high-CpG:204595-205208		9:204512-205467	NA	NA	cg11728145	II	2	1658190	R	PXDN	NM_012293	Body		Open sea			2:1637173-1637241	NA	TRUE
cg24086112	II	1	228568168	R				chr1:228565949-228567121	S_Shore				NA	NA	cg07029777	II	2	1658233	F	PXDN	NM_012293	Body		Open sea			2:1637173-1637241	NA	TRUE
cg20411935	II	1	228653095	R				chr1:228651447-228652529	S_Shore			1:226719661-226719760	NA	TRUE	cg16265415	II	2	1755348	F					Open sea				NA	NA
cg03542714	II	1	228700050	F	BTNL10	NM_001287262	TSS200		Open sea				NA	NA	cg06319999	II	2	2295686	R	MYT1L;MYT1L	NM_001303052;NM_015025	5'UTR;5'UTR		Open sea			2:2274688-2275078	NA	NA
cg10987897	II	1	228827821	F	RHOU	NR_037962	Body		Open sea				NA	NA	cg21842959	II	2	3260677	F	TSSC1	NM_003310	Body		Open sea			2:3239518-3239879	NA	TRUE
cg18116134	II	1	228833292	F	RHOU	NR_037962	Body		Open sea				NA	NA	cg17933787	II	2	3619104	F				chr2:3622654-3623704	N_Shelf				NA	TRUE
cg22927247	II	8	86351195	F	CA3	NM_005181	Body	chr8:86350765-86351196	Island				NA	TRUE	cg23775517	II	2	3620386	F				chr2:3622654-3623704	N_Shelf				NA	NA
cg15868105	II	22	30116953	F	CABP7	NM_182527	Body	chr22:30116081-30117160	Island			22:28445886-28447149	NA	TRUE	cg25801636	II	2	5584547	F					Open sea			2:5501888-5502066	NA	TRUE
cg02456226	I	10	18429703	R	CACNB2;CACNB2;CACNB2;CACNB2;CACNB2;CACNB2	NM_201571;NM_201597;NM_201596;NM_001167945;NM_201572;NM_201593	TSS200;1stExon;1stExon;TSS200;TSS200;1stExon	chr10:18429125-18430234	Island			10:18469181-18470544	NA	TRUE	cg19977977	II	2	5817401	F				chr2:5813482-5813710	S_Shelf				NA	TRUE
cg26858144	I	19	54466702	R	CACNG8	NM_031895	Body	chr19:54466357-54466725	Island			19:59157949-59158527	NA	TRUE	cg15720538	II	2	8273654	R	LINC00299	NR_034135	Body		Open sea				NA	NA
cg09181500	II	1	229572706	R				chr1:229567206-229570684	S_Shelf				NA	TRUE	cg00841849	II	2	8683604	R					Open sea				NA	NA
cg20916505	II	1	229699239	R					Open sea				NA	NA	cg15877931	II	2	8733995	F					Open sea				NA	NA
cg17600659	II	1	229975818	R					Open sea				NA	NA	cg10987840	II	2	9319526	F					Open sea				NA	TRUE
cg13234878	II	1	229981477	F					Open sea				NA	NA	cg22190705	II	2	9346217	R	ASAP2;ASAP2	NM_001135191;NM_003887	TSS1500;TSS1500	chr2:9346383-9347944	N_Shore			2:9263636-9265469	TRUE	TRUE
cg11879591	II	1	230020671	F					Open sea				NA	NA	cg19331466	II	2	9527051	R	ASAP2;ASAP2	NM_001135191;NM_003887	Body;Body		Open sea				NA	NA
cg26303777	II	1	230311676	R	GALNT2	NM_004481	Body		Open sea				NA	TRUE	cg01389413	II	2	9613721	R	IAH1	NM_001039613	TSS1500	chr2:9614194-9615235	N_Shore				NA	NA
cg22558952	II	1	230451113	R					Open sea				NA	NA	cg06709297	II	2	10302454	R	C2orf48	NM_182626	Body		Open sea			2:10219842-10219938	NA	TRUE
cg03438216	II	1	230517965	R					Open sea				NA	TRUE	cg23005797	I	2	10302462	R	C2orf48	NM_182626	Body		Open sea			2:10219842-10219938	NA	TRUE
cg12424391	II	1	230518163	F	PGBD5	NM_001258311	Body		Open sea				NA	NA	cg21059786	II	2	10361064	R					Open sea				NA	TRUE
cg01004056	II	1	230560318	F				chr1:230561103-230562702	N_Shore				NA	TRUE	cg13495277	II	2	10595014	F	LOC101929715	NR_110597	Body		Open sea				NA	NA
cg26647139	II	11	115375714	R	CADM1;CADM1	NM_001098517;NM_014333	TSS1500;TSS1500	chr11:115373574-115375881	Island			11:114880081-114881084	NA	TRUE	cg21128787	II	2	11076220	F					Open sea				NA	TRUE
cg20692011	II	7	122526688	R	CADPS2;CADPS2;CADPS2;CADPS2;CADPS2;CADPS2	NM_001167940;NM_001009571;NM_017954;NM_001167940;NM_001009571;NM_017954	1stExon;1stExon;1stExon;5'UTR;5'UTR;5'UTR	chr7:122525748-122526959	Island	high-CpG:122313687-122314033		7:122312997-122314376	NA	NA	cg15735453	II	2	11087138	F					Open sea				NA	NA
cg04611049	I	5	110559680	F	CAMK4	NM_001744	TSS1500	chr5:110559569-110560446	Island			5:110587474-110588405	NA	NA	cg01302228	II	2	11519992	F					Open sea				NA	NA
cg24430578	II	1	231761688	R	TSNAX-DISC1;DISC1;DISC1;DISC1;DISC1;TSNAX-DISC1;DISC1;DISC1;TSNAX-DISC1;DISC1;TSNAX-DISC1;DISC1;DISC1;TSNAX-DISC1;DISC1;DISC1;DISC1;DISC1;DISC1;DISC1;DISC1;DISC1;DISC1;TSNAX-DISC1;TSNAX-DISC1;DISC1;DISC1;DISC1;TSNAX-DISC1;DISC1;DISC1	NR_028394;NM_001164556;NM_001164538;NM_018662;NM_001164555;NR_028397;NM_001164554;NM_001164552;NR_028393;NM_001164537;NR_028400;NM_001164551;NM_001164539;NR_028398;NM_001164540;NM_001164542;NM_001164548;NM_001012959;NM_001164547;NM_001164550;NM_001164546;NM_001012957;NM_001012958;NR_028399;NR_028395;NM_001164545;NM_001164549;NM_001164544;NR_028396;NM_001164553;NM_001164541	Body;TSS1500;TSS1500;TSS1500;TSS1500;Body;TSS1500;TSS1500;Body;TSS1500;Body;TSS1500;TSS1500;Body;TSS1500;TSS1500;TSS1500;TSS1500;TSS1500;TSS1500;TSS1500;TSS1500;TSS1500;Body;Body;TSS1500;TSS1500;TSS1500;Body;TSS1500;TSS1500	chr1:231762414-231763115	N_Shore				NA	TRUE	cg09562740	II	2	11521420	R					Open sea				NA	NA
cg03552929	II	1	232278969	R					Open sea				NA	NA	cg06236295	II	2	11674365	R	GREB1;GREB1	NM_014668;NM_014668	1stExon;5'UTR		Open sea				NA	NA
cg07790489	II	1	232756306	F					Open sea				NA	NA	cg00072722	II	2	11676134	R	GREB1	NM_014668	5'UTR		Open sea				NA	NA
cg10287135	II	1	232853020	R					Open sea				NA	NA	cg23377042	II	2	11695672	F	GREB1;GREB1;GREB1	NM_033090;NM_014668;NM_148903	5'UTR;5'UTR;5'UTR		Open sea				NA	NA
cg02920593	II	1	232890506	F					Open sea				NA	NA	cg11902662	II	2	11987534	R					Open sea				NA	NA
cg22661913	II	1	233009319	R					Open sea				NA	NA	cg16140771	II	2	12006004	R					Open sea				NA	NA
cg08073884	II	1	233085597	R	NTPCR	NM_032324	TSS1500	chr1:233086191-233086595	N_Shore				NA	NA	cg16083503	II	2	12266549	F	LOC100506457;LOC100506457	NR_110197;NR_110196	Body;Body		Open sea				NA	NA
cg00997387	II	1	233363393	R	PCNXL2	NM_014801	Body		Open sea				NA	NA	cg12339202	II	2	12342503	F					Open sea				NA	TRUE
cg16675926	II	1	233518998	F	KIAA1804	NM_032435	3'UTR		Open sea				NA	TRUE	cg22836203	II	2	12423803	R	LOC100506457	NR_110196	Body		Open sea				NA	NA
cg12669731	II	1	233734842	R					Open sea				NA	NA	cg01788374	II	2	12530057	R	LOC100506457	NR_110196	Body		Open sea				NA	NA
cg12609938	II	1	233825293	F					Open sea				NA	NA	cg11197183	II	2	12551974	F	LOC100506457	NR_110196	Body		Open sea				NA	NA
cg26580391	II	1	233841181	R					Open sea				NA	NA	cg14756878	II	2	12568736	R					Open sea				NA	TRUE
cg24042923	II	1	234019447	R					Open sea				NA	TRUE	cg03545458	II	2	12570710	F	LOC100506457	NR_110196	Body		Open sea				NA	NA
cg18115428	II	1	234039978	F	SLC35F3	NM_173508	TSS1500	chr1:234040298-234041457	N_Shore				NA	TRUE	cg03977056	II	2	12595966	F	LOC100506457	NR_110196	Body		Open sea				NA	NA
cg23715709	II	1	234086989	F	SLC35F3	NM_173508	Body		Open sea				NA	NA	cg11016151	II	2	12609420	F					Open sea				NA	TRUE
cg02635001	II	1	234163341	F	SLC35F3	NM_173508	Body		Open sea		chr1:234163168-234163168		NA	NA	cg17282989	II	2	12619199	F	LOC100506457	NR_110196	Body		Open sea				NA	NA
cg24312105	II	1	234352605	R	SLC35F3	NM_173508	Body	chr1:234349884-234350471	S_Shelf				NA	TRUE	cg24597883	II	2	12638689	F	LOC100506457	NR_110196	Body		Open sea				NA	NA
cg08765573	II	1	234398567	F	SLC35F3;SLC35F3	NM_173508;NM_001300845	Body;Body		Open sea				NA	NA	cg03384701	II	2	12643011	R	LOC100506457	NR_110196	Body		Open sea				NA	NA
cg18780271	II	1	234406306	R	SLC35F3;SLC35F3	NM_173508;NM_001300845	Body;Body		Open sea				NA	NA	cg06966240	II	2	12656489	R	LOC100506457	NR_110196	Body		Open sea				NA	NA
cg20916108	II	1	234407977	R	SLC35F3;SLC35F3	NM_173508;NM_001300845	Body;Body		Open sea				NA	NA	cg11956908	II	2	12694638	F					Open sea				NA	TRUE
cg17898069	II	1	234445489	F	SLC35F3	NM_173508	Body		Open sea				NA	TRUE	cg02100984	II	2	12765010	F					Open sea				NA	TRUE
cg19346462	II	1	234754391	R					Open sea				NA	NA	cg17331086	II	2	12816111	R					Open sea				NA	NA
cg25463688	II	1	235254025	F					Open sea				NA	TRUE	cg14128579	II	2	12843137	R					Open sea				NA	NA
cg17813670	II	1	235301919	R	RBM34;RBM34	NR_027762;NM_015014	Body;Body		Open sea				NA	TRUE	cg03623648	II	2	12845656	F					Open sea				NA	NA
cg14788420	II	1	235761621	R	MIR5096;GNG4;GNG4;GNG4	NR_039973;NM_001098722;NM_001098721;NM_004485	Body;5'UTR;5'UTR;5'UTR		Open sea				NA	NA	cg21551478	II	2	13069907	F					Open sea				NA	NA
cg08823383	II	1	236266653	R					Open sea				NA	NA	cg03226187	II	2	13107355	R	LOC100506474	NR_038434	Body		Open sea				NA	NA
cg26742280	II	1	236557670	R	EDARADD;EDARADD	NM_080738;NM_145861	TSS1500;TSS200	chr1:236558459-236559336	N_Shore				NA	NA	cg27633534	II	2	13722032	F					Open sea				NA	NA
cg09809672	II	1	236557682	R	EDARADD;EDARADD;EDARADD	NM_080738;NM_145861;NM_145861	TSS1500;5'UTR;1stExon	chr1:236558459-236559336	N_Shore				TRUE	TRUE	cg13997530	II	2	14414953	F	LINC00276	NR_103814	Body		Open sea				NA	NA
cg20780724	II	3	12838001	R	CAND2;CAND2	NM_001162499;NM_012298	TSS200;TSS200	chr3:12837992-12838359	Island			3:12812993-12813630	NA	NA	cg04757835	II	2	15701742	R	NBAS;NBAS	NM_015909;NR_052013	TSS1500;TSS1500	chr2:15701139-15701517	S_Shore				NA	NA
cg13374631	II	1	236894443	F	ACTN2;ACTN2;ACTN2	NM_001278344;NM_001278343;NM_001103	5'UTR;Body;Body		Open sea				NA	NA	cg16897764	II	2	15815587	R					Open sea		chr2:15815563-15815563		NA	NA
cg11880074	II	1	236917178	F	ACTN2;ACTN2;ACTN2	NM_001278343;NM_001103;NM_001278344	Body;Body;Body		Open sea				NA	NA	cg14280393	II	2	15839263	F	LOC101926966	NR_110201	Body		Open sea				NA	NA
cg00299070	II	1	237946534	R	RYR2	NM_001035	Body	chr1:237947187-237947448	N_Shore				NA	TRUE	cg17166858	II	2	15849409	R	LOC101926966	NR_110201	Body		Open sea				NA	NA
cg03059126	II	1	238025587	F	LOC100130331	NR_027247	Body		Open sea				NA	TRUE	cg23789121	II	2	15909875	R					Open sea				NA	NA
cg01292032	II	1	238890064	F					Open sea				NA	NA	cg26440904	II	2	15966861	F					Open sea				NA	NA
cg15236354	II	1	240739803	R	GREM2;MIR1273E	NM_022469;NR_128706	5'UTR;Body		Open sea				NA	NA	cg03382601	II	2	16157769	F				chr2:16153944-16154419	S_Shelf				NA	TRUE
cg06722589	I	16	2246986	R	CASKIN1	NM_020764	TSS1500	chr16:2245866-2247100	Island			16:2185880-2187309	NA	TRUE	cg27246316	II	2	16213362	R	GACAT3	NR_126559	Body		Open sea				NA	NA
cg12787135	II	1	241823937	F	WDR64	NM_144625	Body		Open sea				NA	NA	cg07709606	II	2	17699243	F	RAD51AP2	NM_001099218	1stExon		Open sea				NA	TRUE
cg02570824	II	1	241998306	R					Open sea				NA	NA	cg10548807	I	2	18012150	F					Open sea			2:17875380-17875632	NA	TRUE
cg05864082	II	1	242119888	F	BECN2	NM_001290693	TSS1500		Open sea				NA	NA	cg10265016	II	2	18061319	F	KCNS3	NM_002252	5'UTR	chr2:18059493-18060920	S_Shore				NA	TRUE
cg07469361	II	1	242187834	R					Open sea				NA	NA	cg13487054	II	2	18061326	R	KCNS3;KCNS3	NM_001282428;NM_002252	5'UTR;5'UTR	chr2:18059493-18060920	S_Shore				NA	NA
cg24458571	II	1	242374313	F	PLD5;PLD5;PLD5	NM_001195812;NM_001195811;NM_152666	Body;Body;Body		Open sea				NA	NA	cg19541916	II	2	19674105	F					Open sea				NA	TRUE
cg16023106	II	1	242451323	F	PLD5;PLD5;PLD5	NM_001195811;NM_152666;NM_001195812	Body;Body;5'UTR		Open sea				NA	NA	cg01849587	II	2	19934149	R					Open sea				NA	NA
cg06903917	II	1	242767942	R					Open sea			1:240834325-240834566	NA	TRUE	cg04120225	II	2	20252952	R	LAPTM4A	NM_014713	TSS1500	chr2:20251040-20251864	S_Shore				NA	NA
cg00934609	II	1	243088019	F					Open sea				NA	NA	cg13681655	II	2	20413180	R	SDC1;SDC1	NM_002997;NM_001006946	Body;Body		Open sea				NA	TRUE
cg11701260	II	1	243677825	R	AKT3;AKT3;AKT3	NM_181690;NM_001206729;NM_005465	Body;Body;Body		Open sea				NA	NA	cg27364369	II	2	23421963	R					Open sea				NA	NA
cg02288831	II	1	243723585	R	AKT3;AKT3	NM_005465;NM_181690	Body;Body		Open sea				NA	TRUE	cg07184639	II	2	23570056	F					Open sea				NA	NA
cg24273934	II	1	244533165	R	C1orf100;C1orf100;C1orf100	NM_001276349;NM_001012970;NM_001276348	Body;Body;Body		Open sea				NA	NA	cg14377922	II	2	23840537	F	KLHL29	NM_052920	Body		Open sea			2:23694042-23694093	NA	TRUE
cg04710571	II	19	38853176	R	CATSPERG	NM_021185	Body	chr19:38852311-38853485	Island			19:43543905-43545312	NA	TRUE	cg12434132	II	2	25268065	F	EFR3B	NM_014971	Body	chr2:25264682-25265727	S_Shelf				NA	NA
cg01331191	II	7	107383827	F	CBLL1;CBLL1	NM_024814;NR_024199	TSS1500;TSS1500	chr7:107383657-107385021	Island			7:107170926-107171078	NA	TRUE	cg14553280	II	2	25546549	R	DNMT3A;DNMT3A;DNMT3A	NM_022552;NM_175629;NM_175630	5'UTR;5'UTR;5'UTR		Open sea				NA	NA
cg15034031	II	1	244747177	F	C1orf101;C1orf101;C1orf101;C1orf101;C1orf101;C1orf101	NM_173807;NM_001242340;NM_001130957;NM_173807;NM_001130957;NM_001242340	ExonBnd;ExonBnd;ExonBnd;Body;Body;Body		Open sea				NA	NA	cg05880261	II	2	26683809	F	OTOF;OTOF;OTOF;OTOF;OTOF	NM_194323;NM_194322;NM_004802;NM_001287489;NM_194248	Body;Body;Body;Body;Body		Open sea				NA	NA
cg03042121	II	1	244754084	R	C1orf101;C1orf101;C1orf101	NM_173807;NM_001130957;NM_001242340	Body;Body;Body		Open sea				NA	NA	cg21764843	II	2	26692918	F	OTOF;OTOF;OTOF;OTOF;OTOF	NM_194323;NM_194322;NM_004802;NM_001287489;NM_194248	Body;Body;Body;Body;Body		Open sea				NA	NA
cg08217215	II	1	245854437	R	KIF26B	NM_018012	Body	chr1:245851177-245852514	S_Shore				NA	NA	cg07892276	II	2	26718652	F	OTOF;OTOF	NM_001287489;NM_194248	Body;Body		Open sea				NA	NA
cg17815049	II	1	246728663	F	CNST;TFB2M;CNST	NM_152609;NM_022366;NM_001139459	TSS1500;Body;TSS1500	chr1:246729207-246730276	N_Shore				NA	TRUE	cg18307223	II	2	27035554	R					Open sea				NA	NA
cg12910806	II	1	246728677	R	CNST;TFB2M;CNST	NM_152609;NM_022366;NM_001139459	TSS1500;Body;TSS1500	chr1:246729207-246730276	N_Shore				NA	TRUE	cg06032713	II	2	27439903	R	CAD;CAD;ATRAID;ATRAID;ATRAID	NM_004341;NM_001306079;NM_001170795;NM_080592;NM_016085	TSS1500;TSS1500;3'UTR;3'UTR;3'UTR	chr2:27440128-27440786	N_Shore				NA	NA
cg11812748	II	1	246733057	F	CNST;CNST	NM_001139459;NM_152609	5'UTR;5'UTR	chr1:246729207-246730276	S_Shelf				NA	TRUE	cg10471451	II	2	27546430	R	MPV17	NM_002437	TSS1500		Open sea				NA	NA
cg13550148	II	1	247093553	R	AHCTF1	NM_015446	Body	chr1:247094485-247095667	N_Shore				NA	TRUE	cg02355885	II	2	30142990	F	ALK	NM_004304	1stExon	chr2:30142831-30144624	Island			2:29996336-29998128	NA	TRUE
cg00420859	II	16	49314826	F	CBLN1	NM_004352	Body	chr16:49314037-49316543	Island			16:47870723-47874194	NA	TRUE	cg24909942	II	2	30359588	F					Open sea				NA	NA
cg24104249	II	1	247600998	R	NLRP3;NLRP3;NLRP3;NLRP3;NLRP3;NLRP3	NM_001127461;NM_001079821;NM_004895;NM_001127462;NM_001243133;NM_183395	Body;Body;Body;Body;Body;Body		Open sea				NA	NA	cg23868752	II	2	30548843	F					Open sea				NA	NA
cg25602756	II	1	247611881	F	NLRP3;NLRP3;NLRP3;NLRP3;NLRP3	NM_001079821;NM_183395;NM_004895;NM_001127461;NM_001127462	3'UTR;3'UTR;3'UTR;3'UTR;3'UTR	chr1:247614695-247614944	N_Shelf			1:245678439-245678555	NA	TRUE	cg11823640	II	2	30581861	F					Open sea				NA	NA
cg19023876	II	1	247611931	R	NLRP3;NLRP3;NLRP3;NLRP3;NLRP3	NM_001079821;NM_183395;NM_004895;NM_001127461;NM_001127462	3'UTR;3'UTR;3'UTR;3'UTR;3'UTR	chr1:247614695-247614944	N_Shelf			1:245678439-245678555	NA	TRUE	cg12821673	II	2	30585291	R					Open sea				NA	NA
cg08752524	II	1	247653449	R	OR2W5	NM_001004698	TSS1500		Open sea				NA	NA	cg18344365	II	2	30585859	F					Open sea				NA	NA
cg26060667	II	1	247681242	R				chr1:247681399-247681951	N_Shore			1:245747809-245748574	NA	TRUE	cg18199086	II	2	30594135	R					Open sea		chr2:30594059-30594059		NA	NA
cg03221390	II	1	247803637	R				chr1:247802738-247803141	S_Shore			1:245870260-245870330	NA	TRUE	cg22597494	II	2	31559085	R	XDH	NM_000379	Body		Open sea				NA	NA
cg01597856	II	1	247805327	R				chr1:247802738-247803141	S_Shelf				NA	NA	cg05688523	II	2	33183321	F	LTBP1	NM_206943	Body		Open sea				NA	TRUE
cg14753161	II	1	247997334	F					Open sea				NA	NA	cg23153745	II	2	33652047	R					Open sea				NA	TRUE
cg26832666	II	1	248005356	F	OR11L1	NM_001001959	TSS200		Open sea				NA	TRUE	cg08899203	II	2	33756542	F	RASGRP3;RASGRP3;RASGRP3	NM_015376;NM_170672;NM_001139488	Body;Body;Body		Open sea				NA	NA
cg21542666	II	1	248005715	R	OR11L1	NM_001001959	TSS1500		Open sea				NA	TRUE	cg01296395	II	2	36696193	F	CRIM1	NM_016441	Body		Open sea				NA	TRUE
cg05794927	II	1	248059252	F	OR2W3	NM_001001957	1stExon		Open sea				NA	TRUE	cg16311415	II	2	36881206	F					Open sea				NA	NA
cg05472335	II	1	248083214	R	OR2T8	NM_001005522	TSS1500		Open sea				NA	NA	cg09722212	II	2	37232596	R	HEATR5B	NM_019024	Body		Open sea				NA	NA
cg20433858	II	1	248101009	R	OR2L13	NM_175911	5'UTR	chr1:248100325-248100726	S_Shore				NA	TRUE	cg05169454	II	2	38602911	R	ATL2;ATL2;ATL2	NM_022374;NM_001135673;NR_024191	Body;Body;Body	chr2:38603569-38604510	N_Shore				NA	TRUE
cg06019196	II	1	248192320	F	OR2L13;OR2L13	NM_175911;NM_001304535	5'UTR;5'UTR		Open sea				NA	NA	cg01547915	II	2	38947762	F	GALM	NM_138801	Body		Open sea				NA	TRUE
cg07418317	II	1	248208804	R	OR2L13;OR2L13	NM_175911;NM_001304535	5'UTR;5'UTR		Open sea				NA	NA	cg24194279	II	2	40845989	R					Open sea				NA	TRUE
cg00672222	II	1	248487896	R	OR2M7	NM_001004691	TSS200		Open sea				NA	NA	cg10201712	II	2	40960283	R					Open sea				NA	TRUE
cg14976054	II	1	248759445	F					Open sea				NA	NA	cg00307725	II	2	42122658	R					Open sea				NA	NA
cg13658092	II	1	248846293	R	OR14I1	NM_001004734	TSS1500		Open sea				NA	NA	cg04011671	I	2	43202474	R					Open sea		chr2:43201925-43201925	2:43055881-43056031	NA	TRUE
cg03389653	I	16	49316197	R	CBLN1	NM_004352	TSS1500	chr16:49314037-49316543	Island			16:47870723-47874194	NA	TRUE	cg03717364	I	2	43202481	R					Open sea		chr2:43201925-43201925	2:43055881-43056031	NA	TRUE
cg22363614	II	2	260907	F	SH3YL1;SH3YL1;SH3YL1;SH3YL1;SH3YL1;SH3YL1;SH3YL1;SH3YL1	NR_104227;NR_104226;NR_104225;NR_104223;NM_001159597;NM_015677;NR_104224;NM_001282682	Body;Body;Body;Body;Body;Body;Body;5'UTR	chr2:263400-265238	N_Shelf				NA	NA	cg16447142	II	2	43747256	F	THADA;THADA;THADA	NR_073394;NM_022065;NM_001083953	Body;Body;Body		Open sea		chr2:43746950-43746950		NA	NA
cg03051146	II	2	461270	F					Open sea				NA	NA	cg03724754	II	2	44391336	R				chr2:44394983-44396629	N_Shelf				NA	TRUE
cg20011217	II	2	500076	F				chr2:502994-503502	N_Shelf				NA	NA	cg11008210	II	2	45166499	F				chr2:45164561-45166567	Island			2:45018096-45020698	NA	NA
cg23063807	II	2	506174	R				chr2:502994-503502	S_Shelf				NA	TRUE	cg23644005	II	2	45241578	F				chr2:45240372-45241579	Island			2:45093843-45095083	NA	TRUE
cg18746073	II	2	709442	R					Open sea				NA	NA	cg13503564	II	2	45539374	R				chr2:45538071-45538318	S_Shore				NA	TRUE
cg01144137	II	2	860809	F				chr2:863930-865091	N_Shelf				NA	TRUE	cg08191967	II	2	45844485	F					Open sea				NA	NA
cg09581060	II	2	928673	R					Open sea			2:918644-918788	NA	TRUE	cg27356916	II	2	46020616	R	PRKCE	NM_005400	Body		Open sea				NA	NA
cg06672560	II	20	54580175	R	CBLN4	NM_080617	TSS200	chr20:54578603-54580678	Island			20:54013087-54014085	NA	TRUE	cg10107473	II	2	46566094	F	EPAS1	NM_001430	Body		Open sea				NA	TRUE
cg04862208	II	2	1036884	F	SNTG2	NM_018968	Body		Open sea				NA	NA	cg22321808	II	2	47257584	F	TTC7A	NM_020458	Body		Open sea				NA	TRUE
cg11759646	II	2	1064090	F	SNTG2	NM_018968	Body		Open sea				NA	NA	cg23104428	II	2	47299631	R	TTC7A;TTC7A;TTC7A;TTC7A	NM_001288955;NM_001288953;NM_001288951;NM_020458	Body;Body;Body;Body		Open sea		chr2:47299215-47299215		NA	NA
cg12158516	I	2	1285643	F	SNTG2	NM_018968	Body	chr2:1286393-1286642	N_Shore				NA	NA	cg01338762	II	2	48125586	R	FBXO11	NM_001190274	Body		Open sea				NA	NA
cg15375772	I	2	1507694	R	TPO;TPO;TPO;TPO	NM_175719;NM_000547;NM_175721;NM_175722	Body;Body;Body;Body		Open sea			2:1486657-1486855	NA	TRUE	cg16920712	II	2	54899887	R					Open sea				NA	NA
cg05941540	II	16	57570661	R	CCDC102A	NM_033212	TSS200	chr16:57569848-57570844	Island			16:56127399-56128681	NA	TRUE	cg15779849	II	2	54900097	F					Open sea				NA	NA
cg09022325	II	2	1796228	R	MYT1L	NM_015025	Body		Open sea			2:1775053-1775308	NA	TRUE	cg03865485	II	2	55944655	F					Open sea				NA	NA
cg04485956	II	2	1859071	F	MYT1L	NM_015025	Body		Open sea			2:1838021-1838154	NA	TRUE	cg04098412	II	2	58108536	F					Open sea				NA	NA
cg14328535	II	2	1891067	F	MYT1L	NM_015025	Body		Open sea			2:1870046-1870107	NA	TRUE	cg14158202	II	2	58763212	F	LINC01122	NR_033873	Body		Open sea				NA	NA
cg13831106	I	2	2119853	F	MYT1L	NM_015025	5'UTR		Open sea			2:2098465-2098861	NA	TRUE	cg01746550	II	2	60543791	R					Open sea				NA	TRUE
cg20506745	I	2	2581285	R					Open sea			2:2560292-2560361	NA	TRUE	cg06452258	II	2	60597809	F					Open sea				NA	NA
cg13180844	II	2	2711168	F					Open sea				NA	TRUE	cg11699403	II	2	60611575	F					Open sea				NA	NA
cg16405337	II	2	3045851	R	LINC01250	NR_110228	Body		Open sea				NA	NA	cg14049087	II	2	60619220	F					Open sea				NA	NA
cg07325982	II	2	3492925	F					Open sea				NA	NA	cg24802664	II	2	60731394	F	BCL11A;BCL11A;BCL11A	NM_022893;NM_138559;NM_018014	Body;Body;Body		Open sea				NA	NA
cg20090464	I	16	57570666	R	CCDC102A	NM_033212	TSS200	chr16:57569848-57570844	Island			16:56127399-56128681	NA	NA	cg12151150	II	2	60795541	R					Open sea				NA	TRUE
cg01472139	II	2	3681690	F	COLEC11;COLEC11	NM_024027;NM_199235	Body;Body	chr2:3683029-3683290	N_Shore				NA	TRUE	cg04565108	II	2	61633116	F	USP34	NM_014709	Body		Open sea				NA	NA
cg17154174	II	2	3707201	R	ALLC	NM_018436	5'UTR		Open sea				NA	NA	cg05474855	II	2	62196651	F	COMMD1	NM_152516	Body		Open sea				NA	NA
cg21204020	II	2	3828566	R					Open sea				NA	TRUE	cg17736821	II	2	64844761	R					Open sea				NA	TRUE
cg01252760	II	2	3830623	F				chr2:3833815-3834318	N_Shelf				NA	TRUE	cg14209922	II	2	65171039	F					Open sea				NA	NA
cg22314787	II	2	6121909	R	LOC400940	NR_026833	TSS200		Open sea			2:6039360-6039411	NA	TRUE	cg07096238	II	2	66589902	R					Open sea				NA	TRUE
cg09666977	II	2	6665312	R					Open sea				NA	TRUE	cg14178021	II	2	66610324	F	LOC729348	NR_130931	TSS200		Open sea				NA	NA
cg12747584	I	2	6712764	R					Open sea				NA	TRUE	cg02237128	II	2	66610388	F	LOC729348	NR_130931	TSS200		Open sea				NA	NA
cg10053355	I	16	57570671	R	CCDC102A	NM_033212	TSS200	chr16:57569848-57570844	Island			16:56127399-56128681	NA	TRUE	cg06880482	II	2	66669114	F	MEIS1	NM_002398	Body	chr2:66672431-66673636	N_Shelf				NA	NA
cg21137748	II	4	186393016	F	CCDC110;CCDC110	NM_001145411;NM_152775	TSS200;TSS200	chr4:186392574-186393184	Island			4:186628935-186630178	NA	NA	cg13169081	II	2	66669788	F	MEIS1	NM_002398	Body	chr2:66672431-66673636	N_Shelf				NA	NA
cg11294143	I	8	144790089	F	CCDC166	NM_001162914	1stExon	chr8:144788491-144791059	Island			8:144860480-144863032	NA	NA	cg01271812	II	2	66671478	R	MEIS1	NM_002398	Body	chr2:66672431-66673636	N_Shore				NA	TRUE
cg05182290	II	2	7116403	F	RNF144A	NM_014746	5'UTR		Open sea				NA	NA	cg09535924	I	2	66671659	F	MEIS1	NM_002398	Body	chr2:66672431-66673636	N_Shore			2:66525086-66525363	NA	TRUE
cg05872945	II	2	7159460	R	RNF144A	NM_014746	Body		Open sea				NA	NA	cg12082609	II	2	66671727	R	MEIS1	NM_002398	Body	chr2:66672431-66673636	N_Shore			2:66525086-66525363	NA	TRUE
cg05087455	II	2	7171869	R	RNF144A	NM_014746	Body	chr2:7172296-7172512	N_Shore		chr2:7171830-7171830		NA	TRUE	cg12407996	II	2	66672237	R	MEIS1	NM_002398	Body	chr2:66672431-66673636	N_Shore				NA	NA
cg12538222	II	2	7576494	R	LOC100506274	NR_038432	Body		Open sea				NA	NA	cg15468045	II	2	66672299	R	MEIS1	NM_002398	Body	chr2:66672431-66673636	N_Shore				NA	NA
cg11356947	II	2	7651849	F					Open sea				NA	NA	cg02492115	II	2	66672319	R	MEIS1	NM_002398	Body	chr2:66672431-66673636	N_Shore			2:66525823-66526402	NA	NA
cg07899617	II	2	7750545	F					Open sea				NA	NA	cg09550083	II	2	66672337	R	MEIS1	NM_002398	Body	chr2:66672431-66673636	N_Shore			2:66525823-66526402	NA	TRUE
cg17904870	II	2	7967007	R					Open sea				NA	NA	cg06994420	I	2	66672553	R	MEIS1	NM_002398	Body	chr2:66672431-66673636	Island			2:66525823-66526402	NA	TRUE
cg26785157	II	2	7987059	R					Open sea				NA	TRUE	cg10464312	II	2	66672688	R	MEIS1	NM_002398	Body	chr2:66672431-66673636	Island			2:66525823-66526402	NA	TRUE
cg17771674	II	2	8388617	R	LINC00299	NR_034135	Body		Open sea				NA	NA	cg06833110	I	2	66673316	R	MEIS1	NM_002398	Body	chr2:66672431-66673636	Island		chr2:66673073-66673073	2:66526559-66527501	NA	TRUE
cg10110846	II	2	8391352	F	LINC00299	NR_034135	Body		Open sea		chr2:8391335-8391335		NA	NA	cg07036818	II	2	67214794	F					Open sea				NA	NA
cg15654143	II	8	144790102	F	CCDC166	NM_001162914	1stExon	chr8:144788491-144791059	Island			8:144860480-144863032	NA	NA	cg23809597	II	2	68646210	F					Open sea				NA	TRUE
cg11674763	II	2	8833332	F					Open sea			2:8750737-8750804	NA	TRUE	cg21052291	I	2	68870666	F				chr2:68870351-68871055	Island			2:68723870-68724543	NA	NA
cg03448016	II	2	8850066	F					Open sea			2:8767413-8767518	NA	TRUE	cg01462681	II	2	69056936	F					Open sea				NA	NA
cg22494035	II	15	74537819	R	CCDC33	NM_025055	Body	chr15:74537809-74538114	Island				NA	TRUE	cg00240205	II	2	69450115	F	ANTXR1	NM_032208	Body		Open sea				NA	TRUE
cg22607845	II	2	9911885	F					Open sea				NA	NA	cg04873188	II	2	70143463	F	MXD1	NM_002357	Body	chr2:70141359-70142939	S_Shore				NA	TRUE
cg10582968	I	15	74538030	R	CCDC33	NM_025055	Body	chr15:74537809-74538114	Island			15:72324909-72325167	NA	TRUE	cg13339791	II	2	70322659	F					Open sea				NA	TRUE
cg10425361	II	2	10221331	R	CYS1	NM_001037160	TSS1500	chr2:10219802-10221016	S_Shore				NA	TRUE	cg03010489	II	2	70571946	F					Open sea				NA	NA
cg00442205	I	2	10984512	R					Open sea				NA	TRUE	cg11343641	II	2	70647302	R					Open sea				NA	NA
cg03178667	II	2	11066125	R					Open sea				NA	NA	cg05177498	II	2	70682536	F	TGFA;TGFA;TGFA;TGFA	NM_001308159;NM_001308158;NM_003236;NM_001099691	Body;Body;Body;Body		Open sea				NA	NA
cg00543906	II	2	11252245	F	FLJ33534	NR_040080	Body		Open sea				NA	NA	cg01467903	II	2	70686745	F	TGFA;TGFA	NM_003236;NM_001099691	Body;Body		Open sea				NA	TRUE
cg19380499	I	3	128722515	R	CCDC48	NM_024768	Body	chr3:128722283-128723036	Island			3:130204974-130205711	NA	TRUE	cg08258960	II	2	70834450	F					Open sea				NA	NA
cg17375267	I	19	46915776	R	CCDC8	NM_032040	1stExon	chr19:46915311-46915802	Island			19:51607152-51609037	NA	TRUE	cg15170605	I	2	70995459	F	ADD2;ADD2;ADD2;ADD2;ADD2	NM_017484;NM_017483;NM_017482;NM_017488;NM_001617	TSS200;TSS200;TSS200;TSS200;TSS200	chr2:70994447-70995385	S_Shore	high-CpG:70848621-70849042		2:70847937-70849054	NA	TRUE
cg14042396	II	2	16153454	R				chr2:16153944-16154419	N_Shore			2:16070900-16070958	NA	TRUE	cg16166011	II	2	70996021	F	ADD2;ADD2;ADD2;ADD2;ADD2	NM_017488;NM_017482;NM_001617;NM_017484;NM_017483	TSS1500;TSS1500;TSS1500;TSS1500;TSS1500	chr2:70994447-70995385	S_Shore				NA	TRUE
cg08649002	II	2	16191382	F	GACAT3	NR_126559	Body		Open sea				NA	NA	cg10617784	II	2	71134586	R	VAX2	NM_012476	Body	chr2:71134585-71134792	Island			2:70987907-70988300	NA	TRUE
cg17430393	II	2	17722068	F	VSNL1;VSNL1	NM_003385;NM_003385	1stExon;5'UTR	chr2:17720155-17720417	S_Shore				TRUE	TRUE	cg08972867	II	2	71680637	F	DYSF;DYSF;DYSF;DYSF;DYSF;DYSF;DYSF	NM_001130981;NM_001130980;NM_001130978;NM_001130976;NM_001130977;NM_003494;NM_001130979	TSS200;TSS200;TSS200;TSS200;TSS200;TSS200;TSS200	chr2:71680558-71681276	Island			2:71534118-71534865	NA	TRUE
cg05204398	II	2	19529432	R					Open sea				NA	NA	cg07138437	II	2	71787615	F	DYSF;DYSF;DYSF;DYSF;DYSF;DYSF;DYSF;DYSF;DYSF;DYSF;DYSF;DYSF;DYSF;DYSF	NM_001130455;NM_001130979;NM_001130980;NM_001130982;NM_001130976;NM_001130987;NM_001130986;NM_001130981;NM_001130984;NM_001130983;NM_001130978;NM_001130985;NM_003494;NM_001130977	Body;Body;Body;Body;Body;Body;Body;Body;Body;Body;Body;Body;Body;Body	chr2:71787430-71787897	Island			2:71641009-71641207	NA	TRUE
cg22637722	II	2	20303595	F					Open sea				NA	NA	cg14122836	II	2	71815722	R	DYSF;DYSF;DYSF;DYSF;DYSF;DYSF;DYSF;DYSF;DYSF;DYSF;DYSF;DYSF;DYSF;DYSF	NM_001130981;NM_001130976;NM_003494;NM_001130977;NM_001130979;NM_001130978;NM_001130980;NM_001130983;NM_001130985;NM_001130455;NM_001130984;NM_001130987;NM_001130986;NM_001130982	Body;Body;Body;Body;Body;Body;Body;Body;Body;Body;Body;Body;Body;Body		Open sea				NA	NA
cg06747432	I	19	46916741	F	CCDC8;CCDC8	NM_032040;NM_032040	1stExon;5'UTR	chr19:46916587-46916862	Island			19:51607152-51609037	NA	TRUE	cg19184204	II	2	71829811	R	DYSF;DYSF;DYSF;DYSF;DYSF;DYSF;DYSF;DYSF;DYSF;DYSF;DYSF;DYSF;DYSF;DYSF	NM_001130981;NM_001130976;NM_003494;NM_001130977;NM_001130979;NM_001130978;NM_001130980;NM_001130983;NM_001130985;NM_001130455;NM_001130984;NM_001130987;NM_001130986;NM_001130982	Body;Body;Body;Body;Body;Body;Body;Body;Body;Body;Body;Body;Body;Body		Open sea				NA	NA
cg13614752	II	2	22189158	R					Open sea				NA	NA	cg21302796	II	2	71913841	F	DYSF;DYSF;DYSF;DYSF;DYSF;DYSF;DYSF;DYSF;DYSF;DYSF;DYSF;DYSF;DYSF;DYSF	NM_001130983;NM_001130984;NM_001130981;NM_001130979;NM_001130982;NM_001130977;NM_001130987;NM_001130978;NM_001130986;NM_001130976;NM_003494;NM_001130980;NM_001130985;NM_001130455	3'UTR;3'UTR;3'UTR;3'UTR;3'UTR;3'UTR;3'UTR;3'UTR;3'UTR;3'UTR;3'UTR;3'UTR;3'UTR;3'UTR		Open sea				NA	TRUE
cg16959219	II	2	23570496	R					Open sea				NA	NA	cg20445197	II	2	72057817	R					Open sea				NA	TRUE
cg25872744	II	11	85566296	R	CCDC83;CCDC83	NM_173556;NM_173556	5'UTR;1stExon	chr11:85565908-85566451	Island			11:85243355-85244088	NA	TRUE	cg27463353	II	2	73521707	F	EGR4	NM_001965	TSS1500	chr2:73518364-73520986	S_Shore				NA	NA
cg16016124	II	2	24586620	R				chr2:24582620-24583611	S_Shelf				NA	NA	cg21603615	II	2	74211440	R				chr2:74211214-74212314	Island			2:74064692-74066240	NA	TRUE
cg22346845	II	2	25014897	F	PTRHD1;CENPO;CENPO	NM_001013663;NM_001199803;NM_024322	Body;TSS1500;TSS1500	chr2:25015879-25016627	N_Shore				NA	NA	cg04523212	II	2	74211444	R				chr2:74211214-74212314	Island			2:74064692-74066240	NA	NA
cg11644586	II	11	66360200	R	CCDC87;CCS	NM_018219;NM_005125	1stExon;TSS1500	chr11:66360097-66360834	Island			11:66116674-66117410	TRUE	TRUE	cg22442732	II	2	74659711	R	RTKN;RTKN;RTKN	NM_001015056;NM_033046;NM_001015055	Body;Body;Body	chr2:74663315-74663699	N_Shelf				NA	TRUE
cg07015014	II	14	91770418	F	CCDC88C	NM_001080414	Body	chr14:91770110-91770419	Island				NA	TRUE	cg15244769	II	2	74791689	R	M1AP;M1AP	NM_138804;NM_001281296	Body;Body		Open sea				NA	NA
cg10857710	II	2	26468455	F	HADHA;HADHB;HADHB;HADHB	NM_000182;NM_000183;NM_001281512;NM_001281513	TSS1500;5'UTR;5'UTR;5'UTR	chr2:26468170-26468407	S_Shore				NA	NA	cg00416386	II	2	75149526	R				chr2:75147005-75147336	S_Shelf				NA	TRUE
cg22176870	II	2	26661512	R	DRC1	NM_145038	Body		Open sea				NA	NA	cg00333335	II	2	77315382	R	LRRTM4;LRRTM4	NM_001282924;NM_001134745	Body;Body		Open sea				NA	NA
cg15291170	II	2	26726995	F	OTOF	NM_194248	Body	chr2:26726189-26726710	S_Shore				NA	TRUE	cg00772663	II	2	79677079	R					Open sea				NA	TRUE
cg25454116	I	12	4381471	F	CCND2	NM_001759	TSS1500	chr12:4378366-4382222	Island		chr12:4380607-4380607	12:4251562-4252623	NA	TRUE	cg04800138	II	2	80600154	F	CTNNA2;CTNNA2;CTNNA2;CTNNA2;CTNNA2;CTNNA2	NM_001282600;NM_001282598;NM_001164883;NM_004389;NM_001282597;NM_001282599	5'UTR;Body;Body;Body;Body;Body		Open sea				NA	NA
cg23252243	II	2	26987820	F	C2orf18	NM_017877	Body	chr2:26987030-26987500	S_Shore				NA	TRUE	cg19905213	II	2	81122587	F					Open sea				NA	TRUE
cg23562406	II	2	27319374	R	KHK;KHK	NM_000221;NM_006488	Body;Body		Open sea				NA	TRUE	cg01061909	II	2	81750913	R					Open sea				NA	NA
cg14242246	I	2	27434262	R	C2orf28;C2orf28;SLC5A6;C2orf28;SLC5A6	NM_080592;NM_001170795;NM_021095;NM_016085;NR_028323	TSS1500;TSS1500;5'UTR;TSS1500;Body	chr2:27434432-27435720	N_Shore				NA	TRUE	cg05263296	II	2	81750916	R					Open sea				NA	NA
cg05484376	II	2	27715224	R	FNDC4	NM_022823	3'UTR	chr2:27717681-27718337	N_Shelf				NA	TRUE	cg00850381	II	2	82494803	F					Open sea				NA	NA
cg07060894	II	2	30146945	F				chr2:30142831-30144624	S_Shelf				NA	TRUE	cg21643316	II	2	82766453	R					Open sea				NA	NA
cg19024858	II	2	30970178	F	CAPN13	NM_144575	Body		Open sea				NA	NA	cg08423684	II	2	82766850	F					Open sea				NA	NA
cg22570873	II	2	31209015	F	GALNT14;GALNT14;GALNT14;GALNT14	NR_045602;NM_001253827;NM_024572;NM_001253826	Body;Body;Body;Body		Open sea				NA	NA	cg25476410	II	2	82884543	F					Open sea				NA	NA
cg25310873	II	2	31291706	F	GALNT14;GALNT14;GALNT14;GALNT14	NR_045602;NM_001253827;NM_024572;NM_001253826	Body;Body;Body;Body		Open sea				NA	NA	cg23878700	II	2	83243651	R					Open sea				NA	NA
cg16994506	I	12	4383724	F	CCND2	NM_001759	Body	chr12:4383193-4384405	Island			12:4252915-4254750	TRUE	TRUE	cg08966690	II	2	83748745	R					Open sea				NA	NA
cg20743236	II	2	31542787	F					Open sea				NA	NA	cg16324018	II	2	85580627	R	ELMOD3;ELMOD3;ELMOD3;RETSAT;ELMOD3	NM_001135021;NM_001135022;NM_001135023;NM_017750;NM_032213	TSS1500;TSS1500;TSS1500;Body;TSS1500	chr2:85581618-85581963	N_Shore				TRUE	TRUE
cg18018530	II	2	31558544	R	XDH	NM_000379	3'UTR		Open sea				NA	TRUE	cg26322739	II	2	86248333	R	LOC90784	NR_026984	Body		Open sea				NA	TRUE
cg11762595	II	2	32491979	F	NLRC4	NM_021209	TSS1500		Open sea				NA	TRUE	cg24345747	II	2	87015813	F	CD8A;CD8A;CD8A;CD8A	NM_001145873;NM_171827;NM_001768;NR_027353	Body;Body;Body;Body	chr2:87015974-87018182	N_Shore				NA	TRUE
cg13510176	II	2	32502540	R	YIPF4	NM_032312	TSS1500	chr2:32502965-32503471	N_Shore				NA	NA	cg04329870	II	2	87048747	R	CD8B;CD8B;CD8B	NM_172213;NM_172101;NM_172102	Body;3'UTR;Body		Open sea			2:86902000-86902371	NA	TRUE
cg07617759	II	2	33050475	R	LOC285045	NR_027098	TSS200		Open sea				NA	TRUE	cg25042892	I	2	87089153	R	CD8B;CD8B;CD8B;CD8B;CD8B;ANAPC1P1	NM_001178100;NM_172102;NM_172101;NM_172213;NM_004931;NR_037931	TSS200;TSS200;TSS200;TSS200;TSS200;Body	chr2:87088816-87089037	S_Shore			2:86942210-86942764	NA	NA
cg09097753	II	2	33171347	R	LTBP1	NM_206943	TSS1500	chr2:33171448-33173164	N_Shore				NA	NA	cg25378284	II	2	89113237	F					Open sea				NA	NA
cg16578846	II	2	34755226	F					Open sea				NA	NA	cg04679782	II	2	91932620	R				chr2:91932905-91933196	N_Shore				NA	TRUE
cg07752793	II	2	34852273	F					Open sea				NA	TRUE	cg10037463	II	2	95660314	F				chr2:95663958-95664256	N_Shelf				NA	NA
cg19107894	II	2	34937249	R	LINC01320	NR_126404	Body		Open sea				NA	NA	cg20128319	II	2	97174815	F	NEURL3	NR_026875	TSS1500	chr2:97173851-97174485	S_Shore			2:96538542-96538834	NA	TRUE
cg24325030	II	2	36755803	F	CRIM1	NM_016441	Body		Open sea				NA	NA	cg25567448	I	2	97175065	F	NEURL3	NR_026875	TSS1500	chr2:97173851-97174485	S_Shore			2:96538542-96538834	NA	TRUE
cg00314660	II	2	37312231	R	CCDC75;HEATR5B	NM_174931;NM_019024	5'UTR;TSS1500	chr2:37311072-37311893	S_Shore				NA	TRUE	cg24425217	II	2	97634828	F	FAM178B	NM_001122646	Body		Open sea				NA	NA
cg05260733	II	2	37420094	F				chr2:37423578-37424361	N_Shelf				NA	TRUE	cg17515747	II	2	98703428	R	VWA3B	NM_144992	TSS200	chr2:98703354-98703889	Island			2:98069799-98070437	NA	TRUE
cg07152591	II	5	132083105	F	CCNI2	NM_001039780	TSS200	chr5:132082873-132083911	Island			5:132110589-132111953	NA	TRUE	cg14716207	II	2	98992607	R	CNGA3;CNGA3	NM_001298;NM_001079878	Body;Body		Open sea				NA	TRUE
cg11299854	I	5	132083184	R	CCNI2;CCNI2	NM_001039780;NM_001039780	1stExon;5'UTR	chr5:132082873-132083911	Island			5:132110589-132111953	NA	TRUE	cg14902389	II	2	99342685	R	MGAT4A	NM_012214	Body		Open sea				TRUE	TRUE
cg13222558	I	5	132083125	F	CCNI2;CCNI2;CCNI2	NM_001287253;NM_001287252;NM_001039780	TSS200;TSS200;TSS200	chr5:132082873-132083911	Island			5:132110589-132111953	NA	NA	cg17968795	II	2	99553406	R	C2orf55	NM_207362	TSS1500	chr2:99552185-99553831	Island			2:98919838-98920263	NA	TRUE
cg16115720	I	1	208084415	F	CD34;CD34	NM_001773;NM_001025109	1stExon;1stExon	chr1:208084098-208084513	Island	high-CpG:206151002-206151096		1:206150430-206151136	NA	TRUE	cg27220924	I	2	101034246	F	CHST10	NM_004854	TSS200	chr2:101033606-101034296	Island			2:100400039-100400728	NA	NA
cg06202585	II	2	38325802	F					Open sea				NA	TRUE	cg16882226	I	2	101034257	F	CHST10	NM_004854	TSS200	chr2:101033606-101034296	Island			2:100400039-100400728	NA	TRUE
cg06489760	II	2	38862190	F					Open sea				NA	NA	cg19283506	I	2	101034270	F	CHST10	NM_004854	TSS200	chr2:101033606-101034296	Island			2:100400039-100400728	NA	TRUE
cg11491749	I	2	39665186	R	MAP4K3	NM_003618	TSS1500	chr2:39663897-39664667	S_Shore		chr2:39665108-39665108	2:39518399-39518786	NA	TRUE	cg03853987	II	2	101034279	F	CHST10	NM_004854	TSS200	chr2:101033606-101034296	Island			2:100400039-100400728	TRUE	TRUE
cg03049507	II	2	41961615	F					Open sea				NA	NA	cg05267269	II	2	101461653	F	NPAS2	NM_002518	5'UTR		Open sea				NA	TRUE
cg05128156	II	2	42135223	F					Open sea				NA	NA	cg01247693	II	2	101468450	F	NPAS2	NM_002518	5'UTR		Open sea				NA	TRUE
cg07835048	II	2	42190832	R					Open sea		chr2:42190702-42190702		NA	NA	cg12737833	II	2	101500543	F	NPAS2	NM_002518	5'UTR		Open sea				NA	TRUE
cg19801853	II	2	42190907	R					Open sea		chr2:42190702-42190702		NA	NA	cg05533055	II	2	101540399	F	NPAS2	NM_002518	Body		Open sea				NA	NA
cg19269246	II	2	42325942	R				chr2:42328300-42328827	N_Shelf		chr2:42325725-42325725		NA	NA	cg08505172	II	2	101587973	R	NPAS2	NM_002518	Body		Open sea				NA	NA
cg14232344	II	2	43199386	F					Open sea				NA	NA	cg02050985	II	2	101766314	F	TBC1D8	NM_001102426	Body	chr2:101767042-101768259	N_Shore				NA	TRUE
cg21567649	II	2	43245642	F					Open sea		chr2:43245528-43245528		NA	TRUE	cg15864491	II	2	101768404	R	TBC1D8	NM_001102426	TSS1500	chr2:101767042-101768259	S_Shore			2:101134836-101134951	NA	TRUE
cg27162030	II	2	43823835	F	THADA;THADA;THADA;THADA;THADA	NM_001083953;NM_001271643;NM_022065;NM_001271644;NR_073394	TSS1500;TSS1500;TSS1500;TSS1500;TSS1500	chr2:43822928-43823370	S_Shore				NA	NA	cg12464048	II	2	102091129	R	RFX8;RFX8	NM_001145664;NM_001145664	5'UTR;1stExon	chr2:102090370-102091130	Island			2:101456823-101457754	NA	TRUE
cg09668599	II	2	44231045	R					Open sea				NA	TRUE	cg02561771	II	2	102091318	F	RFX8	NM_001145664	TSS200	chr2:102090370-102091130	S_Shore	low-CpG:101457639-101458011		2:101456823-101457754	NA	TRUE
cg00768783	II	2	44996395	R	CAMKMT	NM_024766	Body		Open sea		chr2:44996263-44996263		NA	NA	cg05729200	II	2	102091321	F	RFX8	NM_001145664	TSS200	chr2:102090370-102091130	S_Shore	low-CpG:101457639-101458011		2:101456823-101457754	NA	TRUE
cg19707281	II	2	45061077	F					Open sea				NA	NA	cg22887156	II	2	102094452	F				chr2:102090370-102091130	S_Shelf				NA	NA
cg00670742	I	2	87034831	R	CD8A	NM_001145873	5'UTR	chr2:87034658-87034889	Island			2:86888146-86889339	NA	TRUE	cg17122582	II	2	102380604	F	MAP4K4;MAP4K4;MAP4K4;MAP4K4;MAP4K4	NM_145687;NM_145686;NM_001242559;NM_004834;NM_001242560	Body;Body;Body;Body;Body		Open sea				NA	NA
cg13803976	II	2	87016129	R	CD8A;CD8A;CD8A;CD8A	NM_001145873;NM_171827;NM_001768;NR_027353	Body;Body;Body;Body	chr2:87015974-87018182	Island			2:86869486-86871693	NA	TRUE	cg23611697	II	2	102666444	R					Open sea				NA	TRUE
cg17108819	II	2	87017953	R	CD8A;CD8A;CD8A;CD8A;CD8A;CD8A	NM_001145873;NM_171827;NM_001768;NR_027353;NM_171827;NM_001768	5'UTR;1stExon;5'UTR;Body;5'UTR;1stExon	chr2:87015974-87018182	Island			2:86869486-86871693	TRUE	TRUE	cg26366958	II	2	102736338	R					Open sea				NA	TRUE
cg10377726	II	16	68679841	F	CDH3	NM_001793	Body	chr16:68678686-68680149	Island			16:67236188-67237634	NA	TRUE	cg16928382	II	2	102763453	R				chr2:102758806-102759577	S_Shelf				NA	TRUE
cg25831002	I	16	68680117	R	CDH3	NM_001793	Body	chr16:68678686-68680149	Island			16:67236188-67237634	NA	NA	cg16217885	II	2	102769788	R	IL1R1;IL1R1	NM_001288706;NM_000877	5'UTR;5'UTR		Open sea				NA	NA
cg02172312	II	16	62069337	R	CDH8	NM_001796	5'UTR	chr16:62069121-62070634	Island			16:60626334-60628312	NA	TRUE	cg15542062	II	2	102802422	R	IL1RL2	NM_003854	TSS1500	chr2:102803672-102804556	N_Shore				NA	NA
cg05941631	II	2	46521469	R				chr2:46523789-46527140	N_Shelf				NA	TRUE	cg19888792	II	2	102802929	R	IL1RL2	NM_003854	TSS1500	chr2:102803672-102804556	N_Shore				NA	NA
cg04696189	II	2	47781930	F	KCNK12	NM_022055	Body		Open sea				NA	NA	cg11335172	II	2	103033799	R	IL18RAP	NM_003853	TSS1500		Open sea				NA	TRUE
cg10241484	II	16	62070219	R	CDH8	NM_001796	TSS200	chr16:62069121-62070634	Island			16:60626334-60628312	NA	TRUE	cg26608430	II	2	103858077	F					Open sea				NA	TRUE
cg14758072	II	2	47799268	F				chr2:47796923-47799166	S_Shore			2:47650356-47652773	NA	TRUE	cg01801946	II	2	105024919	R	LOC100287010	NR_037885	TSS200		Open sea				NA	NA
cg05925438	II	2	47834596	R					Open sea				NA	NA	cg17264609	II	2	105051018	R	LOC150568	NR_015399	Body		Open sea				NA	TRUE
cg07633367	II	2	48676137	R	PPP1R21;PPP1R21;PPP1R21;PPP1R21	NR_024188;NM_001135629;NM_152994;NM_001193475	Body;Body;Body;Body		Open sea				NA	NA	cg01215936	II	2	105469514	F				chr2:105468851-105473488	Island			2:104835140-104837259	NA	TRUE
cg20822553	II	2	48756716	R	STON1-GTF2A1L;STON1;STON1	NM_001198593;NM_006873;NM_001198595	TSS1500;TSS1500;TSS1500	chr2:48757211-48757785	N_Shore				NA	NA	cg12033187	I	2	105719918	F					Open sea				NA	TRUE
cg03757145	I	4	76555832	F	CDKL2	NM_003948	TSS200	chr4:76555366-76556079	Island			4:76774371-76775103	NA	TRUE	cg01325079	II	2	105805011	F					Open sea				NA	NA
cg02675308	I	4	76556042	R	CDKL2	NM_003948	TSS1500	chr4:76555366-76556079	Island			4:76774371-76775103	NA	TRUE	cg24333199	II	2	106189710	R					Open sea				NA	NA
cg14988503	II	4	76555547	R	CDKL2;CDKL2	NM_003948;NM_003948	5'UTR;1stExon	chr4:76555366-76556079	Island			4:76774371-76775103	TRUE	TRUE	cg04541419	II	2	106250773	R					Open sea				NA	NA
cg02248512	II	2	49129527	F					Open sea				NA	NA	cg03150076	II	2	106348161	F					Open sea				NA	NA
cg12880658	II	5	115152386	R	CDO1;CDO1	NM_001801;NM_001801	1stExon;5'UTR	chr5:115151348-115152713	Island			5:115179182-115180685	TRUE	TRUE	cg26313173	II	2	106681338	R	C2orf40	NM_032411	TSS1500	chr2:106681982-106682403	N_Shore				NA	NA
cg24208172	II	4	85504879	R	CDS1	NM_001263	Body	chr4:85503546-85504893	Island			4:85722571-85724161	TRUE	TRUE	cg10313151	II	2	106882254	F				chr2:106886118-106886738	N_Shelf				NA	TRUE
cg05181186	I	4	85504391	R	CDS1;CDS1	NM_001263;NM_001263	5'UTR;1stExon	chr4:85503546-85504893	Island			4:85722571-85724161	NA	TRUE	cg14189582	II	2	106948419	R					Open sea				NA	NA
cg15912010	II	2	50956659	R	NRXN1;NRXN1	NM_004801;NM_001135659	Body;Body		Open sea				NA	TRUE	cg15865892	I	2	107201149	F					Open sea			2:106567205-106567589	NA	TRUE
cg04667582	II	2	55041196	F	EML6	NM_001039753	Body		Open sea				NA	NA	cg17501300	II	2	107996702	F					Open sea				NA	NA
cg02680112	II	2	58798356	F	LINC01122	NR_033873	Body		Open sea				NA	NA	cg19404209	II	2	109191921	R	LIMS1	NM_001193483	Body		Open sea				NA	NA
cg06258851	II	2	60352976	R					Open sea				NA	TRUE	cg27425709	II	2	111446533	F					Open sea		chr2:111446465-111446465		NA	TRUE
cg15221245	II	2	60441042	F					Open sea				NA	NA	cg01689597	II	2	113338570	F				chr2:113341684-113342453	N_Shelf				NA	NA
cg07222022	II	2	60525609	F					Open sea			2:60378927-60379119	NA	TRUE	cg03544161	II	2	113570333	R					Open sea		chr2:113570329-113570329		NA	NA
cg01726977	II	2	60757640	F	BCL11A;BCL11A;BCL11A	NM_022893;NM_138559;NM_018014	Body;Body;Body		Open sea				NA	NA	cg09947379	II	2	114588889	F	LOC101060091	NR_110174	Body		Open sea				NA	NA
cg16744043	II	2	60776266	F	BCL11A;BCL11A;BCL11A	NM_022893;NM_138559;NM_018014	Body;Body;Body	chr2:60776596-60778157	N_Shore				NA	NA	cg06726496	II	2	114723871	R					Open sea				NA	NA
cg19695777	II	13	28543438	F	CDX2	NM_001265	TSS200	chr13:28542221-28543544	Island			13:27438357-27441600	NA	TRUE	cg26645509	I	2	118944144	F				chr2:118943823-118944199	Island			2:118659948-118660687	NA	TRUE
cg14236524	II	2	60779329	F	BCL11A;BCL11A;BCL11A	NM_022893;NM_138559;NM_018014	Body;Body;Body	chr2:60779445-60779745	N_Shore		chr2:60779041-60779041	2:60632682-60632834	NA	TRUE	cg00576263	II	2	118990646	F					Open sea				NA	NA
cg11551223	II	2	62900410	R	EHBP1	NM_001142615	TSS1500		Open sea				NA	NA	cg26691477	II	2	119605281	R	EN1;EN1	NM_001426;NM_001426	1stExon;5'UTR	chr2:119605200-119605620	Island				NA	NA
cg25759466	II	2	63446140	R	WDPCP;WDPCP;WDPCP	NR_122106;NM_001042692;NM_015910	Body;Body;Body		Open sea				NA	NA	cg07758482	II	2	119698268	R	MARCO	NM_006770	TSS1500		Open sea		chr2:119698034-119698034		NA	NA
cg05288798	II	2	64829254	F					Open sea				NA	NA	cg02998613	II	2	119711664	F	MARCO	NM_006770	Body		Open sea				NA	NA
cg14335158	II	2	64832404	R				chr2:64836206-64836765	N_Shelf				NA	NA	cg21568206	II	2	120861711	F	EPB41L5	NM_020909	Body		Open sea				NA	TRUE
cg19217535	II	2	65355927	R	RAB1A;RAB1A	NM_004161;NM_015543	Body;Body	chr2:65356735-65357614	N_Shore				NA	TRUE	cg15344192	II	2	121347210	R				chr2:121344550-121345341	S_Shore				NA	TRUE
cg27560132	II	2	65521323	F					Open sea				NA	TRUE	cg07554041	II	2	121992375	F	TFCP2L1	NM_014553	Body		Open sea				NA	TRUE
cg10010849	II	2	66010239	R					Open sea		chr2:66010221-66010221		NA	NA	cg13960778	II	2	124440686	F					Open sea				NA	NA
cg20185609	II	13	28543446	F	CDX2	NM_001265	TSS200	chr13:28542221-28543544	Island			13:27438357-27441600	NA	TRUE	cg24417996	II	2	127444383	R	GYPC;GYPC;GYPC	NM_001256584;NM_002101;NM_016815	5'UTR;Body;Body		Open sea				NA	NA
cg07488381	II	2	67235436	F					Open sea				NA	TRUE	cg02830435	II	2	127456331	R					Open sea				NA	NA
cg12294361	I	2	67877000	R					Open sea				NA	TRUE	cg27655917	II	2	127873021	R					Open sea				NA	NA
cg13155924	II	2	68507016	F					Open sea				NA	NA	cg25949447	II	2	128169860	R				chr2:128173475-128173793	N_Shelf				NA	TRUE
cg16708692	II	2	68788664	F	APLF	NM_173545	Body		Open sea				NA	NA	cg19921829	II	2	128616080	F	POLR2D	NM_004805	TSS1500	chr2:128615479-128616004	S_Shore				NA	NA
cg15709087	I	19	33793161	R	CEBPA;LOC80054	NM_004364;NR_026887	1stExon;TSS1500	chr19:33792061-33794944	Island	high-CpG:38484815-38485283		19:38483864-38486784	NA	TRUE	cg01200177	II	2	128616082	F	POLR2D	NM_004805	TSS1500	chr2:128615479-128616004	S_Shore				TRUE	TRUE
cg17802633	I	2	68871468	R	PROKR1	NM_138964	TSS1500	chr2:68870351-68871055	S_Shore				NA	TRUE	cg05019028	II	2	129170710	F					Open sea				NA	NA
cg18182389	II	2	69663816	R	NFU1;NFU1;NFU1;NFU1;NFU1	NM_015700;NR_045632;NR_045631;NM_001002755;NM_001002756	5'UTR;Body;Body;Body;5'UTR	chr2:69664291-69664816	N_Shore		chr2:69663778-69663778		NA	NA	cg00785978	II	2	129236825	R					Open sea				NA	NA
cg14997451	II	2	69943748	R					Open sea				NA	NA	cg01011313	II	2	129248181	F				chr2:129243985-129244204	S_Shelf		chr2:129248071-129248071		NA	NA
cg05899750	II	2	70056147	F	GMCL1	NM_178439	TSS1500	chr2:70056599-70057583	N_Shore				NA	NA	cg11215193	II	2	129478568	F					Open sea				NA	NA
cg12430078	I	2	70121688	F	SNRNP27	NM_006857	Body		Open sea				NA	TRUE	cg20495418	II	2	129491398	F				chr2:129494359-129495074	N_Shelf				NA	TRUE
cg15705813	II	2	70297499	R					Open sea				NA	TRUE	cg00787608	II	2	129548239	F					Open sea			2:129264439-129264742	NA	TRUE
cg10616281	II	1	109792538	R	CELSR2	NM_001408	TSS200	chr1:109791945-109792723	Island			1:109593484-109594486	NA	NA	cg00657295	II	2	131111315	F				chr2:131113090-131114277	N_Shore				NA	NA
cg12850242	II	2	70484614	R	PCYOX1	NM_016297	TSS1500	chr2:70485231-70485679	N_Shore				NA	TRUE	cg15172641	II	2	133504845	F	NCKAP5;NCKAP5	NM_207363;NM_207481	Body;Body		Open sea				NA	NA
cg06764656	II	2	70775729	F	TGFA;TGFA;TGFA;TGFA	NM_001308159;NM_001308158;NM_003236;NM_001099691	Body;Body;Body;Body		Open sea				NA	NA	cg02257887	II	2	134592269	F					Open sea				NA	NA
cg12563931	I	1	109792548	R	CELSR2	NM_001408	TSS200	chr1:109791945-109792723	Island			1:109593484-109594486	NA	NA	cg10987992	II	2	134875042	R				chr2:134877407-134879168	N_Shelf				NA	TRUE
cg18970169	II	22	24110877	F	CHCHD10;CHCHD10;CHCHD10;CHCHD10	NM_213720;NM_001301339;NR_125756;NR_125755	TSS1500;TSS1500;TSS1500;TSS1500	chr22:24110029-24110995	Island			22:22439620-22440995	NA	NA	cg13431597	II	2	137987479	R	THSD7B	NM_001080427	Body		Open sea				NA	NA
cg26307926	I	2	71116765	F				chr2:71114733-71115474	S_Shore			2:70970146-70970303	NA	TRUE	cg18515356	II	2	138788306	R					Open sea				NA	NA
cg25413843	II	2	71126691	R	VAX2	NM_012476	TSS1500	chr2:71126720-71129209	N_Shore			2:70980170-70981569	NA	TRUE	cg20443778	I	2	142887886	F	LRP1B	NM_018557	Body	chr2:142887724-142888553	Island			2:142604195-142605122	NA	TRUE
cg06241044	II	2	71451310	F	PAIP2B	NM_020459	5'UTR	chr2:71453588-71454318	N_Shelf				NA	TRUE	cg03209373	II	2	143511843	R					Open sea				NA	NA
cg02533491	II	2	71644713	F	ZNF638;ZNF638;ZNF638;ZNF638	NM_014497;NM_001252612;NM_001014972;NM_001252613	Body;Body;Body;Body		Open sea				NA	NA	cg12058385	II	2	144448686	F	ARHGAP15	NM_018460	Body		Open sea				NA	TRUE
cg17175208	I	1	6241179	F	CHD5	NM_015557	TSS1500	chr1:6241031-6241251	Island			1:6161891-6163838	NA	TRUE	cg08348957	II	2	144535905	R					Open sea				NA	TRUE
cg21145524	I	3	239207	F	CHL1	NM_006614	5'UTR	chr3:238391-240140	Island			3:213188-215183	NA	TRUE	cg04640885	II	2	145273345	F	ZEB2;ZEB2;ZEB2	NR_033258;NM_014795;NM_001171653	Body;Body;Body	chr2:145273456-145275378	N_Shore				NA	TRUE
cg16364095	II	2	72375309	R	CYP26B1;CYP26B1	NM_001277742;NM_019885	TSS1500;TSS1500	chr2:72371121-72375004	S_Shore			2:72226458-72228895	NA	NA	cg19101754	II	2	145277381	R	ZEB2-AS1;ZEB2;ZEB2;ZEB2	NR_040248;NR_033258;NM_001171653;NM_014795	Body;Body;5'UTR;5'UTR	chr2:145273456-145275378	S_Shelf				NA	NA
cg19135338	II	2	72973156	R	EXOC6B	NM_015189	Body		Open sea				NA	NA	cg16246099	II	2	146396497	R					Open sea		chr2:146396367-146396367		NA	NA
cg24696314	II	2	73113967	F	SPR	NM_003124	TSS1500	chr2:73114219-73114920	N_Shore				NA	NA	cg05901374	II	2	146518934	R					Open sea				NA	NA
cg04748834	II	3	239229	F	CHL1	NM_006614	5'UTR	chr3:238391-240140	Island			3:213188-215183	NA	TRUE	cg24172774	II	2	148671346	R	ACVR2A;ACVR2A;ACVR2A	NM_001278580;NM_001278579;NM_001616	Body;Body;Body		Open sea				NA	NA
cg09861201	II	3	239214	F	CHL1;CHL1;CHL1	NR_045572;NM_006614;NM_001253387	TSS200;5'UTR;5'UTR	chr3:238391-240140	Island			3:213188-215183	NA	NA	cg19076186	II	2	149322947	F					Open sea				NA	NA
cg19053358	I	X	110039078	R	CHRDL1;CHRDL1;CHRDL1;CHRDL1;CHRDL1;CHRDL1;CHRDL1	NM_001143981;NM_145234;NM_001143983;NM_001143982;NM_001143983;NM_001143982;NM_001143981	5'UTR;TSS200;1stExon;1stExon;5'UTR;5'UTR;1stExon	chrX:110038946-110039370	Island			X:109925646-109926213	NA	TRUE	cg14253015	II	2	150395163	R					Open sea				NA	NA
cg19565262	II	2	73869966	F	NAT8	NM_003960	TSS1500		Open sea				NA	TRUE	cg00203504	II	2	153142070	R					Open sea				NA	NA
cg07299322	II	2	74004505	F	DUSP11	NM_003584	Body	chr2:74006849-74007274	N_Shelf				NA	NA	cg24768892	II	2	156113517	F					Open sea				NA	NA
cg25672781	II	2	74041420	F	C2orf78	NM_001080474	Body		Open sea				NA	NA	cg22431272	II	2	157063133	F	LOC101929378;LOC101929378	NR_110250;NR_110249	Body;Body		Open sea				NA	NA
cg04735598	II	2	76905622	R					Open sea				NA	TRUE	cg22268302	II	2	157287396	F					Open sea				NA	NA
cg08963013	II	2	77235218	R	LRRTM4	NM_001134745	Body		Open sea				NA	TRUE	cg14089787	II	2	158682761	F	ACVR1;ACVR1	NM_001105;NM_001111067	5'UTR;5'UTR		Open sea				NA	NA
cg13616912	II	11	74442740	F	CHRDL2	NM_015424	TSS1500	chr11:74442260-74442874	Island			11:74119488-74120549	NA	TRUE	cg07068968	II	2	159793889	R					Open sea				NA	NA
cg14395603	II	2	85779551	F	GGCX;GGCX;GGCX;GGCX	NM_000821;NM_001142269;NM_000821;NM_001142269	ExonBnd;ExonBnd;Body;Body		Open sea				NA	NA	cg21287622	II	2	159793920	F					Open sea				NA	NA
cg19945314	II	2	86041851	R	LOC284950	NR_038888	TSS1500	chr2:86038311-86038666	S_Shelf				NA	NA	cg00194325	II	2	159940344	F	TANC1;TANC1	NM_001145909;NM_033394	Body;Body		Open sea				NA	NA
cg00533827	I	2	86163827	F					Open sea				NA	TRUE	cg02304429	II	2	161110409	F					Open sea				NA	NA
cg01743841	I	20	61992494	F	CHRNA4	NM_000744	1stExon	chr20:61992186-61993599	Island			20:61461204-61463938	NA	TRUE	cg13403141	II	2	161245570	F	RBMS1;RBMS1	NM_002897;NM_016836	Body;Body		Open sea				NA	NA
cg17770792	II	3	126242808	F	CHST13	NM_152889	TSS1500	chr3:126242783-126243358	Island				NA	NA	cg08448262	II	2	161272700	F	RBMS1;RBMS1	NM_002897;NM_016836	Body;Body		Open sea				NA	NA
cg18165852	I	3	126242973	F	CHST13	NM_152889	TSS1500	chr3:126242783-126243358	Island	high-CpG:127725584-127725961		3:127725567-127726213	NA	TRUE	cg11200845	II	2	161726241	F					Open sea				NA	NA
cg26532837	II	2	90108076	R					Open sea				NA	NA	cg19405799	II	2	161755116	R					Open sea				NA	TRUE
cg01111093	II	16	75563901	R	CHST5	NM_024533	Body	chr16:75563113-75564112	Island			16:74120585-74121613	NA	TRUE	cg22794704	I	2	162273437	F	TBR1	NM_006593	1stExon	chr2:162273294-162273725	Island			2:161981398-161982244	NA	TRUE
cg14410476	II	2	95693023	F	MAL;MAL;MAL;MAL	NM_022440;NM_022438;NM_022439;NM_002371	Body;Body;Body;Body	chr2:95690857-95692431	S_Shore			2:95055902-95056751	NA	TRUE	cg02059637	I	2	165478479	R	GRB14	NM_004490	TSS200	chr2:165477562-165478342	S_Shore				NA	TRUE
cg02656354	II	2	95991203	R	KCNIP3	NM_013434	Body		Open sea				NA	NA	cg16305248	II	2	165601728	R	COBLL1;COBLL1;COBLL1;COBLL1	NM_014900;NM_001278461;NM_001278458;NM_001278460	Body;Body;Body;Body		Open sea				NA	NA
cg11958221	II	2	96308242	R				chr2:96306844-96307114	S_Shore				NA	TRUE	cg21892407	II	2	166006239	R	SCN3A;SCN3A;SCN3A	NM_001081677;NM_001081676;NM_006922	Body;Body;Body		Open sea				NA	NA
cg13616204	II	2	96769647	R					Open sea				NA	NA	cg24217704	I	2	166650930	F	GALNT3	NM_004482	TSS200	chr2:166649909-166650966	Island			2:166357946-166359546	NA	TRUE
cg13556639	II	2	97173735	F	NEURL3	NR_026875	Body	chr2:97173851-97174485	N_Shore			2:96537350-96538233	NA	TRUE	cg15800051	II	2	171325241	F	MYO3B;MYO3B;MYO3B;MYO3B;MYO3B	NR_045684;NR_045683;NR_045682;NM_138995;NM_001083615	Body;Body;Body;Body;Body		Open sea				NA	NA
cg03568859	II	2	97405048	F	LMAN2L;LMAN2L;LMAN2L;LMAN2L;LMAN2L;LMAN2L	NR_024519;NR_024518;NR_024521;NM_001142292;NM_030805;NR_024520	Body;Body;Body;Body;Body;Body	chr2:97405448-97405880	N_Shore				NA	TRUE	cg08977627	II	2	171439843	R	MYO3B;MYO3B	NM_001083615;NM_138995	Body;Body		Open sea				NA	TRUE
cg08313757	II	2	97428708	F	CNNM4	NM_020184	Body	chr2:97426800-97427208	S_Shore				NA	TRUE	cg09894503	II	2	171536301	R					Open sea				NA	NA
cg01628245	II	2	97464763	R	CNNM4	NM_020184	Body		Open sea				NA	TRUE	cg01042246	I	2	171572902	F	SP5	NM_001003845	Body	chr2:171569877-171573904	Island			2:171280043-171282448	NA	TRUE
cg22408503	II	2	98962444	F	CNGA3;CNGA3	NM_001298;NM_001079878	TSS200;TSS200	chr2:98962873-98964187	N_Shore				NA	TRUE	cg21829923	II	2	171573891	R	SP5	NM_001003845	Body	chr2:171569877-171573904	Island			2:171280043-171282448	NA	TRUE
cg14440787	II	2	99346818	F	MGAT4A	NM_012214	5'UTR	chr2:99346882-99348177	N_Shore			2:98713159-98714709	NA	TRUE	cg22061832	II	2	173293627	F	ITGA6;ITGA6	NM_001079818;NM_000210	Body;Body	chr2:173292099-173293183	S_Shore				NA	TRUE
cg21073520	I	19	19648991	R	CILP2	NM_153221	TSS200	chr19:19648134-19649390	Island			19:19509939-19510390	NA	TRUE	cg13586889	II	2	173293811	F	ITGA6;ITGA6	NM_000210;NM_001079818	Body;Body	chr2:173292099-173293183	S_Shore				NA	NA
cg11932249	II	X	71524953	R	CITED1;CITED1;CITED1;CITED1	NM_001144886;NM_004143;NM_001144885;NM_001144887	5'UTR;5'UTR;Body;5'UTR	chrX:71524832-71527299	Island			X:71441441-71441774	NA	TRUE	cg13553341	II	2	173729218	R	RAPGEF4;RAPGEF4;RAPGEF4;RAPGEF4	NM_001282900;NM_001282899;NM_007023;NM_001100397	5'UTR;5'UTR;Body;Body		Open sea				NA	NA
cg18965322	II	2	99735582	R	TSGA10;TSGA10	NM_182911;NM_025244	5'UTR;5'UTR		Open sea				NA	TRUE	cg15142841	II	2	174616264	R					Open sea				NA	TRUE
cg02347114	II	2	99871669	R	LYG2	NM_175735	TSS200		Open sea				TRUE	NA	cg22190361	II	2	174886880	R				chr2:174890243-174890814	N_Shelf				NA	TRUE
cg10441034	II	2	100158888	F					Open sea				NA	TRUE	cg01454638	II	2	175661561	R					Open sea				NA	TRUE
cg15960919	II	2	100194989	R	AFF3;AFF3	NM_001025108;NM_002285	Body;Body		Open sea				NA	NA	cg10393811	I	2	176983927	F	HOXD10	NM_002148	Body	chr2:176982107-176982402	S_Shore			2:176692059-176692260	NA	TRUE
cg11247803	II	2	100234550	R	AFF3;AFF3	NM_001025108;NM_002285	Body;Body		Open sea				NA	NA	cg01414185	I	2	177017449	F	HOXD4	NM_014621	Body	chr2:177017266-177017489	Island			2:176725370-176725963	NA	TRUE
cg14404887	II	2	100256608	F	AFF3;AFF3	NM_001025108;NM_002285	Body;Body		Open sea				NA	NA	cg12938020	II	2	177027075	F				chr2:177027617-177028014	N_Shore			2:176735140-176735772	NA	TRUE
cg25308175	II	2	100273504	R	AFF3;AFF3	NM_001025108;NM_002285	Body;Body		Open sea				NA	NA	cg05103483	II	2	177510485	F					Open sea				NA	TRUE
cg02379352	II	2	100289284	F	AFF3;AFF3	NM_001025108;NM_002285	Body;Body		Open sea				NA	NA	cg27072594	II	2	177628752	R					Open sea				NA	NA
cg00686453	II	2	100759810	R	AFF3	NM_002285	TSS1500		Open sea				NA	TRUE	cg16163168	II	2	178160898	F	LOC100130691	NR_026966	Body		Open sea				NA	TRUE
cg01974803	II	2	100853843	F	LINC01104	NR_103730	Body		Open sea				NA	NA	cg11352430	II	2	178556488	R	PDE11A;PDE11A;PDE11A;PDE11A	NM_001077358;NM_001077197;NM_016953;NM_001077196	Body;Body;Body;Body		Open sea				NA	TRUE
cg05692746	II	2	100937584	F	LONRF2	NM_198461	Body	chr2:100937779-100939059	N_Shore			2:100303937-100305595	NA	TRUE	cg26156484	II	2	178562808	F	PDE11A;PDE11A;PDE11A;PDE11A	NM_001077196;NM_001077358;NM_016953;NM_001077197	Body;Body;Body;Body		Open sea				NA	NA
cg16232183	II	13	96204854	R	CLDN10;CLDN10;CLDN10	NM_006984;NM_182848;NM_001160100	TSS200;Body;Body	chr13:96204691-96205496	Island			13:95002693-95003732	NA	TRUE	cg23741997	II	2	178591824	R	PDE11A;PDE11A;PDE11A;PDE11A	NM_001077196;NM_001077358;NM_016953;NM_001077197	Body;Body;Body;Body		Open sea				NA	NA
cg18845236	II	2	101009928	R	CHST10	NM_004854	Body		Open sea			2:100376209-100376525	NA	TRUE	cg25216443	II	2	178636194	R	PDE11A;PDE11A;PDE11A;PDE11A	NM_001077196;NM_001077358;NM_016953;NM_001077197	Body;Body;Body;Body		Open sea				NA	NA
cg18406852	I	2	101010769	R	CHST10	NM_004854	Body		Open sea		chr2:101010496-101010496		NA	TRUE	cg19648023	II	2	179275173	F	MIR548N	NR_031666	Body	chr2:179278327-179278669	N_Shelf				NA	TRUE
cg21336456	II	2	101014002	R	CHST10	NM_004854	Body		Open sea				NA	TRUE	cg17152205	II	2	180990647	F					Open sea				NA	NA
cg12002119	II	2	101014098	F	CHST10	NM_004854	Body		Open sea				NA	TRUE	cg19770253	II	2	182136439	F	LOC101927156	NR_130784	Body		Open sea				NA	NA
cg05141465	II	2	101015494	F	CHST10	NM_004854	Body		Open sea				NA	TRUE	cg07682059	II	2	182212736	F	LOC101927156	NR_130784	Body		Open sea				NA	NA
cg09911480	II	2	101035029	R	CHST10	NM_004854	TSS1500	chr2:101033606-101034296	S_Shore				NA	NA	cg24312159	II	2	182284340	F					Open sea		chr2:182284297-182284297		NA	NA
cg11503425	II	2	101925483	R	RNF149;MIR5696	NM_173647;NR_049881	TSS1500;TSS1500	chr2:101924364-101925357	S_Shore				NA	NA	cg22023051	II	2	182336033	R	ITGA4	NM_000885	Body		Open sea		chr2:182335506-182335506		NA	NA
cg05217094	II	2	103593042	R					Open sea				NA	NA	cg05918312	II	2	183370084	R	PDE1A;PDE1A	NM_005019;NM_001003683	Body;Body		Open sea				NA	TRUE
cg18904891	I	8	8559673	R	CLDN23;CLDN23	NM_194284;NM_194284	1stExon;5'UTR	chr8:8559131-8560867	Island	high-CpG:8596813-8597142		8:8596484-8598319	NA	TRUE	cg17337125	II	2	186603233	F	FSIP2;LOC101927196;LOC101927196;LOC101927196;LOC101927196	NM_173651;NR_110216;NR_110215;NR_110214;NR_110217	TSS200;Body;Body;Body;Body	chr2:186603392-186603910	N_Shore				NA	NA
cg12533863	II	2	105320213	F					Open sea				NA	NA	cg25620321	II	2	188481707	F					Open sea				NA	TRUE
cg08944893	II	2	105461870	R				chr2:105459127-105461770	S_Shore		chr2:105461382-105461382	2:104827244-104828372	NA	TRUE	cg18116607	II	2	188708376	F					Open sea				NA	NA
cg17143192	I	8	8559678	R	CLDN23;CLDN23	NM_194284;NM_194284	1stExon;5'UTR	chr8:8559131-8560867	Island	high-CpG:8596813-8597142		8:8596484-8598319	NA	TRUE	cg25414967	II	2	189494418	R					Open sea				NA	NA
cg20309794	I	7	73184656	R	CLDN3	NM_001306	TSS200	chr7:73183379-73185115	Island			7:72820924-72823026	NA	TRUE	cg20411036	II	2	189676438	R					Open sea				NA	NA
cg07152755	II	2	105474472	F				chr2:105468851-105473488	S_Shore			2:104840776-104840905	NA	TRUE	cg07875385	II	2	190044601	F	COL5A2;COL5A2	NM_000393;NM_000393	1stExon;5'UTR		Open sea				NA	TRUE
cg12234855	I	7	73184671	R	CLDN3	NM_001306	TSS200	chr7:73183379-73185115	Island			7:72820924-72823026	NA	TRUE	cg18763341	II	2	192516266	F					Open sea				NA	NA
cg22292326	II	2	106060764	F					Open sea				NA	NA	cg16928086	II	2	192572269	R	LOC105747689	NR_131917	Body		Open sea				NA	NA
cg06402135	II	2	106494706	R	NCK2;NCK2;NCK2	NM_001004722;NM_003581;NM_001004720	Body;Body;Body	chr2:106497787-106498577	N_Shelf				NA	NA	cg12108683	II	2	197675686	F	C2orf66	NM_213608	TSS1500		Open sea				NA	NA
cg00970558	II	19	7854469	R	CLEC4GP1	NR_002931	Body	chr19:7852932-7854557	Island			19:7758961-7760688	NA	TRUE	cg01116952	II	2	198112023	F	ANKRD44;ANKRD44	NM_001195144;NM_153697	Body;Body		Open sea				NA	NA
cg03662122	II	2	106682888	F	C2orf40	NM_032411	Body	chr2:106681982-106682403	S_Shore				NA	NA	cg13289809	II	2	198317568	F	COQ10B	NM_025147	TSS1500	chr2:198317967-198318631	N_Shore				NA	NA
cg24898004	II	2	107449422	R	ST6GAL2;ST6GAL2;ST6GAL2	NM_001142351;NM_032528;NM_001142352	Body;Body;Body		Open sea				NA	NA	cg15810023	II	2	198441491	F	RFTN2	NM_144629	Body		Open sea				NA	NA
cg05009934	I	6	123317411	R	CLVS2	NM_001010852	TSS200	chr6:123317164-123317753	Island			6:123358823-123359599	NA	TRUE	cg23047809	II	2	198491712	F	RFTN2	NM_144629	Body		Open sea				NA	NA
cg11196466	II	2	108761953	R					Open sea				NA	NA	cg02170986	II	2	198540734	R	RFTN2	NM_144629	TSS200		Open sea				NA	NA
cg06636195	I	2	109533679	R	EDAR	NM_022336	Body		Open sea				NA	TRUE	cg00540250	II	2	199653264	R					Open sea				NA	TRUE
cg10182317	I	6	123317487	F	CLVS2	NM_001010852	TSS200	chr6:123317164-123317753	Island			6:123358823-123359599	NA	TRUE	cg02329011	II	2	200330901	R	SATB2;SATB2	NM_001172517;NM_015265	TSS1500;5'UTR	chr2:200320502-200329681	S_Shore				NA	NA
cg16661755	I	6	123317640	R	CLVS2;CLVS2	NM_001010852;NM_001010852	1stExon;5'UTR	chr6:123317164-123317753	Island			6:123358823-123359599	NA	NA	cg25535666	II	2	201480219	R	AOX1	NM_001159	Body		Open sea				NA	NA
cg16719845	II	2	7005449	R	CMPK2	NM_207315	1stExon	chr2:7005163-7006340	Island			2:6922615-6923777	NA	TRUE	cg23366191	II	2	202050132	R	CASP10;CASP10;CASP10;CASP10;CASP10;CASP10;CASP10	NM_001306083;NM_032974;NM_001230;NM_032976;NM_032977;NM_001206542;NM_001206524	5'UTR;5'UTR;5'UTR;5'UTR;5'UTR;5'UTR;5'UTR		Open sea				NA	NA
cg22304555	II	2	110962034	F	NPHP1;NPHP1;NPHP1;NPHP1	NM_001128179;NM_207181;NM_000272;NM_001128178	Body;Body;Body;Body	chr2:110962400-110962631	N_Shore				NA	TRUE	cg16099404	II	2	202336282	R	STRADB	NM_018571	Body		Open sea				NA	TRUE
cg07690518	II	2	110978925	R	LINC00116	NR_027063	Body		Open sea		chr2:110978630-110978630		NA	NA	cg20924735	II	2	202565040	F	ALS2	NM_020919	3'UTR		Open sea				NA	TRUE
cg25494151	II	2	7006339	F	CMPK2	NM_207315	TSS1500	chr2:7005163-7006340	Island				NA	TRUE	cg17851604	II	2	202753217	R	CDK15	NM_139158	Body		Open sea				NA	TRUE
cg12149081	II	2	111790599	R	ACOXL	NM_001142807	Body		Open sea				NA	NA	cg18313020	II	2	202791699	F					Open sea				NA	NA
cg21261081	II	2	111966377	F					Open sea				NA	NA	cg21210220	II	2	202948038	R					Open sea				NA	TRUE
cg20888326	II	2	112645502	R				chr2:112641337-112641906	S_Shelf				NA	TRUE	cg04645399	II	2	202978823	F	KIAA2012	NM_001277372	Body		Open sea				NA	NA
cg05287402	II	2	112789644	F					Open sea		chr2:112789561-112789561		NA	NA	cg11667301	II	2	203141235	R	SNORD70;NOP58	NR_003058;NM_015934	Body;Body		Open sea				NA	TRUE
cg26841309	II	2	113669419	R	IL1F7;IL1F7;IL1F7;IL1F7	NM_014439;NM_173203;NM_173202;NM_173204	TSS1500;TSS1500;TSS1500;TSS1500		Open sea				NA	TRUE	cg16812757	II	2	203221012	F					Open sea				NA	NA
cg06330034	II	2	114327844	F					Open sea				NA	NA	cg05646467	II	2	203239707	F	BMPR2	NM_001204	TSS1500	chr2:203239865-203242418	N_Shore				NA	NA
cg13901510	II	2	114634658	R	LOC101060091	NR_110174	Body		Open sea				NA	NA	cg02183001	II	2	206551987	F	NRP2;NRP2;NRP2;NRP2;NRP2;NRP2	NM_201279;NM_018534;NM_201264;NM_201267;NM_003872;NM_201266	Body;Body;Body;Body;Body;Body	chr2:206549599-206551316	S_Shore				NA	TRUE
cg10717189	II	2	114735571	R				chr2:114736853-114737689	N_Shore				NA	TRUE	cg01631497	II	2	206563299	F	NRP2;NRP2;NRP2;NRP2;NRP2;NRP2	NM_201279;NM_018534;NM_201264;NM_201267;NM_003872;NM_201266	Body;Body;Body;Body;Body;Body		Open sea				NA	TRUE
cg20237815	II	2	115217655	F	DPP10	NM_020868	Body		Open sea				NA	NA	cg21035493	II	2	206573083	R	NRP2;NRP2;NRP2;NRP2;NRP2;NRP2	NM_201264;NM_201267;NM_018534;NM_201279;NM_201266;NM_003872	Body;Body;Body;Body;Body;Body		Open sea		chr2:206572878-206572878		NA	NA
cg09545293	I	7	155325960	F	CNPY1	NM_001103176	5'UTR	chr7:155325811-155326357	Island			7:155018501-155019145	NA	TRUE	cg24538292	II	2	206579059	R	NRP2;NRP2;NRP2;NRP2;NRP2;NRP2	NM_201279;NM_018534;NM_201264;NM_201267;NM_003872;NM_201266	Body;Body;Body;Body;Body;Body		Open sea		chr2:206579035-206579035		NA	TRUE
cg08056212	II	2	119055896	R					Open sea				NA	NA	cg10652367	II	2	206584053	R	NRP2;NRP2;NRP2;NRP2;NRP2;NRP2	NM_201264;NM_201267;NM_018534;NM_201279;NM_201266;NM_003872	Body;Body;Body;Body;Body;Body		Open sea				NA	NA
cg25267392	II	2	119066331	R					Open sea				NA	TRUE	cg14158558	II	2	206585563	F	NRP2;NRP2;NRP2;NRP2;NRP2;NRP2	NM_201279;NM_018534;NM_201264;NM_201267;NM_003872;NM_201266	Body;Body;Body;Body;Body;Body		Open sea				NA	TRUE
cg22662556	II	2	119129496	F					Open sea				NA	NA	cg01355046	II	2	206586414	F	NRP2;NRP2;NRP2;NRP2;NRP2;NRP2	NM_201264;NM_201267;NM_018534;NM_201279;NM_201266;NM_003872	Body;Body;Body;Body;Body;Body		Open sea				NA	NA
cg02327563	II	2	119597586	F				chr2:119599059-119599299	N_Shore				NA	TRUE	cg09739726	II	2	206587969	R	NRP2;NRP2;NRP2;NRP2;NRP2;NRP2	NM_201264;NM_201267;NM_018534;NM_201279;NM_201266;NM_003872	Body;Body;Body;Body;Body;Body		Open sea				NA	NA
cg04207385	II	6	88877064	F	CNR1;CNR1;CNR1;CNR1	NM_016083;NM_001160259;NM_001160258;NM_001160226	TSS1500;TSS1500;TSS1500;TSS1500	chr6:88875397-88877449	Island			6:88932117-88934247	NA	TRUE	cg27110090	II	2	206604784	R	NRP2;NRP2;NRP2;NRP2;NRP2;NRP2	NM_201264;NM_201267;NM_018534;NM_201279;NM_201266;NM_003872	Body;Body;Body;Body;Body;Body		Open sea				NA	NA
cg05507988	II	6	88877150	R	CNR1;CNR1;CNR1;CNR1	NM_001160259;NM_016083;NM_001160258;NM_001160226	TSS1500;TSS1500;TSS1500;TSS1500	chr6:88875397-88877449	Island			6:88932117-88934247	NA	NA	cg25223532	II	2	206606411	R	NRP2;NRP2;NRP2;NRP2;NRP2;NRP2	NM_201264;NM_201267;NM_018534;NM_201279;NM_201266;NM_003872	Body;Body;Body;Body;Body;Body		Open sea				NA	NA
cg07419575	II	2	119605959	F	EN1	NM_001426	TSS1500	chr2:119606038-119606313	N_Shore				NA	TRUE	cg05173722	II	2	206610316	F	NRP2;NRP2;NRP2;NRP2;NRP2	NM_201267;NM_018534;NM_201279;NM_201266;NM_003872	Body;Body;Body;Body;Body		Open sea				NA	NA
cg05731870	II	2	119611241	R				chr2:119611296-119611881	N_Shore			2:119327330-119328446	NA	TRUE	cg26408007	II	2	206616845	R	NRP2;NRP2;NRP2;NRP2;NRP2	NM_201267;NM_018534;NM_201279;NM_201266;NM_003872	Body;Body;Body;Body;Body		Open sea				NA	NA
cg14625113	I	12	41086680	R	CNTN1;CNTN1	NM_175038;NM_001843	5'UTR;5'UTR	chr12:41086522-41087102	Island			12:39372707-39373581	NA	TRUE	cg02438638	II	2	206627521	F	NRP2;NRP2;NRP2;NRP2;NRP2	NM_201267;NM_018534;NM_201279;NM_201266;NM_003872	Body;Body;Body;Body;Body		Open sea				NA	NA
cg16035520	II	11	98891820	F	CNTN5;CNTN5	NM_175566;NM_014361	TSS200;TSS200	chr11:98891543-98891821	Island				NA	TRUE	cg18724755	II	2	206628088	F	NRP2;NRP2;NRP2;NRP2;NRP2	NM_201267;NM_018534;NM_201279;NM_201266;NM_003872	Body;Body;Body;Body;Body		Open sea				NA	NA
cg16745952	I	11	98891665	F	CNTN5;CNTN5;CNTN5	NM_014361;NM_001243271;NM_001243270	TSS200;TSS200;TSS200	chr11:98891543-98891821	Island	high-CpG:98396789-98397012		11:98396421-98397022	NA	NA	cg04088940	I	2	206628454	F	NRP2;NRP2;NRP2;NRP2;NRP2	NM_201267;NM_018534;NM_201279;NM_201266;NM_003872	Body;Body;Body;Body;Body		Open sea				NA	NA
cg23998478	II	2	121269292	F					Open sea			2:120985755-120985861	NA	TRUE	cg21155300	II	2	206630228	F	NRP2;NRP2;NRP2;NRP2;NRP2	NM_201267;NM_018534;NM_201279;NM_201266;NM_003872	Body;Body;Body;Body;Body		Open sea				NA	NA
cg09477632	II	2	121516148	F					Open sea				NA	NA	cg04114380	II	2	206631309	R	NRP2;NRP2;NRP2;NRP2;NRP2	NM_201267;NM_018534;NM_201279;NM_201266;NM_003872	Body;Body;Body;Body;Body		Open sea				NA	NA
cg18885210	II	2	121516533	F					Open sea				NA	TRUE	cg25320169	II	2	206641630	F	NRP2;NRP2;NRP2;NRP2;NRP2	NM_201267;NM_201279;NM_018534;NM_003872;NM_201266	3'UTR;Body;3'UTR;Body;Body		Open sea				NA	TRUE
cg11949066	II	2	121847082	F					Open sea				NA	NA	cg02911957	II	2	206647218	F	NRP2;NRP2;NRP2	NM_201279;NM_003872;NM_201266	Body;Body;Body		Open sea				NA	TRUE
cg12366772	II	2	122041891	R	TFCP2L1	NM_014553	Body	chr2:122042066-122043093	N_Shore				NA	TRUE	cg26250831	II	2	206648967	F	NRP2;NRP2;NRP2	NM_201279;NM_201266;NM_003872	Body;Body;Body		Open sea				NA	NA
cg26036375	I	2	122660039	F					Open sea			2:122376495-122376594	NA	TRUE	cg14905665	II	2	206661494	F	NRP2;NRP2;NRP2	NM_201266;NM_201279;NM_003872	3'UTR;3'UTR;3'UTR		Open sea				NA	TRUE
cg04436782	II	2	125690302	F					Open sea				NA	NA	cg15900058	II	2	206666368	R					Open sea				NA	TRUE
cg24742744	I	2	127562039	F					Open sea			2:127278475-127278585	NA	TRUE	cg16353127	II	2	207125268	F	GPR1-AS	NR_104359	Body		Open sea				NA	NA
cg03087860	II	2	127698294	R					Open sea				NA	NA	cg19855215	II	2	209010986	F	CRYGB	NM_005210	TSS200		Open sea				NA	TRUE
cg08560184	II	2	127844711	R	BIN1;BIN1;BIN1;BIN1;BIN1;BIN1;BIN1;BIN1;BIN1;BIN1	NM_139351;NM_139350;NM_139349;NM_139348;NM_139347;NM_139346;NM_139345;NM_139344;NM_139343;NM_004305	Body;Body;Body;Body;Body;Body;Body;Body;Body;Body		Open sea		chr2:127844543-127844543		NA	NA	cg20018812	II	2	209010996	R	CRYGB	NM_005210	TSS200		Open sea				NA	TRUE
cg16051415	II	2	128146131	F				chr2:128145117-128145897	S_Shore				NA	NA	cg15550769	II	2	210288339	R	MAP2	NM_001039538	TSS1500	chr2:210288413-210288798	N_Shore				NA	NA
cg00632762	II	2	128338157	R	MYO7B	NM_001080527	Body		Open sea				NA	NA	cg01488084	II	2	210444228	R	MAP2;MAP2;MAP2;MAP2	NM_002374;NM_031847;NM_031845;NM_001039538	TSS200;TSS200;TSS200;5'UTR		Open sea	low-CpG:210152427-210152614		2:210152446-210152541	NA	NA
cg20449809	II	2	128349165	F	MYO7B	NM_001080527	Body	chr2:128350285-128350640	N_Shore				NA	NA	cg00135874	II	2	210493473	R	MAP2;MAP2;MAP2;MAP2	NM_031847;NM_002374;NM_031845;NM_001039538	5'UTR;5'UTR;5'UTR;5'UTR		Open sea				NA	TRUE
cg22732770	II	2	129494095	F				chr2:129494359-129495074	N_Shore				NA	TRUE	cg19408495	II	2	210560822	F	MAP2;MAP2;MAP2;MAP2	NM_002374;NM_001039538;NM_031847;NM_031845	Body;Body;Body;Body		Open sea				NA	NA
cg16521917	I	7	145813946	R	CNTNAP2;CNTNAP2	NM_014141;NM_014141	1stExon;5'UTR	chr7:145813030-145814084	Island			7:145443721-145445119	NA	TRUE	cg18978003	II	2	210561031	F	MAP2;MAP2;MAP2;MAP2	NM_002374;NM_001039538;NM_031847;NM_031845	Body;Body;Body;Body		Open sea				NA	NA
cg24826527	II	7	51384089	F	COBL	NM_015198	Body	chr7:51383311-51384938	Island			7:51350814-51352736	NA	TRUE	cg09399439	II	2	216593517	R					Open sea				NA	TRUE
cg15506477	II	2	133426129	F	LYPD1;LYPD1	NM_001077427;NM_144586	5'UTR;Body	chr2:133426652-133428870	N_Shore			2:133142573-133142889	NA	TRUE	cg26426375	II	2	216744305	R					Open sea				NA	NA
cg25977313	II	2	134844510	R					Open sea				NA	TRUE	cg10139191	II	2	216847583	R	MREG	NM_018000	Body		Open sea				NA	NA
cg22494642	II	2	134845389	F					Open sea				NA	NA	cg02632441	II	2	218711232	F	TNS1;TNS1;TNS1	NM_001308023;NM_001308022;NM_022648	Body;Body;Body		Open sea		chr2:218711012-218711012		NA	NA
cg01513516	II	2	135473735	R	TMEM163	NM_030923	Body	chr2:135475698-135476993	N_Shore				NA	TRUE	cg15908708	II	2	219030830	R	CXCR1	NM_000634	5'UTR		Open sea				NA	TRUE
cg10128164	II	14	31344535	R	COCH;COCH	NM_001135058;NM_004086	Body;Body	chr14:31343355-31344757	Island			14:30412895-30414631	TRUE	TRUE	cg12854911	II	2	219222375	F	CATIP;CATIP-AS2	NM_198559;NR_125777	Body;Body		Open sea				NA	NA
cg14906206	II	2	135625209	R	ACMSD	NM_138326	Body		Open sea				NA	TRUE	cg02573193	II	2	219574506	R	TTLL4	NM_014640	TSS1500	chr2:219575448-219576080	N_Shore				NA	NA
cg03249525	II	2	136447520	R	R3HDM1;R3HDM1;R3HDM1;R3HDM1	NM_001282800;NM_015361;NM_001282799;NM_001282798	Body;Body;Body;Body		Open sea				NA	NA	cg08111152	II	2	219646331	R	CYP27A1	NM_000784	TSS200	chr2:219646432-219647181	N_Shore				NA	NA
cg25750625	II	2	136651489	F					Open sea				NA	NA	cg13903421	II	2	219738714	R	WNT6	NM_006522	3'UTR	chr2:219738081-219738788	Island			2:219446326-219447007	NA	TRUE
cg21593373	II	2	136769748	F					Open sea				NA	NA	cg08957652	I	2	219925251	R	IHH	NM_002181	TSS200	chr2:219924819-219926130	Island			2:219631926-219634374	NA	TRUE
cg14085593	II	2	136792529	R					Open sea				NA	NA	cg13622261	II	2	220223201	R				chr2:220222902-220223854	Island			2:219931157-219932055	NA	TRUE
cg01641509	II	2	136844587	F					Open sea				NA	TRUE	cg05707506	II	2	220346095	R	SPEG	NM_005876	Body	chr2:220348955-220349784	N_Shelf				NA	TRUE
cg10207662	II	2	136845114	F					Open sea			2:136561484-136561613	NA	TRUE	cg04576568	I	2	220377822	R	ACCN4;ACCN4	NM_182847;NM_018674	TSS1500;TSS1500	chr2:220377743-220377946	Island				NA	TRUE
cg05714111	II	2	137013810	R					Open sea		chr2:137013125-137013125		NA	NA	cg21767952	II	2	220379260	R	ACCN4;ACCN4	NM_018674;NM_182847	1stExon;1stExon	chr2:220377743-220377946	S_Shore			2:220087302-220087540	NA	TRUE
cg19173056	II	2	137068818	F					Open sea				NA	NA	cg13867747	II	2	220421764	F	OBSL1;OBSL1	NM_015311;NM_001173431	Body;Body	chr2:220420729-220420994	S_Shore				NA	NA
cg05615552	I	6	33160952	R	COL11A2;COL11A2;COL11A2;COL11A2	NM_080679;NM_001163771;NM_080681;NM_080680	TSS1500;TSS1500;TSS1500;TSS1500	chr6:33160945-33161337	Island			6:33268582-33269312	NA	TRUE	cg22230468	II	2	220834350	F					Open sea				NA	NA
cg08222788	II	2	137754925	F	THSD7B	NM_001080427	Body		Open sea				NA	NA	cg05318546	II	2	221864241	R					Open sea				NA	TRUE
cg05853130	II	2	138019701	F	THSD7B	NM_001080427	Body		Open sea				NA	TRUE	cg17429139	II	2	223916148	F	KCNE4	NM_080671	TSS1500	chr2:223917576-223918037	N_Shore				NA	NA
cg04908782	II	2	139244473	R					Open sea				NA	NA	cg26624703	II	2	223916594	R	KCNE4	NM_080671	TSS200	chr2:223917576-223918037	N_Shore			2:223624836-223625165	NA	NA
cg13521153	II	2	139674807	R					Open sea				NA	NA	cg17960980	II	2	224128063	R					Open sea				NA	NA
cg06690058	II	2	140785068	R					Open sea				NA	NA	cg11512124	II	2	224390079	R					Open sea				NA	NA
cg16833711	II	2	140890577	F					Open sea				NA	NA	cg18241044	II	2	224832989	F					Open sea				NA	NA
cg03184584	II	2	143792380	F	KYNU;KYNU	NM_001199241;NM_003937	Body;Body		Open sea				NA	NA	cg00961024	II	2	225061695	R					Open sea				NA	NA
cg09667303	I	2	144695257	F				chr2:144694666-144695180	S_Shore			2:144410706-144411762	NA	TRUE	cg12295374	II	2	225272309	R					Open sea				NA	NA
cg14691499	II	2	144772786	R	GTDC1;GTDC1;GTDC1	NM_001006636;NM_001164629;NM_024659	Body;Body;Body		Open sea				NA	TRUE	cg10900636	II	2	225684245	R	DOCK10;DOCK10;DOCK10;DOCK10	NM_001290263;NM_014689;NM_001290263;NM_014689	ExonBnd;ExonBnd;Body;Body		Open sea				NA	NA
cg19426266	II	2	145236966	R	ZEB2;ZEB2	NM_014795;NM_001171653	Body;Body		Open sea				NA	TRUE	cg00947576	II	2	225747276	F	DOCK10;DOCK10	NM_001290263;NM_014689	Body;Body		Open sea				NA	NA
cg01497214	II	2	145277032	F	ZEB2-AS1;ZEB2;ZEB2;ZEB2	NR_040248;NR_033258;NM_001171653;NM_014795	TSS200;Body;5'UTR;5'UTR	chr2:145273456-145275378	S_Shore				NA	NA	cg14509966	II	2	225766314	F	DOCK10;DOCK10	NM_001290263;NM_014689	Body;Body		Open sea				NA	NA
cg19462461	II	2	147776233	R					Open sea				NA	TRUE	cg17614903	II	2	225833963	R	DOCK10	NM_014689	Body		Open sea				NA	NA
cg24828316	II	2	148109723	F					Open sea				NA	TRUE	cg01381568	II	2	226480172	F	NYAP2	NM_020864	Body		Open sea				NA	NA
cg18446809	II	2	148472435	R					Open sea				NA	NA	cg10492453	II	2	226481604	R	NYAP2	NM_020864	Body		Open sea				NA	NA
cg26814965	II	2	148551259	R					Open sea				NA	NA	cg15522341	II	2	226813845	F					Open sea				NA	NA
cg24027965	II	2	149894786	F	LYPD6B	NM_177964	TSS200	chr2:149895022-149895808	N_Shore				NA	TRUE	cg07440466	II	2	227605003	R	IRS1	NM_005544	3'UTR		Open sea				NA	NA
cg13823511	II	2	150920147	F					Open sea				NA	TRUE	cg15397200	II	2	228664040	F					Open sea				NA	NA
cg25071184	II	2	152417018	R	NEB;NEB;NEB;NEB	NM_004543;NM_001164507;NM_001271208;NM_001164508	Body;Body;Body;Body		Open sea				NA	NA	cg08172212	II	2	228970046	F	SPHKAP;SPHKAP	NM_001142644;NM_030623	Body;Body		Open sea				NA	NA
cg03563100	II	2	152954239	F	CACNB4;CACNB4;CACNB4	NM_000726;NM_001145798;NM_001005746	Body;Body;Body	chr2:152954633-152955784	N_Shore			2:152662401-152662506	NA	TRUE	cg12001304	II	2	229045020	F	SPHKAP;SPHKAP	NM_001142644;NM_030623	Body;Body	chr2:229045957-229046553	N_Shore		chr2:229044915-229044915	2:228753097-228753711	NA	TRUE
cg12573935	II	2	152956094	F	CACNB4;CACNB4;CACNB4	NM_001005746;NM_001145798;NM_000726	TSS1500;TSS1500;TSS1500	chr2:152954633-152955784	S_Shore			2:152662819-152664382	NA	TRUE	cg02542817	II	2	229291442	F					Open sea				NA	TRUE
cg24608236	II	2	152956745	R	CACNB4;CACNB4	NM_001145798;NM_000726	TSS1500;TSS1500	chr2:152954633-152955784	S_Shore				NA	NA	cg11763760	II	2	231809514	F					Open sea				NA	NA
cg12395158	II	2	153572829	R	PRPF40A	NM_017892	Body	chr2:153573743-153575553	N_Shore				NA	NA	cg14659771	I	2	231917362	F				chr2:231917291-231917866	Island			2:231625606-231626175	NA	TRUE
cg15400238	I	2	154335640	F	RPRM	NM_019845	TSS1500	chr2:154334449-154335458	S_Shore			2:154042488-154043953	NA	TRUE	cg02094889	II	2	232456125	F	C2orf57	NM_152614	TSS1500		Open sea				NA	NA
cg09708959	I	6	33161107	F	COL11A2;COL11A2;COL11A2;COL11A2	NM_080679;NM_001163771;NM_080681;NM_080680	TSS1500;TSS1500;TSS1500;TSS1500	chr6:33160945-33161337	Island			6:33268582-33269312	NA	TRUE	cg00816240	II	2	232477075	R				chr2:232478359-232479925	N_Shore				NA	TRUE
cg22190028	I	6	33161148	R	COL11A2;COL11A2;COL11A2;COL11A2	NM_080679;NM_001163771;NM_080681;NM_080680	TSS1500;TSS1500;TSS1500;TSS1500	chr6:33160945-33161337	Island			6:33268582-33269312	NA	TRUE	cg11447551	II	2	232552014	F					Open sea		chr2:232551717-232551717		NA	TRUE
cg09085888	I	2	155446887	R					Open sea				NA	NA	cg20371266	I	2	233390781	F	CHRND	NM_000751	TSS200	chr2:233386614-233389161	S_Shore				NA	TRUE
cg00559120	I	9	101706037	R	COL15A1;COL15A1	NM_001855;NM_001855	5'UTR;1stExon	chr9:101705907-101706682	Island	high-CpG:100745313-100746077		9:100745777-100746864	NA	NA	cg03852847	II	2	233439513	F					Open sea				NA	TRUE
cg15844419	II	21	46850665	R	COL18A1	NM_130445	Body	chr21:46850573-46850841	Island			21:45674926-45675474	NA	TRUE	cg00682037	II	2	233526938	R	EFHD1;EFHD1;EFHD1	NM_001243252;NM_001308395;NM_025202	Body;5'UTR;Body		Open sea				NA	NA
cg11856078	I	2	157178165	R				chr2:157176251-157177346	S_Shore			2:156886374-156886545	NA	TRUE	cg16054859	II	2	233891514	F					Open sea				NA	NA
cg00451491	II	2	157528744	F					Open sea				NA	TRUE	cg05295635	II	2	233966797	F	INPP5D;INPP5D	NM_005541;NM_001017915	Body;Body		Open sea				NA	NA
cg01593886	II	17	48278778	R	COL1A1	NM_000088	1stExon	chr17:48276877-48279008	Island			17:45631877-45633998	TRUE	TRUE	cg11056815	II	2	234134259	R					Open sea				NA	NA
cg05010623	II	2	158485762	R	ACVR1C;ACVR1C;ACVR1C	NM_001111032;NM_145259;NM_001111033	TSS1500;TSS1500;TSS1500	chr2:158484858-158485695	S_Shore			2:158192929-158194025	TRUE	TRUE	cg18313132	II	2	234526077	F	UGT1A8	NM_019076	TSS1500		Open sea				NA	TRUE
cg08651064	II	2	158485778	F	ACVR1C;ACVR1C;ACVR1C	NM_001111032;NM_145259;NM_001111033	TSS1500;TSS1500;TSS1500	chr2:158484858-158485695	S_Shore			2:158192929-158194025	NA	TRUE	cg01291468	II	2	234589374	F	UGT1A10;UGT1A7;UGT1A9;UGT1A8	NM_019075;NM_019077;NM_021027;NM_019076	Body;TSS1500;Body;Body		Open sea				NA	TRUE
cg18539467	II	2	158769121	R					Open sea				NA	NA	cg10432859	II	2	234590590	R	UGT1A10;UGT1A7;UGT1A9;UGT1A8	NM_019075;NM_019077;NM_021027;NM_019076	Body;1stExon;Body;Body		Open sea				TRUE	TRUE
cg24362824	II	2	158882454	R	UPP2	NM_001135098	Body		Open sea				NA	TRUE	cg11272349	II	2	234637253	F	UGT1A10;UGT1A6;UGT1A8;UGT1A4;UGT1A6;UGT1A9;UGT1A7;UGT1A5;UGT1A3	NM_019075;NM_205862;NM_019076;NM_007120;NM_001072;NM_021027;NM_019077;NM_019078;NM_019093	Body;Body;Body;Body;Body;Body;Body;Body;TSS1500		Open sea				NA	TRUE
cg06373687	II	2	158903881	F	UPP2	NM_001135098	Body		Open sea				NA	NA	cg11946339	II	2	234686157	F	MROH2A	NM_001287395	5'UTR		Open sea				NA	NA
cg06160395	II	2	158951468	F	UPP2	NM_001135098	Body		Open sea				NA	NA	cg13311390	II	2	234729386	R	MROH2A	NM_001287395	Body		Open sea				NA	NA
cg26842400	II	2	159238470	F	CCDC148;CCDC148;CCDC148	NM_138803;NM_001301685;NM_001301684	Body;Body;5'UTR		Open sea				NA	NA	cg09309282	II	2	236523347	F	AGAP1;AGAP1;AGAP1	NM_001244888;NM_001037131;NM_014914	Body;Body;Body		Open sea				NA	NA
cg26185411	II	2	159596049	F					Open sea				NA	NA	cg07546943	II	2	236523362	F	AGAP1;AGAP1	NM_014914;NM_001037131	Body;Body		Open sea				NA	TRUE
cg18390610	I	17	48278927	F	COL1A1;COL1A1	NM_000088;NM_000088	1stExon;5'UTR	chr17:48276877-48279008	Island			17:45631877-45633998	NA	TRUE	cg16527734	II	2	236809514	F	AGAP1;AGAP1	NM_001037131;NM_014914	Body;Body		Open sea				NA	NA
cg19052064	I	17	48278952	F	COL1A1;COL1A1	NM_000088;NM_000088	1stExon;5'UTR	chr17:48276877-48279008	Island			17:45631877-45633998	NA	TRUE	cg19324714	I	2	237145437	R	ASB18	NM_212556	Body	chr2:237145613-237146576	N_Shore			2:236809778-236810519	NA	TRUE
cg06747888	II	2	162271859	F	TBR1	NM_006593	TSS1500	chr2:162273294-162273725	N_Shore			2:161979997-161980122	TRUE	TRUE	cg04619759	II	2	237195892	R					Open sea				NA	NA
cg06148480	II	2	162274799	F	TBR1	NM_006593	Body	chr2:162275161-162275596	N_Shore				NA	TRUE	cg11045267	II	2	237555167	F					Open sea				NA	NA
cg02864225	II	2	162275925	R	TBR1	NM_006593	Body	chr2:162275161-162275596	S_Shore				NA	NA	cg20386303	II	2	238350541	F					Open sea				NA	TRUE
cg12757011	II	2	162281111	R	TBR1	NM_006593	3'UTR	chr2:162279835-162280709	S_Shore			2:161989273-161989369	NA	TRUE	cg25569341	II	2	240201981	F	HDAC4	NM_006037	Body		Open sea		chr2:240201720-240201720		NA	NA
cg00303183	II	2	162283559	F				chr2:162283581-162284677	N_Shore			2:161991791-161992140	NA	TRUE	cg16144258	II	2	240638465	R					Open sea				NA	NA
cg26678325	II	2	162482083	R	SLC4A10;SLC4A10;SLC4A10	NM_001178016;NM_022058;NM_001178015	5'UTR;Body;Body		Open sea				NA	NA	cg02884944	II	2	240679706	R					Open sea			2:240344340-240344746	NA	TRUE
cg07348311	II	2	163174896	R	IFIH1;IFIH1	NM_022168;NM_022168	5'UTR;1stExon		Open sea			2:162883016-162883602	TRUE	TRUE	cg20963059	II	2	241118175	R					Open sea				NA	NA
cg09755666	II	2	163175400	F	IFIH1	NM_022168	TSS1500		Open sea				NA	TRUE	cg04903544	II	2	241835798	R	C2orf54	NM_001085437	TSS1500		Open sea				NA	NA
cg14781189	I	2	163695111	F	KCNH7;KCNH7;KCNH7;KCNH7	NM_173162;NM_033272;NM_033272;NM_173162	1stExon;5'UTR;1stExon;5'UTR		Open sea			2:163403073-163404043	NA	TRUE	cg22119921	II	2	242449049	F	STK25;STK25;STK25;STK25;STK25;STK25;STK25;STK25;STK25	NM_001271978;NM_001271980;NM_001271979;NM_001271977;NM_001282306;NM_006374;NM_001282308;NM_001282307;NM_001282305	TSS1500;TSS1500;TSS1500;TSS1500;TSS1500;TSS1500;TSS1500;TSS1500;TSS200	chr2:242447017-242448558	S_Shore				NA	NA
cg23437733	I	5	178017571	F	COL23A1	NM_173465	TSS200	chr5:178016558-178017670	Island			5:177948865-177950318	NA	TRUE	cg18019929	II	2	242680597	F	D2HGDH;D2HGDH;D2HGDH	NM_001287249;NR_109778;NM_152783	5'UTR;Body;Body		Open sea				NA	NA
cg04622601	II	1	86621584	R	COL24A1	NM_152890	Body	chr1:86621278-86622871	Island			1:86393162-86394702	NA	TRUE	cg03775350	II	2	242735514	F	GAL3ST2	NM_022134	Body		Open sea			2:242383756-242384255	NA	TRUE
cg12753297	II	2	165812244	R	SLC38A11;SLC38A11	NM_001199148;NM_173512	TSS1500;TSS1500		Open sea				NA	NA	cg07281781	II	2	242794854	R	PDCD1	NM_005018	Body	chr2:242794853-242795083	Island				NA	TRUE
cg02054535	II	2	166418251	F					Open sea				NA	TRUE	cg23217153	I	2	242808611	R				chr2:242808405-242808618	Island			2:242457119-242457776	NA	TRUE
cg12329789	II	2	168546205	F					Open sea				NA	NA	cg24231380	I	2	242813914	R	C2orf85	NM_173821	Body	chr2:242815056-242815599	N_Shore			2:242462172-242463058	NA	TRUE
cg11968742	II	2	169050271	F	STK39	NM_013233	Body		Open sea				NA	NA	cg01286624	II	2	242874617	R				chr2:242874772-242874988	N_Shore				NA	TRUE
cg09666223	II	2	169135429	R					Open sea				NA	NA	cg25471071	II	3	1423210	F	CNTN6	NM_014461	Body		Open sea				NA	TRUE
cg15979072	II	9	116916933	R	COL27A1	NM_032888	TSS1500	chr9:116916275-116917022	Island			9:115956097-115957276	NA	NA	cg04427437	II	3	3081722	R	CNTN4;CNTN4;CNTN4;CNTN4	NM_175613;NM_175612;NM_175612;NM_175607	Body;1stExon;5'UTR;Body		Open sea				NA	TRUE
cg06776107	II	2	170589819	R	KLHL23;PHOSPHO2-KLHL23	NM_144711;NM_001199290	TSS1500;5'UTR	chr2:170590189-170590899	N_Shore				NA	NA	cg18509272	II	3	3143430	R	IL5RA;IL5RA;IL5RA;IL5RA;IL5RA;IL5RA;IL5RA	NM_175726;NM_000564;NM_001243099;NM_175725;NM_175728;NM_175727;NM_175724	Body;Body;Body;Body;Body;Body;Body		Open sea				NA	NA
cg02928644	I	2	170646566	R					Open sea				NA	TRUE	cg10990081	II	3	3168142	F	TRNT1	NM_182916	TSS1500	chr3:3168324-3169231	N_Shore				NA	TRUE
cg18362495	II	21	47401153	F	COL6A1	NM_001848	TSS1500	chr21:47401108-47401436	Island				NA	TRUE	cg19551922	II	3	4452028	R	SUMF1;SUMF1;SUMF1	NM_182760;NM_001164675;NM_001164674	Body;Body;Body		Open sea				NA	NA
cg04299003	II	2	173319943	F	ITGA6;ITGA6	NM_000210;NM_001079818	Body;Body		Open sea				NA	NA	cg22479077	II	3	5133902	F				chr3:5137548-5137977	N_Shelf				NA	NA
cg06262280	II	2	173330296	R	ITGA6;ITGA6	NM_001079818;NM_000210	Body;Body		Open sea			2:173038530-173038671	NA	TRUE	cg10149487	II	3	8320311	F	LMCD1-AS1	NR_033378	Body		Open sea				NA	NA
cg26284917	II	2	173419187	F	PDK1	NR_103731	TSS1500	chr2:173420200-173421443	N_Shore				NA	NA	cg16784366	II	3	8561593	R	LMCD1	NM_014583	Body		Open sea				NA	TRUE
cg16579969	II	6	70992823	F	COL9A1;COL9A1;COL9A1	NM_078485;NM_078485;NM_001851	1stExon;5'UTR;Body	chr6:70992040-70992912	Island			6:71048762-71049633	NA	NA	cg23173125	II	3	8636104	R					Open sea				NA	NA
cg14836450	II	2	173601103	F	RAPGEF4;LOC91149	NM_007023;NR_026995	Body;TSS200	chr2:173600281-173600970	S_Shore			2:173308528-173309544	NA	TRUE	cg24850121	II	3	9177754	F	SRGAP3;SRGAP3	NM_001033117;NM_014850	Body;Body	chr3:9177691-9178189	Island			3:9152707-9153250	NA	TRUE
cg25074751	I	2	173601133	R	RAPGEF4;LOC91149	NM_007023;NR_026995	Body;TSS200	chr2:173600281-173600970	S_Shore			2:173308528-173309544	NA	TRUE	cg04421915	II	3	9234050	R	SRGAP3;SRGAP3	NM_001033117;NM_014850	Body;Body		Open sea				NA	TRUE
cg10076031	I	2	173601150	R	RAPGEF4;LOC91149	NM_007023;NR_026995	Body;TSS1500	chr2:173600281-173600970	S_Shore			2:173308528-173309544	NA	TRUE	cg16205674	II	3	10068804	R	CIDECP;FANCD2;FANCD2	NR_002786;NM_001018115;NM_033084	TSS1500;5'UTR;5'UTR	chr3:10067898-10068265	S_Shore				NA	NA
cg08667782	II	2	174212418	R					Open sea				NA	NA	cg18889607	II	3	10363839	R	SEC13;SEC13;SEC13;SEC13;SEC13	NM_001136232;NM_001278946;NM_030673;NM_183352;NM_001136026	TSS1500;TSS1500;TSS1500;TSS1500;TSS1500	chr3:10362506-10362941	S_Shore				NA	NA
cg10134924	II	2	174296900	F					Open sea				NA	NA	cg17938411	II	3	10709832	F					Open sea				NA	NA
cg05579575	II	2	174580528	R					Open sea				NA	NA	cg18114663	II	3	10814691	R					Open sea				NA	NA
cg00835279	II	2	3642710	R	COLEC11;COLEC11;COLEC11;COLEC11	NM_024027;NM_024027;NM_199235;NM_199235	1stExon;5'UTR;1stExon;5'UTR	chr2:3642547-3642751	Island			2:3620379-3620743	NA	TRUE	cg24042313	II	3	11079491	R	SLC6A1	NM_003042	3'UTR		Open sea			3:11054241-11054492	NA	TRUE
cg01147810	II	2	175197693	R				chr2:175199463-175202639	N_Shore			2:174905640-174905950	NA	TRUE	cg24705426	II	3	11550659	F	ATG7;ATG7;ATG7	NM_001136031;NM_001144912;NM_006395	Body;Body;Body		Open sea				NA	TRUE
cg17153568	II	2	175199315	F	SP9	NM_001145250	TSS1500	chr2:175199463-175202639	N_Shore			2:174907480-174907631	NA	TRUE	cg16367489	II	3	12207634	R	SYN2;SYN2	NM_003178;NM_133625	Body;Body		Open sea				NA	NA
cg02924459	II	4	818664	R	CPLX1	NM_006651	5'UTR	chr4:818646-820970	Island				NA	NA	cg04873861	II	3	12525454	F	TSEN2;TSEN2;TSEN2;TSEN2;TSEN2	NM_001145393;NM_001145392;NM_001145394;NM_025265;NM_001145395	TSS1500;TSS1500;TSS1500;TSS1500;TSS1500	chr3:12525749-12526346	N_Shore				NA	TRUE
cg05911659	I	5	175223626	R	CPLX2;CPLX2	NM_006650;NM_006650	1stExon;5'UTR	chr5:175223609-175224679	Island	high-CpG:175156125-175156355		5:175156227-175157512	NA	NA	cg21804802	II	3	12811354	R	TMEM40	NM_001284406	TSS1500		Open sea				NA	NA
cg19538614	I	19	50194205	R	CPT1C;C19orf76;CPT1C	NM_152359;NM_001101340;NM_001136052	TSS1500;3'UTR;TSS200	chr19:50193020-50194798	Island			19:54884382-54886673	NA	TRUE	cg03843724	II	3	13038019	R	IQSEC1	NM_001134382	Body	chr3:13034850-13036687	S_Shore				NA	NA
cg21604803	II	19	50194662	R	CPT1C;CPT1C	NM_001136052;NM_152359	5'UTR;5'UTR	chr19:50193020-50194798	Island	high-CpG:54886160-54886687		19:54884382-54886673	TRUE	TRUE	cg18644782	II	3	13045896	R	IQSEC1	NM_001134382	Body		Open sea				NA	TRUE
cg16248376	II	2	175472517	F	WIPF1;WIPF1	NM_003387;NM_001077269	5'UTR;5'UTR		Open sea				NA	NA	cg16864418	II	3	13282940	R					Open sea				NA	NA
cg09797698	II	2	175625947	R	CHRNA1;CHRNA1	NM_000079;NM_001039523	Body;Body		Open sea				NA	NA	cg16511230	II	3	13307897	F					Open sea				NA	NA
cg03080879	II	2	175743413	R	CHN1;CHN1;CHN1	NR_038133;NM_001822;NM_001025201	Body;Body;Body		Open sea				NA	NA	cg01409735	II	3	13521176	F	HDAC11;HDAC11	NM_001136041;NM_024827	TSS1500;TSS1500	chr3:13520912-13521319	Island			3:13495937-13497262	NA	TRUE
cg20451589	II	2	176046701	F	ATP5G3;ATP5G3;ATP5G3	NM_001002258;NM_001689;NM_001190329	TSS1500;TSS1500;TSS1500	chr2:176045969-176046504	S_Shore				NA	NA	cg17579986	II	3	13736116	F	LINC00620	NR_027103	Body		Open sea				NA	NA
cg19837786	II	2	176140378	F					Open sea				NA	NA	cg09130446	II	3	13922921	R	WNT7A	NM_004625	TSS1500	chr3:13919939-13922335	S_Shore				NA	NA
cg00703512	II	2	176867619	R	KIAA1715;KIAA1715;KIAA1715;KIAA1715;KIAA1715;KIAA1715	NM_030650;NM_001305011;NM_001305009;NM_001305008;NM_001305010;NR_130941	TSS1500;TSS1500;TSS1500;TSS1500;TSS1500;TSS200	chr2:176866693-176867188	S_Shore			2:176575531-176575869	NA	NA	cg04472227	II	3	13932454	F					Open sea		chr3:13932354-13932354		NA	NA
cg08949655	II	2	176940301	R				chr2:176944087-176948446	N_Shelf			2:176648537-176648588	NA	TRUE	cg03195643	II	3	13938504	R				chr3:13936521-13936866	S_Shore				NA	TRUE
cg07011913	II	2	177014626	R	HOXD4;MIR10B	NM_014621;NR_029609	TSS1500;TSS1500	chr2:177014948-177015214	N_Shore			2:176722692-176722932	NA	TRUE	cg14375111	II	3	14165186	F	TMEM43;CHCHD4;CHCHD4	NM_024334;NM_001098502;NM_144636	TSS1500;Body;5'UTR	chr3:14165717-14166999	N_Shore				TRUE	TRUE
cg25232942	II	19	50194519	R	CPT1C;CPT1C;CPT1C;CPT1C	NM_152359;NM_001136052;NM_001136052;NM_152359	1stExon;1stExon;5'UTR;5'UTR	chr19:50193020-50194798	Island	high-CpG:54886160-54886687		19:54884382-54886673	NA	TRUE	cg18696115	II	3	14263394	R					Open sea				NA	NA
cg26654148	II	2	177016978	R	HOXD4	NM_014621	Body	chr2:177016416-177016632	S_Shore			2:176724663-176725225	NA	NA	cg12955623	II	3	14265164	F					Open sea				NA	NA
cg23676302	II	2	177025859	R				chr2:177027617-177028014	N_Shore				NA	TRUE	cg02056794	II	3	14345836	R					Open sea				NA	TRUE
cg03408135	II	1	207842833	R	CR1L	NM_175710	Body	chr1:207842805-207843259	Island			1:205909376-205909873	NA	TRUE	cg08104207	II	3	14349059	F					Open sea				NA	NA
cg11418595	II	2	177052486	F	HOXD1	NM_024501	TSS1500	chr2:177052957-177054350	N_Shore				NA	TRUE	cg13791558	II	3	14371041	R					Open sea				NA	NA
cg09761352	I	19	6464275	R	CRB3;CRB3;CRB3;CRB3	NM_139161;NM_139161;NM_174881;NM_174881	5'UTR;1stExon;1stExon;5'UTR	chr19:6463991-6464780	Island			19:6415009-6415745	NA	TRUE	cg13969601	II	3	14536070	R	GRIP2	NM_001080423	Body		Open sea				NA	NA
cg00300808	II	2	177353798	F				chr2:177355071-177355525	N_Shore				NA	TRUE	cg22438338	II	3	14634313	R					Open sea				NA	NA
cg07854436	II	2	177356448	R				chr2:177355071-177355525	S_Shore				NA	NA	cg01337593	II	3	15144395	F				chr3:15140035-15140890	S_Shelf				NA	NA
cg06859463	II	11	46300215	F	CREB3L1	NM_052854	Body	chr11:46299544-46300216	Island				NA	TRUE	cg16875864	II	3	16441008	R	RFTN1	NM_015150	Body		Open sea		chr3:16440818-16440818		NA	TRUE
cg11115143	II	2	178483956	F	TTC30A	NM_152275	TSS1500	chr2:178483233-178483783	S_Shore				NA	TRUE	cg05779526	II	3	23084046	F					Open sea				NA	NA
cg13057808	II	2	179006112	R					Open sea				NA	NA	cg18543142	II	3	23137484	R					Open sea				NA	TRUE
cg06807315	II	2	179387541	F	TTN-AS1;TTN-AS1;MIR548N	NR_038271;NR_038272;NR_031666	TSS1500;TSS200;Body		Open sea				NA	NA	cg07478795	II	3	23782847	R					Open sea				NA	TRUE
cg14504532	II	2	179814604	F	CCDC141	NM_173648	Body		Open sea				NA	NA	cg24122068	II	3	23845240	F				chr3:23847871-23848633	N_Shelf				NA	TRUE
cg22001200	II	2	179902602	F	CCDC141	NM_173648	Body		Open sea				NA	NA	cg19719475	II	3	23849114	R	UBE2E1;UBE2E1	NM_003341;NM_182666	Body;Body	chr3:23847871-23848633	S_Shore				NA	TRUE
cg21773872	I	7	30722320	R	CRHR2	NM_001883	TSS200	chr7:30721372-30722445	Island			7:30687928-30688945	NA	TRUE	cg16476561	II	3	23849126	R	UBE2E1-AS1;UBE2E1;UBE2E1	NR_046652;NM_003341;NM_182666	TSS1500;Body;Body	chr3:23847871-23848633	S_Shore				NA	NA
cg19218067	II	2	181235115	F					Open sea				NA	TRUE	cg03201166	II	3	24170261	F	THRB;THRB;THRB	NM_000461;NM_001128176;NM_001128177	Body;Body;Body		Open sea				NA	TRUE
cg09532840	II	2	181337276	R					Open sea				NA	TRUE	cg24718038	II	3	24907574	F					Open sea				NA	TRUE
cg16068848	II	2	181472222	F					Open sea				NA	NA	cg24858031	II	3	27810554	F					Open sea				NA	NA
cg13597893	II	2	181572544	R	SCHLAP1;SCHLAP1;SCHLAP1;SCHLAP1;SCHLAP1;SCHLAP1;SCHLAP1	NR_104321;NR_104320;NR_104319;NR_104325;NR_104324;NR_104323;NR_104322	Body;Body;Body;Body;Body;Body;Body		Open sea				NA	NA	cg18294191	II	3	29366028	R	RBMS3;RBMS3;RBMS3;RBMS3;RBMS3	NM_014483;NM_001177712;NM_001177711;NM_001003793;NM_001003792	Body;Body;Body;Body;Body		Open sea				NA	NA
cg02942845	II	8	75897115	F	CRISPLD1;CRISPLD1	NM_031461;NM_031461	1stExon;5'UTR	chr8:75896528-75897116	Island			8:76059140-76059743	NA	TRUE	cg04106857	II	3	31281888	R					Open sea				NA	NA
cg04575395	I	4	5892072	F	CRMP1	NM_001014809	Body	chr4:5891981-5892365	Island			4:5942931-5944006	NA	TRUE	cg09398900	II	3	31707399	F	OSBPL10;OSBPL10	NM_001174060;NM_017784	Body;Body		Open sea				NA	NA
cg11911679	II	2	182520919	F	CERKL;CERKL;CERKL;CERKL;CERKL;CERKL;CERKL	NM_001030311;NM_001030312;NR_027689;NM_201548;NR_027690;NM_001160277;NM_001030313	Body;Body;Body;Body;Body;Body;Body	chr2:182521221-182521927	N_Shore				NA	TRUE	cg02791542	II	3	31777556	F	OSBPL10	NM_017784	Body		Open sea				NA	TRUE
cg16640855	I	2	182543233	R	NEUROD1	NM_002500	Body		Open sea			2:182250755-182251822	NA	TRUE	cg18746686	II	3	31871707	F	OSBPL10;OSBPL10;OSBPL10	NM_017784;NM_001174060;NM_017784	ExonBnd;Body;Body		Open sea				NA	NA
cg05785155	II	2	182547401	F				chr2:182547873-182549177	N_Shore			2:182255217-182257422	NA	TRUE	cg02099390	II	3	31959312	R	OSBPL10	NM_017784	Body		Open sea				NA	TRUE
cg04299439	II	2	182547599	F				chr2:182547873-182549177	N_Shore			2:182255217-182257422	NA	TRUE	cg01775558	II	3	32078117	F					Open sea				NA	NA
cg24275957	I	2	182549353	F				chr2:182547873-182549177	S_Shore			2:182257564-182257686	NA	TRUE	cg09144455	II	3	32656639	R					Open sea				NA	NA
cg20308679	II	2	183731407	F	FRZB;FRZB	NM_001463;NM_001463	5'UTR;1stExon	chr2:183731819-183732093	N_Shore			2:183439054-183439845	TRUE	TRUE	cg22985281	II	3	32934782	F					Open sea				NA	TRUE
cg14693391	II	2	183731563	R	FRZB	NM_001463	TSS200	chr2:183731819-183732093	N_Shore			2:183439054-183439845	NA	TRUE	cg13917925	II	3	35701161	F	ARPP21;ARPP21;ARPP21	NM_001267616;NM_001267617;NM_016300	5'UTR;5'UTR;5'UTR		Open sea		chr3:35701081-35701081		NA	NA
cg19568591	II	2	183731599	F	FRZB	NM_001463	TSS200	chr2:183731819-183732093	N_Shore			2:183439054-183439845	TRUE	TRUE	cg27516795	II	3	36901258	R	TRANK1	NM_014831	Body		Open sea				NA	NA
cg07721625	II	2	183732607	R	FRZB	NM_001463	TSS1500	chr2:183730808-183731357	S_Shore				NA	TRUE	cg18289508	II	3	36990155	R				chr3:36985540-36987041	S_Shelf				NA	TRUE
cg01650991	II	2	186603958	F	LOC101927196;LOC101927196;LOC101927196;LOC101927196;FSIP2	NR_110216;NR_110215;NR_110214;NR_110217;NM_173651	TSS1500;TSS1500;TSS200;Body;Body	chr2:186603392-186603910	S_Shore				NA	NA	cg12999063	II	3	37225266	R					Open sea				NA	TRUE
cg05153782	II	2	186665621	R	FSIP2	NM_173651	Body		Open sea				NA	NA	cg01900995	II	3	37225471	R					Open sea				NA	NA
cg00978987	II	2	186786183	R					Open sea				NA	NA	cg17296699	II	3	37682436	R	ITGA9	NM_002207	Body		Open sea				NA	NA
cg00188837	II	2	187120798	R					Open sea				NA	NA	cg11431957	II	3	38035999	F	VILL	NM_015873	Body	chr3:38035701-38036000	Island				NA	TRUE
cg01158447	II	2	190445074	R	SLC40A1	NM_014585	Body	chr2:190445459-190445983	N_Shore			2:190153319-190153487	NA	TRUE	cg12839655	II	3	38073634	R				chr3:38070394-38071598	S_Shelf				NA	NA
cg16357388	I	4	5892083	F	CRMP1	NM_001014809	Body	chr4:5891981-5892365	Island			4:5942931-5944006	NA	TRUE	cg21849126	II	3	38864998	F					Open sea				NA	NA
cg14126583	II	2	190446181	F	SLC40A1	NM_014585	TSS1500	chr2:190445459-190445983	S_Shore			2:190154325-190154494	NA	TRUE	cg05045806	II	3	39091102	F				chr3:39093469-39094025	N_Shelf				NA	TRUE
cg24643029	II	2	190953133	R					Open sea				NA	NA	cg03447556	II	3	39230226	R	XIRP1	NM_194293	Body		Open sea			3:39205066-39205386	NA	TRUE
cg03265267	I	2	192015389	F	STAT4	NM_003151	5'UTR		Open sea			2:191723493-191723772	NA	TRUE	cg07537738	II	3	40279993	F	MYRIP;MYRIP;MYRIP;MYRIP;MYRIP;MYRIP;EIF1B-AS1	NR_104316;NM_001284424;NM_015460;NM_001284423;NM_001284425;NM_001284426;NR_033965	Body;Body;Body;Body;Body;Body;Body		Open sea				NA	NA
cg00931620	II	2	192037883	F					Open sea				NA	NA	cg09104166	II	3	40966445	R					Open sea				NA	NA
cg13523572	II	2	192311946	F					Open sea				NA	NA	cg19441201	II	3	41197519	F					Open sea				NA	TRUE
cg22220674	II	2	192662922	F					Open sea				NA	NA	cg05194238	II	3	42170685	F	TRAK1;TRAK1	NM_001265608;NM_001042646	Body;Body		Open sea				NA	NA
cg19163350	II	2	192712798	F	SDPR	NM_004657	TSS1500		Open sea				NA	NA	cg13712945	II	3	42298161	F					Open sea				NA	NA
cg11691408	II	2	193058172	R	TMEFF2;TMEFF2;TMEFF2	NM_001305145;NM_016192;NM_001305134	Body;Body;Body	chr2:193058995-193060812	N_Shore				NA	NA	cg27510539	II	3	42543161	F	VIPR1	NM_004624	TSS1500	chr3:42542820-42544524	Island			3:42517902-42519594	NA	TRUE
cg27430444	II	2	194954642	R					Open sea			2:194662820-194662893	NA	TRUE	cg06072309	II	3	42558835	R	VIPR1;VIPR1;VIPR1;VIPR1;VIPR1	NM_001251883;NM_001251885;NM_001251884;NM_004624;NM_001251882	5'UTR;Body;Body;Body;Body		Open sea				NA	NA
cg13430315	II	2	196273202	R					Open sea				NA	NA	cg19433267	II	3	42622782	R	SEC22C;SEC22C;SEC22C;SEC22C	NM_032970;NM_004206;NM_001201584;NM_001201572	5'UTR;5'UTR;5'UTR;5'UTR	chr3:42623214-42623872	N_Shore				NA	NA
cg00786472	II	2	197264480	R	HECW2	NM_020760	Body		Open sea				NA	NA	cg08839272	II	3	42730382	F	KBTBD5	NM_152393	Body	chr3:42727084-42727916	S_Shelf				NA	TRUE
cg06284438	II	2	197675300	F	C2orf66	NM_213608	TSS1500		Open sea				NA	TRUE	cg08364654	II	3	42978180	R				chr3:42977830-42978090	S_Shore			3:42952781-42953185	NA	TRUE
cg19200197	II	2	198480050	F	RFTN2	NM_144629	Body		Open sea				NA	NA	cg23518740	II	3	43042865	R	FAM198A	NM_001129908	Body		Open sea		chr3:43042805-43042805		NA	NA
cg10530164	II	2	219858911	F	CRYBA2;CRYBA2;CRYBA2	NM_057094;NM_005209;NM_057093	TSS1500;TSS1500;TSS1500	chr2:219857682-219858917	Island			2:219565983-219567238	NA	TRUE	cg26426156	II	3	43233314	F					Open sea				NA	NA
cg25084393	II	X	16729926	R	CTPS2;CTPS2;CTPS2;CTPS2	NM_001144002;NM_175859;NM_001144002;NM_019857	5'UTR;5'UTR;1stExon;5'UTR	chrX:16729925-16730938	Island				NA	TRUE	cg13099617	II	3	44574543	R					Open sea				NA	NA
cg14422500	II	2	198666752	R				chr2:198669079-198670154	N_Shelf				NA	TRUE	cg17536166	II	3	44626697	R	ZNF660	NM_173658	5'UTR	chr3:44626325-44626794	Island			3:44601330-44601755	NA	TRUE
cg18581378	II	10	11059443	R	CUGBP2;CUGBP2	NM_001025077;NM_006561	Body;TSS1500	chr10:11059442-11060524	Island			10:11099449-11100763	NA	TRUE	cg24824287	II	3	44726891	R				chr3:44726928-44727237	N_Shore			3:44701891-44702207	NA	TRUE
cg24534566	I	4	48988124	R	CWH43	NM_025087	TSS200	chr4:48987790-48988808	Island			4:48682548-48683585	NA	TRUE	cg04890606	II	3	44776364	R	ZNF501	NM_145044	Body		Open sea				NA	TRUE
cg11504408	II	2	201375037	F	KCTD18	NM_152387	TSS1500	chr2:201374435-201374968	S_Shore				NA	TRUE	cg17362819	II	3	45689110	R	LIMD1	NM_014240	Body		Open sea				NA	NA
cg20604541	II	2	202671360	F	CDK15;CDK15;CDK15;CDK15;CDK15	NM_139158;NM_001261436;NM_001261435;NM_001261436;NM_001261435	5'UTR;5'UTR;5'UTR;1stExon;1stExon		Open sea				NA	NA	cg23328210	II	3	46071658	F					Open sea				NA	NA
cg01646362	II	2	202723702	F	CDK15;CDK15;CDK15	NM_001261436;NM_001261435;NM_139158	Body;Body;Body		Open sea		chr2:202723656-202723656		NA	NA	cg00032661	II	3	46129521	R					Open sea				NA	NA
cg03345454	II	2	202901428	R	FZD7;FZD7	NM_003507;NM_003507	1stExon;3'UTR	chr2:202897386-202901046	S_Shore			2:202609496-202609674	NA	TRUE	cg24049301	II	3	46140249	F					Open sea		chr3:46139244-46139244		NA	NA
cg10634136	II	2	202901470	F	FZD7;FZD7	NM_003507;NM_003507	1stExon;3'UTR	chr2:202897386-202901046	S_Shore				NA	TRUE	cg10499974	II	3	46244099	R	CCR1	NM_001295	3'UTR		Open sea				NA	TRUE
cg18446690	I	2	203103585	R	SUMO1;SUMO1;SUMO1	NM_003352;NM_001005782;NM_001005781	TSS1500;TSS1500;TSS1500	chr2:203102615-203103328	S_Shore			2:202810811-202811849	NA	TRUE	cg09088625	II	3	46246578	F	CCR1	NM_001295	5'UTR		Open sea				NA	TRUE
cg13611088	II	2	204501958	F					Open sea				NA	NA	cg05266321	II	3	46401927	R	CCR2	NM_001123041	3'UTR		Open sea				NA	TRUE
cg24452392	II	2	204732461	R	CTLA4;CTLA4	NM_005214;NM_001037631	TSS200;TSS200		Open sea				NA	NA	cg18989000	II	3	46437014	F	LOC102724297	NR_125406	Body		Open sea		chr3:46436505-46436505		NA	NA
cg08460026	I	2	204732474	R	CTLA4;CTLA4	NM_001037631;NM_005214	TSS200;TSS200		Open sea				TRUE	TRUE	cg11650891	II	3	46608093	F	LRRC2	NM_024512	TSS200	chr3:46607346-46607806	S_Shore			3:46582918-46583098	NA	NA
cg21423458	II	2	204800890	R	ICOS	NM_012092	TSS1500		Open sea				NA	TRUE	cg04588766	II	3	47820924	F	SMARCC1	NM_003074	Body	chr3:47822921-47823194	N_Shore				NA	NA
cg10738683	II	2	205357452	F					Open sea				NA	NA	cg22700215	II	3	47952841	R	MAP4;MAP4;MAP4;MAP4	NM_001134364;NM_030884;NM_002375;NM_001134365	Body;TSS1500;Body;TSS1500		Open sea				NA	TRUE
cg14096767	II	2	205571280	F	PARD3B;PARD3B;PARD3B	NM_152526;NM_057177;NM_205863	Body;Body;Body		Open sea				NA	TRUE	cg09382107	II	3	48199542	F	CDC25A;CDC25A	NM_201567;NM_001789	3'UTR;3'UTR		Open sea				NA	TRUE
cg24180723	II	2	205954921	F	PARD3B;PARD3B;PARD3B;PARD3B	NM_001302769;NM_205863;NM_152526;NM_057177	Body;Body;Body;Body		Open sea				NA	NA	cg09629266	II	3	48596253	R				chr3:48594022-48594853	S_Shore		chr3:48595913-48595913		NA	NA
cg08623277	II	2	206004876	F	PARD3B;PARD3B;PARD3B	NM_152526;NM_057177;NM_205863	Body;Body;Body		Open sea				NA	TRUE	cg18033864	II	3	48733129	F	IP6K2;IP6K2;IP6K2;IP6K2;IP6K2;IP6K2;IP6K2;IP6K2;IP6K2;IP6K2	NR_027438;NR_027437;NM_001190316;NM_001190317;NM_016291;NM_001146179;NM_001146178;NM_001005911;NM_001005910;NM_001005909	Body;Body;Body;Body;5'UTR;5'UTR;5'UTR;5'UTR;5'UTR;5'UTR		Open sea				NA	NA
cg20441506	II	2	206188504	R	PARD3B;PARD3B;PARD3B	NM_152526;NM_057177;NM_205863	Body;Body;Body		Open sea				NA	TRUE	cg27353919	II	3	48754970	F	IP6K2;IP6K2;IP6K2;IP6K2;IP6K2;IP6K2;IP6K2;IP6K2	NM_001146178;NM_016291;NR_027437;NM_001146179;NM_001005910;NR_027438;NM_001005909;NM_001005911	TSS1500;TSS1500;TSS1500;TSS1500;TSS1500;TSS1500;TSS1500;TSS1500	chr3:48754577-48754904	S_Shore				NA	TRUE
cg04005707	II	4	48988321	R	CWH43;CWH43	NM_025087;NM_025087	1stExon;5'UTR	chr4:48987790-48988808	Island			4:48682548-48683585	TRUE	TRUE	cg21950072	II	3	48754976	F	IP6K2;IP6K2;IP6K2;IP6K2;IP6K2;IP6K2;IP6K2;IP6K2	NM_001146178;NM_016291;NR_027437;NM_001146179;NM_001005910;NR_027438;NM_001005909;NM_001005911	TSS1500;TSS1500;TSS1500;TSS1500;TSS1500;TSS1500;TSS1500;TSS1500	chr3:48754577-48754904	S_Shore				NA	TRUE
cg21823149	II	2	207309003	R	ADAM23	NM_003812	Body	chr2:207308266-207308907	S_Shore			2:207016126-207017470	NA	TRUE	cg24190139	II	3	48951829	F				chr3:48955810-48956938	N_Shelf				NA	TRUE
cg21064727	II	4	48988506	R	CWH43;CWH43	NM_001286791;NM_025087	TSS200;Body	chr4:48987790-48988808	Island			4:48682548-48683585	NA	NA	cg18817548	II	3	49155207	F	USP19;USP19;USP19;USP19	NM_001199162;NM_001199161;NM_006677;NM_001199160	Body;Body;Body;Body	chr3:49157768-49158463	N_Shelf				NA	NA
cg27338793	II	2	207780072	F					Open sea				NA	NA	cg17645601	II	3	49236586	R	CCDC36;CCDC36	NM_001135197;NM_178173	TSS1500;5'UTR	chr3:49236567-49237328	Island			3:49211587-49212481	NA	NA
cg06466584	II	2	208591060	F	CCNYL1;CCNYL1	NM_152523;NM_001142300	Body;Body		Open sea				NA	NA	cg01454592	II	3	49236800	R	CCDC36;CCDC36	NM_001135197;NM_178173	TSS200;5'UTR	chr3:49236567-49237328	Island			3:49211587-49212481	NA	TRUE
cg03549660	II	2	208994599	R	CRYGC	NM_020989	TSS200		Open sea				NA	TRUE	cg03507119	II	3	49588245	F				chr3:49591578-49592534	N_Shelf				NA	TRUE
cg05085782	II	2	210636188	R	UNC80;UNC80	NM_032504;NM_182587	TSS1500;TSS1500	chr2:210636344-210636935	N_Shore				NA	NA	cg27573935	II	3	49839250	F	C3orf54	NM_203370	TSS1500	chr3:49840103-49841191	N_Shore				NA	TRUE
cg10175712	II	2	210840859	R	UNC80;UNC80	NM_032504;NM_182587	Body;Body		Open sea			2:210549040-210549175	NA	TRUE	cg25920857	II	3	50190575	F				chr3:50191971-50193130	N_Shore				NA	TRUE
cg01677251	II	2	211424101	F	CPS1;CPS1	NM_001875;NM_001122633	Body;Body		Open sea		chr2:211423993-211423993		NA	NA	cg19655486	II	3	50306041	F	SEMA3B;SEMA3B;SEMA3B;SEMA3B-AS1;SEMA3B	NM_001290060;NM_004636;NM_001005914;NR_110702;NM_001290061	TSS1500;5'UTR;5'UTR;TSS1500;TSS1500		Open sea				NA	NA
cg22586938	II	2	213164225	F	ERBB4;ERBB4	NM_001042599;NM_005235	Body;Body		Open sea				NA	NA	cg22973319	I	3	50310839	R	SEMA3B;SEMA3B	NM_001005914;NM_004636	Body;Body	chr3:50310445-50311397	Island			3:50285462-50286401	NA	TRUE
cg09442878	I	4	48988509	R	CWH43;CWH43	NM_001286791;NM_025087	TSS200;Body	chr4:48987790-48988808	Island			4:48682548-48683585	NA	NA	cg02183083	II	3	50339669	F	HYAL1;HYAL1;HYAL1;HYAL1;HYAL1;HYAL1	NR_047690;NM_153283;NM_033159;NM_153282;NM_153281;NM_153285	Body;Body;Body;Body;Body;5'UTR	chr3:50336331-50336879	S_Shelf				NA	NA
cg02117721	II	4	74702421	R	CXCL6;CXCL6	NM_002993;NM_002993	5'UTR;1stExon	chr4:74702420-74702627	Island				NA	TRUE	cg13872831	I	3	50377988	F	RASSF1;RASSF1	NM_007182;NM_170714	1stExon;1stExon	chr3:50377803-50378540	Island			3:50352840-50353534	NA	TRUE
cg01919118	I	15	75018731	R	CYP1A1	NM_000499	TSS1500	chr15:75018186-75019336	Island		chr15:75018665-75018665	15:72805240-72806509	NA	TRUE	cg07805050	II	3	50408331	R	CACNA2D2;CACNA2D2;CACNA2D2;CACNA2D2	NM_001291101;NM_006030;NM_001005505;NM_001174051	Body;Body;Body;Body		Open sea				NA	NA
cg13507269	II	2	214588134	R	SPAG16	NM_024532	Body		Open sea				NA	TRUE	cg02200481	II	3	50421338	R	CACNA2D2;CACNA2D2;CACNA2D2;CACNA2D2	NM_001291101;NM_006030;NM_001005505;NM_001174051	Body;Body;Body;Body		Open sea				NA	NA
cg18403833	II	2	214598842	F	SPAG16;SPAG16;SPAG16	NR_047660;NR_047659;NM_024532	Body;Body;Body		Open sea				NA	NA	cg24208650	II	3	50515965	F	CACNA2D2;CACNA2D2;CACNA2D2;CACNA2D2	NM_001291101;NM_006030;NM_001005505;NM_001174051	5'UTR;Body;Body;Body		Open sea				NA	NA
cg00724989	II	2	214616504	F	SPAG16;SPAG16;SPAG16	NR_047660;NR_047659;NM_024532	Body;Body;Body		Open sea				NA	NA	cg14754713	I	3	50578357	F					Open sea				NA	TRUE
cg02318571	II	2	215373951	R	VWC2L-IT1;VWC2L	NR_047698;NM_001080500	TSS1500;Body		Open sea				NA	NA	cg18134800	II	3	50600114	R	C3orf18;C3orf18;C3orf18;C3orf18	NM_001171740;NM_016210;NM_001171743;NM_001171741	Body;Body;Body;Body		Open sea				NA	NA
cg19978318	II	2	215430983	R	VWC2L	NM_001080500	Body		Open sea				NA	NA	cg07673183	II	3	50648771	R	CISH;MAPKAPK3;CISH	NM_145071;NM_001243926;NM_013324	Body;TSS1500;5'UTR	chr3:50648939-50649829	N_Shore				NA	NA
cg02253918	II	2	215563933	R					Open sea				NA	NA	cg03975386	II	3	51895407	F	IQCF2	NM_203424	TSS1500		Open sea				NA	NA
cg04530015	II	2	215796436	R	ABCA12;ABCA12	NM_015657;NM_173076	3'UTR;3'UTR		Open sea				NA	TRUE	cg00734683	II	3	51982603	R	PARP3;PARP3	NM_005485;NM_001003931	3'UTR;3'UTR		Open sea				NA	TRUE
cg08883220	II	2	215824628	F	LOC101928103;ABCA12;ABCA12;ABCA12	NR_110292;NR_103740;NM_015657;NM_173076	Body;Body;Body;Body		Open sea				NA	NA	cg07615364	II	3	52088726	F	DUSP7	NM_001947	Body	chr3:52089652-52090845	N_Shore				NA	TRUE
cg00972111	II	2	215965406	R	ABCA12;ABCA12	NR_103740;NM_173076	Body;Body		Open sea				NA	NA	cg18182844	II	3	52828292	R	ITIH3	NM_002217	TSS1500		Open sea				NA	TRUE
cg10853085	II	2	216003782	F	ABCA12;ABCA12	NM_173076;NR_103740	TSS1500;TSS1500		Open sea				NA	NA	cg16626338	II	3	52831901	F	ITIH3	NM_002217	Body		Open sea				NA	NA
cg07966783	II	2	216155923	R					Open sea				NA	NA	cg00190294	II	3	52873158	F	TMEM110-MUSTN1;TMEM110	NM_001198974;NM_198563	Body;3'UTR		Open sea				NA	NA
cg23727072	II	15	75019087	R	CYP1A1	NM_000499	TSS1500	chr15:75018186-75019336	Island		chr15:75018665-75018665	15:72805240-72806509	NA	TRUE	cg22443015	II	3	53705915	F	CACNA1D;CACNA1D;CACNA1D	NM_000720;NM_001128840;NM_001128839	Body;Body;Body		Open sea				NA	NA
cg03890222	II	2	38302487	R	CYP1B1	NM_000104	Body	chr2:38301276-38304518	Island			2:38154704-38157200	NA	TRUE	cg18805124	II	3	53751481	F	CACNA1D;CACNA1D;CACNA1D	NM_000720;NM_001128840;NM_001128839	Body;Body;Body		Open sea				NA	NA
cg07078841	I	2	38303138	F	CYP1B1;CYP1B1	NM_000104;NM_000104	1stExon;5'UTR	chr2:38301276-38304518	Island			2:38154704-38157200	NA	TRUE	cg10137084	I	3	54156330	R	CACNA2D3	NM_018398	TSS1500	chr3:54155239-54157025	Island			3:54129772-54132401	NA	TRUE
cg18451022	I	2	38303145	F	CYP1B1;CYP1B1	NM_000104;NM_000104	1stExon;5'UTR	chr2:38301276-38304518	Island			2:38154704-38157200	NA	TRUE	cg08038231	II	3	54656965	R	CACNA2D3	NM_018398	Body	chr3:54660189-54660638	N_Shelf				NA	TRUE
cg22536554	I	10	94834201	F	CYP26A1;CYP26A1	NM_000783;NM_057157	Body;Body	chr10:94833272-94835256	Island			10:94823032-94825246	NA	TRUE	cg01600732	II	3	55887796	F	MIR3938;ERC2	NR_037502;NM_015576	TSS1500;Body		Open sea				NA	NA
cg18956547	II	2	219031719	R	CXCR1	NM_000634	TSS200		Open sea				NA	TRUE	cg02857273	II	3	57541377	F	PDE12	NM_177966	TSS1500	chr3:57541931-57543244	N_Shore				NA	TRUE
cg27369013	II	2	219472724	F	PLCD4;PLCD4	NM_032726;NM_032726	1stExon;5'UTR		Open sea				NA	TRUE	cg23222057	I	3	59798132	F	FHIT;FHIT	NM_001166243;NM_002012	Body;Body		Open sea				NA	TRUE
cg06921464	II	2	219844617	R				chr2:219846291-219847137	N_Shore				NA	TRUE	cg00661732	II	3	61860646	F	PTPRG	NM_002841	Body		Open sea				NA	TRUE
cg09192377	II	10	94834219	F	CYP26A1;CYP26A1	NM_000783;NM_057157	Body;Body	chr10:94833272-94835256	Island			10:94823032-94825246	NA	TRUE	cg13439486	II	3	61940303	F	PTPRG	NM_002841	Body		Open sea				NA	NA
cg00260634	II	2	219847233	R	FEV	NM_017521	Body	chr2:219848919-219850541	N_Shore			2:219553900-219556120	NA	TRUE	cg13042319	II	3	62104611	R	PTPRG	NM_002841	Body		Open sea				NA	NA
cg10716835	I	10	94834582	R	CYP26A1;CYP26A1	NM_000783;NM_057157	Body;Body	chr10:94833272-94835256	Island			10:94823032-94825246	NA	TRUE	cg24711804	II	3	62104718	F	PTPRG	NM_002841	Body		Open sea				NA	NA
cg17538572	I	10	94834763	R	CYP26A1;CYP26A1	NM_000783;NM_057157	Body;Body	chr10:94833272-94835256	Island			10:94823032-94825246	NA	TRUE	cg19766624	II	3	62111806	F	ID2B;PTPRG	NR_026582;NM_002841	TSS1500;Body		Open sea				NA	TRUE
cg17531776	II	2	219918336	R				chr2:219920171-219920581	N_Shore				NA	TRUE	cg08259905	II	3	62171428	F	PTPRG	NM_002841	Body		Open sea				NA	NA
cg14932468	II	2	72373914	F	CYP26B1	NM_019885	Body	chr2:72371121-72375004	Island			2:72226458-72228895	NA	TRUE	cg08091771	II	3	62175349	R	PTPRG	NM_002841	Body		Open sea				NA	TRUE
cg13948082	II	2	72374258	F	CYP26B1	NM_019885	Body	chr2:72371121-72375004	Island			2:72226458-72228895	NA	TRUE	cg14876280	II	3	62187784	R	PTPRG	NM_002841	Body		Open sea				NA	NA
cg27216780	II	2	220197900	R	RESP18	NM_001007089	TSS200	chr2:220196431-220196768	S_Shore				NA	TRUE	cg06077723	II	3	62317912	R	C3orf14;C3orf14;C3orf14	NM_020685;NM_001291942;NM_001291941	Body;Body;Body		Open sea				NA	NA
cg21117965	I	2	220325369	R	SPEG	NM_005876	Body		Open sea				NA	TRUE	cg12648646	II	3	63529681	F	SYNPR;SYNPR-AS1;SYNPR	NM_001130003;NR_046677;NM_144642	Body;Body;Body		Open sea				NA	NA
cg07974504	I	2	220325375	R	SPEG	NM_005876	Body		Open sea				NA	TRUE	cg16052327	II	3	63536672	R	SYNPR-AS1;SYNPR;SYNPR	NR_046677;NM_001130003;NM_144642	TSS1500;Body;Body		Open sea				NA	NA
cg14890311	II	2	220325443	F	SPEG;SPEG	NM_001173476;NM_005876	TSS200;Body		Open sea				NA	NA	cg10063232	II	3	63551111	R	SYNPR;SYNPR	NM_001130003;NM_144642	Body;Body		Open sea				NA	NA
cg06084174	II	2	220325622	R	SPEG;SPEG;SPEG	NM_001173476;NM_001173476;NM_005876	1stExon;5'UTR;Body		Open sea				NA	NA	cg26229307	II	3	63604493	F					Open sea				NA	TRUE
cg18894092	II	2	220325867	R	SPEG;SPEG	NM_001173476;NM_005876	5'UTR;Body		Open sea				NA	NA	cg25717569	II	3	63768860	R					Open sea				NA	NA
cg17850359	II	2	220325982	R	SPEG;SPEG	NM_001173476;NM_005876	5'UTR;Body		Open sea				NA	NA	cg15796200	II	3	63953884	F	ATXN7;ATXN7;ATXN7	NM_000333;NM_001177387;NM_001128149	Body;Body;Body		Open sea				NA	NA
cg19179241	II	2	220325986	R	SPEG;SPEG	NM_001173476;NM_005876	5'UTR;Body		Open sea				NA	NA	cg09006292	II	3	64049408	R					Open sea				NA	TRUE
cg18377670	II	2	220326041	R	SPEG;SPEG	NM_001173476;NM_005876	5'UTR;Body		Open sea				NA	NA	cg22475071	II	3	64338594	R					Open sea				NA	TRUE
cg23101118	II	12	58158888	R	CYP27B1	NM_000785	Body	chr12:58158855-58160000	Island			12:56444894-56447052	NA	TRUE	cg13628396	II	3	64973616	R	ADAMTS9-AS2	NR_038264	Body		Open sea				NA	NA
cg09281220	II	2	220460085	F				chr2:220462307-220462944	N_Shelf		chr2:220460061-220460061		NA	TRUE	cg18257796	II	3	65006801	R					Open sea				NA	NA
cg07263322	II	2	222657752	F					Open sea				NA	TRUE	cg11433726	II	3	65009946	R					Open sea				NA	NA
cg15160198	I	8	65711369	F	CYP7B1	NM_004820	TSS200	chr8:65710990-65711722	Island	high-CpG:65873535-65874009		8:65873457-65874401	NA	TRUE	cg02201382	II	3	65013361	R					Open sea		chr3:65013149-65013149		NA	NA
cg19102771	II	2	223166909	R	CCDC140	NM_153038	5'UTR	chr2:223167205-223167560	N_Shore			2:222875080-222875308	NA	TRUE	cg08974527	II	3	69439170	R				chr3:69434926-69435583	S_Shelf				NA	TRUE
cg10269365	I	2	223166989	F	CCDC140	NM_153038	5'UTR	chr2:223167205-223167560	N_Shore			2:222875080-222875308	NA	TRUE	cg12854020	II	3	69915123	R	MITF;MITF;MITF;MITF	NM_198177;NM_198159;NM_001184967;NM_006722	TSS1500;Body;5'UTR;Body		Open sea				NA	NA
cg24419324	I	2	223172329	F				chr2:223170486-223171140	S_Shore			2:222880041-222880584	NA	TRUE	cg18402103	II	3	72059061	F					Open sea				NA	NA
cg19424531	II	8	65711522	R	CYP7B1	NM_004820	TSS200	chr8:65710990-65711722	Island			8:65873457-65874401	NA	TRUE	cg04107325	II	3	72084888	F	LINC00877	NR_104116	Body		Open sea				NA	NA
cg01510388	I	8	65711658	R	CYP7B1	NM_004820	TSS1500	chr8:65710990-65711722	Island			8:65873457-65874401	NA	TRUE	cg27658249	II	3	72211714	F	LINC00870	NR_038221	Body		Open sea				NA	NA
cg08586500	II	2	223916820	R	KCNE4	NM_080671	TSS200	chr2:223917576-223918037	N_Shore			2:223624836-223625165	NA	TRUE	cg22008341	II	3	72283529	F					Open sea				NA	NA
cg10677943	II	2	224403756	F					Open sea				NA	NA	cg25937003	II	3	72309147	F					Open sea				NA	NA
cg07956256	I	21	27945616	R	CYYR1	NM_052954	TSS200	chr21:27945010-27945646	Island			21:26866900-26867488	NA	NA	cg21641210	II	3	72314480	F					Open sea				NA	NA
cg16094082	II	2	225350458	F	CUL3;CUL3;CUL3	NM_001257198;NM_001257197;NM_003590	Body;Body;Body		Open sea				NA	NA	cg00995999	II	3	72314869	R					Open sea				NA	NA
cg09314851	II	2	225617275	R					Open sea				NA	NA	cg23766326	II	3	72598871	R					Open sea				NA	NA
cg27281191	II	2	226202912	F					Open sea				NA	TRUE	cg18686168	II	3	72729064	R					Open sea				NA	NA
cg26703456	I	2	226264821	R	KIAA1486	NM_020864	TSS1500		Open sea				NA	TRUE	cg20965143	II	3	72778048	F					Open sea				NA	NA
cg14698100	II	2	227019597	R	LOC646736	NR_046102	Body		Open sea				NA	NA	cg15739949	II	3	73131121	F					Open sea				NA	NA
cg23239039	II	4	4389115	F	D4S234E;D4S234E	NM_014392;NM_001040101	5'UTR;5'UTR	chr4:4387593-4389919	Island			4:4438495-4440820	TRUE	TRUE	cg06662154	II	3	73433088	R	PDZRN3;PDZRN3;PDZRN3;PDZRN3;PDZRN3	NM_001303140;NM_001303142;NM_001303141;NM_001303139;NM_015009	Body;Body;Body;Body;Body	chr3:73432739-73434073	Island			3:73515379-73516763	NA	NA
cg10911850	II	2	228773090	R	DAW1	NM_178821	Body		Open sea				NA	NA	cg05085336	II	3	73523729	R	PDZRN3	NM_015009	Body		Open sea				NA	TRUE
cg13815182	II	2	231447941	R					Open sea				NA	NA	cg02471205	II	3	74316738	R	CNTN3	NM_020872	Body		Open sea				NA	NA
cg01984298	II	2	231493109	R					Open sea				NA	NA	cg08704466	II	3	74316978	F	CNTN3	NM_020872	Body		Open sea				NA	NA
cg02071319	II	2	231696574	F				chr2:231692697-231693496	S_Shelf				NA	TRUE	cg26802685	II	3	74316993	F	CNTN3	NM_020872	Body		Open sea				NA	NA
cg13595518	II	9	124413528	R	DAB2IP	NM_032552	Body	chr9:124413512-124414193	Island			9:123453349-123454593	NA	TRUE	cg25081347	II	3	74946635	F					Open sea				NA	NA
cg13874040	II	2	231751449	R					Open sea				NA	TRUE	cg00995689	II	3	75653319	F					Open sea			3:75735938-75736018	NA	TRUE
cg15199134	II	2	231791116	F	GPR55	NM_005683	TSS1500		Open sea				NA	NA	cg00058436	II	3	76092767	R					Open sea				NA	NA
cg22417813	II	2	232316833	F					Open sea				NA	NA	cg06478219	II	3	79654020	R	ROBO1	NM_002941	5'UTR		Open sea				NA	NA
cg17342984	I	X	85403057	R	DACH2;DACH2	NM_001139514;NM_053281	TSS1500;TSS1500	chrX:85402943-85403877	Island			X:85289299-85290780	NA	TRUE	cg07287167	II	3	79816794	R	ROBO1	NM_002941	5'UTR	chr3:79815638-79815900	S_Shore			3:79898343-79899640	NA	TRUE
cg17571554	II	X	85403296	R	DACH2;DACH2	NM_001139514;NM_053281	TSS200;TSS200	chrX:85402943-85403877	Island			X:85289299-85290780	NA	TRUE	cg07997035	II	3	79816949	R	ROBO1;ROBO1	NM_002941;NM_002941	5'UTR;1stExon	chr3:79815638-79815900	S_Shore			3:79898343-79899640	NA	TRUE
cg14917285	II	2	232410188	F					Open sea				NA	NA	cg19823985	II	3	79817001	R	ROBO1;ROBO1	NM_002941;NM_002941	1stExon;5'UTR	chr3:79815638-79815900	S_Shore				NA	NA
cg09552548	II	2	232538286	F					Open sea				NA	TRUE	cg11630696	I	3	79817333	R	ROBO1	NM_002941	TSS1500	chr3:79815638-79815900	S_Shore				NA	TRUE
cg21254855	II	2	232566358	F					Open sea		chr2:232566219-232566219		NA	NA	cg08939082	II	3	87101679	F				chr3:87101767-87102008	N_Shore		chr3:87101402-87101402		NA	TRUE
cg18909698	I	14	69620434	R	DCAF5	NM_003861	TSS1500	chr14:69619828-69620458	Island			14:68689165-68690303	NA	TRUE	cg14611399	I	3	87138203	F				chr3:87138225-87138546	N_Shore			3:87220696-87221331	NA	TRUE
cg23325423	II	11	103907861	F	DDI1;PDGFD;PDGFD	NM_001001711;NM_025208;NM_033135	1stExon;Body;Body	chr11:103907405-103907990	Island			11:103412678-103413383	NA	NA	cg21741562	I	3	87138387	F				chr3:87138225-87138546	Island			3:87220696-87221331	NA	TRUE
cg22086322	II	12	49393166	F	DDN	NM_015086	TSS200	chr12:49393139-49393361	Island			12:47676928-47679551	NA	TRUE	cg19793404	II	3	87842899	F				chr3:87841796-87842563	S_Shore				NA	NA
cg01915076	I	12	49393228	F	DDN	NM_015086	TSS200	chr12:49393139-49393361	Island			12:47676928-47679551	NA	TRUE	cg22695497	II	3	87871353	F					Open sea		chr3:87871242-87871242		NA	NA
cg24211742	II	12	132627896	F	DDX51;NOC4L	NM_175066;NM_024078	Body;TSS1500	chr12:132627866-132629469	Island			12:131193247-131195422	TRUE	TRUE	cg08967764	II	3	88050264	R					Open sea			3:88132855-88132955	NA	TRUE
cg04363282	II	2	233877969	F	NGEF	NM_019850	TSS200		Open sea				NA	TRUE	cg00312746	II	3	88237668	R					Open sea				NA	NA
cg10058851	II	2	233924393	R	INPP5D;INPP5D	NM_005541;NM_001017915	TSS1500;TSS1500	chr2:233925091-233925318	N_Shore				NA	NA	cg17908564	II	3	89294826	F	EPHA3;EPHA3	NM_182644;NM_005233	Body;Body		Open sea				NA	TRUE
cg00356999	II	2	234119529	R					Open sea				NA	TRUE	cg17245100	II	3	89295787	R	EPHA3;EPHA3	NM_182644;NM_005233	Body;Body		Open sea				NA	NA
cg13273610	II	2	234766301	F				chr2:234762496-234763579	S_Shelf				NA	TRUE	cg24010825	II	3	89306485	R	EPHA3;EPHA3	NM_182644;NM_005233	Body;Body		Open sea				NA	NA
cg12397009	II	2	236567579	R	AGAP1;AGAP1;AGAP1	NM_001244888;NM_001037131;NM_014914	Body;Body;Body		Open sea				NA	NA	cg11040363	II	3	89576478	F					Open sea				NA	TRUE
cg14357102	II	2	236939276	R	AGAP1;AGAP1	NM_001037131;NM_014914	Body;Body		Open sea				NA	NA	cg12653486	II	3	89577089	F					Open sea				NA	NA
cg13277385	II	8	91013426	R	DECR1	NM_001359	TSS200	chr8:91013141-91014266	Island			8:91082545-91083442	TRUE	TRUE	cg00338631	II	3	93677738	R	PROS1	NM_000313	Body		Open sea				NA	TRUE
cg20154084	I	8	91013454	R	DECR1	NM_001359	TSS200	chr8:91013141-91014266	Island			8:91082545-91083442	NA	TRUE	cg05330858	II	3	93877948	F					Open sea				NA	NA
cg08379738	I	19	6477033	R	DENND1C	NM_024898	Body	chr19:6476682-6477127	Island			19:6427603-6428127	NA	TRUE	cg03507018	II	3	97886603	R	OR5H15	NM_001005515	TSS1500		Open sea				NA	TRUE
cg13228576	II	2	237173121	R	ASB18	NM_212556	TSS200		Open sea				NA	TRUE	cg13608600	II	3	98062674	F					Open sea				NA	NA
cg21621236	II	2	237342090	R	IQCA1	NM_024726	Body		Open sea				NA	TRUE	cg22294685	II	3	98701343	F					Open sea				NA	NA
cg14288066	II	2	238307342	F	COL6A3;COL6A3;COL6A3;COL6A3;COL6A3	NM_057165;NM_004369;NM_057167;NM_057166;NM_057164	5'UTR;5'UTR;5'UTR;5'UTR;5'UTR		Open sea				NA	TRUE	cg05247193	II	3	101022426	F	IMPG2	NM_016247	Body		Open sea				NA	NA
cg18237277	II	1	3774198	R	DFFB;KIAA0562	NM_004402;NM_014704	1stExon;TSS1500	chr1:3773187-3774465	Island			1:3763048-3765195	NA	TRUE	cg14043872	II	3	101555775	R	NFKBIZ	NM_001005474	5'UTR		Open sea		chr3:101555569-101555569		NA	NA
cg21851730	II	2	238724681	R	RBM44	NM_001080504	Body		Open sea				NA	NA	cg25477542	II	3	101561941	R	NFKBIZ	NM_001005474	5'UTR		Open sea				NA	NA
cg25943727	II	2	238867279	R				chr2:238864315-238865170	S_Shelf				NA	TRUE	cg17108752	II	3	105070689	F				chr3:105072529-105072962	N_Shore				NA	NA
cg13957874	II	2	239140024	R	LOC151174;LOC643387;LOC151174	NR_026926;NR_026923;NR_026925	Body;TSS1500;Body	chr2:239140096-239140659	N_Shore			2:238804642-238805131	NA	TRUE	cg10827859	II	3	105118760	R	ALCAM;ALCAM;ALCAM;ALCAM	NM_001243283;NM_001243281;NM_001243280;NM_001627	Body;Body;Body;Body		Open sea				NA	NA
cg03481131	I	9	117266783	R	DFNB31;DFNB31;DFNB31	NM_001083885;NM_015404;NM_001173425	TSS1500;1stExon;1stExon	chr9:117266468-117268094	Island			9:116306326-116307866	NA	NA	cg24466280	II	3	105231861	R	ALCAM;ALCAM;ALCAM;ALCAM	NM_001243283;NM_001243281;NM_001243280;NM_001627	Body;Body;Body;Body		Open sea				NA	NA
cg07756124	II	2	239665694	F					Open sea				NA	NA	cg24439166	II	3	105245724	F	ALCAM;ALCAM;ALCAM	NM_001243281;NM_001243280;NM_001627	Body;Body;Body		Open sea				NA	NA
cg03046796	II	2	240334134	R					Open sea				NA	NA	cg25286584	II	3	107423530	F	BBX;BBX;BBX	NM_001142568;NM_001276286;NM_020235	5'UTR;5'UTR;5'UTR		Open sea				NA	NA
cg02537892	II	2	240344834	F					Open sea				NA	NA	cg11326415	II	3	108019540	F					Open sea				NA	TRUE
cg17249452	II	2	240531507	R					Open sea			2:240196444-240196542	NA	TRUE	cg18791929	II	3	108205828	R	MYH15	NM_014981	Body		Open sea				NA	TRUE
cg25807275	II	2	240725695	F					Open sea				NA	NA	cg16416014	II	3	110271653	R					Open sea				NA	NA
cg10092231	II	2	241543863	R	CAPN10	NM_023089	Body		Open sea				NA	TRUE	cg07827623	II	3	111329781	F	CD96;CD96	NM_005816;NM_198196	Body;Body		Open sea				NA	NA
cg05206538	II	2	241544173	R	GPR35;GPR35	NM_001195382;NM_001195381	TSS1500;TSS1500		Open sea				NA	NA	cg21055197	II	3	111761744	F	TMPRSS7;TMPRSS7	NR_026734;NM_001042575	Body;Body		Open sea				NA	NA
cg01329057	II	2	241585874	R				chr2:241586657-241587099	N_Shore		chr2:241585712-241585712	2:241234490-241234592	NA	TRUE	cg14018690	II	3	111804832	F	C3orf52	NM_024616	TSS1500	chr3:111804865-111805570	N_Shore				NA	TRUE
cg26292116	II	2	241618820	F	AQP12B	NM_001102467	Body		Open sea				NA	NA	cg21572731	II	3	111804981	F	C3orf52	NM_024616	TSS200	chr3:111804865-111805570	Island			3:113287556-113288345	NA	TRUE
cg07069071	II	2	241860707	F				chr2:241858187-241858535	S_Shelf		chr2:241860652-241860652		NA	NA	cg27222463	II	3	111966806	F	SLC9C1	NM_183061	Body		Open sea				NA	NA
cg24488810	I	9	117266816	R	DFNB31;DFNB31;DFNB31	NM_001083885;NM_015404;NM_001173425	TSS1500;1stExon;1stExon	chr9:117266468-117268094	Island			9:116306326-116307866	NA	NA	cg03977782	II	3	113251680	F	SIDT1;SIDT1	NM_017699;NM_017699	5'UTR;1stExon	chr3:113251699-113252290	N_Shore			3:114734259-114735140	TRUE	TRUE
cg11642880	II	2	242020988	F	SNED1	NM_001080437	Body		Open sea				NA	NA	cg08267038	II	3	113325595	R	SIDT1	NM_017699	Body		Open sea				NA	TRUE
cg00048420	II	2	242254067	R	SEPT2;SEPT2;SEPT2;SEPT2;SEPT2;SEPT2;HDLBP	NM_001008491;NM_006155;NM_001282973;NM_001282972;NM_001008492;NM_004404;NM_005336	TSS1500;TSS1500;TSS1500;TSS1500;TSS1500;TSS1500;5'UTR	chr2:242254299-242256026	N_Shore				NA	NA	cg07557639	II	3	117481358	R					Open sea				NA	TRUE
cg04437956	II	2	242869281	R					Open sea			2:242517652-242518029	NA	TRUE	cg10524392	II	3	119327695	R	PLA1A;PLA1A;PLA1A;PLA1A;PLA1A	NM_001206961;NR_120610;NM_001206960;NM_015900;NM_001293225	5'UTR;Body;Body;Body;Body		Open sea				NA	NA
cg26178311	II	22	19119545	F	DGCR14;TSSK2	NM_022719;NM_053006	3'UTR;1stExon	chr22:19119160-19119702	Island			22:17498884-17499900	NA	NA	cg24514773	II	3	119421604	F	C3orf15	NM_033364	TSS1500	chr3:119421855-119422334	N_Shore				NA	TRUE
cg26529833	I	12	49483619	F	DHH	NM_021044	3'UTR	chr12:49483601-49484255	Island			12:47769877-47770603	NA	TRUE	cg25955359	II	3	119421614	R	C3orf15	NM_033364	TSS1500	chr3:119421855-119422334	N_Shore				NA	TRUE
cg15238382	II	14	102027514	F	DIO3;MIR1247	NM_001362;NR_031649	TSS200;TSS1500	chr14:102025989-102031567	Island			14:101095743-101098594	NA	TRUE	cg01663469	II	3	119421667	R	C3orf15	NM_033364	TSS1500	chr3:119421855-119422334	N_Shore				TRUE	TRUE
cg13605615	II	1	68517255	R	DIRAS3	NM_004675	TSS1500	chr1:68517254-68517474	Island			1:68289750-68290062	NA	TRUE	cg08145590	II	3	119422161	F	C3orf15	NM_033364	Body	chr3:119421855-119422334	Island			3:120904546-120905024	TRUE	TRUE
cg03012524	II	3	2198019	F	CNTN4	NM_175607	5'UTR		Open sea				NA	NA	cg00836482	I	3	119528956	R	NR1I2;NR1I2;NR1I2	NM_033013;NM_003889;NM_022002	Body;Body;Body	chr3:119528920-119529159	Island			3:121011329-121011839	NA	TRUE
cg08144588	II	3	3080327	R	CNTN4;CNTN4;CNTN4	NM_175613;NM_175612;NM_175607	Body;TSS1500;Body		Open sea			3:3055093-3055636	NA	TRUE	cg25562664	II	3	119529148	F	NR1I2;NR1I2;NR1I2	NM_033013;NM_003889;NM_022002	Body;Body;Body	chr3:119528920-119529159	Island			3:121011329-121011839	NA	TRUE
cg15621546	II	3	3133700	F	IL5RA;IL5RA;IL5RA;IL5RA;IL5RA;IL5RA	NM_000564;NM_175725;NM_175727;NM_175728;NM_175726;NM_175724	Body;Body;3'UTR;Body;Body;3'UTR		Open sea				NA	TRUE	cg22911013	II	3	119832292	F					Open sea				NA	TRUE
cg22277636	I	2	218621320	F	DIRC3	NR_026597	TSS200	chr2:218621279-218621498	Island			2:218329466-218329675	NA	TRUE	cg10876123	II	3	120402384	F	HGD	NM_000187	TSS1500		Open sea				NA	NA
cg03813904	II	3	3859465	F	LRRN1	NM_020873	5'UTR		Open sea				NA	NA	cg05201191	II	3	120630996	R	STXBP5L;STXBP5L	NM_001308330;NM_014980	Body;Body	chr3:120626880-120627579	S_Shelf				NA	NA
cg08954286	II	3	4125258	R					Open sea				NA	NA	cg18173983	II	3	121361664	F	HCLS1;HCLS1	NM_001292041;NM_005335	Body;Body		Open sea				NA	NA
cg27014913	II	3	4530714	F				chr3:4534412-4535367	N_Shelf				NA	TRUE	cg03299654	II	3	121785690	F	CD86;CD86;CD86	NM_001206925;NM_001206924;NM_175862	5'UTR;Body;Body		Open sea				NA	NA
cg26967619	II	2	218621497	F	DIRC3	NR_026597	TSS200	chr2:218621279-218621498	Island				NA	TRUE	cg01945223	II	3	121980683	R	CASR	NM_000388	Body		Open sea			3:123463360-123463533	NA	TRUE
cg07852087	II	3	6003401	R					Open sea				NA	NA	cg26928972	II	3	122043799	F	CSTA	NM_005213	TSS1500		Open sea				TRUE	TRUE
cg15770125	II	3	8693781	R	C3orf32	NM_015931	TSS200		Open sea	low-CpG:8668723-8668785			NA	TRUE	cg02452725	II	3	122296385	F	PARP15;PARP15	NM_001113523;NM_001308320	TSS200;TSS200	chr3:122296612-122296828	N_Shore				NA	NA
cg26184741	II	3	9291739	F	SRGAP3;SRGAP3	NM_001033117;NM_014850	TSS1500;TSS1500		Open sea				NA	TRUE	cg03880977	II	3	122609490	F	LOC100129550	NR_024618	Body		Open sea				NA	NA
cg01374735	II	3	9623992	R					Open sea				NA	TRUE	cg24550172	II	3	122647507	F	SEMA5B;SEMA5B;SEMA5B;SEMA5B;SEMA5B	NM_001256348;NM_001256346;NM_001031702;NR_046079;NM_001256347	Body;Body;Body;Body;Body		Open sea				NA	NA
cg12300096	II	3	9670146	F					Open sea				NA	NA	cg10444562	II	3	122733202	R	SEMA5B;SEMA5B;SEMA5B	NR_046079;NM_001256348;NM_001031702	Body;5'UTR;5'UTR		Open sea				NA	NA
cg08686493	II	3	9670152	F					Open sea				NA	NA	cg05651820	I	3	122764562	F					Open sea				NA	TRUE
cg13769697	II	11	31837310	R	DKFZp686K1684;PAX6;PAX6	NR_033971;NM_001127612;NM_001258462	TSS1500;5'UTR;5'UTR	chr11:31831620-31839038	Island				NA	NA	cg07024373	II	3	123477533	R	MYLK;MYLK;MYLK;MYLK	NM_053025;NM_053026;NM_053028;NM_053027	Body;Body;Body;Body		Open sea		chr3:123476863-123476863		NA	NA
cg00585207	II	3	10452954	R	ATP2B2;ATP2B2	NM_001683;NM_001001331	Body;Body		Open sea				NA	TRUE	cg16784003	II	3	123695444	F	ROPN1	NM_017578	Body		Open sea				NA	NA
cg19451566	II	3	10489045	R	ATP2B2;ATP2B2	NM_001683;NM_001001331	Body;Body		Open sea				NA	NA	cg00101712	I	3	123699208	F	ROPN1	NM_017578	Body		Open sea			3:125181804-125181987	NA	TRUE
cg17213552	II	11	111895577	R	DLAT;DLAT	NM_001931;NM_001931	1stExon;5'UTR	chr11:111895576-111896447	Island			11:111400760-111401657	TRUE	TRUE	cg05256313	II	3	124926431	R	SLC12A8;SLC12A8	NM_001195483;NM_024628	Body;Body		Open sea				NA	NA
cg27385636	II	3	11015492	F					Open sea				NA	NA	cg20177385	II	3	125820459	R	SLC41A3	NM_001164475	TSS200		Open sea				NA	TRUE
cg00375819	I	3	11033866	F	SLC6A1	NM_003042	TSS1500	chr3:11034446-11035384	N_Shore				NA	TRUE	cg10811640	II	3	126023617	F					Open sea				NA	NA
cg11542528	II	3	38080629	R	DLEC1;DLEC1	NM_007337;NM_007335	TSS200;TSS200	chr3:38080628-38081187	Island				NA	NA	cg18991837	II	3	126081391	F					Open sea				NA	NA
cg15237661	II	3	11037574	F	SLC6A1	NM_003042	5'UTR	chr3:11034446-11035384	S_Shelf				NA	TRUE	cg01538891	II	3	126114078	F	CCDC37;CCDC37-AS1;CCDC37-AS1;CCDC37-AS1	NM_182628;NR_103789;NR_103788;NR_103787	5'UTR;TSS1500;TSS1500;TSS1500	chr3:126113547-126113967	S_Shore				NA	NA
cg07209889	II	3	11047908	F	SLC6A1;SLC6A1-AS1	NM_003042;NR_046647	5'UTR;Body		Open sea				NA	NA	cg24184919	II	3	126877870	F					Open sea				NA	TRUE
cg17425664	II	3	11074498	R	SLC6A1	NM_003042	Body		Open sea				NA	NA	cg17722542	II	3	126952898	R					Open sea				NA	NA
cg06146452	II	3	11318781	R	ATG7;ATG7;ATG7	NM_006395;NM_001144912;NM_001136031	5'UTR;5'UTR;5'UTR		Open sea				NA	NA	cg17447841	II	3	127130247	F					Open sea				NA	NA
cg05964907	II	3	11851961	R	TAMM41;TAMM41;TAMM41	NR_104314;NM_138807;NM_001284401	Body;Body;Body		Open sea				NA	NA	cg11341985	II	3	127181688	F					Open sea				NA	NA
cg11638313	II	3	12044825	F	SYN2;SYN2	NM_133625;NM_003178	TSS1500;TSS1500	chr3:12045652-12046627	N_Shore				NA	NA	cg22646570	II	3	127259494	R					Open sea				NA	NA
cg23881725	II	3	38080642	R	DLEC1;DLEC1	NM_007337;NM_007335	TSS200;TSS200	chr3:38080628-38081187	Island			3:38055646-38056292	TRUE	TRUE	cg24089340	II	3	127860888	R					Open sea				NA	NA
cg16401457	II	3	12484556	R					Open sea				NA	NA	cg01102073	I	3	128204813	R	GATA2;GATA2;GATA2	NM_001145661;NM_032638;NM_001145662	Body;Body;Body	chr3:128205495-128212274	N_Shore			3:129687477-129687618	NA	TRUE
cg13781574	II	X	69675294	F	DLG3;DLG3;DLG3	NM_021120;NM_020730;NM_001166278	Body;Body;5'UTR	chrX:69674799-69675305	Island			X:69591503-69592030	NA	TRUE	cg09318780	II	3	128801079	F					Open sea				NA	NA
cg13454042	II	3	12868673	F	CAND2;CAND2	NM_001162499;NM_012298	Body;Body		Open sea				NA	NA	cg07462198	II	3	129029640	R				chr3:129033540-129035646	N_Shelf				NA	TRUE
cg04372061	II	3	12927877	F					Open sea				NA	NA	cg22415463	II	3	129160472	F	MBD4;MBD4;MBD4;MBD4;MBD4;IFT122;IFT122;IFT122;IFT122;IFT122;IFT122;IFT122	NM_003925;NM_001276273;NM_001276272;NM_001276271;NM_001276270;NM_001280546;NM_001280545;NM_052985;NM_018262;NM_052989;NM_052990;NM_001280541	TSS1500;TSS1500;TSS1500;TSS1500;TSS1500;5'UTR;5'UTR;Body;Body;Body;Body;Body	chr3:129158602-129159477	S_Shore				NA	NA
cg15631109	II	3	12990214	F	IQSEC1;IQSEC1	NM_014869;NM_001134382	Body;Body		Open sea				NA	NA	cg13626307	II	3	129688442	F					Open sea				NA	NA
cg01450522	II	3	13465878	R				chr3:13460970-13462146	S_Shelf				NA	TRUE	cg26198575	II	3	130912881	R	NEK11;NEK11	NM_001146003;NM_024800	Body;Body		Open sea				NA	NA
cg12918462	II	3	13701374	R	LINC00620	NR_027103	Body		Open sea				NA	NA	cg14654533	I	3	131080755	R	NUDT16P;NUDT16P	NR_002949;NR_027766	Body;Body	chr3:131080578-131081191	Island	high-CpG:132563373-132563453		3:132563269-132563868	NA	TRUE
cg15673034	I	18	3499093	R	DLGAP1;DLGAP1	NM_001003809;NM_004746	3'UTR;3'UTR	chr18:3498941-3499358	Island			18:3488942-3489345	NA	TRUE	cg09090724	I	3	132757267	R	TMEM108;TMEM108;TMEM108;TMEM108	NM_001136469;NM_023943;NM_001136469;NM_023943	5'UTR;5'UTR;1stExon;1stExon	chr3:132756985-132757895	Island			3:134239653-134240552	NA	TRUE
cg13345319	II	3	14567905	F	GRIP2	NM_001080423	Body		Open sea				NA	NA	cg14668981	II	3	133112774	F	TMEM108;TMEM108	NM_001136469;NM_023943	Body;Body		Open sea				NA	TRUE
cg16656729	II	3	14811145	R	C3orf20;C3orf20;C3orf20	NM_032137;NM_001184958;NM_001184957	Body;Body;Body		Open sea				NA	NA	cg20383064	II	3	133117420	R	BFSP2	NM_003571	TSS1500		Open sea				TRUE	TRUE
cg12843240	I	3	14833374	F					Open sea				NA	NA	cg12354382	II	3	133118839	F	BFSP2;BFSP2	NM_003571;NM_003571	1stExon;5'UTR		Open sea				NA	TRUE
cg10127490	II	3	15563072	F	COLQ;COLQ	NM_005677;NM_080539	1stExon;1stExon		Open sea				NA	TRUE	cg25249068	II	3	133118940	F	BFSP2	NM_003571	1stExon		Open sea				TRUE	TRUE
cg24439401	II	3	16282260	R					Open sea				NA	TRUE	cg03164851	II	3	133132747	F	BFSP2	NM_003571	Body		Open sea		chr3:133132587-133132587		NA	NA
cg05473205	II	3	16524387	F	RFTN1	NM_015150	Body		Open sea				NA	NA	cg14980504	II	3	133599262	R	RAB6B	NM_016577	Body		Open sea				NA	NA
cg05778559	II	3	16646375	F	DAZL	NM_001351	Body	chr3:16646404-16647131	N_Shore			3:16620969-16622130	NA	TRUE	cg00448875	II	3	133611626	F	RAB6B	NM_016577	Body	chr3:133613566-133615174	N_Shore				NA	TRUE
cg22626825	II	3	16766180	F					Open sea				NA	TRUE	cg16954004	II	3	133613567	R	RAB6B	NM_016577	Body	chr3:133613566-133615174	Island			3:135096257-135097573	NA	TRUE
cg02595497	II	3	16850460	F					Open sea				NA	NA	cg14402948	II	3	133629593	F					Open sea				NA	NA
cg20009408	II	3	16870155	F					Open sea				NA	NA	cg00880183	II	3	133653583	R	SLCO2A1	NM_005630	Body		Open sea				NA	NA
cg08288503	II	3	16889869	F					Open sea				NA	NA	cg10235051	II	3	133676992	R	SLCO2A1	NM_005630	Body		Open sea				NA	NA
cg01781018	II	3	16924563	F				chr3:16925381-16926849	N_Shore				NA	TRUE	cg20388916	II	3	133682290	F	SLCO2A1	NM_005630	Body		Open sea				NA	TRUE
cg17586256	II	6	170598215	R	DLL1	NM_005618	Body	chr6:170598214-170601222	Island			6:170440105-170443173	NA	TRUE	cg05205059	II	3	133689431	R	SLCO2A1	NM_005630	Body		Open sea				NA	NA
cg25223095	II	3	16927003	R	PLCL2	NM_001144382	Body	chr3:16925381-16926849	S_Shore				NA	TRUE	cg11282353	II	3	133706085	R	SLCO2A1	NM_005630	Body		Open sea				NA	TRUE
cg03176788	II	3	17034972	F	PLCL2;PLCL2	NM_001144382;NM_015184	Body;5'UTR		Open sea				NA	NA	cg24708182	II	3	133709280	R	SLCO2A1	NM_005630	Body		Open sea				NA	NA
cg24806647	II	3	17183268	F					Open sea				NA	NA	cg07692746	II	3	133771358	F					Open sea				NA	NA
cg07654588	II	3	17782211	R	TBC1D5;TBC1D5;TBC1D5	NM_014744;NM_014744;NM_001134380	1stExon;5'UTR;5'UTR	chr3:17783646-17784455	N_Shore				NA	TRUE	cg03391417	II	3	133776930	F					Open sea				NA	NA
cg00641002	II	3	18459838	R	SATB1;SATB1;SATB1	NM_002971;NM_001195470;NM_001131010	Body;Body;Body		Open sea				NA	NA	cg16782084	II	3	133777381	F					Open sea				NA	TRUE
cg21311112	II	3	18466206	F	SATB1;SATB1;SATB1;SATB1;SATB1	NM_002971;NM_001195470;NM_002971;NM_001195470;NM_001131010	1stExon;1stExon;5'UTR;5'UTR;5'UTR	chr3:18466298-18466604	N_Shore			3:18440672-18442668	NA	NA	cg01555183	II	3	133786671	R					Open sea				NA	NA
cg26768584	II	3	18480242	R	SATB1;SATB1	NM_001131010;NM_001131010	5'UTR;1stExon		Open sea				NA	TRUE	cg05350944	II	3	133794122	R					Open sea				NA	NA
cg19604738	II	6	170599678	R	DLL1;DLL1;FAM120B	NM_005618;NM_005618;NM_001286379	1stExon;5'UTR;TSS200	chr6:170598214-170601222	Island			6:170440105-170443173	NA	NA	cg20079855	II	3	133794970	F					Open sea				NA	NA
cg07873251	II	15	41220951	R	DLL4	NM_019074	TSS1500	chr15:41217789-41223180	Island			15:39007070-39010435	NA	TRUE	cg02401556	II	3	137479590	R				chr3:137479995-137480197	N_Shore			3:138961836-138963992	NA	TRUE
cg09023624	II	3	23784916	R					Open sea			3:23759920-23760056	NA	TRUE	cg14783581	II	3	137482478	R	SOX14	NM_004189	TSS1500	chr3:137482964-137484454	N_Shore			3:138965114-138965322	NA	TRUE
cg03428864	II	3	25469925	F	RARB;RARB;RARB;RARB	NM_016152;NM_016152;NM_000965;NM_000965	5'UTR;1stExon;1stExon;5'UTR		Open sea	low-CpG:25444753-25445075		3:25444840-25444930	NA	TRUE	cg06613095	I	3	137483617	F	SOX14;SOX14	NM_004189;NM_004189	1stExon;5'UTR	chr3:137482964-137484454	Island			3:138965417-138967246	NA	TRUE
cg12064947	II	15	41220983	R	DLL4	NM_019074	TSS1500	chr15:41217789-41223180	Island			15:39007070-39010435	NA	TRUE	cg06186698	I	3	138666118	F	C3orf72;FOXL2;C3orf72	NM_001040061;NM_023067;NM_001040061	5'UTR;TSS200;1stExon	chr3:138663718-138666346	Island			3:140146409-140149194	NA	TRUE
cg27032146	I	7	96652115	R	DLX5	NM_005221	Body	chr7:96651963-96652246	Island			7:96489900-96490205	NA	TRUE	cg03889251	II	3	138743093	R				chr3:138738721-138739923	S_Shelf				NA	TRUE
cg13762060	I	9	841559	R	DMRT1	NM_021951	TSS200	chr9:841374-843364	Island			9:831340-832209	NA	TRUE	cg06930957	II	3	138829117	F	BPESC1	NR_026783	Body		Open sea				NA	NA
cg14391770	I	9	976645	F	DMRT3	NM_021240	TSS1500	chr9:976162-977828	Island			9:966163-967819	NA	TRUE	cg25097241	II	3	139000407	R					Open sea				NA	NA
cg06180621	I	12	124246917	F	DNAH10	NM_207437	TSS200	chr12:124246524-124247254	Island			12:122812354-122813471	NA	NA	cg04052852	II	3	139000427	F					Open sea				NA	NA
cg14601313	II	3	30485453	R					Open sea				NA	NA	cg15932627	II	3	139048065	R					Open sea				NA	TRUE
cg04144673	I	3	30537431	R					Open sea		chr3:30537430-30537430		NA	NA	cg12298268	I	3	139257866	F	RBP1;RBP1;RBP1	NM_002899;NM_001130992;NM_001130993	Body;Body;Body	chr3:139257712-139257949	Island			3:140740435-140740666	NA	TRUE
cg11258947	II	3	31199029	R					Open sea				NA	NA	cg17891906	II	3	140766885	F				chr3:140769886-140771080	N_Shelf				NA	TRUE
cg21657071	II	3	31200115	R					Open sea				NA	NA	cg11622008	II	3	140769610	F	SPSB4	NM_080862	TSS1500	chr3:140769886-140771080	N_Shore			3:142252275-142252382	NA	TRUE
cg07976695	II	3	32079277	F					Open sea				NA	NA	cg04112471	II	3	140783430	R	SPSB4	NM_080862	5'UTR	chr3:140784809-140785481	N_Shore				NA	TRUE
cg09736928	II	3	35785414	F	MIR128-2;ARPP21;ARPP21;ARPP21	NR_029824;NM_016300;NM_001267617;NM_001267619	TSS1500;Body;Body;Body		Open sea				NA	NA	cg23054394	II	3	140784675	F	SPSB4	NM_080862	5'UTR	chr3:140784809-140785481	N_Shore				NA	TRUE
cg11281103	II	3	36235182	F					Open sea				NA	NA	cg02515739	II	3	140787055	R	SPSB4	NM_080862	Body	chr3:140784809-140785481	S_Shore				NA	TRUE
cg08612760	II	3	36449636	R	STAC;STAC	NM_001292049;NM_003149	Body;Body		Open sea				NA	NA	cg21924070	II	3	140788453	F	SPSB4	NM_080862	Body	chr3:140784809-140785481	S_Shelf				NA	TRUE
cg11236985	II	3	36529903	R	STAC;STAC	NM_001292049;NM_003149	Body;Body		Open sea				NA	NA	cg14606429	II	3	140790084	R	SPSB4	NM_080862	Body		Open sea				NA	NA
cg13677341	II	3	36563024	R	STAC;STAC	NM_001292049;NM_003149	Body;Body		Open sea				NA	NA	cg16206354	II	3	140797150	F	SPSB4	NM_080862	Body		Open sea				NA	NA
cg21756485	II	3	36805370	F				chr3:36805949-36806214	N_Shore				NA	TRUE	cg17210801	II	3	140808151	F	SPSB4	NM_080862	Body		Open sea				NA	NA
cg24144083	I	3	36805814	R				chr3:36805949-36806214	N_Shore			3:36780423-36781184	NA	TRUE	cg18159289	II	3	140811608	F	SPSB4	NM_080862	Body	chr3:140813913-140814134	N_Shelf				NA	TRUE
cg11219400	II	3	36949966	F	TRANK1	NM_014831	Body		Open sea	low-CpG:36924951-36925067			NA	TRUE	cg20354777	II	3	140814133	F	SPSB4	NM_080862	Body	chr3:140813913-140814134	Island				NA	TRUE
cg20768638	II	3	36950004	F	TRANK1	NM_014831	Body		Open sea	low-CpG:36924951-36925067			NA	TRUE	cg04877144	II	3	140819665	R	SPSB4	NM_080862	Body		Open sea				NA	TRUE
cg24861683	I	3	37284451	F	GOLGA4	NM_002078	TSS1500	chr3:37284558-37285281	N_Shore			3:37259291-37260807	NA	TRUE	cg06697795	II	3	140843068	R	SPSB4	NM_080862	Body		Open sea				NA	NA
cg22286764	II	3	37428639	F					Open sea				TRUE	TRUE	cg08094473	II	3	140843817	F	SPSB4	NM_080862	Body		Open sea				NA	NA
cg08198176	II	3	37494602	R	ITGA9	NM_002207	Body	chr3:37493418-37494538	S_Shore				NA	TRUE	cg04434557	II	3	140845524	R	SPSB4	NM_080862	Body		Open sea				NA	NA
cg02823783	I	12	124246919	F	DNAH10	NM_207437	TSS200	chr12:124246524-124247254	Island			12:122812354-122813471	NA	TRUE	cg12830931	II	3	140845545	R	SPSB4	NM_080862	Body		Open sea				NA	NA
cg07347092	I	12	124246927	F	DNAH10	NM_207437	TSS200	chr12:124246524-124247254	Island			12:122812354-122813471	NA	TRUE	cg20959189	II	3	141122632	F	ZBTB38	NM_001080412	5'UTR	chr3:141120983-141121678	S_Shore				NA	TRUE
cg09677945	II	13	43597657	F	DNAJC15;DNAJC15	NM_013238;NM_013238	5'UTR;1stExon	chr13:43597504-43597856	Island			13:42495505-42496047	NA	TRUE	cg01996343	II	3	141455371	F				chr3:141456881-141457591	N_Shore				NA	TRUE
cg15988970	I	13	43597736	F	DNAJC15;DNAJC15	NM_013238;NM_013238	5'UTR;1stExon	chr13:43597504-43597856	Island	high-CpG:42495718-42495768		13:42495505-42496047	NA	TRUE	cg02748419	II	3	141868612	F				chr3:141867962-141868613	Island			3:143350459-143351563	NA	TRUE
cg23409713	II	3	38215772	F	OXSR1	NM_005109	Body		Open sea				NA	NA	cg07119114	II	3	142364295	F	PLS1;PLS1	NM_001145319;NM_002670	5'UTR;5'UTR		Open sea				NA	NA
cg23531150	II	3	38468436	F					Open sea				NA	NA	cg21552014	II	3	146026497	R					Open sea				NA	TRUE
cg13704331	II	3	38598406	R	SCN5A;SCN5A;SCN5A;SCN5A;SCN5A;SCN5A	NM_001160161;NM_001099405;NM_000335;NM_198056;NM_001160160;NM_001099404	Body;Body;Body;Body;Body;Body		Open sea				NA	TRUE	cg06181508	II	3	147102840	R					Open sea			3:148585328-148585547	NA	TRUE
cg06191998	II	3	38615327	R	SCN5A;SCN5A;SCN5A;SCN5A;SCN5A;SCN5A	NM_001099405;NM_001099404;NM_001160161;NM_001160160;NM_198056;NM_000335	Body;Body;Body;Body;Body;Body		Open sea				NA	NA	cg03900143	I	3	147111660	F	ZIC4;ZIC4;ZIC4;ZIC4;ZIC4	NM_001168378;NR_033119;NM_032153;NM_001168379;NR_033118	Body;TSS1500;Body;Body;TSS1500	chr3:147108511-147111703	Island			3:148593633-148594412	NA	TRUE
cg08383667	II	3	38644178	R	SCN5A;SCN5A;SCN5A;SCN5A;SCN5A;SCN5A	NM_001099405;NM_001099404;NM_001160161;NM_001160160;NM_198056;NM_000335	Body;Body;Body;Body;Body;Body		Open sea				NA	NA	cg05371578	II	3	147128157	F	ZIC1	NM_003412	1stExon	chr3:147126988-147128999	Island	high-CpG:148610539-148610905		3:148610069-148611773	NA	TRUE
cg22362878	II	3	38647824	F	SCN5A;SCN5A;SCN5A;SCN5A;SCN5A;SCN5A	NM_001099405;NM_001099404;NM_001160161;NM_001160160;NM_198056;NM_000335	Body;Body;Body;Body;Body;Body		Open sea				NA	NA	cg15540533	II	3	147656491	F					Open sea				NA	NA
cg16858587	II	3	38658093	R	SCN5A;SCN5A;SCN5A;SCN5A;SCN5A;SCN5A	NM_001160161;NM_001099405;NM_000335;NM_198056;NM_001160160;NM_001099404	Body;Body;Body;Body;Body;Body		Open sea				NA	TRUE	cg04840076	II	3	148332408	R					Open sea				NA	NA
cg08313804	II	3	38677684	R	SCN5A;SCN5A;SCN5A;SCN5A;SCN5A;SCN5A	NM_001099405;NM_001099404;NM_198056;NM_000335;NM_001160161;NM_001160160	5'UTR;5'UTR;5'UTR;5'UTR;5'UTR;5'UTR		Open sea				NA	NA	cg09658678	II	3	148448256	F	AGTR1;AGTR1;AGTR1;AGTR1;AGTR1	NM_004835;NM_031850;NM_032049;NM_009585;NM_000685	5'UTR;5'UTR;5'UTR;5'UTR;5'UTR		Open sea				NA	TRUE
cg11410859	II	3	38687164	F	SCN5A;SCN5A;SCN5A;SCN5A;SCN5A;SCN5A	NM_001160161;NM_001160160;NM_000335;NM_198056;NM_001099404;NM_001099405	5'UTR;5'UTR;5'UTR;5'UTR;5'UTR;5'UTR	chr3:38690409-38691513	N_Shelf				NA	TRUE	cg04212229	II	3	148460131	F	AGTR1;AGTR1;AGTR1;AGTR1;AGTR1	NM_004835;NM_031850;NM_000685;NM_032049;NM_009585	3'UTR;3'UTR;3'UTR;3'UTR;3'UTR		Open sea				NA	TRUE
cg04303138	II	3	38687384	R	SCN5A;SCN5A;SCN5A;SCN5A;SCN5A;SCN5A	NM_001099405;NM_001099404;NM_198056;NM_000335;NM_001160161;NM_001160160	5'UTR;5'UTR;5'UTR;5'UTR;5'UTR;5'UTR	chr3:38690409-38691513	N_Shelf				NA	NA	cg23230502	II	3	148572849	F	CPB1	NM_001871	Body		Open sea				NA	NA
cg17055322	II	3	38700449	F					Open sea				NA	NA	cg17052130	II	3	148599070	R	CPA3	NM_001870	Body		Open sea				NA	NA
cg20082252	II	3	39238161	R					Open sea				NA	NA	cg13012862	II	3	148599303	R	CPA3;CPA3	NM_001870;NM_001870	ExonBnd;Body		Open sea				NA	NA
cg04498110	II	3	39306129	R	CX3CR1;CX3CR1;CX3CR1;CX3CR1	NM_001171171;NM_001171174;NM_001171172;NM_001337	3'UTR;3'UTR;3'UTR;3'UTR		Open sea				NA	TRUE	cg06800962	II	3	149096029	R	TM4SF1	NM_014220	TSS1500		Open sea				TRUE	TRUE
cg07578119	II	3	39332018	F					Open sea				NA	NA	cg26945139	II	3	149100307	F	TM4SF1-AS1;TM4SF1-AS1;TM4SF1-AS1	NR_046650;NR_109810;NR_109809	Body;Body;Body		Open sea		chr3:149099928-149099928		NA	NA
cg14551002	I	17	31552	F	DOC2B	NM_003585	TSS200	chr17:29994-31868	Island	high-CpG:31242-31637		17:30022-31858	NA	TRUE	cg15087376	II	3	149113539	F					Open sea				NA	TRUE
cg02707264	II	3	39851931	R	MYRIP	NM_015460	5'UTR	chr3:39851025-39851820	S_Shore			3:39825625-39827376	NA	TRUE	cg14520761	II	3	149363945	F	WWTR1;WWTR1;WWTR1	NM_001168280;NM_001168278;NM_015472	Body;Body;Body		Open sea				NA	NA
cg08409097	II	3	39942410	F	MYRIP;MYRIP;MYRIP;MYRIP;MYRIP;MYRIP;MYRIP;MYRIP;MYRIP;MYRIP	NM_001284425;NM_001284424;NM_015460;NM_001284423;NR_104316;NM_001284425;NR_104316;NM_001284424;NM_015460;NM_001284423	ExonBnd;ExonBnd;ExonBnd;ExonBnd;ExonBnd;5'UTR;Body;Body;Body;Body		Open sea				NA	NA	cg05682128	II	3	149685395	R	PFN2;PFN2	NM_002628;NM_053024	Body;Body	chr3:149687877-149689537	N_Shelf				NA	TRUE
cg11680280	II	3	39942469	R	MYRIP;MYRIP;MYRIP;MYRIP;MYRIP	NM_001284425;NR_104316;NM_001284424;NM_015460;NM_001284423	5'UTR;Body;Body;Body;Body		Open sea				NA	NA	cg02088585	II	3	150035594	F	LINC01214;LINC01214	NR_110186;NR_110187	Body;Body		Open sea				NA	NA
cg00652378	II	3	40421754	F					Open sea				NA	NA	cg15650819	II	3	150265620	R	SERP1;EIF2A	NM_014445;NM_032025	TSS1500;Body	chr3:150263609-150264607	S_Shore				NA	NA
cg21107003	II	3	40495566	R	ENTPD3-AS1	NR_040100	TSS1500	chr3:40494414-40494899	S_Shore				NA	NA	cg15765380	II	3	150477722	F	SIAH2	NM_005067	Body	chr3:150479734-150481888	N_Shelf				NA	TRUE
cg13324448	II	3	40752056	R					Open sea				NA	TRUE	cg23088600	II	3	150959231	F	P2RY14;MED12L;P2RY14	NM_001081455;NM_053002;NM_014879	5'UTR;Body;5'UTR		Open sea				NA	NA
cg18200749	II	3	41611519	F	ULK4	NM_017886	Body		Open sea				NA	NA	cg17185710	II	3	151984822	F	MBNL1;MBNL1;LOC401093;LOC401093	NM_207292;NM_021038;NR_027038;NR_027037	TSS1500;TSS1500;Body;Body	chr3:151986327-151987325	N_Shore				NA	TRUE
cg15033269	II	3	42631489	F	SS18L2	NM_016305	TSS1500	chr3:42632164-42632667	N_Shore				NA	TRUE	cg11495617	II	3	152660727	R					Open sea				NA	NA
cg05588496	II	18	67067721	F	DOK6	NM_152721	TSS1500	chr18:67067509-67069168	Island			18:65218496-65220410	NA	TRUE	cg20343797	II	3	153838670	R	ARHGEF26;ARHGEF26;ARHGEF26;ARHGEF26-AS1	NM_015595;NM_001251963;NM_001251962;NR_037901	TSS1500;TSS1500;TSS200;Body	chr3:153838787-153840380	N_Shore				NA	NA
cg20103519	II	18	67070045	F	DOK6	NM_152721	Body	chr18:67069933-67070171	Island			18:65220735-65221151	NA	TRUE	cg05507514	II	3	153842846	F	SGEF	NM_015595	Body	chr3:153838787-153840380	S_Shelf				NA	TRUE
cg21687382	II	3	43681482	R					Open sea				NA	NA	cg01044409	II	3	154041542	R	DHX36;DHX36	NM_020865;NM_001114397	Body;Body	chr3:154042004-154042376	N_Shore				NA	TRUE
cg23538438	II	3	43960634	F					Open sea				NA	NA	cg22720121	II	3	155369791	R	PLCH1;PLCH1;PLCH1	NM_001130960;NM_001130961;NM_014996	Body;Body;5'UTR		Open sea				NA	NA
cg03168896	II	3	44036098	F				chr3:44036407-44041104	N_Shore				NA	TRUE	cg25375916	II	3	155570275	R	SLC33A1	NM_004733	Body	chr3:155572358-155572604	N_Shelf				NA	TRUE
cg13777681	I	2	115920221	R	DPP10;DPP10	NM_001004360;NM_020868	Body;Body	chr2:115918737-115920765	Island			2:115635166-115637235	NA	TRUE	cg17503645	II	3	155837026	F	KCNAB1;KCNAB1	NM_001308217;NM_172160	TSS1500;TSS1500		Open sea				NA	NA
cg14108135	II	3	44459375	R					Open sea				NA	NA	cg00822361	II	3	156271246	R	SSR3	NM_007107	Body	chr3:156272636-156273099	N_Shore				NA	TRUE
cg15454481	II	3	44636844	F	ZNF660	NM_173658	3'UTR		Open sea				NA	TRUE	cg03311645	II	3	156390218	F				chr3:156391811-156393607	N_Shore				NA	NA
cg09602350	II	3	45347727	R					Open sea				NA	TRUE	cg05875723	II	3	156765060	R					Open sea				NA	NA
cg18412861	II	3	45731405	R	SACM1L	NM_014016	Body	chr3:45729700-45730033	S_Shore				NA	TRUE	cg12151942	II	3	156805787	F				chr3:156806688-156807069	N_Shore				NA	TRUE
cg25554034	II	3	46538926	F	RTP3	NM_031440	TSS1500		Open sea				NA	NA	cg04265842	II	3	156807650	R	LINC00881;LINC00880	NR_034008;NR_034007	TSS200;Body	chr3:156806688-156807069	S_Shore				NA	NA
cg08252882	II	3	46591155	F	LRRC2	NM_024512	Body		Open sea		chr3:46591078-46591078		NA	NA	cg18961459	II	3	157002692	F	VEPH1;VEPH1;VEPH1	NM_001167912;NM_024621;NM_001167911	Body;Body;Body		Open sea				NA	NA
cg21357673	II	3	46652923	F	LOC100132146	NM_001195442	TSS1500		Open sea				NA	NA	cg08459324	II	3	157590688	F					Open sea				NA	NA
cg22818556	II	3	46854297	F				chr3:46853727-46854138	S_Shore				NA	TRUE	cg06332127	II	3	158763606	F					Open sea				NA	NA
cg01823497	II	3	46938943	R	PTH1R	NM_000316	Body	chr3:46940054-46940394	N_Shore				NA	TRUE	cg23786399	II	3	160162486	F	TRIM59	NM_173084	5'UTR		Open sea				NA	NA
cg08242665	II	3	46949079	F					Open sea				NA	NA	cg13027369	II	3	160279320	F	KPNA4	NM_002268	Body	chr3:160282505-160283874	N_Shelf				NA	TRUE
cg13367065	II	3	47614856	F	CSPG5;CSPG5;CSPG5;CSPG5;CSPG5	NM_001206942;NM_001206945;NM_001206943;NM_006574;NM_001206944	Body;Body;Body;Body;Body		Open sea				NA	NA	cg14717170	II	3	164914471	R	SLITRK3	NM_014926	TSS200		Open sea			3:166397097-166397507	TRUE	TRUE
cg19440734	II	3	48264753	R	CAMP	NM_004345	TSS200		Open sea				NA	TRUE	cg24699025	II	3	165610644	R					Open sea				NA	TRUE
cg18365534	II	3	48317374	R					Open sea				NA	NA	cg09278646	II	3	167466262	R	SERPINI1;SERPINI1	NM_001122752;NM_005025	5'UTR;5'UTR		Open sea				NA	NA
cg26029997	I	3	48507610	F	TREX1;TREX1;TREX1;TREX1	NM_033629;NM_016381;NM_033629;NM_016381	5'UTR;1stExon;1stExon;5'UTR		Open sea	low-CpG:48482231-48482671			NA	TRUE	cg27357134	II	3	167780029	F	GOLIM4	NM_014498	Body		Open sea				NA	TRUE
cg19091784	I	3	48507618	F	TREX1;TREX1;TREX1;TREX1	NM_033629;NM_016381;NM_033629;NM_016381	5'UTR;1stExon;1stExon;5'UTR		Open sea	low-CpG:48482231-48482671			NA	TRUE	cg17317362	II	3	168788908	R					Open sea		chr3:168788746-168788746		NA	NA
cg23693196	II	3	49142676	F	QARS;QARS;QARS	NM_001272073;NM_005051;NR_073590	TSS200;TSS200;TSS200	chr3:49141934-49142373	S_Shore				NA	NA	cg12962542	II	3	169042374	F	MECOM	NM_004991	Body		Open sea				NA	TRUE
cg12874035	II	3	49908776	R	CAMKV	NM_024046	TSS1500	chr3:49906737-49907482	S_Shore				NA	TRUE	cg08193579	II	3	169529701	R	LRRC34	NM_153353	Body	chr3:169529875-169530435	N_Shore			3:171012386-171012446	NA	TRUE
cg04083575	I	7	153748818	R	DPP6;DPP6	NM_130797;NM_001039350	TSS1500;Body	chr7:153748407-153750444	Island			7:153379341-153380428	NA	TRUE	cg16520467	II	3	170052930	R					Open sea				NA	NA
cg16115627	I	7	154684433	F	DPP6;DPP6;DPP6	NM_130797;NM_001039350;NM_001936	3'UTR;3'UTR;3'UTR	chr7:154684402-154684630	Island			7:154314936-154315563	NA	TRUE	cg03658578	II	3	170304031	F	SLC7A14	NM_020949	TSS200	chr3:170303044-170303249	S_Shore				NA	TRUE
cg05635617	II	3	49977228	F	RBM6;RBM6	NM_005777;NM_001167582	TSS1500;TSS1500	chr3:49977367-49978196	N_Shore				NA	TRUE	cg15536845	II	3	170304045	F	SLC7A14	NM_020949	TSS200	chr3:170303044-170303249	S_Shore				NA	TRUE
cg08635998	II	3	50193697	R	SEMA3F	NM_004186	5'UTR	chr3:50191971-50193130	S_Shore				NA	NA	cg05410708	II	3	170696299	R					Open sea				NA	NA
cg01891789	II	3	50194121	R	SEMA3F	NM_004186	5'UTR	chr3:50191971-50193130	S_Shore				NA	NA	cg12206759	II	3	170831650	R	TNIK;TNIK;TNIK;TNIK;TNIK;TNIK;TNIK;TNIK	NM_001161560;NM_015028;NM_001161563;NM_001161562;NM_001161561;NM_001161566;NM_001161565;NM_001161564	Body;Body;Body;Body;Body;Body;Body;Body		Open sea				NA	NA
cg19914607	II	3	50242505	R	SLC38A3	NM_006841	TSS200	chr3:50242550-50243589	N_Shore				TRUE	TRUE	cg02167195	II	3	170979534	R	TNIK;TNIK;TNIK;TNIK;TNIK;TNIK;TNIK;TNIK	NM_001161560;NM_015028;NM_001161563;NM_001161562;NM_001161561;NM_001161566;NM_001161565;NM_001161564	Body;Body;Body;Body;Body;Body;Body;Body		Open sea				NA	NA
cg16818628	I	10	50604006	R	DRGX;DRGX	NM_001276451;NM_001276451	5'UTR;1stExon	chr10:50602989-50606783	Island			10:50273025-50274163	NA	NA	cg20804243	II	3	171205319	F					Open sea				NA	NA
cg13588739	II	3	50263508	F				chr3:50263685-50263908	N_Shore				NA	TRUE	cg07667666	II	3	171422062	R	PLD1;PLD1	NM_002662;NM_001130081	Body;Body		Open sea				NA	NA
cg23337162	II	3	50525669	F	CACNA2D2;CACNA2D2	NM_001005505;NM_006030	Body;Body		Open sea				NA	TRUE	cg25790298	II	3	172031063	F	FNDC3B;FNDC3B	NM_001135095;NM_022763	Body;Body		Open sea				NA	TRUE
cg19278414	II	3	50570733	R					Open sea				NA	TRUE	cg15144397	II	3	172629024	R	SPATA16	NM_031955	Body		Open sea				NA	NA
cg26010751	II	3	51742513	R	GRM2;GRM2	NM_000839;NM_001130063	5'UTR;5'UTR	chr3:51740740-51741413	S_Shore				NA	TRUE	cg01946530	I	3	173116046	R	NLGN1	NM_014932	TSS200	chr3:173115404-173115775	S_Shore			3:174597860-174598744	NA	TRUE
cg13685294	II	3	51743318	R	GRM2;GRM2	NM_001130063;NM_000839	5'UTR;Body	chr3:51740740-51741413	S_Shore				TRUE	TRUE	cg01982637	II	3	173768723	F	NLGN1	NM_014932	Body		Open sea				NA	TRUE
cg08191873	II	3	51852001	R	IQCF4;IQCF4;IQCF4;IQCF4;IQCF4;IQCF4	NR_038215;NR_038214;NR_038213;NR_038215;NR_038214;NR_038213	Body;Body;Body;ExonBnd;ExonBnd;ExonBnd		Open sea				NA	NA	cg07981118	II	3	173854160	R	NLGN1	NM_014932	Body		Open sea				NA	NA
cg12267674	II	3	51935542	F	IQCF1	NM_152397	Body		Open sea				NA	NA	cg05647401	II	3	173865018	F	NLGN1	NM_014932	Body		Open sea				NA	NA
cg11814235	II	18	28621490	R	DSC3;DSC3	NM_024423;NM_001941	Body;Body	chr18:28621489-28623117	Island			18:26875488-26877115	NA	TRUE	cg16219125	II	3	174043293	R					Open sea				NA	TRUE
cg22477190	II	3	52333093	F					Open sea				NA	NA	cg07288571	II	3	174043908	R					Open sea				NA	NA
cg18459223	II	3	52445590	R	PHF7;BAP1;PHF7	NM_001278221;NM_004656;NM_016483	TSS1500;TSS1500;5'UTR	chr3:52443677-52445104	S_Shore				NA	NA	cg24306373	II	3	174060920	R					Open sea				NA	NA
cg14478797	II	3	52457390	R	PHF7;PHF7	NM_173341;NM_016483	3'UTR;3'UTR		Open sea				NA	TRUE	cg27633688	II	3	174093590	R				chr3:174094995-174095258	N_Shore				NA	NA
cg17448298	II	3	52506027	R	NISCH;NISCH;NISCH	NM_001276293;NM_001276294;NM_007184	Body;Body;Body		Open sea				NA	NA	cg01309342	II	3	174129495	R					Open sea				NA	TRUE
cg07359306	II	3	52811297	R	ITIH1;ITIH1	NM_002215;NM_001166434	TSS1500;TSS1500		Open sea				NA	TRUE	cg17022195	II	3	174200733	R					Open sea				NA	NA
cg22882450	II	3	52845663	R					Open sea				NA	NA	cg25968149	II	3	174255312	F					Open sea				NA	TRUE
cg21140377	II	3	52857612	F	ITIH4-AS1;ITIH4;ITIH4	NR_046615;NM_002218;NM_001166449	TSS1500;Body;Body		Open sea				NA	NA	cg18841790	II	3	174260958	F					Open sea		chr3:174260946-174260946		NA	NA
cg21230309	II	3	52861574	F	ITIH4;ITIH4	NM_002218;NM_001166449	Body;Body		Open sea				NA	NA	cg02817054	II	3	174348757	R					Open sea				NA	NA
cg05230888	II	6	15662448	R	DTNBP1;DTNBP1;DTNBP1	NM_183040;NM_032122;NM_183041	Body;Body;5'UTR	chr6:15662444-15663412	Island			6:15770160-15771376	NA	TRUE	cg26654217	II	3	174358461	R					Open sea				NA	NA
cg05954076	II	3	53849242	R					Open sea				NA	NA	cg01967317	II	3	174576186	F	NAALADL2	NM_207015	TSS1500		Open sea				NA	NA
cg15463959	II	3	55211957	F					Open sea				NA	NA	cg15622493	II	3	174576569	R	NAALADL2	NM_207015	TSS1500		Open sea				NA	NA
cg23675896	II	3	55212088	R					Open sea				NA	NA	cg04862404	II	3	174577336	F	NAALADL2	NM_207015	Body		Open sea				NA	NA
cg05415131	I	11	58940866	R	DTX4	NM_015177	Body	chr11:58940830-58941052	Island			11:58695938-58697541	NA	TRUE	cg11640883	II	3	174577732	F	NAALADL2	NM_207015	Body		Open sea				NA	NA
cg24377179	II	3	55523815	F				chr3:55520226-55522344	S_Shore			3:55498855-55499030	NA	TRUE	cg16636878	II	3	174581008	F	NAALADL2	NM_207015	Body		Open sea				NA	NA
cg15085377	II	3	55622375	F	ERC2	NM_015576	3'UTR		Open sea				NA	NA	cg11632652	II	3	174648902	F	NAALADL2	NM_207015	Body		Open sea				NA	TRUE
cg03990813	II	3	55682470	F	ERC2	NM_015576	3'UTR		Open sea				NA	NA	cg14508517	II	3	174722125	R	NAALADL2	NM_207015	Body		Open sea				NA	TRUE
cg13696545	II	3	55784854	F	ERC2	NM_015576	Body		Open sea				NA	TRUE	cg11921585	II	3	174812804	F	NAALADL2-AS3;NAALADL2	NR_046390;NM_207015	Body;Body		Open sea				NA	NA
cg27397636	II	3	56443233	R	ERC2	NM_015576	Body		Open sea				NA	NA	cg15294279	II	3	174842010	F	NAALADL2	NM_207015	Body		Open sea				NA	NA
cg22007788	II	3	56859796	R	ARHGEF3;ARHGEF3	NM_001289698;NM_001128615	Body;Body		Open sea				NA	NA	cg16964064	II	3	174844917	R	NAALADL2	NM_207015	Body		Open sea				NA	NA
cg11080763	II	3	57160261	F	IL17RD	NM_017563	Body		Open sea				NA	NA	cg01295999	II	3	174926334	R	NAALADL2	NM_207015	Body		Open sea				NA	TRUE
cg18745629	II	3	57163527	R	IL17RD	NM_017563	Body		Open sea				NA	TRUE	cg08076558	II	3	174964225	F	NAALADL2-AS2;NAALADL2	NR_046713;NM_207015	Body;Body		Open sea				NA	NA
cg21637884	I	3	57530016	F	DNAH12;DNAH12;DNAH12;DNAH12	NM_198564;NM_178504;NM_198564;NM_178504	5'UTR;5'UTR;1stExon;1stExon		Open sea			3:57505056-57505136	NA	TRUE	cg20034201	II	3	174965367	R	NAALADL2-AS2;NAALADL2	NR_046713;NM_207015	Body;Body		Open sea				NA	NA
cg17011132	I	3	57530101	R	DNAH12;DNAH12	NM_198564;NM_001291661	TSS200;TSS200		Open sea				NA	NA	cg01379656	II	3	174970696	F	NAALADL2	NM_207015	Body		Open sea				NA	TRUE
cg16797020	I	3	57530118	R	DNAH12;DNAH12	NM_198564;NM_178504	TSS200;TSS200		Open sea				NA	TRUE	cg05067701	II	3	174976757	F	NAALADL2-AS2;NAALADL2	NR_046713;NM_207015	Body;Body		Open sea				NA	NA
cg06672696	II	3	57774266	F	SLMAP	NM_007159	Body		Open sea				NA	TRUE	cg20967808	II	3	174989835	R	NAALADL2-AS2;NAALADL2	NR_046713;NM_207015	TSS1500;Body		Open sea				NA	NA
cg24204017	II	3	57999988	F	FLNB;FLNB;FLNB;FLNB	NM_001164319;NM_001164317;NM_001164318;NM_001457	Body;Body;Body;Body		Open sea				NA	TRUE	cg16682960	II	3	174989888	F	NAALADL2-AS2;NAALADL2	NR_046713;NM_207015	TSS1500;Body		Open sea				NA	NA
cg07369274	II	3	58200599	F					Open sea				TRUE	NA	cg08398040	II	3	175005497	R	NAALADL2	NM_207015	Body		Open sea				NA	NA
cg02825630	II	3	59646860	R					Open sea				NA	TRUE	cg01546106	II	3	175052712	R	NAALADL2	NM_207015	Body		Open sea				NA	NA
cg06359884	II	3	59735420	F	FHIT;FHIT	NM_002012;NM_001166243	3'UTR;3'UTR		Open sea				NA	TRUE	cg04108951	II	3	175074521	F	NAALADL2	NM_207015	Body		Open sea				NA	NA
cg17087356	II	3	59749626	F	FHIT;FHIT	NM_001166243;NM_002012	Body;Body		Open sea				NA	TRUE	cg10992825	II	3	175114259	F	NAALADL2	NM_207015	Body		Open sea				NA	TRUE
cg09780926	II	3	59848265	R	FHIT;FHIT	NM_002012;NM_001166243	Body;Body		Open sea				NA	NA	cg05279806	I	3	175128616	F	NAALADL2	NM_207015	Body		Open sea				NA	TRUE
cg12668907	II	3	61280656	R					Open sea				NA	NA	cg16179239	II	3	175131487	R	MIR548AY;NAALADL2	NR_106753;NM_207015	TSS1500;Body		Open sea				NA	NA
cg22013170	I	8	29208872	F	DUSP4	NM_001394	TSS1500	chr8:29205664-29209847	Island			8:29261332-29264797	NA	TRUE	cg01895189	II	3	175131949	F	MIR548AY;NAALADL2	NR_106753;NM_207015	TSS1500;Body		Open sea				NA	NA
cg12845975	II	3	62305226	F	C3orf14	NM_020685	TSS200	chr3:62304514-62304780	S_Shore				NA	TRUE	cg01150105	II	3	175139160	R	NAALADL2	NM_207015	Body		Open sea				NA	TRUE
cg05919833	II	3	62343402	F					Open sea				NA	NA	cg22008020	II	3	175140651	F	MIR548AY;NAALADL2	NR_106753;NM_207015	Body;Body		Open sea				NA	NA
cg09891125	II	3	62364810	R				chr3:62362610-62363082	S_Shore			3:62339833-62339875	NA	TRUE	cg09704444	II	3	175144634	R	MIR548AY;NAALADL2	NR_106753;NM_207015	Body;Body		Open sea				NA	NA
cg04570624	II	3	62673394	R	CADPS;CADPS;CADPS	NM_003716;NM_183394;NM_183393	Body;Body;Body		Open sea				NA	TRUE	cg20051133	II	3	175213208	F	NAALADL2	NM_207015	Body		Open sea				NA	NA
cg18334542	I	3	63082476	F					Open sea			3:63057402-63057692	NA	TRUE	cg19399866	II	3	175213444	R	NAALADL2	NM_207015	Body		Open sea				NA	NA
cg27418402	II	3	64008161	F	PSMD6	NM_014814	Body	chr3:64008883-64009293	N_Shore			3:63983186-63983486	NA	TRUE	cg18290666	II	3	175308718	F	NAALADL2	NM_207015	Body		Open sea				NA	NA
cg13618889	II	12	89747087	R	DUSP6;DUSP6	NM_022652;NM_001946	TSS1500;TSS1500	chr12:89745168-89748144	Island			12:88271218-88272656	NA	NA	cg09439444	II	3	175326342	R	NAALADL2	NM_207015	Body		Open sea				NA	NA
cg11095319	II	11	19263864	R	E2F8	NM_024680	TSS1500	chr11:19262473-19264397	Island			11:19220009-19220973	NA	TRUE	cg16605566	II	3	175434273	F	NAALADL2	NM_207015	Body		Open sea				NA	NA
cg14772569	II	3	65770441	F	MAGI1;MAGI1;MAGI1	NM_001033057;NM_015520;NM_004742	Body;Body;Body		Open sea				NA	NA	cg02245488	II	3	175449439	F	NAALADL2	NM_207015	Body		Open sea				NA	NA
cg07722613	II	3	67033695	R					Open sea				NA	NA	cg09969640	II	3	175484137	F	NAALADL2	NM_207015	Body		Open sea				NA	NA
cg13964152	II	3	67644498	F	SUCLG2;SUCLG2	NM_001177599;NM_003848	Body;Body		Open sea				NA	NA	cg04998970	II	3	175484712	F	NAALADL2	NM_207015	Body		Open sea				NA	NA
cg15485944	II	3	68066330	F	FAM19A1;FAM19A1	NM_213609;NM_001252216	Body;Body		Open sea				NA	NA	cg12922314	II	3	175493926	R	NAALADL2-AS1;NAALADL2	NR_046714;NM_207015	Body;Body		Open sea				NA	NA
cg11891579	I	5	158478533	F	EBF1	NM_024007	Body	chr5:158478378-158478630	Island			5:158411006-158411353	NA	TRUE	cg06997464	II	3	175494283	R	NAALADL2-AS1;NAALADL2	NR_046714;NM_207015	TSS200;Body		Open sea				NA	NA
cg16589299	I	10	131758786	R	EBF3	NM_001005463	Body	chr10:131756690-131758787	Island		chr10:131758339-131758339		NA	TRUE	cg12789884	II	3	175554437	F					Open sea				NA	TRUE
cg02298788	II	3	69337696	R	FRMD4B	NM_015123	Body		Open sea				NA	NA	cg12024688	II	3	175569695	R					Open sea				NA	NA
cg18605120	II	3	69338562	F	FRMD4B	NM_015123	Body		Open sea				NA	TRUE	cg13351006	II	3	175657960	F					Open sea				NA	NA
cg19198567	II	3	69432830	F	FRMD4B	NM_015123	Body	chr3:69434926-69435583	N_Shelf				NA	NA	cg25160690	II	3	175658825	R					Open sea				NA	NA
cg12195975	II	3	69511028	R					Open sea				NA	NA	cg21671329	II	3	175658956	R					Open sea				NA	NA
cg07049288	II	3	71429442	R	FOXP1;FOXP1;FOXP1;FOXP1;FOXP1	NM_001244816;NM_001244808;NM_032682;NM_001244810;NM_001012505	5'UTR;5'UTR;5'UTR;5'UTR;5'UTR		Open sea				NA	NA	cg16445550	II	3	176025386	R					Open sea				NA	TRUE
cg13916885	II	10	131761184	F	EBF3	NM_001005463	Body	chr10:131761169-131771696	Island			10:131651160-131651197	NA	TRUE	cg18787846	II	3	176242177	F					Open sea				NA	TRUE
cg26137940	I	10	131761302	R	EBF3	NM_001005463	Body	chr10:131761169-131771696	Island			10:131651292-131653694	NA	TRUE	cg06370514	II	3	176479785	F					Open sea				NA	NA
cg02308874	II	10	131761190	F	EBF3;EBF3	NM_001005463;NM_001005463	ExonBnd;Body	chr10:131761169-131771696	Island			10:131651160-131651197	NA	NA	cg11709268	II	3	176669136	F					Open sea				NA	NA
cg01258108	II	3	71946068	R					Open sea				NA	NA	cg13534323	II	3	177095327	F					Open sea				NA	NA
cg17536822	II	3	72226488	F					Open sea				NA	TRUE	cg14499800	II	3	177346731	F	LINC00578	NR_047568	Body		Open sea				NA	NA
cg17920186	II	3	72323154	F					Open sea				NA	TRUE	cg25371801	II	3	177548098	F	KCCAT211	NR_110826	Body		Open sea				NA	NA
cg12630746	II	3	72338210	F					Open sea		chr3:72338130-72338130		NA	NA	cg08046836	II	3	177548306	F	KCCAT211	NR_110826	Body		Open sea		chr3:177548160-177548160		NA	NA
cg03835095	II	3	183980095	R	ECE2;CAMK2N2	NM_014693;NM_033259	Body;TSS1500	chr3:183977548-183980633	Island			3:185460177-185463327	NA	TRUE	cg26073082	II	3	177647237	F					Open sea				NA	NA
cg04392370	II	3	78919850	F	ROBO1;ROBO1;ROBO1	NM_001145845;NM_133631;NM_002941	Body;Body;Body		Open sea				NA	NA	cg23478421	II	3	177722718	F					Open sea		chr3:177722684-177722684		NA	NA
cg14319127	II	3	81351376	R					Open sea				NA	NA	cg20835012	II	3	177781414	F					Open sea				NA	NA
cg22169327	II	3	86283923	R					Open sea				NA	NA	cg15443633	II	3	177899676	R					Open sea				NA	NA
cg05153155	II	3	87119406	R					Open sea				NA	NA	cg18485225	II	3	177992659	F					Open sea				NA	NA
cg08154107	I	3	183994073	R	ECE2;ECE2;ECE2;ECE2	NM_001100120;NM_001037324;NM_014693;NM_001100121	Body;Body;Body;Body	chr3:183993905-183994347	Island			3:185476350-185477008	NA	TRUE	cg06825518	II	3	178137001	R	LINC01014	NR_046786	Body		Open sea				NA	NA
cg21655123	II	3	94132429	R					Open sea				NA	NA	cg16234887	II	3	178253429	F	KCNMB2;KCNMB2-AS1;KCNMB2-AS1	NM_181361;NR_126560;NR_126561	TSS1500;Body;Body		Open sea				NA	NA
cg09931140	II	3	96186316	F					Open sea				NA	NA	cg20625460	II	3	178815496	F					Open sea				NA	NA
cg13138089	I	2	233251770	R	ECEL1P2	NR_028501	TSS200	chr2:233251361-233253414	Island			2:232959406-232961623	NA	TRUE	cg27630688	II	3	178998854	R					Open sea				NA	NA
cg24767131	I	2	233251881	R	ECEL1P2	NR_028501	TSS200	chr2:233251361-233253414	Island			2:232959406-232961623	NA	TRUE	cg03466124	II	3	179168156	R	GNB4	NM_021629	5'UTR	chr3:179168735-179169593	N_Shore				NA	TRUE
cg13336913	II	3	97132141	F	EPHA6	NM_001080448	Body		Open sea				NA	NA	cg20511155	II	3	179191513	R					Open sea		chr3:179191425-179191425		NA	NA
cg14941179	II	3	97691781	F	MINA;MINA;MINA	NM_032778;NM_153182;NM_001042533	TSS1500;TSS1500;TSS1500	chr3:97690785-97691409	S_Shore				NA	TRUE	cg25158396	II	3	179370122	R	USP13	NM_003940	TSS1500	chr3:179370442-179371549	N_Shore				NA	NA
cg18622157	II	3	98396342	F					Open sea				NA	NA	cg06660920	II	3	179555571	F	PEX5L;PEX5L;PEX5L;PEX5L;PEX5L;PEX5L;PEX5L;PEX5L	NM_001256756;NM_001256754;NM_001256755;NM_001256751;NM_001256750;NM_001256753;NM_001256752;NM_016559	Body;Body;Body;Body;Body;Body;Body;Body		Open sea				NA	NA
cg22561092	II	3	98441429	F	ST3GAL6-AS1	NR_046683	Body		Open sea				NA	NA	cg18661788	II	3	179569879	F	PEX5L;PEX5L;PEX5L;PEX5L;PEX5L;PEX5L;PEX5L;PEX5L	NM_001256756;NM_001256754;NM_001256755;NM_001256751;NM_001256750;NM_001256753;NM_001256752;NM_016559	Body;Body;Body;Body;Body;Body;Body;Body		Open sea				NA	NA
cg04068578	II	3	98482769	R	ST3GAL6	NM_006100	5'UTR		Open sea				NA	TRUE	cg25239165	II	3	179621481	R	PEX5L;LOC101928790;PEX5L;PEX5L;LOC101928790;LOC101928790;PEX5L;PEX5L;PEX5L;PEX5L;PEX5L	NM_001256756;NR_110059;NM_001256754;NM_001256755;NR_110061;NR_110060;NM_001256751;NM_001256750;NM_001256753;NM_001256752;NM_016559	5'UTR;Body;5'UTR;5'UTR;Body;Body;Body;Body;Body;Body;Body		Open sea				NA	NA
cg15230179	II	3	98488157	F	ST3GAL6;ST3GAL6;ST3GAL6;ST3GAL6;ST3GAL6;ST3GAL6	NM_001271147;NM_001271142;NM_001271148;NM_001271145;NM_006100;NM_001271146	5'UTR;5'UTR;5'UTR;Body;Body;Body		Open sea				NA	NA	cg13473356	I	3	179754613	R	PEX5L	NM_016559	TSS200	chr3:179754520-179755245	Island			3:181236851-181237983	NA	TRUE
cg06798483	II	3	98504973	F	ST3GAL6	NM_006100	Body		Open sea		chr3:98504725-98504725		NA	TRUE	cg04894619	I	3	179754615	R	PEX5L	NM_016559	TSS200	chr3:179754520-179755245	Island			3:181236851-181237983	NA	TRUE
cg07489906	II	3	98603770	F	DCBLD2	NM_080927	Body		Open sea				NA	NA	cg22915906	II	3	180196830	F					Open sea				NA	TRUE
cg22532079	II	3	100712058	R	ABI3BP	NM_015429	Body		Open sea				NA	TRUE	cg21995320	II	3	180319558	R	TTC14;TTC14;TTC14	NM_001288582;NM_001042601;NM_133462	TSS1500;TSS1500;TSS1500	chr3:180319823-180320393	N_Shore				NA	NA
cg04364311	II	3	101231003	F	SENP7;SENP7	NM_001077203;NM_020654	Body;Body	chr3:101231610-101232173	N_Shore				NA	TRUE	cg10459387	I	3	180319718	R	TTC14;TTC14	NM_001042601;NM_133462	TSS200;TSS200	chr3:180319823-180320393	N_Shore				NA	TRUE
cg00653460	I	3	101406220	F	RPL24	NM_000986	TSS1500	chr3:101405309-101405688	S_Shore				NA	TRUE	cg21326301	I	3	180397115	F	CCDC39	NM_181426	1stExon	chr3:180397104-180397877	Island			3:181879635-181880276	NA	TRUE
cg00101715	II	3	101497475	R	FAM55C;FAM55C	NM_001134456;NM_145037	TSS1500;TSS1500	chr3:101497830-101498648	N_Shore				NA	TRUE	cg21188409	II	3	180466040	F					Open sea				NA	TRUE
cg08070022	II	3	101497478	F	FAM55C;FAM55C	NM_001134456;NM_145037	TSS1500;TSS1500	chr3:101497830-101498648	N_Shore				NA	TRUE	cg08121925	I	3	180588041	F					Open sea			3:182070658-182070840	NA	TRUE
cg00670212	II	3	101712884	R	LOC152225	NR_026934	Body		Open sea				NA	TRUE	cg07939002	II	3	180894806	F	SOX2-OT;SOX2-OT;SOX2-OT	NR_075091;NR_075092;NR_075093	Body;Body;Body		Open sea				NA	NA
cg02382755	II	3	101875283	R					Open sea				NA	NA	cg21453451	I	3	181414237	R	SOX2OT	NR_004053	Body	chr3:181413014-181414022	S_Shore		chr3:181414061-181414061	3:182896833-182896932	NA	TRUE
cg08932667	II	3	103053632	R					Open sea				NA	NA	cg05339934	II	3	181417045	F	SOX2-OT;SOX2-OT;SOX2-OT;SOX2-OT;SOX2-OT;SOX2-OT	NR_075091;NR_075092;NR_075093;NR_075089;NR_004053;NR_075090	Body;Body;Body;Body;Body;Body	chr3:181413014-181414022	S_Shelf				NA	NA
cg24373608	II	3	103645997	R					Open sea				NA	TRUE	cg26286934	II	3	181417051	F	SOX2-OT;SOX2-OT;SOX2-OT;SOX2-OT;SOX2-OT;SOX2-OT	NR_075091;NR_075092;NR_075093;NR_075089;NR_004053;NR_075090	Body;Body;Body;Body;Body;Body	chr3:181413014-181414022	S_Shelf				NA	NA
cg13876878	II	3	104731700	F					Open sea				NA	TRUE	cg06283493	II	3	181417613	R	SOX2OT	NR_004053	Body	chr3:181413014-181414022	S_Shelf				NA	TRUE
cg05850035	II	3	104914710	F					Open sea				NA	NA	cg14783675	I	3	181429421	F	SOX2OT;SOX2	NR_004053;NM_003106	Body;TSS1500	chr3:181430141-181431076	N_Shore				NA	TRUE
cg11990149	II	3	105589053	R	CBLB	NM_170662	TSS1500	chr3:105587279-105588218	S_Shore				NA	NA	cg01340005	II	3	181429460	R	SOX2OT;SOX2	NR_004053;NM_003106	Body;TSS1500	chr3:181430141-181431076	N_Shore				TRUE	TRUE
cg12164870	II	3	107111572	R					Open sea				NA	NA	cg25109019	II	3	181441345	R	SOX2OT	NR_004053	Body	chr3:181444409-181445000	N_Shelf			3:182924017-182924086	NA	TRUE
cg12941312	II	3	107181459	F					Open sea				NA	TRUE	cg27622679	II	3	181441978	R	SOX2OT	NR_004053	Body	chr3:181444409-181445000	N_Shelf			3:182924482-182924720	NA	TRUE
cg09028486	II	3	108994739	F					Open sea				NA	NA	cg01693519	II	3	181446790	R	SOX2-OT;SOX2-OT;SOX2-OT;SOX2-OT;SOX2-OT;SOX2-OT	NR_075091;NR_075092;NR_075093;NR_075089;NR_004053;NR_075090	Body;Body;Body;Body;Body;Body	chr3:181444409-181445000	S_Shore				NA	NA
cg05759504	II	3	111434617	R	PLCXD2;PLCXD2	NM_001185106;NM_153268	Body;Body		Open sea				NA	NA	cg00882098	II	3	181541824	R					Open sea				NA	NA
cg14113515	II	3	111447773	F	PLCXD2;PLCXD2	NM_001185106;NM_153268	Body;Body		Open sea				NA	NA	cg07823516	II	3	182314475	R					Open sea				NA	NA
cg14770958	II	3	111717793	R	TAGLN3;TAGLN3;TAGLN3;TAGLN3;TAGLN3	NM_001008272;NM_001008272;NM_001008273;NM_013259;NM_013259	1stExon;5'UTR;TSS1500;1stExon;5'UTR		Open sea	low-CpG:113200466-113200873			NA	TRUE	cg23938295	II	3	182410070	F					Open sea				NA	NA
cg20925462	II	3	111717806	R	TAGLN3;TAGLN3;TAGLN3;TAGLN3;TAGLN3	NM_001008273;NM_001008272;NM_001008272;NM_013259;NM_013259	TSS200;1stExon;5'UTR;1stExon;5'UTR		Open sea	low-CpG:113200466-113200873			NA	TRUE	cg22542451	II	3	182883005	R				chr3:182880277-182880722	S_Shelf				NA	TRUE
cg08570199	II	3	111717865	F	TAGLN3;TAGLN3;TAGLN3;TAGLN3;TAGLN3	NM_013259;NM_001008272;NM_013259;NM_001008272;NM_001008273	1stExon;1stExon;5'UTR;5'UTR;TSS200		Open sea	low-CpG:113200466-113200873			NA	NA	cg13662887	II	3	182932063	R	MCF2L2	NM_015078	Body		Open sea		chr3:182931714-182931714		NA	NA
cg13441378	II	3	111717969	R	TAGLN3;TAGLN3;TAGLN3	NM_001008273;NM_001008272;NM_013259	TSS200;5'UTR;5'UTR		Open sea	low-CpG:113200466-113200873		3:113200659-113201160	NA	TRUE	cg07323924	II	3	183173251	F	LINC00888;LINC00888	NR_038302;NR_038301	Body;Body		Open sea				NA	NA
cg03449660	I	3	111732551	R	TAGLN3;TAGLN3;TAGLN3	NM_001008272;NM_001008273;NM_013259	3'UTR;3'UTR;3'UTR		Open sea			3:113215228-113215298	NA	TRUE	cg26565078	II	3	183215224	F	KLHL6	NM_130446	Body		Open sea				NA	NA
cg12270707	II	3	111772306	F	TMPRSS7;TMPRSS7	NR_026734;NM_001042575	Body;Body		Open sea				NA	NA	cg13681385	II	3	183239414	R	KLHL6	NM_130446	Body		Open sea				NA	NA
cg19281794	II	3	112218761	F	BTLA;BTLA	NM_181780;NM_001085357	TSS1500;TSS1500		Open sea				NA	TRUE	cg08866276	II	3	183380003	F	KLHL24	NM_017644	Body		Open sea				NA	NA
cg07676669	II	3	112930077	F	BOC	NM_033254	TSS1500	chr3:112930437-112931506	N_Shore				NA	TRUE	cg07652488	II	3	183546124	F				chr3:183542496-183543804	S_Shelf				NA	NA
cg05173309	II	3	113023875	F	CFAP44;CFAP44	NM_001164496;NM_001164496	ExonBnd;Body		Open sea				NA	NA	cg23923019	II	3	183725906	F	ABCC5-AS1;ABCC5;ABCC5	NR_046570;NM_005688;NM_001023587	Body;Body;Body		Open sea				NA	NA
cg03961513	II	3	113160731	R	CFAP44;CFAP44	NM_001164496;NM_018338	TSS1500;TSS1500	chr3:113160299-113160641	S_Shore				NA	NA	cg09059153	II	3	183730295	R	ABCC5;ABCC5	NM_005688;NM_001023587	Body;Body		Open sea				NA	NA
cg14563251	II	3	113345875	R	SIDT1;SIDT1	NM_017699;NM_001308350	Body;Body		Open sea				NA	NA	cg05752943	II	3	183749173	F	HTR3D;HTR3D;HTR3D	NM_001145143;NM_001163646;NM_182537	TSS1500;TSS1500;TSS200		Open sea				NA	NA
cg06296433	II	3	113430418	R					Open sea				NA	NA	cg00576550	II	3	183749212	F	HTR3D;HTR3D;HTR3D	NM_001145143;NM_001163646;NM_182537	TSS1500;TSS1500;TSS200		Open sea				NA	TRUE
cg16854049	II	3	113599916	R	GRAMD1C	NM_017577	Body	chr3:113603863-113604246	N_Shelf				NA	TRUE	cg11678820	II	3	183803733	F					Open sea				NA	NA
cg03109316	II	3	113957903	R	ZNF80	NM_007136	TSS1500		Open sea				TRUE	TRUE	cg00786761	I	3	184209224	R				chr3:184209094-184209343	Island			3:185691720-185692117	NA	TRUE
cg11380748	II	3	113957908	R	ZNF80	NM_007136	TSS1500		Open sea				NA	TRUE	cg14454769	II	3	184249490	R					Open sea		chr3:184249397-184249397		NA	NA
cg23826961	II	3	113993830	R					Open sea				NA	NA	cg02931642	II	3	184320734	R				chr3:184321783-184322277	N_Shore				NA	TRUE
cg09110454	II	3	114011613	F	TIGIT	NM_173799	TSS1500		Open sea				NA	NA	cg16021369	II	3	184411823	R					Open sea				NA	TRUE
cg09755142	II	3	114018493	R	TIGIT	NM_173799	Body		Open sea				NA	NA	cg12438034	II	3	184430477	F	MAGEF1	NM_022149	TSS1500	chr3:184429366-184429907	S_Shore				TRUE	TRUE
cg22870429	II	3	114027859	R	TIGIT	NM_173799	3'UTR		Open sea				NA	TRUE	cg08678728	II	3	184869019	F	C3orf70	NM_001025266	Body	chr3:184870185-184871525	N_Shore				NA	NA
cg17164827	I	3	114036631	R	MIR568	NR_030293	TSS1500		Open sea				NA	TRUE	cg13949968	II	3	184880944	F	EHHADH-AS1	NR_038990	Body		Open sea				NA	NA
cg07458150	II	3	114051653	F	ZBTB20;ZBTB20;ZBTB20;ZBTB20;ZBTB20;ZBTB20;ZBTB20;ZBTB20	NM_015642;NM_001164343;NM_001164342;NM_001164347;NM_001164346;NM_001164345;NM_001164344;NR_121662	3'UTR;3'UTR;3'UTR;3'UTR;3'UTR;3'UTR;3'UTR;Body		Open sea				NA	NA	cg20497956	I	3	185046934	F	MAP3K13;MAP3K13	NM_001242314;NM_001242317	5'UTR;Body		Open sea				NA	NA
cg02147465	II	3	114068139	F	ZBTB20;ZBTB20;ZBTB20;ZBTB20;ZBTB20;ZBTB20;ZBTB20	NM_015642;NM_001164343;NM_001164344;NM_001164346;NM_001164347;NM_001164345;NM_001164342	Body;Body;Body;Body;Body;Body;Body	chr3:114069725-114070658	N_Shore				NA	TRUE	cg18572353	II	3	185191446	F	MAP3K13	NM_004721	Body		Open sea				NA	TRUE
cg25560398	I	2	233252170	R	ECEL1P2	NR_028501	TSS1500	chr2:233251361-233253414	Island			2:232959406-232961623	NA	TRUE	cg25747030	II	3	185278341	R					Open sea				NA	TRUE
cg14941895	II	3	114089301	R	ZBTB20;ZBTB20;ZBTB20;ZBTB20;ZBTB20;ZBTB20;ZBTB20	NM_001164345;NM_001164346;NM_001164347;NM_001164344;NM_015642;NM_001164342;NM_001164343	5'UTR;5'UTR;5'UTR;5'UTR;5'UTR;Body;5'UTR		Open sea				NA	TRUE	cg01396302	II	3	185478498	F	IGF2BP2;IGF2BP2;IGF2BP2;IGF2BP2;IGF2BP2;IGF2BP2;IGF2BP2	NM_001291874;NM_001291872;NM_001291873;NM_001007225;NM_001291869;NM_006548;NM_001291875	Body;Body;Body;Body;Body;Body;5'UTR		Open sea				NA	NA
cg22953510	II	3	114089570	F	ZBTB20;ZBTB20;ZBTB20;ZBTB20;ZBTB20;ZBTB20;ZBTB20	NM_001164345;NM_001164346;NM_001164347;NM_001164344;NM_015642;NM_001164342;NM_001164343	5'UTR;5'UTR;5'UTR;5'UTR;5'UTR;Body;5'UTR		Open sea				NA	TRUE	cg18495847	II	3	185507115	R	IGF2BP2;IGF2BP2;IGF2BP2;IGF2BP2;IGF2BP2;IGF2BP2;IGF2BP2	NM_001291874;NM_001291872;NM_001291873;NM_001007225;NM_001291869;NM_006548;NM_001291875	Body;Body;Body;Body;Body;Body;5'UTR		Open sea				NA	NA
cg06409756	II	3	114106326	F	ZBTB20-AS1;ZBTB20;ZBTB20;ZBTB20;ZBTB20;ZBTB20;ZBTB20;ZBTB20	NR_038993;NR_121662;NM_001164347;NM_001164346;NM_001164345;NM_001164344;NM_001164343;NM_015642	Body;Body;5'UTR;5'UTR;5'UTR;5'UTR;5'UTR;5'UTR		Open sea				NA	NA	cg09849265	II	3	185534333	R	IGF2BP2;IGF2BP2;IGF2BP2;IGF2BP2;IGF2BP2;IGF2BP2;IGF2BP2	NM_001291874;NM_001291872;NM_001291873;NM_001007225;NM_001291869;NM_006548;NM_001291875	Body;Body;Body;Body;Body;Body;5'UTR		Open sea				NA	NA
cg15677954	II	3	114146333	F	ZBTB20;ZBTB20;ZBTB20;ZBTB20;ZBTB20;ZBTB20;ZBTB20	NR_121662;NM_001164347;NM_001164346;NM_001164345;NM_001164344;NM_001164343;NM_015642	Body;5'UTR;5'UTR;5'UTR;5'UTR;5'UTR;5'UTR		Open sea		chr3:114146274-114146274		NA	NA	cg15487251	II	3	185544216	R	IGF2BP2;IGF2BP2	NM_006548;NM_001007225	TSS1500;TSS1500	chr3:185541048-185544146	S_Shore			3:187024578-187027153	NA	TRUE
cg16560455	II	3	114166443	R	ZBTB20;ZBTB20;ZBTB20;ZBTB20;ZBTB20;ZBTB20;ZBTB20	NR_121662;NM_001164347;NM_001164346;NM_001164345;NM_001164344;NM_001164343;NM_015642	Body;5'UTR;5'UTR;5'UTR;5'UTR;5'UTR;5'UTR		Open sea				NA	NA	cg07384116	II	3	185646946	R	TRA2B;TRA2B	NM_004593;NM_001243879	Body;5'UTR		Open sea				NA	NA
cg01389234	II	3	114170468	F	ZBTB20;ZBTB20;ZBTB20;ZBTB20;ZBTB20;ZBTB20;ZBTB20	NR_121662;NM_001164347;NM_001164346;NM_001164345;NM_001164344;NM_001164343;NM_015642	Body;5'UTR;5'UTR;5'UTR;5'UTR;5'UTR;5'UTR		Open sea				NA	NA	cg14054279	II	3	185676640	R					Open sea				NA	TRUE
cg27195778	II	3	114172287	F	LOC101929754;ZBTB20;ZBTB20;ZBTB20;ZBTB20;ZBTB20;ZBTB20;ZBTB20	NR_121661;NR_121662;NM_001164347;NM_001164346;NM_001164345;NM_001164344;NM_001164343;NM_015642	TSS200;Body;5'UTR;5'UTR;5'UTR;5'UTR;5'UTR;5'UTR		Open sea				NA	NA	cg10498502	II	3	185928164	F	DGKG;DGKG;DGKG	NM_001346;NM_001080744;NM_001080745	Body;Body;Body		Open sea				NA	TRUE
cg18142413	II	3	114172431	F	LOC101929754;ZBTB20;ZBTB20;ZBTB20;ZBTB20;ZBTB20;ZBTB20;ZBTB20	NR_121661;NR_121662;NM_001164347;NM_001164346;NM_001164345;NM_001164344;NM_001164343;NM_015642	TSS200;Body;5'UTR;5'UTR;5'UTR;5'UTR;5'UTR;5'UTR		Open sea				NA	NA	cg12493316	II	3	186212640	F	LOC253573	NR_033844	TSS1500		Open sea				NA	NA
cg13399259	II	3	114199341	F	LOC101929754;ZBTB20;ZBTB20;ZBTB20;ZBTB20;ZBTB20;ZBTB20;ZBTB20	NR_121661;NR_121662;NM_001164347;NM_001164346;NM_001164345;NM_001164344;NM_001164343;NM_015642	Body;Body;5'UTR;5'UTR;5'UTR;5'UTR;5'UTR;5'UTR		Open sea				NA	NA	cg18222855	II	3	186229811	R					Open sea				NA	NA
cg19717061	II	3	114200224	F	ZBTB20;ZBTB20;ZBTB20;ZBTB20;ZBTB20;ZBTB20	NM_001164345;NM_001164346;NM_001164347;NM_001164344;NM_015642;NM_001164343	5'UTR;5'UTR;5'UTR;5'UTR;5'UTR;5'UTR		Open sea				NA	TRUE	cg26276996	II	3	186289215	F	TBCCD1;TBCCD1;DNAJB11	NM_001134415;NM_001286749;NM_016306	TSS1500;TSS1500;Body	chr3:186288248-186288638	S_Shore				NA	NA
cg26912910	II	3	114215569	F	LOC101929754;ZBTB20;ZBTB20;ZBTB20;ZBTB20;ZBTB20;ZBTB20;ZBTB20	NR_121661;NR_121662;NM_001164347;NM_001164346;NM_001164345;NM_001164344;NM_001164343;NM_015642	Body;Body;5'UTR;5'UTR;5'UTR;5'UTR;5'UTR;5'UTR		Open sea				NA	NA	cg00679794	II	3	186522625	F	RFC4;RFC4	NM_002916;NM_181573	5'UTR;5'UTR	chr3:186524095-186524694	N_Shore				NA	NA
cg01879525	II	3	114224025	R	LOC101929754;ZBTB20;ZBTB20;ZBTB20;ZBTB20;ZBTB20;ZBTB20;ZBTB20	NR_121661;NR_121662;NM_001164347;NM_001164346;NM_001164345;NM_001164344;NM_001164343;NM_015642	Body;Body;5'UTR;5'UTR;5'UTR;5'UTR;5'UTR;5'UTR		Open sea				NA	NA	cg21526749	II	3	187389513	R	SST	NM_001048	TSS1500	chr3:187387914-187388176	S_Shore				NA	TRUE
cg03631078	II	3	114290368	F	ZBTB20;ZBTB20;ZBTB20;ZBTB20;ZBTB20;ZBTB20	NM_001164345;NM_001164346;NM_001164347;NM_001164344;NM_015642;NM_001164343	5'UTR;5'UTR;5'UTR;5'UTR;5'UTR;5'UTR		Open sea				NA	TRUE	cg21917314	II	3	187513572	F					Open sea				NA	NA
cg12335116	II	3	114392010	R	ZBTB20;ZBTB20;ZBTB20;ZBTB20	NM_001164345;NM_001164344;NM_015642;NM_001164343	5'UTR;5'UTR;5'UTR;5'UTR		Open sea				NA	TRUE	cg24266825	II	3	187684611	F					Open sea				NA	NA
cg12197062	II	3	114402662	F	ZBTB20;ZBTB20;ZBTB20;ZBTB20;ZBTB20	NR_121662;NM_001164345;NM_001164344;NM_001164343;NM_015642	Body;5'UTR;5'UTR;5'UTR;5'UTR		Open sea				NA	NA	cg20184464	II	3	187739371	F					Open sea				NA	TRUE
cg24146776	II	3	114419469	F	ZBTB20;ZBTB20;ZBTB20;ZBTB20	NM_001164345;NM_001164344;NM_015642;NM_001164343	5'UTR;5'UTR;5'UTR;5'UTR		Open sea				NA	TRUE	cg06070275	II	3	187930207	F	LPP;LPP	NM_005578;NM_001167672	TSS1500;5'UTR		Open sea				NA	NA
cg00570881	II	3	114476161	R	ZBTB20;ZBTB20;ZBTB20;ZBTB20;ZBTB20	NR_121662;NM_001164345;NM_001164344;NM_001164343;NM_015642	Body;5'UTR;5'UTR;5'UTR;5'UTR		Open sea				NA	NA	cg06547766	II	3	187930704	R	LPP;LPP	NM_005578;NM_001167672	TSS200;5'UTR		Open sea				TRUE	TRUE
cg10501306	II	3	114489815	F	ZBTB20;ZBTB20;ZBTB20	NR_121662;NM_001164343;NM_015642	Body;5'UTR;5'UTR		Open sea				NA	NA	cg09270544	II	3	187930796	R	LPP;LPP;LPP	NM_005578;NM_001167672;NM_005578	1stExon;5'UTR;5'UTR		Open sea				NA	NA
cg19013174	II	3	114520134	R	ZBTB20;ZBTB20;ZBTB20	NR_121662;NM_001164343;NM_015642	Body;5'UTR;5'UTR		Open sea				NA	NA	cg27372135	II	3	187962414	R	LPP;LPP;LPP	NM_001167672;NM_005578;NM_001167671	5'UTR;5'UTR;5'UTR		Open sea				NA	NA
cg17460368	II	3	114566265	R	ZBTB20;ZBTB20	NM_015642;NM_001164343	5'UTR;5'UTR		Open sea				NA	TRUE	cg01291202	II	3	188958816	R	TPRG1-AS2;TPRG1	NR_046722;NM_198485	TSS1500;Body		Open sea				NA	NA
cg05522408	II	3	114598717	F	ZBTB20;ZBTB20;ZBTB20	NR_121662;NM_001164343;NM_015642	Body;5'UTR;5'UTR		Open sea				NA	NA	cg00804587	II	3	190038679	R	CLDN1	NM_021101	Body	chr3:190039817-190040465	N_Shore				NA	TRUE
cg12099677	II	3	114618858	R	ZBTB20;ZBTB20;ZBTB20	NR_121662;NM_001164343;NM_015642	Body;5'UTR;5'UTR		Open sea				NA	NA	cg25330387	II	3	190039141	R	CLDN1	NM_021101	Body	chr3:190039817-190040465	N_Shore				NA	TRUE
cg06697151	II	3	114619814	R	ZBTB20;ZBTB20;ZBTB20	NR_121662;NM_001164343;NM_015642	TSS1500;5'UTR;5'UTR		Open sea				NA	NA	cg06616600	II	3	190916797	R					Open sea				NA	NA
cg08359717	II	3	114649328	F	ZBTB20;ZBTB20	NM_015642;NM_001164343	5'UTR;5'UTR		Open sea			3:116131972-116132181	NA	TRUE	cg13913961	II	3	190956340	F	OSTN	NM_198184	Body		Open sea		chr3:190956161-190956161		NA	NA
cg02864754	II	3	114968570	R					Open sea				NA	NA	cg06694446	II	3	191048753	F	CCDC50;CCDC50;UTS2D	NM_178335;NM_174908;NM_198152	Body;Body;TSS1500	chr3:191046948-191047710	S_Shore				NA	TRUE
cg05909565	II	3	115717990	F	LSAMP	NM_002338	Body		Open sea				NA	NA	cg21578720	II	3	191048840	F	UTS2B;CCDC50;CCDC50	NM_198152;NM_178335;NM_174908	TSS1500;Body;Body	chr3:191046948-191047710	S_Shore				NA	NA
cg24960565	II	3	116764597	F					Open sea				NA	TRUE	cg25902808	II	3	191286160	F	LINCR-0002	NR_120606	Body		Open sea				NA	NA
cg21800067	II	3	117611612	R					Open sea				NA	NA	cg06415929	II	3	191510758	R					Open sea				NA	NA
cg27242702	II	3	118864465	F	C3orf30;IGSF11	NM_152539;NM_152538	TSS1500;5'UTR		Open sea				NA	NA	cg01511514	II	3	191621169	F					Open sea		chr3:191620991-191620991		NA	NA
cg17418196	II	3	119278528	R	CD80	NM_005191	TSS200		Open sea				NA	NA	cg18319213	II	3	191693627	F					Open sea				NA	NA
cg06126323	II	X	68836571	R	EDA;EDA;EDA;EDA;EDA;EDA	NM_001005612;NM_001399;NM_001005609;NM_001005611;NM_001005615;NM_001005610	Body;Body;Body;1stExon;Body;Body	chrX:68835648-68837063	Island	high-CpG:68753285-68753297		X:68752403-68753854	NA	TRUE	cg19956402	II	3	191747202	F					Open sea				NA	NA
cg20780131	II	3	119400747	F					Open sea				NA	NA	cg14584254	II	3	191750463	F					Open sea				NA	NA
cg21941792	II	3	119821901	R					Open sea				NA	NA	cg16107526	II	3	191759705	F					Open sea				NA	NA
cg02714492	II	X	68836610	F	EDA;EDA;EDA;EDA;EDA;EDA;EDA	NM_001005611;NM_001005612;NM_001399;NM_001005609;NM_001005611;NM_001005615;NM_001005610	3'UTR;Body;Body;Body;1stExon;Body;Body	chrX:68835648-68837063	Island			X:68752403-68753854	NA	TRUE	cg25757108	II	3	191786072	F					Open sea				NA	NA
cg23737713	II	3	120318272	F	NDUFB4;NDUFB4	NM_004547;NM_001168331	Body;Body	chr3:120314958-120315490	S_Shelf				NA	TRUE	cg09624733	II	3	191905708	F	FGF12;FGF12	NM_021032;NM_004113	Body;Body		Open sea				NA	NA
cg05741563	II	3	120400133	R	HGD	NM_000187	Body		Open sea				NA	NA	cg01255414	II	3	192127991	R	FGF12;FGF12	NM_021032;NM_004113	TSS1500;Body	chr3:192125821-192127994	Island			3:193608516-193610688	NA	TRUE
cg17911695	II	3	120511839	R					Open sea				NA	TRUE	cg19067700	II	3	192131180	R	FGF12	NM_004113	Body	chr3:192125821-192127994	S_Shelf				NA	NA
cg00567448	II	3	121271467	F					Open sea				NA	NA	cg17611045	I	3	192289245	R	FGF12	NM_004113	Body		Open sea			3:193771919-193771992	NA	TRUE
cg12637869	I	3	121741209	F	ILDR1	NM_175924	TSS200		Open sea			3:123223652-123223940	NA	TRUE	cg14463292	I	3	192289252	R	FGF12	NM_004113	Body		Open sea			3:193771919-193771992	NA	TRUE
cg04387658	II	3	121775080	F	CD86	NM_175862	Body		Open sea				TRUE	TRUE	cg07620573	II	3	192289293	F	FGF12	NM_004113	Body		Open sea			3:193771919-193771992	NA	TRUE
cg27057600	II	3	121820161	R	CD86;CD86;CD86;CD86;CD86	NM_001206925;NM_001206924;NM_175862;NM_176892;NM_006889	5'UTR;Body;Body;Body;Body		Open sea		chr3:121820083-121820083		NA	NA	cg15543551	II	3	192445202	R	FGF12	NM_004113	5'UTR		Open sea			3:193927621-193927907	TRUE	TRUE
cg05491276	II	X	68836772	R	EDA;EDA;EDA;EDA;EDA;EDA;EDA	NM_001005611;NM_001005612;NM_001399;NM_001005609;NM_001005611;NM_001005615;NM_001005610	3'UTR;Body;Body;Body;1stExon;Body;Body	chrX:68835648-68837063	Island			X:68752403-68753854	NA	TRUE	cg24967553	I	3	192538433	F	C3orf59	NM_178496	Body		Open sea			3:194021078-194021133	NA	TRUE
cg17129310	II	3	122643817	F	SEMA5B;SEMA5B;SEMA5B;SEMA5B;SEMA5B	NM_001256348;NM_001256346;NM_001031702;NR_046079;NM_001256347	Body;Body;Body;Body;Body	chr3:122640713-122641355	S_Shelf				NA	NA	cg08556636	I	3	192647753	R					Open sea				NA	NA
cg21364963	II	3	122905637	R					Open sea				NA	NA	cg08376864	II	3	192958726	R	MGC2889;HRASLS	NR_026877;NM_020386	TSS1500;TSS200	chr3:192958709-192959373	Island			3:194441404-194442067	TRUE	TRUE
cg12076142	II	3	123108939	F	ADCY5;ADCY5	NM_001199642;NM_183357	Body;Body		Open sea				NA	NA	cg11995447	II	3	193032321	F	ATP13A5	NM_198505	Body		Open sea				NA	NA
cg12747180	II	3	123163096	F	ADCY5	NM_183357	Body	chr3:123166218-123168567	N_Shelf				NA	NA	cg04444415	II	3	193272869	F	ATP13A4	NM_032279	TSS200		Open sea				NA	TRUE
cg02953559	II	3	123164964	F	ADCY5	NM_183357	Body	chr3:123166218-123168567	N_Shore				NA	TRUE	cg13753370	II	3	193614570	R					Open sea				NA	TRUE
cg24236409	I	13	78493282	F	EDNRB;EDNRB;EDNRB	NM_003991;NM_000115;NM_001122659	TSS1500;5'UTR;TSS1500	chr13:78492425-78493382	Island			13:77390358-77391367	NA	TRUE	cg11524692	II	3	193687858	R	LOC647323	NR_033944	Body		Open sea				NA	NA
cg12602112	II	13	78493294	F	EDNRB;EDNRB;EDNRB	NM_003991;NM_000115;NM_001122659	TSS1500;5'UTR;TSS1500	chr13:78492425-78493382	Island			13:77390358-77391367	NA	TRUE	cg10458337	II	3	193992226	F					Open sea				NA	NA
cg19650157	II	13	78493297	F	EDNRB;EDNRB;EDNRB	NM_003991;NM_000115;NM_001122659	TSS1500;5'UTR;TSS1500	chr13:78492425-78493382	Island			13:77390358-77391367	NA	TRUE	cg21811544	II	3	194030528	R	LINC00887	NR_024480	Body	chr3:194033392-194033697	N_Shelf				NA	NA
cg22974210	II	3	123171194	F				chr3:123166218-123168567	S_Shelf				NA	TRUE	cg17811497	II	3	194068140	F	CPN2;CPN2	NM_001080513;NM_001291988	5'UTR;5'UTR		Open sea				NA	NA
cg23473863	II	3	123302507	R	PTPLB	NM_198402	Body	chr3:123303339-123303929	N_Shore				NA	TRUE	cg02261771	II	3	194090647	R	LRRC15;LRRC15	NM_001135057;NM_130830	TSS200;TSS200		Open sea				NA	TRUE
cg22422904	II	3	123680572	F	CCDC14;CCDC14	NM_022757;NM_001308317	TSS1500;TSS1500	chr3:123679785-123680481	S_Shore				NA	NA	cg26301565	II	3	194117261	F	GP5	NM_004488	3'UTR	chr3:194117601-194118988	N_Shore			3:195598307-195598569	NA	TRUE
cg02307957	II	3	123735521	F					Open sea				NA	NA	cg02078724	II	3	194367758	R	LSG1	NM_018385	Body		Open sea				NA	NA
cg13434989	II	13	78493305	F	EDNRB;EDNRB;EDNRB	NM_003991;NM_000115;NM_001122659	TSS1500;5'UTR;TSS1500	chr13:78492425-78493382	Island			13:77390358-77391367	NA	TRUE	cg25611387	II	3	194548528	F					Open sea				NA	NA
cg04101024	II	3	123782094	F					Open sea				NA	NA	cg17568656	II	3	194551333	F					Open sea				NA	NA
cg13308143	I	3	123813419	F	KALRN;KALRN;KALRN	NR_028136;NM_001024660;NM_003947	TSS200;TSS200;TSS200		Open sea				NA	TRUE	cg26582982	II	3	194742712	F					Open sea				NA	NA
cg15956635	II	3	123831798	R	KALRN;KALRN;KALRN	NR_028136;NM_003947;NM_001024660	Body;Body;Body		Open sea				NA	NA	cg10423996	II	3	194762035	R					Open sea				NA	NA
cg05584242	II	3	123866984	F	KALRN;KALRN;KALRN	NR_028136;NM_003947;NM_001024660	Body;Body;Body		Open sea				NA	NA	cg19775763	I	3	194786989	R				chr3:194785977-194786549	S_Shore			3:196267281-196268542	NA	TRUE
cg13002109	II	3	124041146	F	KALRN;KALRN	NM_001024660;NM_003947	Body;Body		Open sea				NA	TRUE	cg22986662	I	3	194790434	R	C3orf21	NM_152531	3'UTR	chr3:194785977-194786549	S_Shelf				NA	TRUE
cg01474669	II	3	124222910	R	KALRN;KALRN	NM_003947;NM_001024660	Body;Body		Open sea				NA	NA	cg18457108	II	3	194800853	F	C3orf21	NM_152531	Body		Open sea				NA	TRUE
cg14688451	II	3	124303035	F	KALRN;KALRN	NM_001024660;NM_007064	Body;TSS1500	chr3:124303529-124304092	N_Shore				NA	TRUE	cg13480578	I	3	194836414	F	C3orf21	NM_152531	Body		Open sea			3:196317591-196317792	NA	TRUE
cg22422051	II	3	124303360	R	KALRN;KALRN	NM_007064;NM_001024660	TSS200;Body	chr3:124303529-124304092	N_Shore				NA	NA	cg25871427	II	3	194836482	F	C3orf21	NM_152531	Body		Open sea			3:196317591-196317792	NA	TRUE
cg24172173	II	3	124775523	F	HEG1	NM_020733	TSS1500	chr3:124774246-124775113	S_Shore				NA	NA	cg13426610	II	3	194917439	R	XXYLT1;XXYLT1	NM_001308069;NM_152531	Body;Body		Open sea				NA	NA
cg01040624	II	3	124828123	R	SLC12A8	NM_024628	Body		Open sea				NA	TRUE	cg27340948	II	3	195171852	R					Open sea		chr3:195171713-195171713		NA	NA
cg16571983	I	13	78492922	R	EDNRB;EDNRB;EDNRB;EDNRB;EDNRB	NM_000115;NM_001122659;NM_001122659;NM_003991;NM_003991	5'UTR;1stExon;5'UTR;1stExon;5'UTR	chr13:78492425-78493382	Island	high-CpG:77390907-77390999		13:77390358-77391367	NA	TRUE	cg04332433	I	3	195536520	F	MUC4;MUC4;MUC4	NM_018406;NM_138297;NM_004532	Body;Body;Body		Open sea			3:197020866-197020969	NA	TRUE
cg05681109	I	8	49647910	F	EFCAB1;EFCAB1;EFCAB1	NM_024593;NM_001142857;NR_024605	TSS200;TSS200;TSS200	chr8:49647702-49647988	Island			8:49810113-49810589	NA	NA	cg07399928	II	3	195538675	R	MUC4;MUC4;MUC4	NM_004532;NM_018406;NM_138297	1stExon;1stExon;1stExon		Open sea				NA	TRUE
cg15145296	II	3	125709740	R				chr3:125709066-125709452	S_Shore			3:127191782-127192493	NA	TRUE	cg15140981	II	3	195539033	R	MUC4;MUC4;MUC4	NM_018406;NM_138297;NM_004532	TSS200;TSS200;TSS200		Open sea				NA	NA
cg11460029	II	17	7608747	R	EFNB3;EFNB3	NM_001406;NM_001406	5'UTR;1stExon	chr17:7608376-7608956	Island			17:7548788-7549550	TRUE	TRUE	cg19240167	II	3	195638330	F				chr3:195635359-195636895	S_Shore				NA	NA
cg27576755	I	17	7608757	R	EFNB3;EFNB3	NM_001406;NM_001406	5'UTR;1stExon	chr17:7608376-7608956	Island			17:7548788-7549550	NA	TRUE	cg16260758	II	3	195656368	R					Open sea				NA	NA
cg15490784	II	3	126061950	R	KLF15	NM_014079	3'UTR	chr3:126062535-126062823	N_Shore				NA	TRUE	cg18544740	II	3	195715851	F	SDHAP1	NR_003264	Body	chr3:195716516-195717575	N_Shore				NA	TRUE
cg14370314	I	14	23834891	R	EFS;EFS	NM_005864;NM_032459	TSS200;TSS200	chr14:23834435-23835947	Island	high-CpG:22904163-22905667		14:22904057-22905751	NA	TRUE	cg04393693	II	3	195750802	R					Open sea			3:197235096-197235200	NA	TRUE
cg21013866	I	14	23834985	F	EFS;EFS	NM_005864;NM_032459	TSS200;TSS200	chr14:23834435-23835947	Island	high-CpG:22904163-22905667		14:22904057-22905751	NA	TRUE	cg06144471	I	3	195835467	F					Open sea				NA	NA
cg22587602	I	2	73520776	F	EGR4;EGR4	NM_001965;NM_001965	5'UTR;1stExon	chr2:73518364-73520986	Island	high-CpG:73374176-73374315		2:73371729-73374481	NA	TRUE	cg24243433	II	3	195877245	R	LINC00885	NR_034088	Body		Open sea				NA	NA
cg17123508	I	3	71804002	F	EIF4E3;GPR27;EIF4E3;EIF4E3	NM_001282886;NM_018971;NM_001134649;NM_173359	TSS1500;1stExon;TSS1500;TSS200	chr3:71802560-71804209	Island			3:71885176-71887077	NA	NA	cg08942051	I	3	195914092	F					Open sea			3:197398414-197398558	NA	TRUE
cg11000427	II	3	126394080	F				chr3:126398076-126398365	N_Shelf				NA	TRUE	cg23828876	II	3	196001706	R	PCYT1A	NM_005017	5'UTR		Open sea		chr3:196001542-196001542		NA	TRUE
cg18026197	I	3	126422536	F	CHCHD6	NM_032343	TSS1500	chr3:126422888-126423609	N_Shore				NA	TRUE	cg21741515	II	3	196048411	R				chr3:196044436-196045284	S_Shelf				NA	TRUE
cg26049853	II	3	126640363	R	CHCHD6	NM_032343	Body		Open sea				NA	NA	cg02728595	I	3	196255632	R				chr3:196255495-196256013	Island			3:197739905-197740396	NA	TRUE
cg20676684	II	3	126820521	F					Open sea				NA	NA	cg09279988	II	3	196255907	F				chr3:196255495-196256013	Island			3:197739905-197740396	NA	TRUE
cg17385203	II	3	126886277	F					Open sea				NA	NA	cg05542785	II	3	196255998	F				chr3:196255495-196256013	Island			3:197739905-197740396	NA	TRUE
cg08537599	II	3	127054683	F				chr3:127056836-127057296	N_Shelf				NA	TRUE	cg11867616	II	3	196256012	F				chr3:196255495-196256013	Island				NA	TRUE
cg05652141	II	3	127058958	R				chr3:127056836-127057296	S_Shore				NA	TRUE	cg21030598	II	3	196466425	F	PAK2	NM_002577	TSS1500	chr3:196466585-196467353	N_Shore				TRUE	TRUE
cg16865401	II	3	127061566	F	LOC101927123	NR_110147	Body		Open sea				NA	NA	cg17169435	II	3	196656524	F	SENP5;SENP5	NM_001308045;NM_152699	Body;Body		Open sea				NA	NA
cg14052235	I	19	853145	R	ELANE	NM_001972	Body	chr19:852855-853495	Island			19:803661-804624	NA	TRUE	cg08221948	II	3	196697187	R	PIGZ	NM_025163	TSS1500	chr3:196695319-196697065	S_Shore				NA	NA
cg10678427	I	3	127176163	R				chr3:127174375-127174944	S_Shore			3:128658652-128658978	NA	TRUE	cg21434132	II	3	196705742	R					Open sea			3:198190020-198190154	NA	TRUE
cg07754120	II	3	127510110	R	MGLL;MGLL;MGLL	NM_001003794;NM_007283;NM_001256585	Body;Body;Body		Open sea				NA	NA	cg15576245	II	3	196798700	F	DLG1;DLG1;DLG1;DLG1;DLG1;DLG1	NM_001204388;NM_001204387;NM_001290983;NM_001098424;NM_004087;NM_001204386	Body;Body;Body;Body;Body;Body		Open sea				NA	NA
cg04136727	II	3	127606259	F					Open sea				NA	NA	cg17564259	II	3	197035907	F					Open sea				NA	TRUE
cg12334928	II	19	855684	R	ELANE	NM_001972	Body	chr19:855526-856146	Island			19:806527-807103	NA	NA	cg02356645	II	3	197080596	R					Open sea				NA	NA
cg11082174	I	9	23821981	F	ELAVL2;ELAVL2;ELAVL2	NM_001171195;NM_004432;NM_001171197	TSS200;5'UTR;TSS1500	chr9:23820691-23822135	Island			9:23810565-23812135	NA	NA	cg20283221	II	3	197475520	R	FYTTD1;KIAA0226;FYTTD1	NM_001011537;NM_001145642;NM_032288	TSS1500;5'UTR;TSS1500	chr3:197476262-197477556	N_Shore				NA	TRUE
cg06808897	II	19	11590688	R	ELAVL3;ELAVL3	NM_032281;NM_001420	Body;Body	chr19:11590295-11593643	Island			19:11451252-11453037	NA	TRUE	cg17222645	I	3	197808017	R	LOC348840	NR_003291	TSS1500	chr3:197807029-197808734	Island			3:199291427-199293072	NA	TRUE
cg07438299	I	18	2847071	R	EMILIN2;EMILIN2	NM_032048;NM_032048	1stExon;5'UTR	chr18:2846565-2848175	Island	high-CpG:2836952-2837084		18:2836424-2838175	NA	TRUE	cg25587159	II	3	197836971	F				chr3:197840490-197840783	N_Shelf				NA	TRUE
cg13511885	II	3	128594740	R				chr3:128598176-128598703	N_Shelf				NA	TRUE	cg08668316	I	4	380157	R				chr4:379899-380399	Island			4:369670-370805	NA	TRUE
cg27270769	II	3	128654952	F					Open sea				NA	NA	cg24126849	I	4	581937	R				chr4:582171-582635	N_Shore			4:571833-572604	NA	TRUE
cg16176568	II	14	89258532	R	EML5	NM_183387	Body	chr14:89258396-89259587	Island			14:88328150-88329389	NA	TRUE	cg11153768	II	4	618549	F	PDE6B;PDE6B	NM_001145291;NM_000283	TSS1500;TSS1500	chr4:619513-619912	N_Shore				NA	TRUE
cg19755928	II	3	128723491	F	CCDC48	NM_024768	Body	chr3:128722283-128723036	S_Shore				NA	TRUE	cg12435792	II	4	619375	R	PDE6B;PDE6B;PDE6B;PDE6B	NM_001145291;NM_000283;NM_000283;NM_001145291	1stExon;1stExon;5'UTR;5'UTR	chr4:619513-619912	N_Shore				TRUE	TRUE
cg02014179	II	3	128758623	F	EFCC1	NM_024768	Body		Open sea				NA	NA	cg21320793	II	4	646853	F	PDE6B;PDE6B;PDE6B	NM_001145292;NM_000283;NM_001145291	TSS200;Body;Body	chr4:647193-647449	N_Shore				NA	TRUE
cg18866806	I	14	89259551	F	EML5	NM_183387	TSS1500	chr14:89258396-89259587	Island			14:88328150-88329389	NA	TRUE	cg24674437	II	4	649503	F	PDE6B;PDE6B;PDE6B	NM_000283;NM_001145291;NM_001145292	Body;Body;Body	chr4:650278-651114	N_Shore				NA	TRUE
cg08166362	II	3	128998952	R	C3orf37;C3orf37	NM_020187;NM_001006109	Body;Body	chr3:128997382-128997600	S_Shore				NA	TRUE	cg14225483	II	4	684108	R	MFSD7;MFSD7;MFSD7	NM_032219;NM_001294341;NM_001294342	TSS1500;TSS1500;TSS1500	chr4:682724-683079	S_Shore				NA	NA
cg00208951	II	3	129087749	F					Open sea				NA	NA	cg18638914	I	4	779568	R	CPLX1	NM_006651	3'UTR	chr4:778661-780592	Island			4:769345-770540	NA	TRUE
cg06090426	II	3	129712103	R					Open sea				NA	NA	cg07434284	II	4	779691	R	CPLX1	NM_006651	3'UTR	chr4:778661-780592	Island			4:769345-770540	NA	TRUE
cg25405244	II	3	130568452	F	ATP2C1;ATP2C1;ATP2C1	NM_001199182;NM_001199181;NM_001199180	TSS1500;TSS1500;TSS1500		Open sea				NA	NA	cg23548612	I	4	1043540	R				chr4:1043387-1043645	Island			4:1033479-1033645	NA	TRUE
cg03870162	II	3	130745160	F	ASTE1;ASTE1;ASTE1;NEK11;NEK11;NEK11	NR_110229;NM_014065;NM_001288950;NM_024800;NM_145910;NM_001146003	Body;5'UTR;5'UTR;TSS1500;TSS1500;TSS1500	chr3:130745388-130745840	N_Shore				NA	NA	cg10491410	I	4	1107487	R	RNF212;RNF212;RNF212	NM_194439;NM_001131034;NM_001193318	TSS200;TSS200;TSS200	chr4:1107125-1107728	Island			4:1096332-1098241	NA	NA
cg15875573	II	3	130745194	F	ASTE1;ASTE1;ASTE1;NEK11;NEK11;NEK11	NR_110229;NM_014065;NM_001288950;NM_024800;NM_145910;NM_001146003	Body;5'UTR;5'UTR;TSS1500;TSS1500;TSS1500	chr3:130745388-130745840	N_Shore				NA	NA	cg03044435	II	4	1144077	R					Open sea				TRUE	TRUE
cg05979170	II	3	131974369	F					Open sea				NA	TRUE	cg00226822	II	4	1157673	F				chr4:1161127-1161682	N_Shelf				NA	TRUE
cg17306687	II	3	132046988	R	ACPP;ACPP;ACPP	NM_001099;NM_001292037;NM_001134194	Body;Body;Body		Open sea				NA	NA	cg06091804	II	4	1158069	R				chr4:1161127-1161682	N_Shelf				NA	TRUE
cg05539217	II	10	119304379	R	EMX2OS;EMX2;EMX2	NR_002791;NM_001165924;NM_004098	Body;Body;Body	chr10:119301321-119305368	Island			10:119294369-119294618	NA	TRUE	cg14228029	II	4	1495907	R				chr4:1494542-1494753	S_Shore			4:1465075-1465339	NA	TRUE
cg20248516	II	2	119602901	R	EN1	NM_001426	Body	chr2:119602616-119604486	Island			2:119319087-119319807	NA	TRUE	cg18926249	II	4	1635946	R					Open sea				NA	NA
cg05608883	II	3	134371069	F	KY	NM_178554	TSS1500	chr3:134369464-134370242	S_Shore				NA	NA	cg01141413	II	4	1764152	F				chr4:1765009-1765508	N_Shore				NA	TRUE
cg14297772	II	2	119605210	R	EN1;EN1	NM_001426;NM_001426	1stExon;5'UTR	chr2:119605200-119605620	Island			2:119321671-119321724	NA	TRUE	cg04780706	II	4	1775972	R				chr4:1772006-1772265	S_Shelf				NA	NA
cg00850823	II	10	118608795	R	ENO4	NM_001242699	TSS1500	chr10:118608599-118609377	Island			10:118598500-118599393	NA	NA	cg13131329	II	4	1801148	R	FGFR3;FGFR3;FGFR3	NM_001163213;NM_000142;NM_022965	Body;Body;Body	chr4:1801121-1801327	Island			4:1770698-1771018	NA	TRUE
cg17243087	II	17	77715720	F	ENPP7	NM_178543	3'UTR	chr17:77715570-77716061	Island			17:75330193-75330677	NA	NA	cg24623326	II	4	2078341	R	POLN	NM_181808	Body		Open sea				NA	NA
cg08493316	II	3	135159971	R					Open sea				NA	NA	cg24494802	II	4	2284235	F	ZFYVE28;ZFYVE28;ZFYVE28	NM_001172659;NM_001172656;NM_020972	Body;Body;Body		Open sea				NA	NA
cg23194766	II	3	135684107	R	PPP2R3A	NM_002718	TSS1500	chr3:135684570-135685367	N_Shore				NA	TRUE	cg06882497	II	4	2375982	F	ZFYVE28;ZFYVE28;ZFYVE28;ZFYVE28	NM_001172656;NM_020972;NM_001172658;NM_001172657	Body;Body;Body;Body		Open sea				NA	NA
cg23605373	II	3	137717380	R	CLDN18	NM_001002026	TSS1500		Open sea				NA	NA	cg11208915	II	4	2401758	F	ZFYVE28	NM_020972	Body	chr4:2401507-2401759	Island			4:2371237-2371672	NA	TRUE
cg12059180	II	3	137728083	F	CLDN18;CLDN18	NM_016369;NM_001002026	TSS1500;Body	chr3:137728994-137729206	N_Shore				NA	NA	cg26149658	II	4	2439423	F					Open sea			4:2409190-2409277	NA	TRUE
cg25792651	II	3	137728692	R	CLDN18;CLDN18	NM_016369;NM_001002026	TSS1500;Body	chr3:137728994-137729206	N_Shore				NA	TRUE	cg14029686	I	4	2765767	R				chr4:2765638-2766063	Island			4:2734570-2735934	NA	TRUE
cg24631735	II	3	137808241	R	DZIP1L;DZIP1L	NM_001170538;NM_173543	Body;Body		Open sea				NA	TRUE	cg01922220	II	4	3047070	R				chr4:3043018-3043547	S_Shelf				NA	NA
cg22775310	II	3	137833648	F	DZIP1L;DZIP1L	NM_173543;NM_001170538	5'UTR;TSS1500	chr3:137833848-137834592	N_Shore				NA	NA	cg09514197	II	4	3114992	R	HTT	NM_002111	Body		Open sea				NA	NA
cg25112562	II	3	138048926	R	TXNDC6	NM_178130	TSS200	chr3:138048193-138048778	S_Shore				NA	TRUE	cg02115806	II	4	3443403	R	HGFAC;HGFAC	NM_001528;NM_001297439	TSS1500;TSS1500		Open sea				NA	NA
cg16266925	II	3	138049011	R	TXNDC6	NM_178130	TSS1500	chr3:138048193-138048778	S_Shore				NA	TRUE	cg12918895	I	4	3464870	R	DOK7;DOK7	NM_173660;NM_001164673	TSS200;TSS200	chr4:3464799-3465440	Island			4:3434609-3435214	NA	TRUE
cg26795644	II	3	138067902	R	MRAS;MRAS;MRAS;MRAS;MRAS;MRAS	NM_012219;NM_001252091;NM_001085049;NM_001252093;NM_001252092;NM_001252090	5'UTR;5'UTR;5'UTR;5'UTR;5'UTR;TSS200	chr3:138066795-138067854	S_Shore			3:139549520-139550632	NA	NA	cg16511795	II	4	3535009	R	LRPAP1	NM_002337	TSS1500	chr4:3533643-3534788	S_Shore				NA	TRUE
cg02189719	II	10	101418880	F	ENTPD7	NM_020354	TSS1500	chr10:101418868-101419589	Island			10:101408749-101409567	NA	TRUE	cg27073349	II	4	3640481	R				chr4:3643769-3644284	N_Shelf				NA	TRUE
cg22115596	II	1	29214297	F	EPB41;EPB41;EPB41;EPB41;EPB41	NM_203342;NM_203343;NM_004437;NM_001166007;NM_001166005	5'UTR;5'UTR;5'UTR;5'UTR;5'UTR	chr1:29213438-29214300	Island			1:29085813-29086887	NA	TRUE	cg15712398	II	4	3830968	F					Open sea				NA	NA
cg24370357	II	3	138522351	R					Open sea				NA	TRUE	cg07175506	II	4	3877525	F				chr4:3878078-3878281	N_Shore				NA	TRUE
cg17549100	II	3	89163702	R	EPHA3;EPHA3	NM_182644;NM_005233	Body;Body	chr3:89163635-89164107	Island			3:89246326-89246797	NA	TRUE	cg21716061	II	4	3877666	R				chr4:3878078-3878281	N_Shore				NA	TRUE
cg09301294	II	3	96533520	F	EPHA6	NM_001080448	1stExon	chr3:96532023-96533625	Island			3:98014719-98016916	NA	TRUE	cg07432761	II	4	4624224	F	STX18-AS1	NR_037888	Body		Open sea				NA	NA
cg15405439	II	3	96533530	F	EPHA6	NM_001080448	1stExon	chr3:96532023-96533625	Island			3:98014719-98016916	NA	TRUE	cg03335246	II	4	4860431	R	MSX1	NM_002448	TSS1500	chr4:4861227-4862241	N_Shore			4:4911301-4911341	NA	TRUE
cg06543018	II	3	139258822	F	RBP1;RBP1;RBP1	NM_001130992;NM_001130993;NM_002899	TSS200;TSS200;TSS200	chr3:139257712-139257949	S_Shore			3:140740768-140741630	TRUE	TRUE	cg03672274	II	4	4860468	R	MSX1	NM_002448	TSS1500	chr4:4861227-4862241	N_Shore				NA	TRUE
cg15229124	I	3	139258912	F	RBP1;RBP1;RBP1	NM_001130992;NM_001130993;NM_002899	TSS1500;TSS1500;TSS1500	chr3:139257712-139257949	S_Shore			3:140740768-140741630	NA	TRUE	cg17314566	II	4	5016385	R	CYTL1	NM_018659	3'UTR		Open sea				NA	TRUE
cg23363832	I	3	139258939	F	RBP1;RBP1;RBP1	NM_001130992;NM_001130993;NM_002899	TSS1500;TSS1500;TSS1500	chr3:139257712-139257949	S_Shore			3:140740768-140741630	TRUE	TRUE	cg10695647	II	4	5020292	F	CYTL1	NM_018659	Body	chr4:5021003-5021329	N_Shore				NA	TRUE
cg22920594	II	3	139327076	F	NMNAT3	NM_178177	5'UTR		Open sea				NA	TRUE	cg07998908	II	4	5035653	R					Open sea				NA	TRUE
cg20529529	II	3	139437421	R					Open sea				NA	NA	cg21637176	II	4	5140976	F	STK32B;STK32B	NM_001306082;NM_018401	5'UTR;Body		Open sea				NA	NA
cg07732253	II	3	140551930	F					Open sea				NA	NA	cg23711389	II	4	5471003	R	STK32B;STK32B	NM_018401;NM_001306082	Body;Body		Open sea				NA	NA
cg24709681	I	3	140771372	R	SPSB4	NM_080862	5'UTR	chr3:140769886-140771080	S_Shore			3:142254038-142254531	NA	TRUE	cg27451966	II	4	5526253	F	LINC01587;LINC01587;LINC01587	NR_126517;NR_126518;NR_126519	TSS1500;TSS1500;TSS200		Open sea				NA	NA
cg06683071	II	3	142794618	R					Open sea				NA	NA	cg27197503	II	4	5570245	F	EVC2;EVC2	NM_001166136;NM_147127	Body;Body	chr4:5570135-5570351	Island			4:5621075-5621216	NA	TRUE
cg01461949	II	3	142830547	R					Open sea				NA	NA	cg08941340	II	4	5640233	R	EVC2;EVC2	NM_001166136;NM_147127	Body;Body		Open sea		chr4:5640113-5640113		NA	NA
cg00183468	II	3	142926178	F					Open sea				NA	TRUE	cg15305471	II	4	6152248	R	JAKMIP1;JAKMIP1;JAKMIP1;JAKMIP1	NM_001306133;NM_001306134;NM_001099433;NM_144720	5'UTR;5'UTR;5'UTR;5'UTR		Open sea				NA	NA
cg22288315	II	3	143501281	R	SLC9A9	NM_173653	Body		Open sea				NA	TRUE	cg03576854	II	4	6199338	R	JAKMIP1;JAKMIP1	NM_001099433;NM_144720	5'UTR;5'UTR	chr4:6200912-6202724	N_Shore				NA	TRUE
cg21520462	II	3	143532568	R	SLC9A9	NM_173653	Body		Open sea				NA	TRUE	cg07175186	II	4	6203869	R	LOC285484	NR_037863	Body	chr4:6200912-6202724	S_Shore				NA	NA
cg13077857	II	3	143567765	R	SLC9A9	NM_173653	TSS1500		Open sea				NA	NA	cg14775561	II	4	6229931	R	LOC285484	NR_037863	Body		Open sea				NA	NA
cg12256648	II	3	143752097	R					Open sea				NA	NA	cg02524777	II	4	6308039	R				chr4:6303533-6304210	S_Shelf				NA	NA
cg19952385	II	3	143829074	R					Open sea				NA	NA	cg12965047	II	4	6335167	R	PPP2R2C;PPP2R2C;PPP2R2C;PPP2R2C;PPP2R2C	NM_181876;NM_001206996;NM_020416;NM_001206995;NM_001206994	Body;Body;Body;Body;Body		Open sea				NA	NA
cg24921352	II	3	143848933	R					Open sea				NA	NA	cg15683644	II	4	6396328	R	PPP2R2C;PPP2R2C;PPP2R2C;PPP2R2C	NM_001206996;NM_020416;NM_001206995;NM_001206994	Body;Body;Body;Body		Open sea				NA	NA
cg13860658	II	3	143906378	R					Open sea				NA	NA	cg05218860	II	4	6422985	R	PPP2R2C;PPP2R2C;PPP2R2C;PPP2R2C	NM_001206996;NM_020416;NM_001206995;NM_001206994	TSS200;Body;Body;Body		Open sea				NA	NA
cg06579526	II	3	143963536	R					Open sea				NA	NA	cg00956750	II	4	6555082	F	PPP2R2C;PPP2R2C	NM_001206995;NM_001206994	5'UTR;5'UTR		Open sea				NA	NA
cg08973281	II	3	144221131	F					Open sea				NA	TRUE	cg06213267	II	4	6765342	R					Open sea				NA	NA
cg08204129	II	3	145852537	R	PLOD2;PLOD2	NM_000935;NM_182943	Body;Body		Open sea				NA	TRUE	cg05434117	II	4	6767297	F					Open sea				NA	NA
cg18252903	I	3	147072643	F					Open sea			3:148555250-148555445	NA	TRUE	cg08176372	I	4	6955913	R	TBC1D14;TBC1D14	NM_020773;NM_001113361	Body;Body		Open sea			4:7006435-7006914	NA	NA
cg14873600	II	3	147072736	R					Open sea			3:148555250-148555445	NA	TRUE	cg02682050	II	4	7591767	F	SORCS2	NM_020777	Body	chr4:7593369-7593586	N_Shore				NA	TRUE
cg06102612	II	6	94127427	R	EPHA7	NM_004440	Body	chr6:94126272-94129677	Island			6:94182994-94184368	NA	TRUE	cg06187156	II	4	7649055	F	SORCS2	NM_020777	Body	chr4:7647755-7647960	S_Shore				NA	NA
cg16240162	I	3	147106890	F	ZIC4;ZIC4;ZIC4;ZIC4;ZIC4	NM_001168378;NR_033119;NM_032153;NR_033118;NM_001168379	Body;Body;Body;Body;Body	chr3:147108511-147111703	N_Shore				NA	TRUE	cg19420930	II	4	7667618	F	SORCS2	NM_020777	Body	chr4:7666019-7666347	S_Shore				NA	TRUE
cg14859047	I	3	134514116	F	EPHB1	NM_004441	TSS200	chr3:134514085-134515980	Island	high-CpG:135996734-135996991		3:135996374-135999273	NA	TRUE	cg19043935	II	4	7740427	F	SORCS2	NM_020777	Body		Open sea			4:7791157-7791870	NA	TRUE
cg06369327	II	3	147124523	R	ZIC4;ZIC4	NM_001168379;NM_032153	TSS1500;TSS200	chr3:147126988-147128999	N_Shelf				NA	TRUE	cg22736383	I	4	8024970	F	ABLIM2;ABLIM2;ABLIM2;ABLIM2;ABLIM2;ABLIM2;ABLIM2	NM_032432;NM_001130083;NM_001130087;NM_001130088;NM_001130084;NM_001130085;NM_001130086	Body;Body;Body;Body;Body;Body;Body		Open sea			4:8075856-8076058	NA	TRUE
cg05548555	II	3	147124543	R	ZIC4;ZIC4	NM_001168379;NM_032153	TSS1500;TSS200	chr3:147126988-147128999	N_Shelf				NA	TRUE	cg25769693	II	4	8060605	F	ABLIM2;ABLIM2;ABLIM2;ABLIM2;ABLIM2;ABLIM2;ABLIM2;ABLIM2	NM_001286688;NM_001130083;NM_001130086;NM_001130085;NM_001130084;NM_001130087;NM_032432;NM_001130088	Body;Body;Body;Body;Body;Body;Body;Body		Open sea				NA	NA
cg23189410	I	3	147125712	F	ZIC4;ZIC1	NM_032153;NM_003412	TSS1500;TSS1500	chr3:147126988-147128999	N_Shore				NA	TRUE	cg14647845	II	4	8107819	F	ABLIM2;ABLIM2;ABLIM2;ABLIM2;ABLIM2;ABLIM2;ABLIM2	NM_032432;NM_001130083;NM_001130087;NM_001130088;NM_001130084;NM_001130085;NM_001130086	Body;Body;Body;Body;Body;Body;Body		Open sea			4:8158690-8158747	NA	TRUE
cg17546247	II	3	147125714	F	ZIC4;ZIC1	NM_032153;NM_003412	TSS1500;TSS1500	chr3:147126988-147128999	N_Shore				NA	TRUE	cg14021021	I	4	8134824	F	ABLIM2;ABLIM2;ABLIM2;ABLIM2;ABLIM2;ABLIM2;ABLIM2	NM_032432;NM_001130083;NM_001130087;NM_001130088;NM_001130084;NM_001130085;NM_001130086	Body;Body;Body;Body;Body;Body;Body		Open sea			4:8185653-8185790	NA	TRUE
cg08173404	I	3	134514124	F	EPHB1	NM_004441	TSS200	chr3:134514085-134515980	Island	high-CpG:135996734-135996991		3:135996374-135999273	NA	TRUE	cg02366519	II	4	8145692	R	ABLIM2;ABLIM2;ABLIM2;ABLIM2;ABLIM2;ABLIM2;ABLIM2	NM_032432;NM_001130083;NM_001130087;NM_001130088;NM_001130084;NM_001130085;NM_001130086	Body;Body;Body;Body;Body;Body;Body		Open sea				NA	TRUE
cg04891921	II	3	134514173	R	EPHB1	NM_004441	TSS200	chr3:134514085-134515980	Island	high-CpG:135996734-135996991		3:135996374-135999273	NA	TRUE	cg04036640	II	4	8253125	R					Open sea				NA	NA
cg14987048	I	19	11493764	F	EPOR	NM_000121	Body	chr19:11493484-11494363	Island			19:11354485-11355437	NA	TRUE	cg10712173	I	4	8271414	R	HTRA3	NM_053044	TSS200	chr4:8271214-8272091	Island			4:8321634-8323065	NA	TRUE
cg19354579	II	19	11493920	F	EPOR	NM_000121	Body	chr19:11493484-11494363	Island			19:11354485-11355437	NA	TRUE	cg13256093	II	4	8384029	F	ACOX3;ACOX3	NM_003501;NM_001101667	Body;Body		Open sea				NA	NA
cg08421050	II	3	148585493	F	CPA3	NM_001870	Body		Open sea		chr3:148585310-148585310		NA	NA	cg01817062	II	4	8501510	F					Open sea				NA	NA
cg09503045	II	19	55592453	R	EPS8L1;EPS8L1	NM_017729;NM_133180	Body;Body	chr19:55591905-55593980	Island			19:60283729-60286084	NA	TRUE	cg06425615	II	4	8507962	R					Open sea				NA	NA
cg11960991	II	3	148916730	R	CP;CP	NR_046371;NM_000096	Body;Body		Open sea				NA	NA	cg23283187	II	4	8593019	F	CPZ;CPZ;CPZ	NM_001014448;NM_003652;NM_001014447	TSS1500;TSS1500;TSS1500	chr4:8594412-8594777	N_Shore				NA	TRUE
cg11923296	II	3	149374285	F	WWTR1;WWTR1;WWTR1	NM_015472;NM_001168278;NM_001168280	Body;Body;Body	chr3:149374709-149376300	N_Shore				NA	TRUE	cg03275107	II	4	8596972	R	CPZ;CPZ;CPZ	NM_001014448;NM_003652;NM_001014447	5'UTR;Body;Body	chr4:8594412-8594777	S_Shelf				NA	NA
cg06452086	II	3	149686266	R	PFN2;PFN2	NM_053024;NM_002628	Body;Body	chr3:149687877-149689537	N_Shore				NA	NA	cg23467628	II	4	10024322	F	SLC2A9;SLC2A9	NM_020041;NM_001001290	TSS1500;Body	chr4:10020481-10021026	S_Shelf				NA	NA
cg25214310	II	3	149934218	F					Open sea				NA	TRUE	cg14820199	II	4	11429415	R	HS3ST1	NM_005114	5'UTR	chr4:11429414-11429633	Island			4:11038309-11038751	NA	TRUE
cg07015629	II	2	213403212	F	ERBB4;ERBB4	NM_001042599;NM_005235	1stExon;1stExon	chr2:213402180-213403867	Island			2:213111281-213112112	TRUE	TRUE	cg10865436	II	4	11911016	R					Open sea				NA	TRUE
cg15159044	II	3	151297861	R					Open sea				NA	NA	cg04687977	II	4	12224977	F					Open sea				NA	TRUE
cg13513769	II	3	151874845	R					Open sea				NA	NA	cg00890363	II	4	13540673	R				chr4:13543562-13546494	N_Shelf			4:13149727-13150153	NA	TRUE
cg19033383	II	3	152217682	F					Open sea				NA	NA	cg06763657	II	4	14236813	F					Open sea				NA	NA
cg23416952	II	3	152235343	F					Open sea				NA	TRUE	cg15309905	II	4	14964745	R	CPEB2-AS1	NR_038857	Body		Open sea				NA	NA
cg08870194	I	2	213403502	F	ERBB4;ERBB4	NM_001042599;NM_005235	TSS200;TSS200	chr2:213402180-213403867	Island	high-CpG:213111548-213112262		2:213111281-213112112	NA	NA	cg14510831	II	4	15236131	R	LOC101929095	NR_125911	Body		Open sea				NA	NA
cg27236875	I	2	213403519	R	ERBB4;ERBB4	NM_005235;NM_001042599	TSS200;TSS200	chr2:213402180-213403867	Island	high-CpG:213111548-213112262		2:213111281-213112112	NA	TRUE	cg26594365	II	4	15304652	R	LOC101929095	NR_125911	Body		Open sea				NA	NA
cg07089056	I	3	152746286	F					Open sea				NA	TRUE	cg07890931	II	4	15930875	R					Open sea				NA	NA
cg20000755	II	17	62208042	F	ERN1	NM_001433	TSS1500	chr17:62206971-62208050	Island			17:59560607-59561899	NA	NA	cg24437561	II	4	17561539	F					Open sea				NA	NA
cg07129714	II	3	154044633	F				chr3:154042004-154042376	S_Shelf				NA	TRUE	cg11953668	II	4	17708071	R	FAM184B	NM_015688	Body	chr4:17710710-17711065	N_Shelf				NA	TRUE
cg00046499	II	3	154146183	F	GPR149	NM_001038705	Body	chr3:154146347-154146965	N_Shore			3:155628861-155629659	NA	TRUE	cg06597503	II	4	19311002	F					Open sea				NA	NA
cg18772838	II	3	155100309	F					Open sea				NA	TRUE	cg08979000	II	4	19384884	F					Open sea				NA	NA
cg18654979	II	3	155461622	R				chr3:155461917-155462561	N_Shore				NA	NA	cg21928411	II	4	20566602	F	SLIT2;SLIT2;SLIT2	NM_001289136;NM_001289135;NM_004787	Body;Body;Body		Open sea				NA	NA
cg02219117	II	3	155523655	F	C3orf33	NM_173657	5'UTR	chr3:155523740-155524174	N_Shore				NA	TRUE	cg00493242	II	4	20660098	R					Open sea				NA	TRUE
cg15451248	II	3	155570809	R	SLC33A1	NM_004733	Body	chr3:155572358-155572604	N_Shore				NA	TRUE	cg06971670	II	4	20811822	F	KCNIP4;KCNIP4;KCNIP4;KCNIP4;KCNIP4;KCNIP4	NM_147181;NM_001035004;NM_147182;NM_025221;NM_147183;NM_001035003	Body;Body;Body;Body;Body;Body		Open sea				NA	NA
cg10920410	II	3	155587952	R	GMPS	NM_003875	TSS1500	chr3:155588009-155589602	N_Shore				NA	TRUE	cg22768129	II	4	21602637	R	KCNIP4;KCNIP4	NM_001035003;NM_147182	Body;5'UTR		Open sea		chr4:21602576-21602576		NA	NA
cg00022510	II	3	155760533	R					Open sea				NA	NA	cg15158924	II	4	21710948	F	KCNIP4	NM_147182	5'UTR		Open sea				NA	TRUE
cg09202966	II	3	155777414	R					Open sea				NA	NA	cg25274507	II	4	21930872	F	KCNIP4	NM_147182	5'UTR		Open sea		chr4:21930853-21930853		NA	NA
cg22844085	II	3	156009623	F	KCNAB1;KCNAB1;KCNAB1;KCNAB1;KCNAB1;KCNAB1;KCNAB1	NM_172159;NM_172159;NM_001308222;NM_001308222;NM_001308217;NM_172160;NM_003471	5'UTR;1stExon;5'UTR;1stExon;Body;Body;Body	chr3:156008991-156009320	S_Shore			3:157491734-157492552	NA	NA	cg16039657	II	4	24107545	F					Open sea		chr4:24107474-24107474		NA	NA
cg07575197	II	3	156019214	R	KCNAB1;KCNAB1;KCNAB1;KCNAB1;KCNAB1	NM_001308217;NM_172160;NM_003471;NM_172159;NM_001308222	Body;Body;Body;Body;Body		Open sea				NA	NA	cg13656786	II	4	24130232	F					Open sea				NA	NA
cg01575193	II	3	156032856	F	KCNAB1;KCNAB1;KCNAB1;KCNAB1;KCNAB1	NM_001308217;NM_172160;NM_003471;NM_172159;NM_001308222	Body;Body;Body;Body;Body		Open sea				NA	NA	cg03315557	II	4	24471294	R				chr4:24471700-24474929	N_Shore		chr4:24471215-24471215		NA	TRUE
cg03398342	II	3	156175251	F	KCNAB1;KCNAB1;KCNAB1;KCNAB1;KCNAB1;KCNAB1;KCNAB1;KCNAB1;KCNAB1;KCNAB1	NM_001308217;NM_003471;NM_172160;NM_172159;NM_001308222;NM_001308217;NM_172160;NM_003471;NM_172159;NM_001308222	ExonBnd;ExonBnd;ExonBnd;ExonBnd;ExonBnd;Body;Body;Body;Body;Body		Open sea				NA	NA	cg20200723	II	4	25125198	F	SEPSECS	NM_016955	3'UTR		Open sea				NA	NA
cg12075858	II	3	157809495	R				chr3:157812053-157812764	N_Shelf				NA	NA	cg22281548	II	4	25637338	F					Open sea				NA	NA
cg22027433	II	17	62208049	F	ERN1	NM_001433	TSS1500	chr17:62206971-62208050	Island			17:59560607-59561899	NA	TRUE	cg10096426	II	4	25677019	R	SLC34A2;SLC34A2;SLC34A2	NM_006424;NM_001177999;NM_001177998	Body;Body;Body	chr4:25677808-25678132	N_Shore				NA	NA
cg26004203	II	1	217310918	F	ESRRG	NM_001134285	5'UTR	chr1:217310749-217311178	Island			1:215377373-215378417	NA	TRUE	cg14008732	II	4	25940297	F					Open sea				NA	NA
cg11223552	II	3	158984799	F	IQCJ-SCHIP1;IQCJ-SCHIP1	NM_001197114;NM_001197113	Body;Body		Open sea				NA	NA	cg15406502	II	4	26404251	R	RBPJ;RBPJ;RBPJ;RBPJ	NM_203284;NM_203283;NM_005349;NM_015874	Body;Body;Body;Body		Open sea				NA	NA
cg11876013	I	3	159040317	F	SCHIP1	NM_014575	Body		Open sea				NA	TRUE	cg13727105	II	4	26475523	R					Open sea				NA	NA
cg00913949	II	1	217311511	F	ESRRG	NM_001134285	TSS1500	chr1:217311467-217311773	Island			1:215377373-215378417	NA	TRUE	cg27070955	II	4	27098061	R					Open sea				NA	NA
cg09870568	II	3	138154278	F	ESYT3	NM_031913	Body	chr3:138153269-138154621	Island			3:139635960-139637311	NA	TRUE	cg11901510	II	4	31047111	R	PCDH7;PCDH7	NM_001173523;NM_032457	Body;Body		Open sea				NA	NA
cg04322363	II	3	159757071	F				chr3:159756632-159756997	S_Shore				NA	TRUE	cg16422596	II	4	32501010	R					Open sea				NA	NA
cg03894490	II	3	159942832	F	LOC401097	NM_001168214	TSS1500	chr3:159942916-159944431	N_Shore				NA	TRUE	cg15519048	II	4	33091676	F					Open sea				NA	NA
cg11002952	II	3	160513327	R	PPM1L	NM_139245	Body		Open sea				NA	TRUE	cg20619100	II	4	33105917	F					Open sea				NA	NA
cg26030030	II	3	160514552	F	PPM1L	NM_139245	Body		Open sea				NA	NA	cg16765562	II	4	33412792	R					Open sea				NA	NA
cg22114979	II	3	160533078	R	PPM1L	NM_139245	Body		Open sea				NA	TRUE	cg01845638	II	4	33434719	R					Open sea				NA	NA
cg04747996	II	3	160546500	R	PPM1L	NM_139245	Body		Open sea				NA	TRUE	cg27015942	II	4	33435018	F					Open sea				NA	NA
cg09007331	II	3	160586959	F	PPM1L	NM_139245	Body		Open sea				NA	TRUE	cg18673533	II	4	33786506	F					Open sea				NA	NA
cg05759817	II	3	160587061	R	PPM1L	NM_139245	Body		Open sea				NA	NA	cg19647335	II	4	34272281	F					Open sea				NA	NA
cg15171488	II	3	160611917	F	PPM1L	NM_139245	Body		Open sea				NA	TRUE	cg26081449	II	4	34424579	F					Open sea				NA	NA
cg10886297	II	3	160660242	F	PPM1L	NM_139245	Body		Open sea				NA	NA	cg27652974	II	4	34669775	F					Open sea				NA	NA
cg11462667	II	3	160698705	R	PPM1L	NM_139245	Body		Open sea				NA	NA	cg25520408	II	4	35513617	F					Open sea				NA	NA
cg12492301	II	3	160819000	F	B3GALNT1;B3GALNT1;B3GALNT1;B3GALNT1;B3GALNT1	NM_033169;NM_033168;NM_033167;NM_003781;NM_001038628	5'UTR;5'UTR;5'UTR;5'UTR;5'UTR	chr3:160822494-160823260	N_Shelf				NA	NA	cg24168538	I	4	35527016	F					Open sea			4:35203390-35203882	NA	TRUE
cg01041455	II	3	160879983	F				chr3:160879499-160879722	S_Shore				NA	TRUE	cg18594661	II	4	36162678	R	ARAP2	NM_015230	Body		Open sea				NA	TRUE
cg12115892	II	3	161032695	R					Open sea				NA	NA	cg04915791	II	4	36210705	F	ARAP2	NM_015230	Body		Open sea				NA	NA
cg18446193	II	3	161090707	R	SPTSSB	NM_001040100	TSS1500	chr3:161089626-161090649	S_Shore			3:162572141-162573504	NA	NA	cg08284371	II	4	36245424	F	ARAP2	NM_015230	5'UTR	chr4:36245631-36246389	N_Shore			4:35921791-35921838	NA	TRUE
cg18919097	II	3	161090798	R	C3orf57	NM_001040100	TSS1500	chr3:161089626-161090649	S_Shore			3:162572141-162573504	TRUE	TRUE	cg02770809	II	4	36283990	F	DTHD1	NM_001136536	Body		Open sea				NA	NA
cg01059738	II	3	162003213	R					Open sea				NA	NA	cg02046984	II	4	37454497	R	C4orf19	NM_001104629	TSS1500	chr4:37455279-37455757	N_Shore				NA	NA
cg13136032	II	3	162896939	R	LINC01192	NR_033945	Body		Open sea				NA	NA	cg07524239	II	4	37530004	R	C4orf19	NM_001104629	5'UTR		Open sea				NA	NA
cg18447727	II	3	164914150	F	SLITRK3	NM_014926	5'UTR		Open sea			3:166395767-166396991	NA	TRUE	cg20683916	II	4	37676968	R	RELL1;RELL1	NM_001085400;NM_001085399	Body;Body		Open sea				NA	NA
cg02990368	II	1	204120649	F	ETNK2	NM_018208	Body	chr1:204120398-204121109	Island			1:202387022-202388127	NA	TRUE	cg13731820	II	4	38113437	F	TBC1D1;TBC1D1;TBC1D1;TBC1D1	NM_001253913;NM_001253914;NM_015173;NM_001253912	5'UTR;TSS200;Body;Body		Open sea				NA	NA
cg22344997	II	3	167589883	F					Open sea				NA	NA	cg21319527	II	4	38232299	R					Open sea				NA	NA
cg11942594	II	3	167659189	F					Open sea				NA	TRUE	cg21398551	II	4	38245129	F					Open sea				NA	NA
cg12387348	II	3	168191873	F	EGFEM1P	NR_021485	Body		Open sea				NA	NA	cg17533663	II	4	38533007	R					Open sea				NA	NA
cg17723489	II	3	168524462	R	EGFEM1P	NR_021485	Body		Open sea				NA	NA	cg19999116	II	4	38564444	R					Open sea				NA	NA
cg14321918	II	3	168526492	R	C3orf50	NR_021485	Body		Open sea				NA	TRUE	cg13344413	II	4	39034272	R	TMEM156;TMEM156	NM_001303228;NM_024943	TSS1500;TSS1500		Open sea				NA	NA
cg10138395	II	3	168960242	R	MECOM;MECOM	NM_001205194;NM_004991	5'UTR;Body		Open sea				NA	NA	cg02720691	II	4	39366468	R	RFC1	NM_002913	Body	chr4:39367648-39368213	N_Shore				NA	TRUE
cg25010400	II	3	169099429	F	MECOM	NM_004991	Body		Open sea				NA	TRUE	cg18124756	II	4	39468651	R	LIAS;LIAS;LIAS;MIR1273H	NM_194451;NM_006859;NM_001278590;NR_106996	Body;Body;Body;Body		Open sea				NA	NA
cg03679456	II	3	169377946	F	MECOM	NM_004991	Body	chr3:169379437-169381056	N_Shore			3:170860404-170860705	NA	TRUE	cg02413776	II	4	39954905	R	PDS5A;PDS5A	NM_001100400;NM_001100399	Body;Body		Open sea				NA	NA
cg00279054	II	3	169381500	F	MECOM;MECOM;MECOM;MECOM	NM_004991;NM_001205194;NM_004991;NM_001205194	1stExon;1stExon;5'UTR;5'UTR	chr3:169379437-169381056	S_Shore			3:170864158-170864344	NA	NA	cg22522728	II	4	40226021	F	RHOH;RHOH;RHOH;RHOH;RHOH;RHOH;RHOH;RHOH;RHOH;RHOH;RHOH;RHOH	NM_001278368;NM_001278367;NM_001278366;NM_001278365;NM_001278364;NM_001278369;NM_004310;NM_001278363;NM_001278362;NM_001278361;NM_001278360;NM_001278359	5'UTR;5'UTR;5'UTR;5'UTR;5'UTR;5'UTR;5'UTR;5'UTR;5'UTR;5'UTR;5'UTR;5'UTR		Open sea				NA	NA
[truncated: 7,174 more rows]
