# Supplementary material for: Highly recurrent CBS epimutations in gastric cancer CpG island methylator phenotypes and inflammation
Source: Genome Biol. 2021 Jun 1;22:167. doi: 10.1186/s13059-021-02375-2 (PMC8170989; doi:10.1186/s13059-021-02375-2)
Supplement: Supplementary file 12 — Additional file 12: Table S11. List of 76 genes with hypermethylated CpG sites (β-value difference ≥ 0.2) and downregulation (< 0.6 FD) in both GES1 CBS-deficient clones. [file 13059_2021_2375_MOESM12_ESM.xlsx]

## Sheet: Table S11
Table S11: List of 76 genes with hypermethylated CpG sites (β-value difference ≥ 0.2) and downregulation (<0.6 FD) in both GES1 CBS-deficient clones
ADAMTS15
ADAMTS2
ADRBK2
ANXA6
APLP2
ARHGDIB
ARSD
ASRGL1
ATP13A3
BCAR1
BGN
BIN1
C6orf89
CDC42EP5
CDH3
CHST14
CILP2
COL1A1
CREB3L1
CRISPLD1
DDR2
DLG1
DNAJB11
ECEL1P2
ELAVL2
EXD2
FAM129A
FOXO6
GDF6
GYG2
IGF2BP2
IRF7
IRX3
ISYNA1
ITGA11
ITPKA
JDP2
KCNJ12
KDELC2
LMAN2L
LONRF1
LRCH3
MEIS3
MFAP4
MYLK3
NCAM1
NCK2
NCOA2
NFATC4
NRSN2
PALM3
PANX2
PCOLCE
PDGFRB
PIR
PLOD2
PNPLA4
PPP1R2
PTPRG
PYCARD
RAB42
SDHAP3
SERPINH1
SLC7A11
SMCR8
SNCA
SNCG
SNHG6
SPSB4
SVIL
TMED2
UBXN7
VANGL2
VCPIP1
XXYLT1
ZNF788
