# Supplementary material for: Highly recurrent CBS epimutations in gastric cancer CpG island methylator phenotypes and inflammation
Source: Genome Biol. 2021 Jun 1;22:167. doi: 10.1186/s13059-021-02375-2 (PMC8170989; doi:10.1186/s13059-021-02375-2)
Supplement: Supplementary file 13 — Additional file 13: Table S12. List of differentially methylated (β-value difference ≥ 0.2) conserved CpG probes in HFE145 CBS-deficient clones. [file 13059_2021_2375_MOESM13_ESM.xlsx]

## Sheet: Table S12
Table S12: List of differentially methylated (β-value difference ≥ 0.2) conserved CpG probes in HFE145 CBS-deficient clones
Hypermethylated															Hypomethylated
Name	Infinium_Design_Type	CHR	MAPINFO	Strand	UCSC_RefGene_Name	UCSC_RefGene_Accession	UCSC_RefGene_Group	UCSC_CpG_Islands_Name	Relation_to_UCSC_CpG_Island	Phantom4_Enhancers	Phantom5_Enhancers	HMM_Island	Methyl27_Loci	Methyl450_Loci	Name	Infinium_Design_Type	CHR	MAPINFO	Strand	UCSC_RefGene_Name	UCSC_RefGene_Accession	UCSC_RefGene_Group	UCSC_CpG_Islands_Name	Relation_to_UCSC_CpG_Island	Phantom4_Enhancers	Phantom5_Enhancers	HMM_Island	Methyl27_Loci	Methyl450_Loci
cg22299454	I	4	165304443	F	2001-03-01	NM_001166373	TSS200	chr4:165304328-165305177	Island			4:165523779-165524912	NA	TRUE	cg18638981	II	4	164737356	F	2001-03-01	NM_001166373	Body						NA	NA
cg19663795	II	16	30393854	R	2001-09-01	NM_052838	5'UTR	chr16:30389035-30390631	S_Shelf				TRUE	TRUE	cg04372085	II	2	217173445	R	2004-03-01	NM_020814	Body				chr2:217173399-217173399		NA	NA
cg17118435	II	16	8806660	R	ABAT;ABAT	NM_000663;NM_020686	TSS200;5'UTR					16:8714087-8714192	NA	NA	cg24025651	II	5	16067851	R	2011-03-01	NM_001102562	Body						NA	NA
cg14170545	I	9	107688675	R	ABCA1	NM_005502	5'UTR	chr9:107688769-107689046	N_Shore				NA	TRUE	cg02710747	II	5	16128473	F	2011-03-01	NM_001102562	Body						NA	NA
cg27308871	II	16	2437308	F	ABCA17P	NR_003574	Body						NA	NA	cg14454571	II	1	94535358	R	ABCA4	NM_000350	Body						NA	NA
cg01491428	II	16	2334163	F	ABCA3	NM_001089	Body	chr16:2334108-2334347	Island				NA	TRUE	cg23168628	II	16	16222019	R	ABCC1	NM_004996	Body						NA	NA
cg04388863	II	16	48269349	R	ABCC11;ABCC11	NM_032583;NM_145186	TSS1500;TSS1500						NA	TRUE	cg05948372	II	18	19283268	R	ABHD3	NM_138340	Body	chr18:19284165-19285052	N_Shore				NA	TRUE
cg11886949	II	11	17496473	F	ABCC8	NM_000352	Body	chr11:17497463-17498626	N_Shore				NA	TRUE	cg14121103	II	3	43731973	R	ABHD5	NM_016006	TSS1500	chr3:43731998-43733108	N_Shore				TRUE	TRUE
cg17074110	II	11	17464325	R	ABCC8;ABCC8	NM_000352;NM_001287174	Body;Body						NA	NA	cg02254837	II	3	58278804	R	ABHD6	NM_020676	Body						NA	NA
cg15562176	II	11	17435030	R	ABCC8;ABCC8;ABCC8;ABCC8	NM_000352;NM_001287174;NM_000352;NM_001287174	ExonBnd;ExonBnd;Body;Body						NA	NA	cg04925748	II	2	204194490	R	ABI2;ABI2;ABI2;ABI2	NM_001282932;NM_005759;NM_001282926;NM_001282925	5'UTR;Body;Body;Body	chr2:204192655-204193740	S_Shore				NA	NA
cg21202699	II	21	43659909	F	ABCG1;ABCG1;ABCG1;ABCG1;ABCG1;ABCG1	NM_207627;NM_207629;NM_004915;NM_016818;NM_207174;NM_207628	Body;Body;Body;Body;Body;Body						NA	NA	cg00675581	II	4	8045501	R	ABLIM2;ABLIM2;ABLIM2;ABLIM2;ABLIM2;ABLIM2;ABLIM2;ABLIM2	NM_001286688;NM_001130083;NM_001130086;NM_001130085;NM_001130084;NM_001130087;NM_032432;NM_001130088	Body;Body;Body;Body;Body;Body;Body;Body						NA	NA
cg02031063	II	21	43663435	F	ABCG1;ABCG1;ABCG1;ABCG1;ABCG1;ABCG1	NM_207627;NM_207629;NM_004915;NM_016818;NM_207174;NM_207628	Body;Body;Body;Body;Body;Body						NA	NA	cg13362621	II	17	1081883	F	ABR;ABR	NM_021962;NM_001159746	Body;5'UTR	chr17:1082376-1083833	N_Shore				NA	NA
cg26395348	II	21	43703245	R	ABCG1;ABCG1;ABCG1;ABCG1;ABCG1;ABCG1	NM_207627;NM_207629;NM_004915;NM_016818;NM_207174;NM_207628	Body;Body;Body;Body;Body;Body						NA	NA	cg21876760	II	11	34230092	R	ABTB2	NM_145804	Body				chr11:34230085-34230085		NA	NA
cg26945050	I	2	27346434	R	ABHD1	NM_032604	TSS1500	chr2:27346380-27346766	Island			2:27199938-27200257	NA	TRUE	cg24637361	II	2	211090684	R	ACADL	NM_001608	TSS1500	chr2:211089413-211090176	S_Shore				NA	NA
cg04474832	II	3	52008487	F	ABHD14B;ABHD14B;ABHD14B;ABHD14A;ABHD14B;ABHD14B	NM_001146314;NR_027476;NM_032750;NM_015407;NM_032750;NM_001146314	1stExon;Body;5'UTR;TSS1500;1stExon;5'UTR	chr3:52008943-52009339	N_Shore			3:51982751-51985402	TRUE	TRUE	cg18148314	II	1	6425319	F	ACOT7;ACOT7	NM_181864;NM_007274	Body;Body						NA	TRUE
cg26569649	II	4	7975637	F	ABLIM2;ABLIM2;ABLIM2;ABLIM2;ABLIM2;ABLIM2;ABLIM2	NM_001286688;NM_001130083;NM_001130086;NM_001130085;NM_001130084;NM_001130087;NM_032432	Body;Body;Body;Body;Body;Body;Body						NA	NA	cg02995045	II	1	6419906	F	ACOT7;ACOT7;ACOT7;ACOT7	NM_181864;NM_181865;NM_181866;NM_007274	Body;Body;TSS1500;Body						NA	TRUE
cg17438468	II	4	7987073	F	ABLIM2;ABLIM2;ABLIM2;ABLIM2;ABLIM2;ABLIM2;ABLIM2	NM_001286688;NM_001130083;NM_001130086;NM_001130085;NM_001130084;NM_001130087;NM_032432	Body;Body;Body;Body;Body;Body;Body						NA	NA	cg05001344	II	16	89179742	R	ACSF3;ACSF3;ACSF3	NM_174917;NR_023316;NM_001127214	Body;Body;Body					16:87706531-87707961	NA	TRUE
cg22654055	II	4	8046793	R	ABLIM2;ABLIM2;ABLIM2;ABLIM2;ABLIM2;ABLIM2;ABLIM2	NM_032432;NM_001130083;NM_001130087;NM_001130088;NM_001130084;NM_001130085;NM_001130086	Body;Body;Body;Body;Body;Body;Body					4:8097381-8097807	NA	TRUE	cg21390575	II	4	185747721	R	ACSL1	NM_001995	TSS1500	chr4:185746557-185747827	Island			4:185983309-185984991	NA	TRUE
cg16630380	II	4	8081209	F	ABLIM2;ABLIM2;ABLIM2;ABLIM2;ABLIM2;ABLIM2;ABLIM2	NM_001130083;NM_001130086;NM_001130085;NM_001130084;NM_001130087;NM_032432;NM_001130088	Body;Body;Body;Body;Body;Body;Body					4:8132004-8132127	NA	NA	cg01944899	II	4	185729744	F	ACSL1;ACSL1;ACSL1;ACSL1;ACSL1	NM_001286712;NM_001286712;NM_001286708;NM_001286711;NM_001995	1stExon;5'UTR;5'UTR;5'UTR;5'UTR						NA	NA
cg02737399	II	4	8081226	F	ABLIM2;ABLIM2;ABLIM2;ABLIM2;ABLIM2;ABLIM2;ABLIM2	NM_032432;NM_001130083;NM_001130087;NM_001130088;NM_001130084;NM_001130085;NM_001130086	Body;Body;Body;Body;Body;Body;Body					4:8132004-8132127	NA	TRUE	cg14891553	II	19	39144278	R	ACTN4	NM_004924	Body						NA	NA
cg08557246	II	4	8081417	R	ABLIM2;ABLIM2;ABLIM2;ABLIM2;ABLIM2;ABLIM2;ABLIM2	NM_032432;NM_001130083;NM_001130087;NM_001130088;NM_001130084;NM_001130085;NM_001130086	Body;Body;Body;Body;Body;Body;Body					4:8132256-8132409	NA	TRUE	cg11287086	II	2	158641235	F	ACVR1;ACVR1	NM_001105;NM_001111067	Body;Body						NA	NA
cg15688324	II	4	8102944	F	ABLIM2;ABLIM2;ABLIM2;ABLIM2;ABLIM2;ABLIM2;ABLIM2	NM_032432;NM_001130083;NM_001130087;NM_001130088;NM_001130084;NM_001130085;NM_001130086	Body;Body;Body;Body;Body;Body;Body	chr4:8098825-8099074	S_Shelf				NA	TRUE	cg07370751	II	12	52364935	F	ACVR1B;ACVR1B;ACVR1B	NM_004302;NM_020328;NM_020327	Body;Body;5'UTR				chr12:52364914-52364914		NA	NA
cg00372890	II	4	8122439	R	ABLIM2;ABLIM2;ABLIM2;ABLIM2;ABLIM2;ABLIM2;ABLIM2	NM_001130083;NM_001130086;NM_001130085;NM_001130084;NM_001130087;NM_032432;NM_001130088	Body;Body;Body;Body;Body;Body;Body						NA	NA	cg06162883	II	3	52016847	R	ACY1;ACY1;ACY1;ACY1;ACY1;ABHD14A-ACY1	NM_000666;NM_001198898;NM_001198896;NM_001198895;NM_001198897;NR_037192	TSS1500;TSS1500;TSS1500;TSS1500;TSS1500;Body	chr3:52017056-52017592	N_Shore				NA	NA
cg14933388	II	4	8144570	F	ABLIM2;ABLIM2;ABLIM2;ABLIM2;ABLIM2;ABLIM2;ABLIM2	NM_001130083;NM_001130086;NM_001130085;NM_001130084;NM_001130087;NM_032432;NM_001130088	Body;Body;Body;Body;Body;Body;Body						NA	NA	cg24265000	II	4	123298715	R	ADAD1	NM_139243	TSS1500	chr4:123300407-123300805	N_Shore				NA	NA
cg18270285	II	4	8151550	F	ABLIM2;ABLIM2;ABLIM2;ABLIM2;ABLIM2;ABLIM2;ABLIM2	NM_032432;NM_001130083;NM_001130087;NM_001130088;NM_001130084;NM_001130085;NM_001130086	Body;Body;Body;Body;Body;Body;Body	chr4:8154077-8154406	N_Shelf				NA	TRUE	cg07575896	II	5	157001092	F	ADAM19	NM_033274	Body	chr5:157001468-157001756	N_Shore				NA	TRUE
cg01078600	II	4	8056163	R	ABLIM2;ABLIM2;ABLIM2;ABLIM2;ABLIM2;ABLIM2;ABLIM2;ABLIM2	NM_001286688;NM_001130083;NM_001130086;NM_001130085;NM_001130084;NM_001130087;NM_032432;NM_001130088	Body;Body;Body;Body;Body;Body;Body;Body						NA	NA	cg22764390	II	20	3654906	R	ADAM33;ADAM33	NM_153202;NM_025220	Body;Body	chr20:3653190-3654773	S_Shore				NA	TRUE
cg11124794	II	4	8073959	R	ABLIM2;ABLIM2;ABLIM2;ABLIM2;ABLIM2;ABLIM2;ABLIM2;ABLIM2	NM_001286688;NM_001130083;NM_001130086;NM_001130085;NM_001130084;NM_001130087;NM_032432;NM_001130088	TSS1500;Body;Body;Body;Body;Body;Body;Body						NA	NA	cg11590772	II	19	8657916	F	ADAMTS10	NM_030957	Body	chr19:8656788-8657917	Island				NA	TRUE
cg14636261	II	9	136133628	R	ABO	NM_020469	Body	chr9:136131001-136131831	S_Shore				NA	TRUE	cg26077446	II	5	33809376	F	ADAMTS12	NM_030955	Body						NA	TRUE
cg12842322	II	11	34305866	R	ABTB2	NM_145804	Body						NA	NA	cg01635742	II	3	64561075	R	ADAMTS9	NM_182920	Body						NA	TRUE
cg15466407	II	17	7245303	R	ACAP1	NM_014716	Body						NA	NA	cg03105083	II	21	46628758	F	ADARB1;ADARB1;ADARB1;ADARB1;ADARB1;ADARB1;ADARB1;ADARB1	NM_001112;NM_015833;NM_001160230;NM_015834;NR_027674;NR_027673;NR_027672;NR_073200	Body;Body;Body;Body;Body;Body;Body;Body						NA	NA
cg25033990	II	17	32484014	R	ACCN1	NM_001094	TSS200	chr17:32484007-32484280	Island			17:29507995-29508353	NA	TRUE	cg27517502	I	10	1248770	F	ADARB2	NM_018702	Body	chr10:1252141-1252505	N_Shelf			10:1238770-1238824	NA	TRUE
cg01043616	II	12	50475035	F	ACCN2;ACCN2	NM_020039;NM_001095	Body;Body	chr12:50474869-50475445	Island			12:48761183-48761682	NA	TRUE	cg11342287	I	10	1248798	R	ADARB2	NM_018702	Body	chr10:1252141-1252505	N_Shelf			10:1238770-1238824	NA	TRUE
cg06219610	II	17	61563959	F	ACE;ACE;ACE	NM_000789;NM_001178057;NM_152830	Body;Body;Body						NA	NA	cg26218737	II	10	1737856	F	ADARB2	NM_018702	Body	chr10:1741424-1744125	N_Shelf				NA	NA
cg13984803	II	3	42859622	R	ACKR2	NM_001296	5'UTR						NA	NA	cg01080285	II	5	7687791	F	ADCY2	NM_020546	Body						NA	NA
cg25963412	II	4	8412369	R	ACOX3;ACOX3	NM_001101667;NM_003501	Body;Body						NA	TRUE	cg16888658	II	2	25142117	F	ADCY3	NM_004036	TSS200	chr2:25142472-25143689	N_Shore				NA	TRUE
cg21414754	II	2	111489704	R	ACOXL	NM_001142807	TSS1500	chr2:111489977-111490884	N_Shore				NA	NA	cg26663125	II	7	31135297	F	ADCYAP1R1;ADCYAP1R1;ADCYAP1R1;ADCYAP1R1	NM_001118;NM_001199637;NM_001199636;NM_001199635	Body;Body;Body;Body						NA	NA
cg10156586	II	16	89160039	R	ACSF3;ACSF3;ACSF3	NR_023316;NM_174917;NM_001127214	TSS1500;TSS1500;TSS1500	chr16:89160018-89160706	Island			16:87687520-87688207	NA	TRUE	cg17716009	II	2	26556397	R	ADGRF3	NM_153835	Body						NA	NA
cg09384766	II	16	89160679	F	ACSF3;ACSF3;ACSF3	NR_023316;NM_001127214;NM_174917	Body;5'UTR;5'UTR	chr16:89160018-89160706	Island			16:87687520-87688207	NA	TRUE	cg09770016	II	5	89894612	F	ADGRV1;ADGRV1	NR_003149;NM_032119	Body;Body						NA	NA
cg23180492	II	5	131288301	F	ACSL6;ACSL6;ACSL6;ACSL6;ACSL6;ACSL6	NM_015256;NM_001205247;NM_001205248;NM_001009185;NM_001205251;NM_001205250	3'UTR;3'UTR;3'UTR;3'UTR;3'UTR;3'UTR						NA	NA	cg24873256	II	2	3521627	F	ADI1;ADI1	NM_001306077;NM_018269	TSS200;Body	chr2:3522270-3523617	N_Shore				NA	NA
cg15088998	II	7	100245451	F	ACTL6B	NM_016188	Body						NA	NA	cg23257225	I	1	203123144	F	ADORA1;ADORA1	NM_001048230;NM_000674	Body;Body						NA	TRUE
cg11509184	II	11	66324530	F	ACTN3;ACTN3;ACTN3	NM_001258371;NR_047663;NM_001104	Body;Body;Body	chr11:66326639-66326840	N_Shelf				NA	NA	cg10241718	II	8	26627454	R	ADRA1A;ADRA1A;ADRA1A;ADRA1A	NM_033302;NM_033304;NM_033303;NM_000680	Body;Body;Body;3'UTR						NA	TRUE
cg08447934	II	12	52311706	F	ACVRL1;ACVRL1	NM_000020;NM_001077401	Body;Body	chr12:52309034-52309337	S_Shelf				NA	TRUE	cg05963618	I	5	159343468	F	ADRA1B	NM_000679	TSS1500	chr5:159343215-159343574	Island	high-CpG:159275933-159276109		5:159275726-159277085	NA	TRUE
cg06523752	I	4	123299985	R	ADAD1;ADAD1;ADAD1	NM_001159285;NM_001159295;NM_139243	TSS1500;TSS1500;TSS200	chr4:123300407-123300805	N_Shore				NA	TRUE	cg01323104	II	4	87958903	F	AFF1;AFF1	NM_001166693;NM_005935	Body;Body						NA	TRUE
cg25794836	II	7	87563386	F	ADAM22;ADAM22;ADAM22;ADAM22;ADAM22	NM_021723;NM_021722;NM_021721;NM_016351;NM_004194	TSS200;TSS200;TSS200;TSS200;TSS200	chr7:87563342-87564571	Island			7:87401168-87401868	NA	NA	cg13393914	II	5	132299712	F	AFF4	NM_014423	TSS1500	chr5:132298789-132299740	Island			5:132326689-132327711	NA	TRUE
cg17759443	I	20	3662724	F	ADAM33;ADAM33;ADAM33;ADAM33	NM_025220;NM_025220;NM_153202;NM_153202	1stExon;5'UTR;1stExon;5'UTR	chr20:3662310-3663187	Island			20:3610392-3611246	NA	TRUE	cg23856611	II	2	236409849	R	AGAP1;AGAP1	NM_014914;NM_001037131	Body;Body						NA	TRUE
cg19662846	II	19	8650410	R	ADAMTS10	NM_030957	Body	chr19:8649787-8650524	Island			19:8555840-8556513	NA	TRUE	cg14134368	II	2	228375108	F	AGFG1;AGFG1;AGFG1;AGFG1	NM_001135189;NM_001135188;NM_001135187;NM_004504	Body;Body;Body;Body						NA	NA
cg04674581	II	9	136283438	R	ADAMTS13;REXO4	NR_024514;NM_020385	Body;TSS1500	chr9:136282680-136283483	Island	high-CpG:135272977-135273296		9:135272502-135273630	NA	TRUE	cg26891873	I	7	141250684	R	AGK	NM_018238	TSS1500	chr7:141251013-141251472	N_Shore				NA	TRUE
cg07633495	II	11	130328631	R	ADAMTS15	NM_139055	Body						NA	NA	cg14063347	II	9	88207974	F	AGTPBP1	NM_015239	Body						NA	TRUE
cg02590614	II	11	130343077	R	ADAMTS15	NM_139055	Body	chr11:130342956-130343652	Island			11:129848182-129849009	NA	TRUE	cg13543833	II	9	88309142	R	AGTPBP1	NM_015239	Body						NA	TRUE
cg02186542	II	16	77469167	F	ADAMTS18	NM_199355	TSS200	chr16:77468309-77469074	S_Shore			16:76025828-76026858	NA	TRUE	cg06742252	II	9	88296424	R	AGTPBP1;AGTPBP1;AGTPBP1	NM_015239;NM_001286715;NM_001286717	Body;Body;Body						NA	NA
cg03238797	I	16	77468893	R	ADAMTS18;ADAMTS18	NM_199355;NM_199355	1stExon;5'UTR	chr16:77468309-77469074	Island			16:76025828-76026858	TRUE	TRUE	cg22848967	II	9	88307706	F	AGTPBP1;AGTPBP1;AGTPBP1	NM_015239;NM_001286715;NM_001286717	Body;Body;Body						NA	NA
cg21980043	I	12	43945874	F	ADAMTS20	NM_025003	TSS200	chr12:43944719-43946285	Island			12:42230987-42232552	NA	NA	cg07507951	II	1	247096025	R	AHCTF1	NM_015446	TSS1500	chr1:247094485-247095667	S_Shore				NA	TRUE
cg01100703	II	11	130286886	F	ADAMTS8	NM_007037	Body					11:129791073-129792097	NA	TRUE	cg08553270	II	2	162364863	F	AHCTF1P1	NR_077058	TSS1500						NA	NA
cg04268950	I	11	130298854	F	ADAMTS8	NM_007037	TSS1500	chr11:130297401-130298517	S_Shore			11:129803892-129804075	NA	TRUE	cg23447569	II	11	62315320	F	AHNAK;AHNAK	NM_024060;NM_001620	TSS1500;TSS1500	chr11:62313282-62314314	S_Shore				NA	TRUE
cg13699121	II	9	136396019	F	ADAMTSL2	NM_001145320	TSS1500	chr9:136399367-136400274	N_Shelf				NA	TRUE	cg01987417	I	14	105434159	F	AHNAK2	NM_138420	Body					14:104505192-104505344	NA	TRUE
cg08694304	II	9	136425717	R	ADAMTSL2;ADAMTSL2	NM_001145320;NM_014694	Body;Body	chr9:136427544-136428142	N_Shore				NA	NA	cg12806681	II	5	368394	R	AHRR	NM_020731	Body	chr5:370185-370422	N_Shore			5:421278-421478	NA	TRUE
cg13469396	I	9	136435554	F	ADAMTSL2;ADAMTSL2	NM_014694;NM_001145320	Body;Body	chr9:136433380-136433639	S_Shore			9:135425189-135425718	NA	TRUE	cg14454127	I	5	399787	F	AHRR	NM_020731	Body					5:452629-453258	NA	TRUE
cg12381074	II	7	959759	F	ADAP1	NM_006869	Body	chr7:959724-959959	Island			7:926251-927305	NA	TRUE	cg06245023	II	9	130635140	F	AK1;AK1	NM_000476;NM_000476	Body;ExonBnd						NA	NA
cg02006134	II	7	963333	R	ADAP1	NM_006869	Body	chr7:965987-966266	N_Shelf			7:929576-930590	NA	TRUE	cg04031279	II	15	86169244	F	AKAP13;AKAP13;AKAP13	NM_007200;NM_006738;NM_001270546	Body;Body;Body						NA	NA
cg03807842	II	7	967038	F	ADAP1	NM_006869	Body	chr7:965987-966266	S_Shore				NA	TRUE	cg02461262	II	14	33106023	F	AKAP6	NM_004274	Body						NA	NA
cg05904016	II	7	968552	F	ADAP1	NM_006869	Body	chr7:965987-966266	S_Shelf		chr7:968255-968255	7:934964-935104	NA	TRUE	cg20447920	II	6	131555431	F	AKAP7	NM_016377	Body						NA	NA
cg26569590	II	10	1448043	R	ADARB2	NM_018702	Body						NA	TRUE	cg00174851	II	7	134142981	R	AKR1B1	NM_001628	Body	chr7:134143115-134144063	N_Shore				NA	TRUE
cg16215203	I	14	24803917	F	ADCY4	NM_139247	TSS200	chr14:24803678-24804353	Island			14:23873450-23874274	NA	TRUE	cg17359753	II	19	40790165	R	AKT2	NM_001626	5'UTR	chr19:40790737-40791607	N_Shore				NA	TRUE
cg25556905	I	14	24803925	F	ADCY4	NM_139247	TSS200	chr14:24803678-24804353	Island			14:23873450-23874274	NA	TRUE	cg26585407	II	1	243787521	F	AKT3;AKT3;AKT3	NM_181690;NM_001206729;NM_005465	Body;Body;Body						NA	NA
cg13671526	II	3	123061301	F	ADCY5;ADCY5	NM_001199642;NM_183357	Body;Body						NA	NA	cg03488405	II	16	53535925	F	AKTIP;AKTIP;AKTIP	NM_001308325;NM_022476;NM_001012398	5'UTR;5'UTR;5'UTR	chr16:53536501-53537685	N_Shore				NA	NA
cg19619258	II	2	70944741	F	ADD2;ADD2;ADD2;ADD2;ADD2	NM_001185054;NM_017488;NM_001617;NM_017482;NM_001185055	5'UTR;5'UTR;5'UTR;5'UTR;Body						NA	NA	cg27068678	II	2	30144938	F	ALK	NM_004304	TSS1500	chr2:30142831-30144624	S_Shore				NA	NA
cg22077550	II	19	14490460	R	ADGRE5;ADGRE5;ADGRE5	NM_001784;NM_078481;NM_001025160	TSS1500;TSS1500;TSS1500						NA	NA	cg08408994	I	11	44330958	F	ALX4	NM_021926	Body	chr11:44330542-44331761	Island			11:44287119-44288337	NA	TRUE
cg12542842	II	6	46917833	F	ADGRF5	NM_015234	5'UTR						NA	NA	cg18778077	II	11	94530147	F	AMOTL1;AMOTL1	NM_130847;NM_001301007	Body;Body						NA	NA
cg24579312	II	X	19124523	F	ADGRG2;ADGRG2;ADGRG2;ADGRG2;ADGRG2;ADGRG2;ADGRG2;ADGRG2;ADGRG2	NM_001184834;NM_001079860;NM_001184835;NM_005756;NM_001184837;NM_001184833;NM_001079859;NM_001184836;NM_001079858	5'UTR;5'UTR;5'UTR;5'UTR;5'UTR;5'UTR;5'UTR;5'UTR;5'UTR						NA	NA	cg01400750	II	4	145956168	F	ANAPC10	NM_014885	Body				chr4:145956046-145956046		NA	TRUE
cg14844560	II	16	57606695	R	ADGRG5;ADGRG5	NM_153837;NM_001304376	Body;Body						NA	NA	cg05072426	II	10	62175198	R	ANK3;ANK3	NM_001204404;NM_001204403	Body;Body						NA	NA
cg11828462	II	16	57606713	F	ADGRG5;ADGRG5	NM_153837;NM_001304376	Body;Body						NA	NA	cg00052932	II	2	190539778	R	ANKAR	NM_144708	TSS1500	chr2:190539026-190539533	S_Shore				NA	TRUE
cg04123918	II	5	90354928	F	ADGRV1;ADGRV1	NR_003149;NM_032119	Body;Body						NA	NA	cg05400388	II	17	4133075	R	ANKFY1;ANKFY1;ANKFY1	NR_047571;NM_001257999;NM_016376	Body;Body;Body						NA	NA
cg20773767	II	13	114107931	R	ADPRHL1	NM_138430	TSS200					13:113155432-113156171	NA	TRUE	cg04789950	II	16	89439392	F	ANKRD11	NM_013275	5'UTR	chr16:89438503-89438850	S_Shore			16:87966772-87967012	NA	TRUE
cg18972897	II	1	49144348	F	AGBL4	NM_032785	Body						NA	NA	cg20257204	II	18	9250340	F	ANKRD12;ANKRD12;ANKRD12	NM_001204056;NM_001083625;NM_015208	Body;Body;Body						NA	NA
cg04976987	II	1	49317683	R	AGBL4	NM_032785	Body				chr1:49317577-49317577		NA	NA	cg00945276	II	17	27919128	R	ANKRD13B	NM_152345	TSS1500	chr17:27919874-27921105	N_Shore				NA	NA
cg16260421	II	1	50489319	F	AGBL4	NM_032785	Body	chr1:50489417-50489846	N_Shore				NA	TRUE	cg19017185	II	19	4199797	R	ANKRD24	NM_133475	Body	chr19:4198017-4198654	S_Shore				NA	TRUE
cg04824673	II	9	88356442	F	AGTPBP1	NM_015239	5'UTR	chr9:88356140-88357365	Island			9:87545737-87547185	NA	TRUE	cg09426422	II	2	198081510	F	ANKRD44;ANKRD44	NM_001195144;NM_153697	Body;Body				chr2:198081229-198081229		NA	NA
cg06444390	II	14	105421098	R	AHNAK2	NM_138420	Body						NA	NA	cg10428879	II	6	90276665	R	ANKRD6;ANKRD6;ANKRD6;ANKRD6;ANKRD6;ANKRD6	NM_001242814;NM_001242814;NM_001242811;NM_001242813;NM_001242809;NM_014942	5'UTR;1stExon;5'UTR;5'UTR;5'UTR;5'UTR						NA	NA
cg19910322	II	7	17342540	R	AHR	NM_001621	Body	chr7:17338252-17339101	S_Shelf				NA	NA	cg04695939	II	3	43573746	R	ANO10;ANO10;ANO10;ANO10;ANO10	NM_001204834;NM_001204833;NM_001204832;NM_018075;NM_001204831	Body;Body;Body;Body;Body						NA	NA
cg07448928	II	5	427755	R	AHRR	NM_020731	Body					5:480609-480894	NA	TRUE	cg10812526	II	12	101192122	F	ANO4	NM_178826	5'UTR						NA	TRUE
cg07195224	II	1	159047034	F	AIM2	NM_004833	TSS1500						NA	TRUE	cg25784891	II	2	69443984	R	ANTXR1	NM_032208	Body						NA	NA
cg10310847	II	7	6048008	R	AIMP2;PMS2;PMS2	NM_006303;NR_003085;NM_000535	TSS1500;Body;Body	chr7:6048396-6049255	N_Shore				NA	NA	cg22615730	II	2	69997225	R	ANXA4	NM_001153	5'UTR						NA	TRUE
cg16098602	II	14	32947554	F	AKAP6	NM_004274	Body						NA	NA	cg07042743	II	7	36693489	R	AOAH;AOAH;AOAH	NM_001177506;NM_001177507;NM_001637	Body;Body;Body						NA	NA
cg08481336	II	6	88412640	F	AKIRIN2	NM_018064	TSS1500	chr6:88411325-88412168	S_Shore				NA	NA	cg23443853	II	19	10692029	R	AP1M2	NM_005498	Body	chr19:10691835-10692057	Island			19:10552836-10553278	NA	TRUE
cg21041515	II	4	74272978	R	ALB	NM_000477	Body						NA	NA	cg27279991	II	15	83349722	F	AP3B2	NM_004644	Body	chr15:83348839-83349865	Island			15:81145918-81146881	NA	TRUE
cg26976064	II	6	24498657	F	ALDH5A1;ALDH5A1	NM_001080;NM_170740	Body;Body	chr6:24494664-24495670	S_Shelf		chr6:24498598-24498598		NA	NA	cg25030267	II	15	90389319	F	AP3S2;AP3S2;AP3S2;C15orf38-AP3S2	NR_037582;NR_023361;NM_005829;NM_001199058	Body;Body;Body;Body						NA	NA
cg01166989	II	2	29803427	R	ALK	NM_004304	Body				chr2:29803354-29803354		NA	NA	cg00422519	II	9	72083769	R	APBA1	NM_001163	Body						NA	NA
cg05858136	II	12	109530080	R	ALKBH2;ALKBH2;ALKBH2;ALKBH2;ALKBH2	NM_001145374;NR_026930;NM_001001655;NR_026931;NM_001145375	Body;Body;Body;Body;Body	chr12:109531107-109531359	N_Shore				NA	TRUE	cg06979153	II	11	6427763	R	APBB1;APBB1;APBB1;APBB1;APBB1;APBB1	NM_001257326;NM_001257321;NM_001257320;NR_047512;NM_145689;NM_001164	TSS1500;TSS1500;TSS1500;Body;Body;Body						NA	NA
cg08844929	II	17	4543784	F	ALOX15	NM_001140	Body	chr17:4542715-4544934	Island			17:4489410-4492139	NA	TRUE	cg06140237	II	4	41191243	F	APBB2;APBB2;APBB2	NM_173075;NM_001166050;NM_004307	5'UTR;5'UTR;5'UTR						NA	NA
cg25752514	II	2	233320760	R	ALPI	NM_001631	TSS200	chr2:233323380-233323936	N_Shelf				NA	TRUE	cg00336800	II	19	1450386	F	APC2	NM_005883	5'UTR	chr19:1450056-1450387	Island			19:1400940-1401419	NA	TRUE
cg14017215	II	1	21858558	R	ALPL;ALPL;ALPL	NM_000478;NM_001177520;NM_001127501	5'UTR;5'UTR;5'UTR						NA	NA	cg21291134	II	1	159558512	F	APCS	NM_001639	3'UTR						NA	TRUE
cg25138484	I	2	233242758	R	ALPP	NM_001632	TSS1500	chr2:233244323-233244651	N_Shore				NA	TRUE	cg15604919	II	4	165816662	F	APELA	NM_001297550	3'UTR						NA	NA
cg06245037	I	11	44332938	F	ALX4	NM_021926	TSS1500	chr11:44330542-44331761	S_Shore			11:44288908-44290148	NA	TRUE	cg01969956	II	1	150240460	F	APH1A;APH1A;APH1A;APH1A;APH1A;APH1A;APH1A	NM_001077628;NM_001243772;NM_016022;NM_001243771;NR_045035;NR_045034;NR_045033	Body;Body;Body;Body;Body;Body;Body	chr1:150241047-150241654	N_Shore				NA	NA
cg13523386	II	4	71457838	F	AMBN	NM_016519	TSS200						TRUE	TRUE	cg27093143	I	19	36360605	F	APLP1;APLP1	NM_001024807;NM_005166	Body;Body	chr19:36360264-36360835	Island			19:41052145-41052894	NA	TRUE
cg07435445	I	14	103396379	R	AMN	NM_030943	Body	chr14:103394397-103397070	Island			14:102464073-102467222	NA	TRUE	cg06736138	II	19	45444860	R	APOC4	NM_001646	TSS1500						NA	TRUE
cg22327527	II	7	38669088	R	AMPH;AMPH	NM_139316;NM_001635	Body;Body	chr7:38670439-38671008	N_Shore				NA	TRUE	cg10364121	II	21	27530321	F	APP;APP;APP;APP;APP;APP;APP;APP;APP	NM_001136131;NM_001204302;NM_001136129;NM_001136130;NM_000484;NM_001204303;NM_001204301;NM_201414;NM_201413	5'UTR;Body;Body;Body;Body;Body;Body;Body;Body						NA	NA
cg17081778	I	7	2728344	R	AMZ1	NM_133463	5'UTR	chr7:2727682-2728392	Island			7:2694250-2694918	NA	TRUE	cg19181022	II	18	24442473	F	AQP4;AQP4	NM_004028;NM_001650	1stExon;Body	chr18:24443200-24443458	N_Shore				NA	TRUE
cg05296180	II	14	21161619	F	ANG;RNASE4;ANG;RNASE4	NM_001145;NM_194431;NM_001097577;NM_002937	5'UTR;5'UTR;5'UTR;5'UTR						NA	TRUE	cg09418623	II	X	66765795	F	AR	NM_000044	1stExon	chrX:66766037-66766279	N_Shore			X:66682094-66683362	NA	TRUE
cg24319836	II	19	10213465	R	ANGPTL6	NM_031917	TSS200	chr19:10216812-10217340	N_Shelf				NA	TRUE	cg24958612	II	11	72424441	F	ARAP1;ARAP1;ARAP1	NM_001135190;NM_001040118;NM_015242	5'UTR;Body;5'UTR						NA	TRUE
cg14445914	II	8	41556933	F	ANK1;ANK1;ANK1;ANK1;ANK1	NM_020476;NM_020475;NM_001142446;NM_020477;NM_000037	Body;Body;Body;Body;Body	chr8:41559255-41559609	N_Shelf				NA	TRUE	cg04907746	II	4	36246675	F	ARAP2;LOC439933	NM_015230;NR_122079	TSS1500;Body	chr4:36245631-36246389	S_Shore				NA	NA
cg13558115	II	8	41517185	R	ANK1;ANK1;ANK1;ANK1;MIR486-2;ANK1;ANK1;ANK1;ANK1	NM_020478;NM_000037;NM_001142445;NM_020480;NR_106984;NM_020475;NM_020477;NM_020476;NM_001142446	3'UTR;3'UTR;Body;Body;TSS1500;Body;Body;Body;Body						NA	NA	cg03155016	II	2	144021461	R	ARHGAP15	NM_018460	Body						NA	NA
cg02735486	II	4	113970935	F	ANK2;ANK2;ANK2	NM_020977;NM_001148;NM_001127493	1stExon;1stExon;Body						TRUE	TRUE	cg25728206	II	10	49734874	F	ARHGAP22	NM_021226	Body	chr10:49731448-49732638	S_Shelf				NA	TRUE
cg02697702	II	10	62234080	F	ANK3;ANK3	NM_001204404;NM_001204403	Body;Body						NA	NA	cg00991285	II	10	49710502	R	ARHGAP22;ARHGAP22;ARHGAP22;ARHGAP22	NR_045675;NM_001256024;NM_021226;NM_001256025	Body;Body;Body;Body						NA	NA
cg08694362	II	5	74907436	R	ANKDD1B;ANKDD1B	NM_001276713;NM_001276713	5'UTR;1stExon	chr5:74907286-74907770	Island			5:74942908-74943562	NA	NA	cg09617088	II	4	86678272	R	ARHGAP24	NM_001025616	Body						NA	NA
cg06976250	I	11	113258750	F	ANKK1	NM_178510	1stExon	chr11:113258443-113258821	Island			11:112763723-112764016	NA	TRUE	cg20477261	II	5	142196343	R	ARHGAP26;ARHGAP26	NM_001135608;NM_015071	Body;Body						NA	NA
cg06399569	II	11	113271004	R	ANKK1	NM_178510	3'UTR						NA	TRUE	cg27315555	II	5	142211162	R	ARHGAP26;ARHGAP26	NM_015071;NM_001135608	Body;Body						NA	TRUE
cg05255580	II	19	4207676	R	ANKRD24	NM_133475	Body						NA	TRUE	cg16869006	II	5	142219695	F	ARHGAP26;ARHGAP26	NM_001135608;NM_015071	Body;Body				chr5:142219370-142219370		NA	NA
cg26066519	I	5	132149013	F	ANKRD43	NM_175873	TSS200	chr5:132148854-132150918	Island	high-CpG:132176847-132176921		5:132176754-132178817	NA	TRUE	cg27006243	II	14	32598641	F	ARHGAP5;ARHGAP5	NM_001173;NM_001030055	Body;Body						NA	NA
cg13990746	II	1	173639044	F	ANKRD45	NM_198493	TSS200	chr1:173638662-173639045	Island			1:171905311-171905668	NA	TRUE	cg17511686	II	X	11441361	R	ARHGAP6;ARHGAP6;ARHGAP6;ARHGAP6	NM_001287242;NR_109776;NM_013427;NM_006125	Body;Body;Body;Body				chrX:11441273-11441273		NA	NA
cg18293664	II	5	55497423	R	ANKRD55	NM_024669	Body						NA	NA	cg06640773	II	11	73036179	R	ARHGEF17	NM_014786	Body				chr11:73036125-73036125		NA	TRUE
cg24138433	II	11	69925268	F	ANO1	NM_018043	Body	chr11:69924338-69925197	S_Shore				NA	TRUE	cg05263029	II	5	73108505	F	ARHGEF28;ARHGEF28;ARHGEF28	NM_001244364;NM_001080479;NM_001177693	TSS1500;Body;Body						NA	NA
cg16541194	II	11	69929102	R	ANO1	NM_018043	Body	chr11:69924338-69925197	S_Shelf				NA	NA	cg04563996	II	3	57093519	R	ARHGEF3;SPATA12	NM_001128615;NM_181727	5'UTR;TSS1500						TRUE	TRUE
cg13065497	II	11	69969022	R	ANO1;ANO1	NM_018043;NR_030691	Body;Body						NA	NA	cg06965637	II	6	157464871	R	ARID1B;ARID1B	NM_020732;NM_017519	Body;Body						NA	NA
cg15178656	II	11	70015314	R	ANO1;ANO1	NM_018043;NR_030691	Body;Body						NA	NA	cg18156592	II	3	69143889	R	ARL6IP5	NM_006407	Body						NA	TRUE
cg10605404	II	2	242136184	R	ANO7	NM_001001891	Body	chr2:242139773-242139985	N_Shelf				NA	NA	cg09404790	II	11	13310386	F	ARNTL;ARNTL;ARNTL;ARNTL;ARNTL;ARNTL	NM_001030272;NM_001178;NM_001297719;NM_001297722;NM_001297724;NM_001030273	5'UTR;5'UTR;5'UTR;5'UTR;5'UTR;5'UTR						NA	NA
cg03674563	II	11	422260	R	ANO9	NM_001012302	Body	chr11:420265-420975	S_Shore				NA	TRUE	cg13058541	II	3	9866970	R	ARPC4-TTLL3;TTLL3;TTLL3	NM_001198793;NR_037162;NM_001025930	Body;Body;Body						NA	NA
cg12219462	II	8	124743500	R	ANXA13;ANXA13	NM_004306;NM_001003954	Body;Body						NA	NA	cg11964613	II	X	2882333	F	ARSE;ARSE	NM_000047;NM_000047	5'UTR;1stExon			low-CpG:2892291-2892357			TRUE	TRUE
cg04872610	II	1	114448489	R	AP4B1;DCLRE1B	NM_006594;NM_022836	TSS1500;Body	chr1:114447454-114448024	S_Shore				NA	TRUE	cg11432943	II	11	123029267	F	ASAM	NM_024769	Body						NA	TRUE
cg17699214	II	4	40890013	R	APBB2;APBB2;APBB2	NM_004307;NM_001166050;NM_173075	Body;Body;Body						NA	TRUE	cg18593334	II	X	15315695	R	ASB11;ASB11;ASB11;ASB11;ASB11;ASB11	NM_001201583;NM_080873;NM_001012428;NM_001012428;NM_001201583;NM_080873	ExonBnd;ExonBnd;ExonBnd;Body;Body;Body						NA	NA
cg10855885	II	18	10465174	R	APCDD1	NM_153000	Body						NA	NA	cg11168326	II	4	177163790	F	ASB5	NM_080874	Body						NA	NA
cg16723488	I	2	21266947	R	APOB	NM_000384	TSS200	chr2:21266669-21266961	Island	high-CpG:21120314-21120512		2:21119965-21120466	NA	TRUE	cg17372758	I	10	73976798	R	ASCC1;C10orf104	NM_015947;NM_173473	TSS1500;5'UTR	chr10:73975671-73976115	S_Shore			10:73646789-73646828	NA	TRUE
cg20386255	II	11	116700775	R	APOC3	NM_000040	5'UTR						NA	TRUE	cg15326382	II	2	24055477	R	ATAD2B;ATAD2B;ATAD2B	NR_125717;NM_001242338;NM_017552	Body;Body;Body						NA	NA
cg06976260	II	11	116703588	R	APOC3	NM_000040	Body	chr11:116706481-116706910	N_Shelf				NA	TRUE	cg07444487	II	10	123688279	F	ATE1;ATE1;ATE1;ATE1;ATE1;ATE1;ATE1-AS1;ATE1	NM_007041;NM_001001976;NM_001288734;NM_001288735;NM_001288736;NM_001288736;NR_120495;NR_110006	TSS1500;TSS1500;TSS1500;TSS1500;1stExon;5'UTR;Body;Body	chr10:123686972-123688109	S_Shore			10:123676927-123678270	NA	NA
cg07840621	II	7	30960418	R	AQP1;AQP1;AQP1;AQP1	NM_198098;NM_001185060;NM_001185061;NM_001185062	Body;TSS1500;TSS1500;TSS1500						NA	NA	cg18217375	II	2	38605751	F	ATL2;ATL2;ATL2	NM_022374;NM_001135673;NR_024191	TSS1500;TSS1500;TSS1500	chr2:38603569-38604510	S_Shore				NA	NA
cg14898647	II	X	66915070	R	AR;AR	NM_000044;NM_001011645	Body;Body						NA	NA	cg23891909	II	15	26107382	R	ATP10A	NM_024490	Body	chr15:26107503-26108818	N_Shore				NA	NA
cg25484418	II	2	143899526	F	ARHGAP15	NM_018460	5'UTR						NA	NA	cg11462099	I	13	113540512	F	ATP11A;ATP11A	NM_015205;NM_032189	3'UTR;3'UTR	chr13:113540350-113540558	Island			13:112588352-112588543	NA	TRUE
cg17600630	II	2	144053418	F	ARHGAP15	NM_018460	Body						NA	TRUE	cg12002807	II	13	25254251	R	ATP12A;ATP12A	NM_001185085;NM_001676	TSS1500;TSS1500	chr13:25254393-25255093	N_Shore				NA	NA
cg19958721	II	2	144455439	R	ARHGAP15	NM_018460	Body						NA	NA	cg15834083	II	13	25254413	R	ATP12A;ATP12A	NM_001185085;NM_001676	TSS200;TSS200	chr13:25254393-25255093	Island			13:24152400-24153212	NA	NA
cg04282419	II	11	110583662	F	ARHGAP20	NM_020809	TSS1500	chr11:110581839-110583883	Island			11:110086985-110089090	NA	TRUE	cg01143838	II	3	193189957	R	ATP13A4	NM_032279	Body						NA	TRUE
cg22152796	II	12	57869941	F	ARHGAP9;ARHGAP9;ARHGAP9	NM_032496;NM_001080156;NM_001080157	Body;Body;Body	chr12:57869075-57870182	Island			12:56155378-56156449	NA	TRUE	cg13024593	II	3	193270539	F	ATP13A4-AS1;ATP13A4-AS1;ATP13A4	NR_121666;NR_046726;NM_032279	TSS1500;TSS1500;Body						NA	NA
cg01571283	II	8	1799227	F	ARHGEF10	NM_014629	Body	chr8:1797406-1798775	S_Shore			8:1786461-1786855	NA	TRUE	cg01921831	II	16	28902303	F	ATP2A1;ATP2A1	NM_004320;NM_173201	Body;Body						NA	TRUE
cg24198765	II	4	106473540	R	ARHGEF38;ARHGEF38	NM_001242729;NM_017700	TSS1500;TSS1500						NA	NA	cg17589633	II	1	203595283	R	ATP2B4;ATP2B4	NM_001001396;NM_001684	TSS1500;TSS1500	chr1:203598471-203598853	N_Shelf				NA	TRUE
cg20645939	II	13	50203829	R	ARL11	NM_138450	5'UTR						NA	NA	cg10806493	II	3	130625772	F	ATP2C1;ATP2C1;ATP2C1;ATP2C1;ATP2C1;ATP2C1;ATP2C1;ATP2C1;ATP2C1;ATP2C1;ATP2C1	NM_001199184;NM_001199183;NM_001199181;NM_001199182;NM_001199180;NM_001199179;NM_001001485;NM_014382;NM_001199185;NM_001001486;NM_001001487	5'UTR;5'UTR;Body;Body;Body;Body;Body;Body;Body;Body;Body						NA	NA
cg11710969	II	10	23217173	R	ARMC3	NM_173081	5'UTR					10:23256847-23257228	TRUE	TRUE	cg01607441	II	19	36054625	F	ATP4A	NM_000704	TSS200						NA	TRUE
cg09035821	II	10	23243819	F	ARMC3;ARMC3;ARMC3;ARMC3	NM_001282747;NM_001282746;NM_001282745;NM_173081	5'UTR;Body;Body;Body						NA	NA	cg04713352	II	19	36055013	R	ATP4A	NM_000704	TSS1500						TRUE	TRUE
cg18592064	II	10	28109163	F	ARMC4;ARMC4;ARMC4	NM_001290021;NM_001290020;NM_018076	Body;Body;Body						NA	NA	cg02854660	II	2	71161858	R	ATP6V1B1	NM_001692	TSS1500						NA	NA
cg27293500	I	X	100673714	R	ARMCX4	NR_028407	Body	chrX:100673191-100673673	S_Shore			X:100559718-100560445	NA	NA	cg02358755	II	6	31512810	F	ATP6V1G2;ATP6V1G2	NM_138282;NM_130463	3'UTR;3'UTR	chr6:31509668-31509896	S_Shelf				NA	TRUE
cg08460331	II	X	100673802	F	ARMCX4	NR_028407	Body	chrX:100673191-100673673	S_Shore				NA	TRUE	cg01375026	II	13	52509919	F	ATP7B;ATP7B;ATP7B	NM_001243182;NM_001005918;NM_000053	Body;Body;Body						NA	NA
cg20995061	II	11	13298244	F	ARNTL;ARNTL;ARNTL	NM_001030272;NM_001178;NM_001030273	TSS1500;TSS1500;TSS1500	chr11:13298796-13300735	N_Shore			11:13254760-13254873	NA	TRUE	cg00070105	II	13	26456799	F	ATP8A2	NM_016529	Body						NA	NA
cg17936572	II	3	35706114	R	ARPP-21	NM_016300	5'UTR				chr3:35706105-35706105	3:35681030-35681132	NA	TRUE	cg08316083	I	19	1796207	R	ATP8B3	NM_138813	Body	chr19:1795922-1797001	Island			19:1747025-1748001	NA	TRUE
cg10031203	II	19	4902576	R	ARRDC5	NM_001080523	Body						NA	TRUE	cg09385827	II	19	1811157	R	ATP8B3	NM_138813	Body	chr19:1811954-1812337	N_Shore				NA	TRUE
cg07299090	II	17	66324235	F	ARSG;ARSG	NM_001267727;NM_014960	Body;Body						NA	NA	cg18372353	II	15	35838733	R	ATPBD4;ATPBD4	NM_080650;NM_001141972	TSS1500;TSS1500	chr15:35838126-35838515	S_Shore				TRUE	TRUE
cg15101980	I	5	149681950	R	ARSI;ARSI	NM_001012301;NM_001012301	5'UTR;1stExon	chr5:149681702-149682601	Island			5:149661911-149663052	NA	TRUE	cg26739766	II	10	117205016	R	ATRNL1	NM_207303	Body						NA	NA
cg22311446	II	11	3660884	F	ART5;ART5;ART5;ART5;ART5;ART5;ART5	NR_123732;NM_053017;NM_001079536;NM_001297668;NM_053017;NM_001079536;NR_123732	Body;Body;Body;Body;ExonBnd;ExonBnd;ExonBnd	chr11:3663052-3663802	N_Shelf				NA	NA	cg13657956	II	6	16677442	F	ATXN1;ATXN1	NM_001128164;NM_000332	5'UTR;5'UTR						NA	NA
cg11531491	II	22	19984541	F	ARVCF	NM_001670	5'UTR						NA	NA	cg00583221	II	3	63953721	F	ATXN7;ATXN7;ATXN7	NM_000333;NM_001177387;NM_001128149	Body;Body;Body						NA	NA
cg09403738	II	11	123001272	R	ASAM	NM_024769	Body						NA	TRUE	cg19927241	II	7	69062606	F	AUTS2;AUTS2;AUTS2;LOC100507468	NM_015570;NM_001127232;NM_001127231;NR_108105	TSS1500;TSS1500;TSS1500;TSS200	chr7:69062374-69065037	Island			7:68700018-68702167	NA	NA
cg27289462	I	14	94405768	R	ASB2;ASB2	NM_016150;NM_001202429	Body;Body	chr14:94405235-94406170	Island			14:93474744-93475921	NA	NA	cg07915516	II	16	377344	R	AXIN1;AXIN1	NM_003502;NM_181050	Body;Body	chr16:374732-375328	S_Shelf		chr16:377235-377235		NA	TRUE
cg27252164	I	11	2292373	R	ASCL2	NM_005170	TSS200	chr11:2290104-2292932	Island			11:2246715-2249758	NA	TRUE	cg18854893	II	1	235632641	F	B3GALNT2;B3GALNT2	NM_152490;NM_001277155	Body;Body						NA	NA
cg07333715	I	11	2292691	F	ASCL2	NM_005170	TSS1500	chr11:2290104-2292932	Island			11:2246715-2249758	NA	TRUE	cg11059170	II	1	161147953	R	B4GALT3;B4GALT3;B4GALT3	NM_001199874;NM_001199873;NM_003779	TSS200;TSS200;TSS200	chr1:161147061-161147451	S_Shore				NA	NA
cg24856726	II	12	108169333	F	ASCL4	NM_203436	1stExon	chr12:108168986-108169570	Island			12:106693117-106693700	NA	TRUE	cg20488226	I	20	48295805	F	B4GALT5	NM_004776	Body				chr20:48295598-48295598		NA	NA
cg26661623	II	17	7019262	F	ASGR2;ASGR2;ASGR2	NM_001181;NM_080912;NM_080913	TSS1500;TSS1500;TSS1500						TRUE	TRUE	cg10312707	II	6	90718811	R	BACH2;BACH2	NM_021813;NM_001170794	5'UTR;5'UTR						NA	NA
cg19424492	II	17	32202367	R	ASIC2	NM_001094	Body						NA	NA	cg01245856	II	6	90894791	F	BACH2;BACH2	NM_021813;NM_001170794	5'UTR;5'UTR						NA	NA
cg25934822	II	9	119946643	R	ASTN2	NM_014010	Body						NA	NA	cg01040361	II	8	143580770	R	BAI1	NM_001702	Body	chr8:143580769-143580975	Island				NA	TRUE
cg24880056	I	18	31158234	R	ASXL3	NM_030632	TSS1500					18:29411743-29413323	NA	TRUE	cg00168835	II	1	212874153	F	BATF3	NM_018664	TSS1500	chr1:212872460-212874048	S_Shore			1:210939045-210941223	NA	TRUE
cg09911342	II	7	117067919	R	ASZ1;ASZ1	NR_023315;NM_130768	TSS1500;TSS1500	chr7:117067403-117067666	S_Shore				TRUE	TRUE	cg17274290	II	11	27235325	R	BBOX1-AS1;BBOX1-AS1;BBOX1-AS1	NR_125768;NR_125766;NR_125767	Body;Body;Body						NA	NA
cg10309957	II	1	161735234	F	ATF6	NM_007348	TSS1500						NA	TRUE	cg01502829	II	1	156625563	R	BCAN	NM_021948	Body	chr1:156627342-156627576	N_Shore				NA	NA
cg05937546	II	16	10480776	R	ATF7IP2;ATF7IP2;ATF7IP2	NM_001256160;NM_024997;NR_045816	5'UTR;5'UTR;Body	chr16:10479686-10480254	S_Shore				NA	NA	cg13515047	II	16	75298429	F	BCAR1;BCAR1;BCAR1;BCAR1;BCAR1	NM_001170720;NM_001170714;NM_001170718;NM_001170716;NM_001170715	5'UTR;5'UTR;Body;Body;Body	chr16:75298976-75300186	N_Shore				NA	NA
cg03383916	II	14	55879649	R	ATG14	NM_014924	TSS1500	chr14:55878302-55878681	S_Shore				NA	NA	cg02490847	II	16	75282051	R	BCAR1;BCAR1;BCAR1;BCAR1;BCAR1;BCAR1;BCAR1;BCAR1;BCAR1	NM_001170718;NM_001170719;NM_001170715;NM_001170720;NM_014567;NM_001170719;NM_001170714;NM_001170716;NM_001170717	Body;5'UTR;Body;Body;Body;1stExon;Body;Body;Body	chr16:75284680-75285821	N_Shelf				NA	TRUE
cg05098361	II	7	150713659	R	ATG9B;ATG9B	NR_073169;NM_173681	Body;Body	chr7:150715308-150716404	N_Shore				NA	NA	cg11482914	II	3	165555260	R	BCHE	NM_000055	TSS200			low-CpG:167037901-167037977			NA	NA
cg08444317	II	14	51086557	F	ATL1;ATL1;ATL1	NM_001127713;NM_181598;NM_015915	Body;Body;Body						NA	NA	cg14027171	II	2	60706960	R	BCL11A;BCL11A;BCL11A	NM_022893;NM_138559;NM_018014	Body;Body;Body						NA	NA
cg24399924	I	2	85980533	R	ATOH8	NM_032827	TSS1500	chr2:85980499-85982198	Island			2:85833812-85836082	NA	TRUE	cg22107398	II	2	60711364	R	BCL11A;BCL11A;BCL11A	NM_022893;NM_138559;NM_018014	Body;Body;Body				chr2:60711222-60711222		NA	NA
cg13563026	II	4	47512538	F	ATP10D	NM_020453	5'UTR						NA	TRUE	cg18184760	II	2	60721863	F	BCL11A;BCL11A;BCL11A	NM_022893;NM_138559;NM_018014	Body;Body;Body						NA	NA
cg04099767	I	13	113529660	R	ATP11A;ATP11A	NM_015205;NM_032189	Body;Body					13:112577552-112577739	NA	TRUE	cg17738213	II	2	60776302	F	BCL11A;BCL11A;BCL11A	NM_022893;NM_138559;NM_018014	Body;Body;Body	chr2:60776596-60778157	N_Shore				NA	TRUE
cg10606567	II	1	160097481	R	ATP1A2	NM_000702	Body						NA	NA	cg12433163	II	18	60927861	R	BCL2	NM_000633	Body						NA	NA
cg26468119	I	17	3867796	F	ATP2A3;ATP2A3;ATP2A3;ATP2A3;ATP2A3;ATP2A3;ATP2A3	NM_174958;NM_174956;NM_174955;NM_174954;NM_174953;NM_005173;NM_174957	TSS200;TSS200;TSS200;TSS200;TSS200;TSS200;TSS200	chr17:3867059-3868095	Island	high-CpG:3814437-3814567		17:3813823-3814884	NA	TRUE	cg05386606	II	7	72972279	F	BCL7B	NM_001707	TSS1500	chr7:72971527-72972220	S_Shore	high-CpG:72609352-72610281			TRUE	TRUE
cg09659380	II	3	10459815	F	ATP2B2;ATP2B2	NM_001683;NM_001001331	Body;Body						NA	NA	cg17465631	II	16	81272500	F	BCMO1;BCMO1	NM_017429;NM_017429	5'UTR;1stExon						TRUE	TRUE
cg24952744	II	3	10547584	R	ATP2B2;ATP2B2	NM_001683;NM_001001331	TSS1500;TSS1500	chr3:10547178-10547389	S_Shore				NA	TRUE	cg00206414	I	X	39949510	R	BCOR;BCOR;BCOR;BCOR	NM_001123384;NM_017745;NM_001123385;NM_001123383	5'UTR;5'UTR;5'UTR;5'UTR	chrX:39949372-39949976	Island			X:39834293-39834963	NA	TRUE
cg09685250	II	13	114305121	F	ATP4B	NM_000705	Body	chr13:114302311-114302519	S_Shelf			13:113353043-113353450	NA	TRUE	cg09560096	II	2	219527018	F	BCS1L;BCS1L	NM_001079866;NM_004328	Body;Body	chr2:219523901-219524577	S_Shelf				NA	TRUE
cg17784027	II	8	87109832	R	ATP6V0D2	NM_152565	TSS1500						NA	TRUE	cg26346254	II	11	27603216	F	BDNF-AS;BDNF-AS;BDNF-AS;BDNF-AS;BDNF-AS	NR_033314;NR_002832;NR_033315;NR_033313;NR_033312	Body;Body;Body;Body;Body						NA	NA
cg02292206	II	7	149569715	R	ATP6V0E2;LOC401431;ATP6V0E2	NM_001100592;NR_027040;NM_145230	TSS1500;Body;TSS1500	chr7:149570366-149571272	N_Shore				NA	TRUE	cg02685286	II	17	40972475	R	BECN1	NM_003766	Body	chr17:40976159-40976421	N_Shelf				NA	TRUE
cg00538384	II	2	71188021	R	ATP6V1B1	NM_001692	Body						NA	NA	cg21498965	II	19	12863540	R	BEST2	NM_017682	1stExon	chr19:12865419-12865825	N_Shore				NA	NA
cg14100122	II	2	10908199	R	ATP6V1C2;ATP6V1C2	NM_001039362;NM_144583	Body;Body						NA	NA	cg25331073	II	19	12868938	F	BEST2	NM_017682	3'UTR	chr19:12868396-12868840	S_Shore				NA	TRUE
cg18159794	II	2	46747951	R	ATP6V1E2	NM_080653	TSS1500						NA	NA	cg13211244	II	19	12868947	F	BEST2	NM_017682	3'UTR	chr19:12868396-12868840	S_Shore				NA	NA
cg24839333	II	15	50172531	F	ATP8B4;ATP8B4;ATP8B4;ATP8B4	NR_073598;NR_073597;NR_073596;NM_024837	Body;Body;Body;Body						NA	NA	cg11580676	I	1	156211415	R	BGLAP	NM_199173	TSS1500	chr1:156215368-156215899	N_Shelf				NA	TRUE
cg04289664	II	3	48502606	F	ATRIP;ATRIP;ATRIP;ATRIP	NM_032166;NM_130384;NM_001271023;NM_001271022	Body;Body;Body;Body						NA	NA	cg13264543	II	6	7730937	F	BMP6	NM_001718	Body	chr6:7728885-7729108	S_Shore				NA	TRUE
cg25754826	II	7	70205283	R	AUTS2;AUTS2	NM_015570;NM_001127231	Body;Body						NA	NA	cg16049391	I	15	83954395	R	BNC1	NM_001717	TSS1500	chr15:83951980-83953930	S_Shore				NA	TRUE
cg11391771	II	19	830311	R	AZU1	NM_001700	Body						NA	NA	cg21032661	II	2	74372798	F	BOLA3;BOLA3	NM_001035505;NM_212552	Body;Body	chr2:74374838-74375257	N_Shelf				NA	TRUE
cg09447621	I	11	134254646	F	B3GAT1;B3GAT1	NM_018644;NM_054025	Body;Body	chr11:134253449-134254151	S_Shore			11:133759783-133759914	NA	TRUE	cg12959196	II	20	36961294	F	BPI	NM_001725	Body						NA	NA
cg15456115	II	19	17908598	R	B3GNT3	NM_014256	5'UTR	chr19:17905579-17906317	S_Shelf				NA	TRUE	cg01879757	II	17	41196368	F	BRCA1;BRCA1;BRCA1;BRCA1;BRCA1;BRCA1	NM_007300;NM_007297;NR_027676;NM_007298;NM_007299;NM_007294	3'UTR;3'UTR;Body;3'UTR;3'UTR;3'UTR						NA	TRUE
cg01688264	I	17	47210020	F	B4GALNT2;B4GALNT2;B4GALNT2	NM_153446;NM_001159388;NM_001159387	TSS1500;5'UTR;TSS200	chr17:47209811-47210740	Island			17:44564811-44565739	NA	NA	cg02533173	II	19	15391124	F	BRD4;BRD4;BRD4;BRD4	NM_014299;NM_058243;NM_058243;NM_014299	1stExon;1stExon;5'UTR;5'UTR						TRUE	TRUE
cg01147550	I	17	47210027	F	B4GALNT2;B4GALNT2;B4GALNT2	NM_153446;NM_001159387;NM_001159388	TSS1500;TSS200;5'UTR	chr17:47209811-47210740	Island			17:44564811-44565739	NA	TRUE	cg24622997	II	1	190343076	F	BRINP3	NM_199051	Body						NA	NA
cg03181042	II	6	90817474	R	BACH2;BACH2	NM_021813;NM_001170794	5'UTR;5'UTR						NA	NA	cg27635797	II	1	190445000	F	BRINP3	NM_199051	5'UTR						NA	NA
cg10913050	II	6	91007625	R	BACH2;BACH2	NM_021813;NM_001170794	TSS1500;TSS1500	chr6:91004795-91006944	S_Shore				NA	TRUE	cg18150353	II	3	49676184	F	BSN	NM_003458	Body						NA	NA
cg14855874	II	4	102712397	F	BANK1;BANK1	NM_001127507;NM_017935	Body;Body	chr4:102711829-102712199	S_Shore			4:102930881-102931421	NA	TRUE	cg17342141	II	10	124459311	R	C10orf120;C10orf120	NM_001010912;NM_001010912	1stExon;5'UTR						NA	TRUE
cg12091944	II	2	215675105	F	BARD1	NM_000465	TSS1500	chr2:215673995-215675052	S_Shore				TRUE	TRUE	cg18937424	II	11	76235767	R	C11orf30;C11orf30;C11orf30;C11orf30	NM_001300942;NM_001300943;NM_001300944;NM_020193	Body;Body;Body;Body						NA	NA
cg17692125	I	11	129244505	R	BARX2	NM_003658	TSS1500	chr11:129243998-129244567	Island			11:128749639-128749777	NA	TRUE	cg25782847	I	11	111385461	R	C11orf88;C11orf88	NM_207430;NM_001100388	TSS200;TSS200	chr11:111385337-111385712	Island			11:110890564-110890922	NA	TRUE
cg22995449	II	14	75988765	F	BATF	NM_006399	TSS200			low-CpG:75058518-75058609			NA	TRUE	cg14291919	I	11	93583693	F	C11orf90	NM_001144871	TSS200	chr11:93583374-93583717	Island			11:93222640-93223358	NA	TRUE
cg26845351	I	X	152989558	F	BCAP31;BCAP31;BCAP31;ABCD1;BCAP31;BCAP31	NM_001139441;NM_005745;NM_001256447;NM_000033;NM_001139441;NM_001139457	5'UTR;5'UTR;5'UTR;TSS1500;1stExon;TSS200	chrX:152988874-152991719	Island	high-CpG:152642548-152643122		X:152642116-152643793	NA	NA	cg05161082	II	12	21680409	R	C12orf39	NM_030572	Body	chr12:21680408-21680982	Island			12:21571647-21572249	NA	TRUE
cg03568039	II	20	52561293	R	BCAS1	NM_003657	3'UTR						NA	TRUE	cg08535171	II	13	44458022	F	C13orf31;C13orf31	NM_153218;NM_001128303	Body;Body	chr13:44453207-44454295	S_Shelf				NA	TRUE
cg07091593	I	3	187455718	R	BCL6;BCL6	NM_001706;NM_001130845	5'UTR;TSS1500	chr3:187455330-187455843	Island			3:188938315-188938648	NA	TRUE	cg17208973	I	13	73301157	F	C13orf37;C13orf34	NM_001071775;NM_024808	Body;TSS1500	chr13:73301230-73302154	N_Shore			13:72199155-72200155	NA	TRUE
cg19019944	II	16	81301226	F	BCO1	NM_017429	Body						NA	NA	cg10145926	II	14	95875792	R	C14orf139	NR_026779	Body						TRUE	TRUE
cg26581504	II	11	112046963	F	BCO2;BCO2	NM_001037290;NM_031938	TSS200;Body						NA	TRUE	cg20941237	II	14	91686100	F	C14orf159;C14orf159;C14orf159;C14orf159;C14orf159;C14orf159;C14orf159;C14orf159	NM_001102369;NM_001102368;NM_001102367;NM_001102366;NM_001286471;NM_001286472;NM_001286470;NM_024952	Body;Body;Body;Body;Body;Body;Body;Body						NA	NA
cg00261039	II	X	40006123	R	BCOR;BCOR	NM_001123384;NM_001123383	5'UTR;5'UTR	chrX:40005040-40007066	Island			X:39889268-39891474	NA	TRUE	cg04571965	I	14	70039262	F	C14orf162	NR_024630	TSS1500	chr14:70038108-70040302	Island			14:69107873-69111386	NA	TRUE
cg16153146	II	X	40014151	R	BCOR;BCOR	NM_001123384;NM_001123383	5'UTR;5'UTR	chrX:40010919-40016203	Island		chrX:40014046-40014046	X:39898374-39900319	NA	TRUE	cg11736942	II	14	105054436	F	C14orf180	NM_001008404	Body	chr14:105054873-105055113	N_Shore				NA	TRUE
cg11844737	II	X	40037471	F	BCOR;BCOR	NM_001123383;NM_001123384	TSS1500;TSS1500	chrX:40034239-40036007	S_Shore				NA	TRUE	cg16555466	II	14	92042333	R	C14orf184	NM_001080113	TSS1500	chr14:92040411-92040876	S_Shore				NA	TRUE
cg16802801	II	X	40036466	R	BCOR;BCOR;BCOR;BCOR	NM_001123384;NM_001123384;NM_001123383;NM_001123383	5'UTR;1stExon;1stExon;5'UTR	chrX:40036252-40036508	Island			X:39919184-39921423	NA	TRUE	cg15499560	II	14	74192381	F	C14orf43;C14orf43	NM_194278;NM_001043318	Body;Body						NA	TRUE
cg00675878	II	22	23521267	F	BCR;BCR	NM_021574;NM_004327	TSS1500;TSS1500	chr22:23522550-23524465	N_Shore				NA	TRUE	cg08325662	II	14	23476986	F	C14orf93;C14orf93;C14orf93;C14orf93;C14orf93	NM_001282968;NM_001130708;NM_001130706;NM_001282970;NM_021944	5'UTR;5'UTR;5'UTR;5'UTR;5'UTR	chr14:23475922-23476427	S_Shore				NA	NA
cg24244270	II	22	23522511	R	BCR;BCR	NM_021574;NM_004327	TSS200;TSS200	chr22:23522550-23524465	N_Shore			22:21852192-21854449	NA	TRUE	cg07358617	II	16	9200986	F	C16orf72	NM_014117	Body						NA	NA
cg00003014	II	3	197279819	R	BDH1;BDH1;BDH1	NM_004051;NM_203314;NM_203315	5'UTR;5'UTR;5'UTR	chr3:197281605-197283128	N_Shore				NA	TRUE	cg15236528	I	17	79283062	R	C17orf55	NM_178519	TSS200	chr17:79283863-79284131	N_Shore				NA	TRUE
cg25928860	II	11	27716538	R	BDNF;BDNF;BDNF;BDNF;BDNF;BDNF;BDNF;BDNF;BDNF;BDNF;BDNF;BDNF;BDNF;BDNF;BDNF;BDNF-AS;BDNF-AS;BDNF-AS	NM_170734;NM_001143809;NM_170731;NM_001143814;NM_001143813;NM_001709;NM_001143812;NM_001143811;NM_001143808;NM_170733;NM_001143807;NM_001143806;NM_001143805;NM_170732;NM_001143810;NR_033315;NR_033313;NR_033312	Body;Body;Body;5'UTR;5'UTR;5'UTR;5'UTR;5'UTR;5'UTR;5'UTR;5'UTR;5'UTR;5'UTR;5'UTR;5'UTR;Body;Body;Body						NA	NA	cg22513637	II	17	79283028	R	C17orf55;C17orf55	NM_178519;NM_178519	1stExon;5'UTR	chr17:79283863-79284131	N_Shore				NA	TRUE
cg23330212	II	11	27672697	F	BDNFOS	NR_002832	Body						NA	TRUE	cg12867876	II	19	40842021	F	C19orf47;C19orf47;C19orf47;C19orf47;C19orf47;C19orf47	NM_001256441;NM_001256440;NR_046202;NR_046202;NM_001256441;NM_001256440	ExonBnd;ExonBnd;ExonBnd;Body;Body;Body						NA	NA
cg16133240	II	16	66473047	R	BEAN1;BEAN1;BEAN1;BEAN1	NM_001136106;NM_001197225;NM_001197224;NM_001178020	5'UTR;5'UTR;5'UTR;Body						NA	NA	cg08541521	II	1	111506029	F	C1orf103;C1orf103	NM_018372;NM_001006945	Body;5'UTR	chr1:111505881-111507007	Island			1:111307419-111308322	NA	TRUE
cg03055653	II	16	66510301	R	BEAN1-AS1;BEAN1;BEAN1;BEAN1;BEAN1	NR_109960;NM_001136106;NM_001197225;NM_001197224;NM_001178020	Body;5'UTR;5'UTR;5'UTR;Body						NA	NA	cg17486396	II	1	172420157	F	C1orf105	NM_139240	Body						NA	NA
cg02781618	II	4	42153695	R	BEND4;BEND4	NM_207406;NM_001159547	Body;Body	chr4:42152766-42154984	Island			4:41847524-41849741	NA	TRUE	cg17518550	I	1	247712383	R	C1orf150	NM_145278	TSS200						NA	TRUE
cg11307246	II	X	102319998	F	BEX1	NM_018476	TSS1500	chrX:102318601-102319304	S_Shore				NA	TRUE	cg04486839	II	1	161334734	R	C1orf192	NM_001013625	3'UTR						NA	TRUE
cg22171082	II	16	14726322	R	BFAR	NM_016561	TSS1500	chr16:14726516-14727366	N_Shore				NA	NA	cg21140261	II	1	197871594	R	C1orf53	NM_001024594	TSS200	chr1:197871588-197872299	Island			1:196138212-196138906	NA	TRUE
cg20061890	II	7	97841001	F	BHLHA15	NM_177455	TSS1500	chr7:97841636-97842005	N_Shore			7:97677847-97679129	NA	TRUE	cg23593528	I	1	197871600	F	C1orf53	NM_001024594	TSS200	chr1:197871588-197872299	Island			1:196138212-196138906	NA	TRUE
cg24176071	II	3	5005487	F	BHLHE40-AS1;BHLHE40-AS1;BHLHE40-AS1	NR_125916;NR_125915;NR_037903	Body;Body;Body						NA	NA	cg03407701	II	1	34654469	R	C1orf94;C1orf94	NM_032884;NM_001134734	5'UTR;Body						NA	NA
cg19120513	II	11	102189303	F	BIRC3;BIRC3	NM_182962;NM_001165	5'UTR;5'UTR	chr11:102188179-102188440	S_Shore		chr11:102189237-102189237		NA	NA	cg13672800	II	20	2795194	F	C20orf141	NM_080739	TSS1500						NA	TRUE
cg06133908	II	20	36156936	R	BLCAP;BLCAP;BLCAP;BLCAP	NM_001167820;NM_001167822;NM_001167821;NM_006698	TSS1500;TSS1500;TSS1500;TSS1500	chr20:36156022-36156669	S_Shore				NA	TRUE	cg11988765	II	20	5827082	R	C20orf196;C20orf196;C20orf196	NM_001303477;NM_152504;NM_001303478	Body;Body;Body				chr20:5826892-5826892		NA	NA
cg12486533	I	8	22021530	F	BMP1;SFTPC;BMP1;BMP1	NM_006129;NM_003018;NM_001199;NM_006128	TSS1500;Body;TSS1500;TSS1500					8:22077475-22079281	NA	TRUE	cg15025240	II	2	74811430	R	C2orf65	NM_138804	Body						NA	TRUE
cg25810368	II	6	55731318	R	BMP5	NM_021073	Body						NA	NA	cg18860292	II	2	209047820	F	C2orf80	NM_001099334	Body						NA	NA
cg12240373	II	4	95947162	F	BMPR1B;BMPR1B	NM_001203;NM_001256792	5'UTR;5'UTR						NA	NA	cg21282313	II	2	209052597	R	C2orf80	NM_001099334	5'UTR						NA	NA
cg20658853	II	9	16833340	R	BNC2	NM_017637	Body						NA	NA	cg02162605	II	2	242814097	R	C2orf85	NM_173821	Body	chr2:242815056-242815599	N_Shore			2:242462172-242463058	NA	TRUE
cg15494458	II	20	36931512	R	BPI	NM_001725	TSS1500						TRUE	TRUE	cg17026973	II	2	63661375	R	C2orf86;C2orf86	NM_015910;NM_001042692	Body;Body						NA	TRUE
cg10742060	II	3	49707916	F	BSN	NM_003458	3'UTR	chr3:49710968-49712279	N_Shelf				NA	TRUE	cg01832005	II	3	62304779	R	C3orf14	NM_020685	TSS1500	chr3:62304514-62304780	Island			3:62279510-62280213	NA	TRUE
cg11558551	II	19	17516442	F	BST2	NM_004335	TSS200			low-CpG:17377428-17377443			NA	TRUE	cg13916298	II	3	108896099	F	C3orf66	NR_026767	TSS1500						NA	TRUE
cg27314569	I	11	122852461	R	BSX	NM_001098169	TSS200	chr11:122852411-122852699	Island			11:122357622-122357909	NA	TRUE	cg15028458	I	3	58860290	R	C3orf67	NM_198463	Body						NA	TRUE
cg00050152	I	5	180479829	R	BTNL9	NM_152547	Body	chr5:180479585-180480959	Island			5:180412192-180413565	NA	TRUE	cg02365517	II	3	153201856	F	C3orf79	NM_001101337	TSS1500						NA	TRUE
cg22521972	II	10	73471597	F	C10orf105;C10orf105;CDH23;CDH23	NM_001168390;NM_001164375;NM_001171930;NM_022124	3'UTR;3'UTR;Body;Body						NA	NA	cg23548438	II	4	81257828	F	C4orf22	NM_152770	Body	chr4:81257040-81257270	S_Shore				NA	TRUE
cg25786525	II	10	77991332	R	C10orf11	NM_032024	Body						NA	TRUE	cg11209507	II	4	87813803	F	C4orf36	NM_144645	TSS1500	chr4:87813172-87813718	S_Shore			4:88032001-88032916	NA	TRUE
cg15438734	II	10	77811027	F	C10orf11;C10orf11;C10orf11	NM_001305581;NR_131178;NM_032024	Body;Body;Body						NA	NA	cg24376039	II	5	126404739	R	C5orf63;C5orf63	NM_001164479;NM_001164478	5'UTR;5'UTR						NA	NA
cg15638898	II	10	99895139	R	C10orf28	NM_014472	5'UTR	chr10:99894265-99894914	S_Shore				NA	TRUE	cg18881641	II	6	170103498	F	C6orf120;WDR27;C6orf120	NM_001029863;NM_182552;NM_001029863	1stExon;TSS1500;3'UTR	chr6:170101662-170103059	S_Shore				NA	TRUE
cg09402276	I	10	50887472	F	C10orf53;C10orf53	NM_001042427;NM_182554	TSS1500;TSS1500	chr10:50887565-50887862	N_Shore				NA	TRUE	cg17698860	II	6	110606628	R	C6orf186	NM_001123364	Body						NA	TRUE
cg01851208	II	10	82168043	R	C10orf58	NM_032333	TSS200	chr10:82168064-82168917	N_Shore			10:82157979-82158897	TRUE	TRUE	cg23916646	II	6	31744545	R	C6orf27	NM_025258	Body						NA	TRUE
cg03397575	I	10	23633518	F	C10orf67	NM_153714	1stExon					10:23673304-23673581	NA	TRUE	cg24065328	II	6	31744735	F	C6orf27	NM_025258	5'UTR						NA	TRUE
cg17921439	II	10	128211324	F	C10orf90	NM_001004298	TSS1500						NA	TRUE	cg00948114	II	6	157745216	F	C6orf35;C6orf35	NM_018452;NM_018452	5'UTR;1stExon	chr6:157744004-157745217	Island				NA	TRUE
cg16922658	II	11	76166866	F	C11orf30	NM_020193	Body						NA	TRUE	cg22439651	II	5	40933444	R	C7	NM_000587	Body						NA	TRUE
cg00716245	I	11	555724	F	C11orf35	NM_173573	Body	chr11:554713-556560	Island			11:544724-546624	NA	TRUE	cg05486191	II	7	5937190	R	C7orf28A	NM_015622	TSS1500	chr7:5938173-5938557	N_Shore				NA	TRUE
cg14102398	II	11	111126239	R	C11orf53	NM_198498	TSS1500						NA	NA	cg13477101	II	7	1067302	R	C7orf50;C7orf50;C7orf50	NM_001134395;NM_032350;NM_001134396	Body;Body;Body	chr7:1066931-1068245	Island			7:1033458-1034769	NA	TRUE
cg05006304	II	11	111953944	F	C11orf57;C11orf57;C11orf57	NM_001082970;NM_018195;NM_001082969	3'UTR;3'UTR;3'UTR	chr11:111957352-111957681	N_Shelf				NA	TRUE	cg17706849	II	7	1074015	R	C7orf50;C7orf50;C7orf50	NM_001134395;NM_032350;NM_001134396	Body;Body;Body	chr7:1075927-1076128	N_Shore				NA	NA
cg00202702	II	11	101918157	F	C11orf70	NM_032930	TSS200	chr11:101918073-101918493	Island			11:101423211-101423853	TRUE	TRUE	cg01719079	II	7	1139423	R	C7orf50;C7orf50;C7orf50	NM_001134395;NM_032350;NM_001134396	Body;Body;Body	chr7:1141229-1141545	N_Shore		chr7:1139272-1139272	7:1105846-1106221	NA	TRUE
cg05892674	II	11	101918304	R	C11orf70;C11orf70	NM_032930;NM_032930	1stExon;5'UTR	chr11:101918073-101918493	Island			11:101423211-101423853	NA	TRUE	cg24612707	II	7	128094774	R	C7orf68;C7orf68	NM_001098786;NM_013332	TSS1500;TSS1500	chr7:128095678-128096197	N_Shore		chr7:128094514-128094514	7:127881946-127882080	NA	TRUE
cg10131836	II	11	111167086	F	C11orf92	NM_207429	Body	chr11:111169304-111170428	N_Shelf				NA	TRUE	cg13064571	II	8	67587053	R	C8orf44	NM_019607	TSS1500						TRUE	TRUE
cg14793287	II	12	48578573	F	C12orf68;C12orf68	NM_001013635;NM_001013635	3'UTR;1stExon	chr12:48577361-48578574	Island			12:46863167-46864896	NA	TRUE	cg10121745	II	8	10528696	R	C8orf74	NM_001040032	TSS1500						NA	TRUE
cg24937298	II	12	92535892	F	C12orf79;C12orf79;C12orf79;C12orf79;BTG1;C12orf79	NR_046160;NM_001256375;NM_001256374;NM_001256373;NM_001731;NR_046159	Body;5'UTR;5'UTR;5'UTR;3'UTR;TSS1500	chr12:92538710-92540333	N_Shelf				NA	NA	cg10123247	I	8	117950929	F	C8orf85	NM_001025357	Body	chr8:117950472-117950717	S_Shore			8:118019582-118020239	NA	TRUE
cg24818699	II	13	43355514	R	C13orf30	NM_182508	TSS200						NA	TRUE	cg08799432	II	9	35042014	F	C9orf131;C9orf131;C9orf131;C9orf131;C9orf131	NM_001287391;NM_001040410;NM_203299;NM_001040412;NM_001040411	TSS1500;TSS200;TSS200;Body;Body						NA	NA
cg05255275	II	14	60952097	F	C14orf39	NM_174978	5'UTR	chr14:60951976-60952946	Island			14:60021686-60021968	NA	TRUE	cg05731861	II	9	72434644	F	C9orf135;C9orf135;C9orf135;C9orf135;C9orf135;C9orf135;C9orf135-AS1	NM_001308084;NM_001010940;NM_001308085;NM_001308086;NR_131757;NR_131756;NR_038833	TSS1500;TSS1500;TSS1500;TSS1500;TSS1500;TSS1500;Body						NA	NA
cg27398547	II	14	60952738	F	C14orf39;C14orf39	NM_174978;NM_174978	1stExon;5'UTR	chr14:60951976-60952946	Island			14:60022078-60022687	TRUE	TRUE	cg22692926	II	9	97631978	F	C9orf3;C9orf3;C9orf3	NM_001193331;NM_032823;NM_001193329	Body;Body;Body						NA	NA
cg17300451	II	15	100343761	R	C15orf51	NR_003260	Body	chr15:100346724-100347454	N_Shelf				NA	TRUE	cg13666340	II	9	4666266	F	C9orf68	NM_001039395	5'UTR	chr9:4662252-4662951	S_Shelf				TRUE	TRUE
cg00550619	II	16	5115913	F	C16orf89;C16orf89;C16orf89;C16orf89	NM_001098514;NM_152459;NM_001098514;NM_152459	1stExon;1stExon;5'UTR;5'UTR						NA	NA	cg13986117	II	9	114506089	R	C9orf84;C9orf84	NM_001080551;NM_173521	Body;Body						NA	TRUE
cg09615056	I	16	1478718	F	C16orf91	NM_001010878	Body	chr16:1478221-1478812	Island			16:1417871-1418768	NA	TRUE	cg00888098	II	9	140819483	R	CACNA1B;CACNA1B	NM_001243812;NM_000718	Body;Body	chr9:140815761-140816788	S_Shelf				NA	NA
cg03154277	II	17	72968689	F	C17orf28	NM_030630	1stExon	chr17:72968167-72969164	Island			17:70479784-70480989	NA	TRUE	cg07524053	II	3	53533158	F	CACNA1D;CACNA1D;CACNA1D	NM_000720;NM_001128840;NM_001128839	Body;Body;Body	chr3:53527927-53530106	S_Shelf				NA	NA
cg05332960	I	18	31020418	F	C18orf34;C18orf34	NM_001105528;NM_198995	TSS1500;5'UTR	chr18:31020510-31020847	N_Shore			18:29274412-29274972	NA	TRUE	cg00631940	I	1	201013367	R	CACNA1S	NM_000069	Body						NA	NA
cg13389652	I	19	3481985	R	C19orf77	NM_001136503	TSS1500	chr19:3481782-3482048	Island			19:3432576-3433036	NA	TRUE	cg17294136	II	7	81949245	R	CACNA2D1	NM_000722	Body						NA	TRUE
cg11841239	II	1	172419269	R	C1orf105	NM_139240	Body						NA	TRUE	cg26568026	II	7	81949021	F	CACNA2D1;CACNA2D1	NM_000722;NM_001302890	Body;Body						NA	NA
cg09786013	I	1	220864119	F	C1orf115	NM_024709	Body	chr1:220863507-220864249	Island			1:218930131-218931266	NA	TRUE	cg02833799	II	3	54655689	F	CACNA2D3	NM_018398	Body						NA	NA
cg26680644	II	1	24920997	F	C1orf130	NM_001010980	5'UTR						NA	TRUE	cg17610518	II	2	152709655	F	CACNB4;CACNB4;CACNB4;CACNB4	NM_001005747;NM_001005746;NM_001145798;NM_000726	Body;Body;Body;Body						NA	NA
cg09819078	II	1	228402696	R	C1orf145;C1orf145;OBSCN;OBSCN;OBSCN	NR_073155;NR_073154;NM_052843;NM_001271223;NM_001098623	TSS1500;TSS1500;Body;Body;Body	chr1:228404148-228404397	N_Shore				NA	NA	cg25882580	II	19	54506534	R	CACNG6;CACNG6;CACNG6;CACNG6	NR_102308;NM_145815;NM_145814;NM_031897	Body;Body;Body;Body						NA	NA
cg07916884	I	1	150254529	F	C1orf51	NM_144697	TSS1500	chr1:150254365-150254637	Island			1:148520545-148522128	NA	TRUE	cg16061656	II	11	115088907	R	CADM1;CADM1	NM_001098517;NM_014333	Body;Body						NA	TRUE
cg01117697	II	12	49730211	F	C1QL4	NM_001008223	1stExon	chr12:49729728-49731162	Island			12:48015896-48017556	NA	TRUE	cg01814095	II	11	115092996	F	CADM1;CADM1;CADM1;CADM1;CADM1	NM_001098517;NM_014333;NM_001301043;NM_001301044;NM_001301045	Body;Body;Body;Body;Body						NA	NA
cg06742778	II	4	15374950	R	C1QTNF7;C1QTNF7	NM_001135171;NM_001135170	TSS1500;Body						NA	TRUE	cg15957055	II	3	62861055	R	CADPS;CADPS;CADPS;CADPS;CADPS;CADPS	NM_183394;NM_183393;NM_003716;NM_003716;NM_183393;NM_183394	5'UTR;5'UTR;1stExon;5'UTR;1stExon;1stExon	chr3:62859617-62861190	Island	high-CpG:62836075-62836128		3:62834658-62836540	NA	TRUE
cg11290265	II	4	15375866	R	C1QTNF7;C1QTNF7	NM_001135171;NM_001135170	TSS1500;Body						NA	TRUE	cg06839970	I	11	15093769	F	CALCB	NM_000728	TSS1500	chr11:15094957-15095872	N_Shore			11:15049853-15050961	NA	TRUE
cg05551114	I	4	15376116	F	C1QTNF7;C1QTNF7	NM_001135170;NM_001135171	Body;TSS200						NA	TRUE	cg22063265	II	2	44958986	R	CAMKMT	NM_024766	Body						NA	NA
cg06097727	II	4	15376119	F	C1QTNF7;C1QTNF7	NM_001135170;NM_001135171	Body;TSS200						NA	TRUE	cg21597570	II	2	44980962	R	CAMKMT	NM_024766	Body						NA	NA
cg07655948	I	20	56725899	F	C20orf85	NM_178456	TSS200	chr20:56725857-56726113	Island			20:56159264-56159624	NA	TRUE	cg07681739	II	3	49897407	R	CAMKV	NM_024046	Body	chr3:49893810-49894216	S_Shelf				NA	TRUE
cg10472247	II	20	56735069	R	C20orf85	NM_178456	Body						NA	NA	cg07173049	II	1	7289937	F	CAMTA1	NM_015215	Body				chr1:7289758-7289758		NA	TRUE
cg06301550	II	20	37230484	R	C20orf95	NM_001164431	TSS200	chr20:37230523-37230742	N_Shore			20:36663743-36664108	NA	TRUE	cg22136726	II	1	7449657	R	CAMTA1	NM_015215	Body						NA	NA
cg13126279	I	21	47581558	F	C21orf56;C21orf56	NM_032261;NM_001142854	Body;Body	chr21:47580492-47582065	Island			21:46404838-46406732	NA	TRUE	cg00100844	II	11	76804644	R	CAPN5	NM_004055	Body						NA	NA
cg18866529	II	15	62359103	F	C2CD4A	NM_207322	TSS200	chr15:62359827-62360995	N_Shore			15:60146274-60146675	NA	TRUE	cg12658929	II	13	111281384	R	CARKD	NM_018210	Body	chr13:111277412-111277651	S_Shelf			13:110079325-110079487	NA	TRUE
cg18283779	II	2	85107426	R	C2orf89	NM_001080824	Body	chr2:85107731-85108430	N_Shore			2:84960831-84961036	NA	TRUE	cg13415078	II	13	111287117	R	CARKD	NM_018210	Body	chr13:111290666-111290970	N_Shelf			13:110084970-110085283	NA	TRUE
cg05528745	II	19	6678419	R	C3	NM_000064	Body						NA	NA	cg23628914	II	13	111298686	R	CARS2	NM_024537	Body	chr13:111294675-111294900	S_Shelf				NA	NA
cg17185886	II	19	6680184	F	C3;C3	NM_000064;NM_000064	ExonBnd;Body						NA	NA	cg12656805	II	1	15844762	F	CASP9;CASP9;CASP9;CASP9;CASP9;CASP9	NR_102733;NR_102733;NR_102732;NM_032996;NM_001229;NM_001278054	ExonBnd;Body;Body;Body;Body;Body						NA	NA
cg16934073	II	3	14809303	F	C3orf20;C3orf20;C3orf20	NM_032137;NM_001184958;NM_001184957	Body;Body;Body						NA	NA	cg07569264	II	16	89020038	R	CBFA2T3	NM_005187	Body						NA	TRUE
cg23563561	II	3	14716627	F	C3orf20;C3orf20;C3orf20;C3orf20;C3orf20;C3orf20	NM_001184958;NM_001184957;NM_032137;NM_032137;NM_001184958;NM_001184957	1stExon;1stExon;1stExon;5'UTR;5'UTR;5'UTR						NA	NA	cg04887172	I	16	89041793	F	CBFA2T3	NM_005187	Body					16:87569291-87569869	NA	TRUE
cg05958749	II	3	129147694	R	C3orf25	NM_207307	TSS1500	chr3:129147229-129147617	S_Shore				NA	TRUE	cg10355551	II	16	88943889	F	CBFA2T3;CBFA2T3	NM_175931;NM_005187	Body;Body	chr16:88943427-88943669	S_Shore				NA	NA
cg15904371	II	19	10179755	F	C3P1	NR_027300	Body						NA	NA	cg14564494	II	21	37506911	F	CBR3;CBR3-AS1;CBR3-AS1	NM_001236;NR_038893;NR_038892	TSS1500;Body;Body	chr21:37507198-37508259	N_Shore				TRUE	NA
cg04757345	II	4	128918835	F	C4orf29	NM_001039717	Body						NA	TRUE	cg27347140	II	17	77751208	F	CBX2;CBX2	NM_005189;NM_032647	TSS1500;TSS1500	chr17:77751378-77751673	N_Shore			17:75365642-75365818	NA	TRUE
cg20710842	I	4	140201262	F	C4orf49	NM_032623	1stExon	chr4:140201064-140201449	Island			4:140420515-140421031	NA	TRUE	cg23095556	II	19	18044711	F	CCDC124;CCDC124	NM_001136203;NM_138442	5'UTR;TSS1500	chr19:18043480-18044143	S_Shore				NA	TRUE
cg19237337	II	4	5990265	F	C4orf50	NM_207405	TSS200						NA	TRUE	cg09677287	I	3	42815903	F	CCDC13	NM_144719	TSS1500	chr3:42814567-42814893	S_Shore				NA	TRUE
cg11553575	II	5	24059639	F	C5orf17	NR_131245	Body						NA	NA	cg10028136	II	2	179725520	F	CCDC141	NM_173648	Body						NA	NA
cg13349425	II	5	134783075	R	C5orf20	NM_130848	TSS200						TRUE	TRUE	cg02260571	II	2	179747460	F	CCDC141	NM_173648	Body						NA	NA
cg05148900	II	5	139554558	R	C5orf32	NM_032412	TSS200	chr5:139554389-139555457	Island			5:139534634-139535624	NA	TRUE	cg21310704	II	2	179789578	F	CCDC141	NM_173648	Body						NA	NA
cg07395094	II	5	139554569	R	C5orf32	NM_032412	TSS200	chr5:139554389-139555457	Island			5:139534634-139535624	NA	TRUE	cg02370858	II	2	74700039	R	CCDC142;MRPL53	NM_032779;NM_053050	3'UTR;TSS200	chr2:74699240-74699909	S_Shore				NA	TRUE
cg10938702	II	5	43039867	F	C5orf39	NM_001014279	1stExon	chr5:43040345-43040633	N_Shore			5:43075349-43076002	NA	TRUE	cg11488273	II	4	24930623	R	CCDC149	NM_173463	5'UTR						NA	NA
cg05904966	I	5	7851031	R	C5orf49	NM_001089584	1stExon	chr5:7850957-7851413	Island			5:7903707-7904645	NA	TRUE	cg21506800	II	19	11531519	F	CCDC151	NM_145045	Body	chr19:11531278-11531590	Island			19:11392308-11392590	NA	TRUE
cg05342237	II	5	60932347	F	C5orf64;C5orf64;C5orf64;C5orf64	NM_173667;NR_126525;NR_126524;NR_126523	TSS1500;TSS1500;TSS1500;TSS1500						NA	NA	cg04607357	II	14	74529846	F	CCDC176;ALDH6A1;ALDH6A1;ALDH6A1	NM_025057;NM_001278594;NM_001278593;NM_005589	Body;Body;Body;Body						NA	NA
cg09606840	I	6	43197544	R	C6orf108;C6orf108	NM_006443;NM_199184	TSS1500;TSS1500	chr6:43196811-43197340	S_Shore			6:43304790-43305553	NA	TRUE	cg02586689	II	11	22883151	F	CCDC179	NM_001195637	TSS1500						NA	NA
cg23618440	I	6	48036605	R	C6orf138	NM_001013732	TSS200	chr6:48036137-48036410	S_Shore			6:48144146-48144686	NA	TRUE	cg05135942	II	12	94854469	R	CCDC41;CCDC41;LOC144486	NM_016122;NM_001042399;NR_027035	TSS1500;TSS1500;Body	chr12:94853336-94854307	S_Shore				NA	TRUE
cg03627880	II	6	151815985	F	C6orf97	NM_025059	Body	chr6:151814980-151815527	S_Shore		chr6:151815811-151815811	6:151857554-151857679	NA	TRUE	cg18357618	II	12	123293578	R	CCDC62;CCDC62	NR_027918;NM_201435	Body;Body						NA	NA
cg01353448	II	7	31726912	F	C7orf16;C7orf16;C7orf16;C7orf16	NM_006658;NM_001145123;NM_001145123;NM_006658	5'UTR;1stExon;5'UTR;1stExon						TRUE	TRUE	cg10194844	I	12	123258997	R	CCDC62;CCDC62;CCDC62	NM_201435;NR_027918;NM_032573	TSS200;TSS200;TSS200					12:121824643-121825261	NA	TRUE
cg12574408	I	7	25219543	R	C7orf31;C7orf31	NM_138811;NM_138811	5'UTR;1stExon	chr7:25219408-25219962	Island			7:25185934-25186637	NA	TRUE	cg23848433	II	12	111284678	F	CCDC63	NM_152591	TSS200					12:109768955-109769392	NA	TRUE
cg22120345	II	7	23719552	R	C7orf46;C7orf46;C7orf46	NM_199136;NM_001127364;NM_001127365	TSS200;TSS200;TSS200	chr7:23719619-23720006	N_Shore			7:23686074-23686531	NA	TRUE	cg22936457	I	12	111284718	F	CCDC63	NM_152591	TSS200					12:109768955-109769392	NA	TRUE
cg05804949	II	7	23719620	R	C7orf46;C7orf46;C7orf46	NM_199136;NM_001127364;NM_001127365	TSS200;TSS200;TSS200	chr7:23719619-23720006	Island			7:23686074-23686531	NA	TRUE	cg05408486	II	10	32739487	R	CCDC7;CCDC7;CCDC7;CCDC7	NM_145023;NM_001026383;NR_109827;NR_109826	5'UTR;5'UTR;Body;Body						NA	NA
cg01758870	II	7	23719630	R	C7orf46;C7orf46;C7orf46	NM_199136;NM_001127364;NM_001127365	TSS200;TSS200;TSS200	chr7:23719619-23720006	Island			7:23686074-23686531	TRUE	TRUE	cg18784314	II	11	86106164	F	CCDC81;CCDC81	NM_001156474;NM_021827	Body;Body						NA	NA
cg18316613	I	7	23719636	R	C7orf46;C7orf46;C7orf46	NM_199136;NM_001127364;NM_001127365	TSS200;TSS200;TSS200	chr7:23719619-23720006	Island			7:23686074-23686531	NA	TRUE	cg06314974	II	2	56558962	R	CCDC85A	NM_001080433	Body						NA	NA
cg18857889	I	7	23719661	R	C7orf46;C7orf46;C7orf46	NM_199136;NM_001127364;NM_001127365	TSS200;TSS200;TSS200	chr7:23719619-23720006	Island			7:23686074-23686531	NA	TRUE	cg22360649	II	11	65657733	R	CCDC85B	NM_006848	TSS200	chr11:65657874-65658970	N_Shore			11:65414222-65415906	NA	TRUE
cg27203184	II	7	100081966	R	C7orf51	NM_173564	5'UTR	chr7:100080693-100081371	S_Shore				NA	TRUE	cg15928132	II	4	26492378	F	CCKAR	NM_000730	TSS1500						TRUE	TRUE
cg22825780	II	7	48076004	F	C7orf57	NM_001100159	Body	chr7:48074838-48075985	S_Shore				NA	TRUE	cg14316496	II	17	34329201	R	CCL15;CCL14-CCL15;CCL14-CCL15	NM_032965;NR_027922;NR_027921	TSS200;TSS200;TSS200						NA	TRUE
cg14501253	II	8	12809014	R	C8orf79	NM_020844	5'UTR	chr8:12808798-12809862	Island			8:12853062-12854326	TRUE	TRUE	cg24325790	II	17	34345392	R	CCL23;CCL23	NM_005064;NM_145898	TSS1500;TSS1500						TRUE	TRUE
cg11706163	II	5	39364495	F	C9	NM_001737	1stExon						TRUE	TRUE	cg16267060	II	2	135684318	R	CCNT2;CCNT2;CCNT2	NR_037649;NM_001241;NM_058241	Body;Body;Body						NA	NA
cg16285228	II	9	16253589	F	C9orf92;C9orf92	NM_001271829;NR_073471	TSS1500;Body						NA	NA	cg18937502	I	10	35624601	R	CCNY;CCNY;CCNY;CCNY;CCNY	NM_145012;NM_001282854;NM_001282853;NM_001282852;NM_181698	TSS1500;TSS1500;TSS1500;TSS1500;5'UTR	chr10:35625049-35626540	N_Shore				NA	NA
cg04007017	I	8	86376637	F	CA3-AS1;CA3-AS1;CA3-AS1;CA3-AS1;CA2;CA2	NR_121631;NR_121630;NR_121633;NR_121632;NM_001293675;NM_000067	TSS200;Body;TSS1500;TSS1500;5'UTR;Body	chr8:86375500-86376714	Island			8:86562753-86564268	NA	NA	cg14661589	II	4	91249773	F	CCSER1;CCSER1	NM_207491;NM_001145065	Body;Body						NA	NA
cg12840502	I	22	30116919	F	CABP7	NM_182527	Body	chr22:30116081-30117160	Island			22:28445886-28447149	NA	TRUE	cg12467404	II	1	207496045	R	CD55;CD55	NM_001114752;NM_000574	Body;Body	chr1:207494543-207495364	S_Shore				NA	TRUE
cg15868105	II	22	30116953	F	CABP7	NM_182527	Body	chr22:30116081-30117160	Island			22:28445886-28447149	NA	TRUE	cg01208778	II	3	121804704	F	CD86;CD86;CD86;CD86;CD86	NM_001206925;NM_001206924;NM_175862;NM_176892;NM_006889	5'UTR;Body;Body;5'UTR;5'UTR						NA	NA
cg02408974	II	X	49087859	F	CACNA1F;CACNA1F;CACNA1F	NM_001256790;NM_001256789;NM_005183	Body;Body;Body	chrX:49087209-49087520	S_Shore				NA	NA	cg00705157	II	3	121812878	R	CD86;CD86;CD86;CD86;CD86	NM_001206925;NM_001206924;NM_175862;NM_176892;NM_006889	5'UTR;Body;Body;Body;Body						NA	NA
cg23413278	II	22	40052452	R	CACNA1I;CACNA1I	NM_001003406;NM_021096	Body;Body						NA	TRUE	cg09318840	II	2	87018944	F	CD8A;CD8A;CD8A;CD8A	NR_027353;NM_001145873;NM_171827;NM_001768	TSS200;5'UTR;TSS200;TSS200	chr2:87015974-87018182	S_Shore				NA	TRUE
cg12511214	I	22	40058293	R	CACNA1I;CACNA1I	NM_001003406;NM_021096	Body;Body	chr22:40057941-40058844	Island			22:38387939-38388781	NA	TRUE	cg09849552	II	2	87019492	R	CD8A;CD8A;CD8A;CD8A	NM_171827;NM_001768;NR_027353;NM_001145873	TSS1500;TSS1500;TSS1500;5'UTR	chr2:87015974-87018182	S_Shore				NA	NA
cg15577178	II	3	54155913	F	CACNA2D3	NM_018398	TSS1500	chr3:54155239-54157025	Island			3:54129772-54132401	NA	TRUE	cg26639146	I	12	6323224	F	CD9	NM_001769	Body						NA	TRUE
cg18609672	II	10	18481525	R	CACNB2;CACNB2;CACNB2;CACNB2;CACNB2;CACNB2	NM_201597;NM_201593;NM_201596;NM_001167945;NM_201572;NM_201571	Body;Body;Body;Body;Body;Body						NA	NA	cg14627404	II	3	111327958	F	CD96;CD96	NM_198196;NM_005816	Body;Body						NA	TRUE
cg08550689	II	10	18688587	F	CACNB2;CACNB2;CACNB2;CACNB2;CACNB2;CACNB2;CACNB2;CACNB2;CACNB2	NM_201571;NM_201593;NM_000724;NM_201597;NM_201570;NM_201572;NM_201590;NM_201596;NM_001167945	Body;Body;Body;Body;TSS1500;Body;Body;Body;Body						NA	TRUE	cg16893618	I	19	14491899	F	CD97;CD97;CD97	NM_001784;NM_078481;NM_001025160	TSS1500;TSS1500;TSS1500						NA	TRUE
cg24442913	II	11	14994606	R	CALCA;CALCA;CALCA	NM_001741;NM_001033953;NM_001033952	TSS1500;TSS1500;TSS1500	chr11:14995128-14995908	N_Shore				NA	TRUE	cg21768287	II	X	150068356	F	CD99L2;CD99L2;CD99L2	NM_031462;NM_134446;NM_134445	TSS1500;TSS1500;TSS1500	chrX:150066792-150068172	S_Shore				NA	TRUE
cg05863587	I	10	135150517	R	CALY	NM_015722	TSS200	chr10:135148196-135150565	Island	high-CpG:135000358-135000555		10:134998301-135000535	NA	TRUE	cg09851450	II	1	100878659	F	CDC14A;CDC14A;CDC14A	NM_033313;NM_033312;NM_003672	Body;Body;Body						NA	NA
cg07811779	II	10	12861480	F	CAMK1D;CAMK1D	NM_020397;NM_153498	Body;Body						NA	TRUE	cg03834767	I	7	90794392	F	CDK14	NM_012395	3'UTR						NA	TRUE
cg05610097	II	7	44360795	R	CAMK2B;CAMK2B;CAMK2B;CAMK2B;CAMK2B;CAMK2B;CAMK2B;CAMK2B	NM_172081;NM_172082;NM_172083;NM_172084;NM_172079;NM_001220;NM_172078;NM_172080	Body;Body;Body;Body;Body;Body;Body;Body	chr7:44364432-44365328	N_Shelf				NA	TRUE	cg26779114	II	16	80663004	F	CDYL2	NM_152342	Body						NA	NA
cg13938349	II	7	44364084	F	CAMK2B;CAMK2B;CAMK2B;CAMK2B;CAMK2B;CAMK2B;CAMK2B;CAMK2B	NM_172081;NM_172082;NM_172083;NM_172084;NM_172079;NM_001220;NM_172078;NM_172080	Body;Body;Body;Body;Body;Body;Body;Body	chr7:44364432-44365328	N_Shore				NA	TRUE	cg03958259	II	16	80674331	R	CDYL2	NM_152342	Body						NA	NA
cg26664155	II	5	110635928	F	CAMK4	NM_001744	Body						NA	NA	cg04740818	II	22	17839399	F	CECR2	NM_001290046	TSS1500						NA	NA
cg09378573	II	2	44823888	R	CAMKMT	NM_024766	Body						NA	NA	cg12728461	II	22	17646245	F	CECR4;CECR5;CECR4	NR_024482;NM_017829;NR_024483	Body;TSS200;Body						NA	TRUE
cg27557829	II	1	7022041	F	CAMTA1	NM_015215	Body	chr1:7022001-7022308	Island			1:6944437-6944849	NA	TRUE	cg13006070	II	10	11219929	R	CELF2;CELF2;CELF2;CELF2	NM_001025077;NM_006561;NM_001083591;NM_001025076	Body;Body;Body;Body						NA	NA
cg10478600	II	7	2950465	F	CARD11	NM_032415	Body						NA	NA	cg04022376	II	18	35066005	R	CELF4;CELF4;CELF4;CELF4	NM_001025088;NM_001025089;NM_020180;NM_001025087	Body;Body;Body;Body	chr18:35065039-35065548	S_Shore				NA	NA
cg02745476	II	8	128737488	F	CASC11	NR_117102	Body						NA	NA	cg08244238	II	11	790193	F	CEND1	NM_016564	TSS200	chr11:791953-792400	N_Shore			11:779926-780208	NA	TRUE
cg20597722	II	8	128421921	F	CASC8	NR_117100	Body						NA	NA	cg26928766	II	16	67866920	F	CENPT	NM_025082	Body	chr16:67867658-67867898	N_Shore				NA	TRUE
cg23762340	II	2	202069150	F	CASP10;CASP10;CASP10;CASP10;CASP10;CASP10	NM_032976;NM_001230;NM_032977;NM_001206524;NM_032974;NM_001206542	Body;Body;Body;Body;Body;Body						NA	NA	cg18941337	II	11	93451622	R	CEP295	NM_033395	Body						NA	NA
cg05002444	I	19	15160160	F	CASP14	NM_012114	TSS200						NA	NA	cg00620187	II	10	134690311	F	CFAP46;CFAP46	NM_001200049;NM_001200049	ExonBnd;Body	chr10:134692851-134693252	N_Shelf				NA	NA
cg17270248	II	1	10782409	F	CASZ1;CASZ1	NM_001079843;NM_017766	5'UTR;5'UTR						NA	NA	cg24612000	II	20	20065873	R	CFAP61;CFAP61	NM_015585;NM_001167816	Body;Body						NA	NA
cg12114661	II	2	219232332	R	CATIP;CATIP-AS1	NM_198559;NR_110573	Body;Body	chr2:219232375-219232892	N_Shore				NA	NA	cg14644293	II	20	20076411	R	CFAP61;CFAP61	NM_015585;NM_001167816	Body;Body						NA	NA
cg20340994	II	16	88947415	R	CBFA2T3;CBFA2T3	NM_175931;NM_005187	Body;Body	chr16:88945617-88945861	S_Shore			16:87474656-87475799	NA	NA	cg03756888	II	10	50859403	F	CHAT;CHAT;CHAT;CHAT;CHAT;CHAT;CHAT	NM_020549;NM_001142933;NM_020986;NM_001142934;NM_020984;NM_020985;NM_001142929	Body;Body;Body;Body;Body;Body;Body						NA	NA
cg06521472	I	16	88990232	R	CBFA2T3;CBFA2T3	NM_175931;NM_005187	5'UTR;Body	chr16:88994137-88994442	N_Shelf			16:87517609-87517775	NA	TRUE	cg22379697	II	20	40104506	R	CHD6	NM_032221	Body						NA	NA
cg23478292	II	11	119075962	F	CBL	NM_005188	TSS1500	chr11:119076641-119077277	N_Shore				NA	NA	cg02519218	II	12	133424286	R	CHFR;CHFR;CHFR;CHFR;CHFR	NM_001161345;NM_001161347;NM_018223;NM_001161346;NM_001161344	Body;Body;Body;Body;Body					12:131934342-131934503	TRUE	TRUE
cg23587171	II	11	119076323	R	CBL	NM_005188	TSS1500	chr11:119076641-119077277	N_Shore				NA	NA	cg04453367	I	14	93389278	F	CHGA;CHGA	NM_001301690;NM_001275	TSS200;TSS200	chr14:93389245-93389899	Island			14:92459031-92459802	NA	NA
cg12731498	II	7	107383988	R	CBLL1;CBLL1;CBLL1	NM_001284291;NM_024814;NR_024199	TSS200;TSS200;TSS200	chr7:107383657-107385021	Island			7:107171154-107172335	NA	NA	cg05700406	I	14	93389553	R	CHGA;CHGA;CHGA;CHGA	NM_001301690;NM_001275;NM_001301690;NM_001275	5'UTR;5'UTR;1stExon;1stExon	chr14:93389245-93389899	Island			14:92459031-92459802	NA	NA
cg22598872	I	16	49315853	F	CBLN1	NM_004352	TSS200	chr16:49314037-49316543	Island			16:47870723-47874194	NA	NA	cg02471507	II	8	82644747	R	CHMP4C;CHMP4C	NM_152284;NM_152284	1stExon;5'UTR	chr8:82644603-82644849	Island	high-CpG:82807218-82807313		8:82807114-82807505	TRUE	TRUE
cg17650607	I	16	49315606	F	CBLN1;CBLN1	NM_004352;NM_004352	1stExon;5'UTR	chr16:49314037-49316543	Island	high-CpG:47872890-47873287		16:47870723-47874194	NA	NA	cg05610696	II	21	19259321	R	CHODL-AS1	NR_024354	TSS1500						NA	NA
cg08224717	II	2	219905165	R	CCDC108;CCDC108;CCDC108;CCDC108	NM_001278295;NM_152389;NM_001278296;NM_194302	Body;5'UTR;5'UTR;5'UTR	chr2:219906107-219906328	N_Shore				NA	NA	cg13495521	II	1	240046473	R	CHRM3	NM_000740	5'UTR						NA	NA
cg22799396	II	4	186393429	F	CCDC110;CCDC110	NM_152775;NM_001145411	TSS1500;TSS1500	chr4:186392574-186393184	S_Shore				NA	TRUE	cg19283506	I	2	101034270	F	CHST10	NM_004854	TSS200	chr2:101033606-101034296	Island			2:100400039-100400728	NA	TRUE
cg17038068	II	3	42777346	R	CCDC13;CCDC13-AS1	NM_144719;NR_046732	Body;Body						NA	NA	cg05695951	II	X	46437318	R	CHST7	NM_019886	3'UTR	chrX:46433054-46434902	S_Shelf				NA	TRUE
cg00790098	I	2	223167400	R	CCDC140	NM_153038	5'UTR	chr2:223167205-223167560	Island			2:222875414-222875903	NA	TRUE	cg02625404	II	19	34111524	R	CHST8;CHST8	NM_001127895;NM_001127896	TSS1500;TSS1500	chr19:34112279-34114353	N_Shore				NA	TRUE
cg02224980	II	2	223169501	F	CCDC140	NM_153038	3'UTR	chr2:223170486-223171140	N_Shore			2:222877701-222877901	NA	TRUE	cg22375689	II	19	34175036	R	CHST8;CHST8;CHST8	NM_001127895;NM_001127896;NM_022467	5'UTR;5'UTR;TSS1500	chr19:34175344-34175768	N_Shore				NA	TRUE
cg12486913	II	1	159870915	R	CCDC19	NM_012337	TSS1500	chr1:159869901-159870143	S_Shore				NA	TRUE	cg01960885	II	18	24765781	F	CHST9	NM_031422	TSS1500	chr18:24764951-24765507	S_Shore				NA	TRUE
cg05054006	II	17	28443555	F	CCDC55;MIR423	NM_032141;NR_029945	TSS1500;TSS1500	chr17:28443746-28444011	N_Shore				NA	TRUE	cg09414280	II	12	120130253	R	CIT	NM_007174	Body	chr12:120127973-120128291	S_Shore				NA	TRUE
cg26853486	II	12	111290746	F	CCDC63;CCDC63;CCDC63	NM_152591;NM_001286243;NM_001286244	5'UTR;5'UTR;5'UTR						NA	NA	cg22686892	II	X	71525906	R	CITED1;CITED1;CITED1;CITED1	NM_001144886;NM_001144887;NM_004143;NM_001144885	5'UTR;TSS200;5'UTR;TSS200	chrX:71524832-71527299	Island			X:71441945-71443452	NA	TRUE
cg19978583	II	12	49297087	R	CCDC65;CCDC65	NM_033124;NM_001286957	TSS1500;TSS1500						NA	NA	cg15534364	I	X	71527089	R	CITED1;CITED1;CITED1;CITED1	NM_001144887;NM_001144886;NM_001144885;NM_004143	TSS1500;TSS200;TSS1500;TSS1500	chrX:71524832-71527299	Island			X:71443527-71444552	NA	TRUE
cg10395685	II	11	86085715	R	CCDC81;CCDC81	NM_001156474;NM_021827	TSS200;TSS200	chr11:86085693-86086006	Island			11:85763363-85763626	NA	TRUE	cg05449830	I	X	71527091	R	CITED1;CITED1;CITED1;CITED1	NM_001144887;NM_001144886;NM_001144885;NM_004143	TSS1500;TSS200;TSS1500;TSS1500	chrX:71524832-71527299	Island			X:71443527-71444552	NA	TRUE
cg16431961	II	14	91806143	F	CCDC88C	NM_001080414	Body					14:90875755-90876071	NA	TRUE	cg21401951	I	X	71527096	R	CITED1;CITED1;CITED1;CITED1	NM_001144887;NM_001144886;NM_001144885;NM_004143	TSS1500;TSS200;TSS1500;TSS1500	chrX:71524832-71527299	Island			X:71443527-71444552	NA	TRUE
cg23304605	I	14	91866373	F	CCDC88C	NM_001080414	Body						NA	TRUE	cg05403383	II	7	100881325	R	CLDN15;CLDN15;CLDN15	NM_001185080;NM_001185080;NM_014343	5'UTR;1stExon;TSS200						NA	NA
cg16864658	II	3	42306150	F	CCK	NM_000729	5'UTR	chr3:42306149-42307520	Island			3:42281154-42282600	TRUE	TRUE	cg04052038	II	21	31588123	F	CLDN8	NM_199328	1stExon						TRUE	TRUE
cg05471845	I	3	42306467	R	CCK	NM_000729	TSS200	chr3:42306149-42307520	Island			3:42281154-42282600	NA	TRUE	cg02842658	II	12	10170456	R	CLEC12B;CLEC12B;LOC102724020	NM_001129998;NM_205852;NR_120484	Body;3'UTR;Body						NA	NA
cg17706274	II	17	32611779	R	CCL11	NM_002986	TSS1500						NA	NA	cg10083889	II	16	11099453	R	CLEC16A	NM_015226	Body						NA	TRUE
cg02706575	II	17	32683054	R	CCL13	NM_005408	TSS1500						TRUE	TRUE	cg03746015	II	16	11141000	F	CLEC16A	NM_015226	Body						NA	TRUE
cg22872766	II	17	32684689	F	CCL13	NM_005408	Body						NA	NA	cg16182699	II	16	11090029	F	CLEC16A;CLEC16A	NM_001243403;NM_015226	Body;Body						NA	NA
cg26901352	II	16	57447502	R	CCL17	NM_002987	5'UTR						NA	TRUE	cg11665114	II	7	141644748	F	CLEC5A;CLEC5A	NM_001301167;NM_013252	Body;Body				chr7:141644604-141644604		NA	NA
cg05700681	II	16	57392764	R	CCL22	NM_002990	1stExon						TRUE	TRUE	cg18434367	I	6	45891455	F	CLIC5;CLIC5	NM_001114086;NM_016929	Body;Body						NA	TRUE
cg12788666	II	7	75443246	F	CCL24	NM_002991	TSS1500						NA	TRUE	cg06631625	II	14	95656945	F	CLMN	NM_024734	3'UTR						NA	TRUE
cg00370293	II	5	43397113	F	CCL28	NM_148672	Body	chr5:43396897-43397364	Island			5:43432680-43433153	NA	TRUE	cg12037593	II	17	57700024	F	CLTC	NM_004859	Body	chr17:57696654-57697280	S_Shelf				NA	TRUE
cg18199554	I	5	43397288	R	CCL28	NM_148672	Body	chr5:43396897-43397364	Island			5:43432680-43433153	NA	TRUE	cg19034043	II	22	19259891	R	CLTCL1;CLTCL1	NM_007098;NM_001835	Body;Body						NA	NA
cg20742784	II	5	43397451	F	CCL28;CCL28;CCL28;CCL28	NM_001301875;NM_148672;NM_001301874;NM_001301873	TSS200;Body;Body;Body	chr5:43396897-43397364	S_Shore				NA	NA	cg17577640	II	16	81552233	R	CMIP;CMIP	NM_198390;NM_030629	Body;Body						NA	NA
cg13575161	II	12	4381792	R	CCND2	NM_001759	TSS1500	chr12:4378366-4382222	Island			12:4251562-4252623	NA	TRUE	cg11182086	II	16	81720472	R	CMIP;CMIP	NM_198390;NM_030629	Body;Body						NA	NA
cg16324655	I	12	4384401	F	CCND2-AS1;CCND2	NR_125790;NM_001759	Body;Body	chr12:4383193-4384405	Island			12:4252915-4254750	NA	NA	cg07292654	II	16	66719373	F	CMTM4;CMTM4	NM_178818;NM_181521	Body;Body				chr16:66719308-66719308		NA	NA
cg21231288	I	5	54529787	F	CCNO	NM_021147	TSS1500	chr5:54528814-54530163	Island			5:54563853-54565693	NA	TRUE	cg18122392	I	2	99013409	F	CNGA3;CNGA3	NM_001298;NM_001079878	Body;Body					2:98379469-98379842	NA	TRUE
cg06466584	II	2	208591060	F	CCNYL1;CCNYL1	NM_152523;NM_001142300	Body;Body						NA	NA	cg13002622	II	8	87737054	F	CNGB3	NM_019098	Body						NA	NA
cg21420086	II	17	40833382	R	CCR10;CNTNAP1	NM_016602;NM_003632	Body;TSS1500	chr17:40834791-40835098	N_Shore				NA	NA	cg19628360	II	1	246751091	F	CNST;CNST	NM_152609;NM_001139459	5'UTR;5'UTR				chr1:246751015-246751015		NA	NA
cg16266850	II	3	46394908	F	CCR2;CCR2	NM_001123041;NM_001123396	TSS1500;TSS1500						NA	NA	cg01982602	II	9	17134651	R	CNTLN;CNTLN;CNTLN;CNTLN	NM_001114395;NM_017738;NM_001286985;NM_001286984	TSS1500;TSS1500;TSS1500;TSS1500	chr9:17134821-17135706	N_Shore				NA	NA
cg09970539	II	3	46398924	F	CCR2;CCR2	NM_001123041;NM_001123396	5'UTR;5'UTR						NA	NA	cg09224845	II	9	17134660	R	CNTLN;CNTLN;CNTLN;CNTLN	NM_001114395;NM_017738;NM_001286985;NM_001286984	TSS1500;TSS1500;TSS1500;TSS1500	chr9:17134821-17135706	N_Shore				NA	NA
cg06521413	II	4	91058953	R	CCSER1	NM_001145065	5'UTR						NA	NA	cg17479357	II	7	43769596	F	COA1;COA1	NM_018224;NR_047701	TSS1500;TSS1500	chr7:43768814-43769479	S_Shore				TRUE	NA
cg03251293	II	5	140011317	R	CD14;CD14;CD14;CD14	NM_001174104;NM_001040021;NM_000591;NM_001174105	3'UTR;3'UTR;3'UTR;3'UTR	chr5:140011482-140012739	N_Shore				NA	NA	cg10442549	II	1	230818260	F	COG2;COG2	NM_001145036;NM_007357	Body;Body						NA	TRUE
cg11385501	II	11	838152	F	CD151;CD151;CD151;CD151	NM_001039490;NM_139029;NM_139030;NM_004357	Body;Body;Body;Body						NA	NA	cg04405165	II	6	70684187	F	COL19A1	NM_001858	Body						NA	NA
cg21159541	II	11	60877782	R	CD5	NM_014207	Body				chr11:60877687-60877687		NA	NA	cg16195150	II	4	109802230	F	COL25A1;COL25A1;COL25A1;COL25A1	NR_045756;NM_198721;NM_001256074;NM_032518	Body;Body;Body;Body						NA	NA
cg24703661	I	19	42381258	R	CD79A;CD79A;CD79A;CD79A	NM_001783;NM_001783;NM_021601;NM_021601	1stExon;5'UTR;1stExon;5'UTR						NA	TRUE	cg26591696	II	19	10120386	F	COL5A3	NM_015719	Body	chr19:10120750-10121231	N_Shore		chr19:10120163-10120163	19:9981027-9982193	NA	TRUE
cg22682751	II	3	48230398	F	CDC25A;CDC25A	NM_201567;NM_001789	TSS1500;TSS1500	chr3:48229077-48230285	S_Shore				NA	TRUE	cg10179004	I	3	48601902	R	COL7A1;UCN2	NM_000094;NM_033199	Body;TSS1500						NA	TRUE
cg05683049	II	5	24645093	R	CDH10	NM_006727	TSS200					5:24680833-24680905	NA	TRUE	cg07113390	II	3	15542841	F	COLQ;COLQ	NM_080539;NM_005677	Body;Body				chr3:15542830-15542830		NA	NA
cg02168291	II	16	82671520	F	CDH13	NM_001257	Body						TRUE	TRUE	cg09751359	II	2	62177071	F	COMMD1	NM_152516	Body						NA	NA
cg08388706	II	10	73408420	R	CDH23;CDH23;CDH23	NM_001171931;NM_001171930;NM_022124	Body;Body;Body						NA	NA	cg03767475	II	19	18902727	F	COMP	NM_000095	TSS1500	chr19:18899037-18902284	S_Shore				NA	TRUE
cg02835467	II	18	63417385	F	CDH7;CDH7	NM_004361;NM_033646	TSS1500;TSS200	chr18:63417775-63418640	N_Shore				NA	TRUE	cg17292384	II	11	63743837	F	COX8A	NM_004074	3'UTR	chr11:63741900-63742614	S_Shore				NA	TRUE
cg12119029	II	16	89752879	R	CDK10;CDK10;CDK10;CDK10;CDK10;CDK10	NR_027703;NM_052988;NM_052987;NM_001098533;NR_027702;NM_001160367	TSS200;TSS200;TSS200;TSS200;TSS200;TSS200	chr16:89752878-89753684	Island				TRUE	TRUE	cg11983006	II	8	97921523	R	CPQ	NM_016134	Body				chr8:97921371-97921371		NA	NA
cg11607949	II	7	40097078	F	CDK13;CDK13	NM_003718;NM_031267	Body;Body						NA	NA	cg22597981	I	2	211370143	F	CPS1	NM_001122633	Body						NA	NA
cg03369089	II	2	219825606	F	CDK5R2	NM_003936	1stExon	chr2:219824151-219825864	Island			2:219532396-219534108	NA	NA	cg01100796	II	1	53662040	R	CPT2	NM_000098	TSS200	chr1:53662309-53662815	N_Shore				TRUE	TRUE
cg14263942	I	4	76555772	F	CDKL2	NM_003948	TSS200	chr4:76555366-76556079	Island			4:76774371-76775103	NA	TRUE	cg26750589	II	7	29159689	R	CPVL;CPVL	NM_031311;NM_019029	Body;Body						NA	NA
cg14724809	II	11	125891319	F	CDON;CDON	NM_016952;NM_001243597	Body;Body						NA	NA	cg02032778	II	7	29186228	F	CPVL;CPVL	NM_019029;NM_031311	TSS200;TSS200					7:29152180-29152793	NA	TRUE
cg12473781	II	5	149558804	F	CDX1	NM_001804	Body						NA	NA	cg01475952	II	7	29186629	F	CPVL;CPVL	NM_019029;NM_031311	TSS1500;TSS1500						NA	TRUE
cg21729568	II	16	80661293	R	CDYL2	NM_152342	Body						NA	NA	cg24986710	II	12	94242934	R	CRADD	NM_003805	Body						NA	NA
cg13411081	II	16	80753263	F	CDYL2	NM_152342	Body						NA	NA	cg27624753	II	16	1673702	F	CRAMP1L	NM_020825	Body	chr16:1676042-1676297	N_Shelf				NA	TRUE
cg00664879	II	16	80770167	R	CDYL2	NM_152342	Body						NA	NA	cg25579746	II	1	197222300	R	CRB1	NM_001257965	5'UTR						NA	NA
cg15970826	II	16	80775715	F	CDYL2	NM_152342	Body						NA	NA	cg01258789	II	1	197237257	F	CRB1	NM_201253	TSS200						NA	TRUE
cg12949569	II	19	43025476	F	CEACAM1;CEACAM1;CEACAM1;CEACAM1;CEACAM1;CEACAM1;LIPE-AS1;LIPE-AS1	NM_001184815;NM_001184813;NM_001712;NM_001205344;NM_001184816;NM_001024912;NR_073180;NR_073179	Body;Body;Body;Body;Body;Body;Body;Body						NA	NA	cg12642194	II	7	28474621	F	CREB5;CREB5;CREB5	NM_004904;NM_182899;NM_182898	TSS1500;5'UTR;Body						NA	NA
cg01460981	II	2	37423503	R	CEBPZOS;CEBPZOS	NR_037879;NR_037880	TSS200;TSS200	chr2:37423578-37424361	N_Shore				NA	NA	cg27191795	II	7	30718018	F	CRHR2;CRHR2;CRHR2;CRHR2;CRHR2	NM_001883;NM_001202482;NM_001202481;NM_001202475;NM_001202483	Body;Body;Body;Body;Body	chr7:30721372-30722445	N_Shelf				NA	NA
cg18784008	II	2	37423512	R	CEBPZOS;CEBPZOS	NR_037879;NR_037880	TSS200;TSS200	chr2:37423578-37424361	N_Shore				NA	NA	cg25206663	I	14	105942022	F	CRIP2;CRIP2;CRIP2;CRIP2;CRIP2;CRIP2;CRIP2	NR_073082;NM_001270837;NR_073083;NR_073081;NM_001312;NM_001270841;NR_073084	Body;Body;Body;Body;Body;Body;TSS200	chr14:105940325-105941900	S_Shore			14:105011371-105013100	NA	NA
cg20901245	I	2	37423632	F	CEBPZOS;CEBPZOS	NR_037879;NR_037880	TSS200;TSS200	chr2:37423578-37424361	Island			2:37277083-37277865	NA	NA	cg26709988	I	16	84860918	R	CRISPLD2	NM_031476	5'UTR					16:83418328-83418461	NA	TRUE
cg05451400	II	2	37423638	F	CEBPZOS;CEBPZOS	NR_037879;NR_037880	Body;Body	chr2:37423578-37424361	Island			2:37277083-37277865	NA	NA	cg17630596	II	16	84920895	R	CRISPLD2	NM_031476	Body						NA	NA
cg12853083	II	22	17680737	R	CECR1;CECR1;CECR1;CECR1;CECR1;CECR1	NM_177405;NM_001282229;NM_001282227;NM_001282228;NM_001282226;NM_001282225	TSS200;Body;Body;Body;Body;Body						NA	NA	cg20374850	II	1	152388046	R	CRNN	NM_016190	TSS1500						NA	NA
cg23116684	II	10	11207452	F	CELF2;CELF2;CELF2;CELF2;CELF2;CELF2;CELF2;CELF2	NM_001083591;NM_001025076;NM_001083591;NM_001025076;NM_006561;NM_001025077;NM_001025077;NM_006561	5'UTR;5'UTR;ExonBnd;ExonBnd;ExonBnd;ExonBnd;Body;Body	chr10:11207178-11207980	Island			10:11247006-11247920	NA	NA	cg11946630	II	10	99734081	F	CRTAC1	NM_018058	Body					10:99724062-99724152	NA	TRUE
cg15590292	II	18	34865822	R	CELF4;CELF4;CELF4;CELF4	NM_001025088;NM_001025089;NM_020180;NM_001025087	Body;Body;Body;Body						NA	NA	cg07094049	II	10	99649682	R	CRTAC1;CRTAC1	NM_018058;NM_001206528	Body;Body						NA	NA
cg26325806	I	11	790142	R	CEND1	NM_016564	TSS200	chr11:791953-792400	N_Shore			11:779926-780208	NA	TRUE	cg20447538	II	10	99625515	F	CRTAC1;GOLGA7B	NM_018058;NM_001010917	Body;3'UTR						NA	TRUE
cg17905454	II	4	104119997	R	CENPE;CENPE	NM_001286734;NM_001813	TSS1500;TSS1500	chr4:104119319-104119663	S_Shore				NA	NA	cg01462418	II	11	45891124	F	CRY2;CRY2	NM_001127457;NM_021117	Body;Body						NA	NA
cg26789859	II	16	81066575	R	CENPN	NM_001100625	3'UTR	chr16:81069532-81070163	N_Shelf				NA	TRUE	cg24360225	II	2	209028399	R	CRYGA	NM_014617	TSS200						NA	TRUE
cg09334750	II	2	169479602	R	CERS6;CERS6	NM_001256126;NM_203463	Body;Body						NA	NA	cg16525728	II	8	19511902	R	CSGALNACT1;CSGALNACT1	NR_024040;NM_018371	Body;5'UTR						NA	NA
cg25093756	II	16	67022115	R	CES4A	NM_173815	TSS1500						NA	NA	cg11303988	II	8	19266685	F	CSGALNACT1;CSGALNACT1;CSGALNACT1	NM_018371;NM_001130518;NR_024040	Body;Body;Body				chr8:19266409-19266409		NA	TRUE
cg20731110	I	18	580228	R	CETN1	NM_004066	TSS200	chr18:580179-580899	Island			18:570197-570874	NA	TRUE	cg21026328	II	8	3069150	R	CSMD1	NM_033225	Body						NA	NA
cg18142228	II	18	581171	R	CETN1;CETN1	NM_004066;NM_004066	3'UTR;1stExon	chr18:580179-580899	S_Shore				NA	TRUE	cg19081259	II	1	34052087	F	CSMD2;CSMD2;CSMD2;CSMD2	NM_001281956;NM_052896;NM_001281956;NM_052896	ExonBnd;ExonBnd;Body;Body						NA	NA
cg13539395	I	19	859507	R	CFD	NM_001928	TSS200	chr19:860517-862123	N_Shore				NA	TRUE	cg11242832	II	8	113813252	F	CSMD3;CSMD3;CSMD3	NM_198124;NM_052900;NM_198123	Body;Body;Body						NA	NA
cg21033458	II	2	27336404	F	CGREF1;CGREF1;CGREF1;CGREF1	NM_001301324;NM_001166239;NM_001166240;NM_006569	5'UTR;5'UTR;5'UTR;5'UTR						NA	NA	cg11270644	II	5	151544678	R	CTB-12O2.1	NR_109876	Body						NA	NA
cg02022481	II	10	90966524	R	CH25H	NM_003956	1stExon	chr10:90967555-90967900	N_Shore			10:90956236-90957170	NA	TRUE	cg25645302	II	16	67642367	F	CTCF;CTCF	NM_006565;NM_001191022	5'UTR;5'UTR						NA	NA
cg10155681	II	10	90967233	R	CH25H	NM_003956	TSS200	chr10:90967555-90967900	N_Shore				NA	TRUE	cg00986124	II	5	138124912	F	CTNNA1;CTNNA1;CTNNA1;CTNNA1	NM_001290309;NM_001290310;NM_001290307;NM_001903	5'UTR;5'UTR;Body;Body						NA	NA
cg15084803	II	3	14160960	R	CHCHD4;CHCHD4	NM_001098502;NM_144636	Body;Body						NA	TRUE	cg17349389	I	2	80530770	R	CTNNA2;LRRTM1;CTNNA2	NM_004389;NM_178839;NM_001164883	Body;Body;Body	chr2:80529677-80530846	Island			2:80382831-80384548	NA	TRUE
cg13036855	I	3	53880717	F	CHDH;IL17RB	NM_018397;NM_018725	TSS1500;Body	chr3:53879638-53880831	Island			3:53854722-53856000	NA	TRUE	cg08776482	II	9	111739818	R	CTNNAL1;CTNNAL1	NM_003798;NM_001286974	Body;Body						NA	NA
cg18082354	II	20	5896145	F	CHGB	NM_001819	Body	chr20:5891878-5892417	S_Shelf				NA	TRUE	cg04615668	II	5	10991866	F	CTNND2	NM_001332	Body						NA	TRUE
cg03523119	II	X	85302864	R	CHM;CHM	NM_000390;NM_001145414	TSS1500;TSS1500						NA	TRUE	cg18725076	I	5	11904912	F	CTNND2	NM_001332	TSS1500	chr5:11903550-11904703	S_Shore				NA	TRUE
cg17438893	II	16	23765362	F	CHP2	NM_022097	TSS1500	chr16:23765969-23766869	N_Shore				NA	NA	cg03987919	I	5	11384885	R	CTNND2;CTNND2;CTNND2;CTNND2;CTNND2	NR_109988;NM_001288716;NM_001288715;NM_001332;NM_001288717	Body;Body;Body;Body;5'UTR	chr5:11384681-11385521	Island			5:11437682-11438521	NA	NA
cg23886662	II	7	136564429	R	CHRM2;CHRM2;CHRM2;CHRM2;CHRM2;CHRM2;CHRM2;CHRM2	NM_001006631;NM_000739;NM_001006627;NM_001006628;NM_001006629;NM_001006632;NM_001006630;NM_001006626	5'UTR;5'UTR;5'UTR;5'UTR;5'UTR;5'UTR;5'UTR;5'UTR						NA	TRUE	cg01978221	II	9	90340217	F	CTSL;CTSL;CTSL;CTSL;CTSL	NM_001257972;NM_001257971;NM_001912;NM_001257973;NM_145918	TSS1500;TSS1500;TSS1500;TSS1500;TSS1500	chr9:90340715-90341542	N_Shore				NA	NA
cg06198553	II	2	175618525	F	CHRNA1;CHRNA1	NM_000079;NM_001039523	Body;Body						NA	NA	cg25383043	II	10	11046888	F	CUGBP2	NM_001025077	TSS1500						NA	TRUE
cg15840022	I	17	7359155	R	CHRNB1	NM_000747	Body					17:7299218-7299996	NA	TRUE	cg05146205	II	7	101458365	R	CUX1;CUX1	NM_181500;NM_001913	TSS1500;TSS1500	chr7:101457382-101461030	Island			7:101245027-101247909	TRUE	TRUE
cg14415976	II	16	71558626	R	CHST4	NM_005769	TSS1500						NA	NA	cg20964024	II	12	111725484	R	CUX2	NM_015267	Body					12:110209843-110209910	NA	TRUE
cg01413281	II	10	101989592	R	CHUK	NM_001278	TSS1500	chr10:101989127-101989533	S_Shore				NA	TRUE	cg18399131	II	11	107329646	R	CWF19L2	NM_152434	TSS1500	chr11:107328441-107328691	S_Shore				NA	NA
cg08835798	II	1	86914018	F	CLCA2	NM_006536	Body						NA	NA	cg07979524	II	3	39309107	F	CX3CR1;CX3CR1;CX3CR1;CX3CR1	NM_001337;NM_001171174;NM_001171172;NM_001171171	5'UTR;Body;5'UTR;5'UTR						NA	NA
cg17164081	II	7	143039251	R	CLCN1	NM_000083	Body	chr7:143042508-143042867	N_Shelf				NA	TRUE	cg06583259	II	11	118758992	R	CXCR5	NM_001716	Body						NA	TRUE
cg23654968	II	X	49832195	F	CLCN5;CLCN5;CLCN5	NM_000084;NM_001127898;NM_001127899	TSS200;Body;Body						NA	NA	cg15029285	II	X	45060311	R	CXorf36;CXorf36	NM_176819;NM_024689	TSS200;TSS200						NA	TRUE
cg23034373	II	21	37915354	F	CLDN14;CLDN14	NM_001146077;NM_001146078	5'UTR;TSS1500						NA	TRUE	cg01530521	II	X	119378908	R	CXorf42	NR_027131	Body	chrX:119378646-119379039	Island			X:119262392-119263245	NA	TRUE
cg12470092	II	21	37948808	R	CLDN14;CLDN14	NM_001146077;NM_001146077	1stExon;5'UTR						NA	TRUE	cg07607196	II	3	50388823	F	CYB561D2;CYB561D2;NPRL2;CYB561D2;CYB561D2;CYB561D2	NM_007022;NM_001291284;NM_006545;NM_001291284;NR_111912;NR_111912	5'UTR;5'UTR;TSS1500;ExonBnd;ExonBnd;Body	chr3:50387959-50388681	S_Shore				NA	NA
cg14391849	II	6	155587469	R	CLDN20;TFB1M	NM_001001346;NM_016020	5'UTR;Body						NA	NA	cg05454389	II	15	22992979	R	CYFIP1;CYFIP1	NM_014608;NM_001033028	Body;Body					15:20544259-20544679	NA	TRUE
cg07504127	II	11	113650169	F	CLDN25	NM_001101389	TSS1500						NA	TRUE	cg22811307	II	2	219646318	R	CYP27A1	NM_000784	TSS200	chr2:219646432-219647181	N_Shore				NA	NA
cg02678381	II	17	7165540	R	CLDN7;CLDN7;CLDN7;CLDN7;CLDN7	NM_001185023;NM_001307;NM_001185023;NM_001307;NM_001185022	1stExon;1stExon;5'UTR;5'UTR;5'UTR	chr17:7164285-7166245	Island			17:7105010-7106969	NA	NA	cg26104932	II	2	219647360	R	CYP27A1	NM_000784	Body	chr2:219646432-219647181	S_Shore				NA	TRUE
cg13723054	II	21	31588795	R	CLDN8	NM_199328	TSS1500						NA	NA	cg10147666	I	2	219646481	R	CYP27A1;CYP27A1	NM_000784;NM_000784	5'UTR;1stExon	chr2:219646432-219647181	Island	high-CpG:219354692-219355323		2:219354641-219355425	NA	TRUE
cg14404316	II	21	31589372	R	CLDN8	NM_199328	TSS1500						NA	NA	cg16338317	II	19	41430059	R	CYP2B7P	NR_001278	TSS200						NA	NA
cg24640735	II	12	10065986	F	CLEC2A	NM_001130711	3'UTR						NA	TRUE	cg14711976	II	19	15783239	F	CYP4F12	NM_023944	TSS1500						NA	TRUE
cg26617091	II	16	78056008	F	CLEC3A	NM_005752	TSS1500						NA	TRUE	cg25433316	II	2	10197543	R	CYS1	NM_001037160	3'UTR						NA	TRUE
cg15411736	II	12	9886905	R	CLECL1	NM_172004	TSS1500						NA	TRUE	cg16299590	II	13	49282944	R	CYSLTR2;CYSLTR2	NM_020377;NM_020377	3'UTR;1stExon						NA	TRUE
cg27614488	II	6	45985453	F	CLIC5	NM_001114086	Body	chr6:45982877-45983742	S_Shore				NA	NA	cg00285225	II	21	24757350	R	D21S2088E	NR_040254	TSS200						NA	NA
cg21182196	I	14	95786801	R	CLMN	NM_024734	TSS1500	chr14:95785752-95786151	S_Shore				NA	TRUE	cg02253501	II	21	24757378	R	D21S2088E	NR_040254	TSS1500						NA	NA
cg03101552	II	8	1710987	F	CLN8	NM_018941	TSS1500	chr8:1711234-1712654	N_Shore				NA	NA	cg13432708	I	4	4388505	F	D4S234E;D4S234E;D4S234E	NM_014392;NM_014392;NM_001040101	1stExon;5'UTR;5'UTR	chr4:4387593-4389919	Island			4:4438495-4440820	NA	TRUE
cg11277947	II	13	100269826	R	CLYBL;CLYBL	NR_104592;NM_206808	Body;Body						NA	NA	cg22773522	II	13	106116963	R	DAOA;DAOA	NM_172370;NM_001161814	TSS1500;TSS1500						NA	TRUE
cg17798194	II	12	108682442	R	CMKLR1;CMKLR1;CMKLR1;CMKLR1	NM_001142343;NM_001142344;NM_004072;NM_001142345	3'UTR;3'UTR;3'UTR;3'UTR						NA	NA	cg16887064	II	4	100767508	R	DAPP1;DAPP1	NM_001306151;NM_014395	Body;Body						NA	NA
cg23279355	I	5	78985592	R	CMYA5	NM_153610	TSS200			high-CpG:79021199-79021441		5:79021181-79022014	NA	TRUE	cg21091766	II	5	176898673	R	DBN1;DBN1	NM_080881;NM_004395	Body;Body	chr5:176893860-176894794	S_Shelf				NA	TRUE
cg25207458	II	16	57973088	F	CNGB1;CNGB1	NM_001286130;NM_001297	Body;Body						NA	NA	cg08897054	II	1	160189219	F	DCAF8;DCAF8;DCAF8	NR_028103;NR_028104;NM_015726	Body;Body;Body						NA	TRUE
cg11060073	II	1	26513944	R	CNKSR1;CNKSR1;CNKSR1	NM_001297648;NM_001297647;NM_006314	Body;Body;Body						NA	NA	cg04233435	II	11	30930652	F	DCDC5;DCDC5	NM_020869;NM_020869	ExonBnd;Body						NA	NA
cg26388509	II	7	155299687	F	CNPY1	NM_001103176	Body	chr7:155302253-155303158	N_Shelf			7:154992367-154992449	NA	TRUE	cg26547178	II	4	155176584	F	DCHS2	NM_017639	Body						NA	NA
cg26404511	I	1	24229575	R	CNR2	NM_001841	5'UTR	chr1:24229115-24229537	S_Shore			1:24101125-24102225	NA	TRUE	cg19350059	II	13	36429845	F	DCLK1;DCLK1;DCLK1;DCLK1;DCLK1;DCLK1;MIR548F5;DCLK1	NM_001195430;NM_001195416;NM_001195415;NM_001195430;NM_001195416;NM_001195415;NR_031646;NM_004734	1stExon;1stExon;1stExon;5'UTR;5'UTR;5'UTR;Body;Body						NA	NA
cg08871608	I	19	40729274	F	CNTD2	NM_024877	Body	chr19:40729087-40729430	Island			19:45420885-45421311	NA	TRUE	cg14627730	II	4	183839457	R	DCTD;DCTD	NM_001921;NM_001012732	TSS1500;TSS1500	chr4:183838036-183839286	S_Shore				NA	NA
cg03395886	II	9	34587038	F	CNTFR;CNTFR;CNTFR	NM_001842;NM_147164;NM_001207011	5'UTR;5'UTR;5'UTR	chr9:34589113-34591978	N_Shelf				NA	NA	cg15600279	II	7	50530230	R	DDC;DDC	NM_000790;NM_001082971	3'UTR;3'UTR						NA	TRUE
cg22878054	II	11	99397252	F	CNTN5;CNTN5	NM_014361;NM_175566	5'UTR;5'UTR						NA	TRUE	cg21080473	I	7	50560524	R	DDC;DDC	NM_000790;NM_001082971	Body;Body					7:50528018-50528294	NA	TRUE
cg08523865	II	2	124782253	R	CNTNAP5	NM_130773	TSS1500	chr2:124782252-124783255	Island			2:124498723-124499057	NA	TRUE	cg05948029	II	7	50534420	F	DDC;DDC;DDC;DDC;DDC;DDC	NM_001242887;NM_000790;NM_001242889;NM_001242888;NM_001242886;NM_001082971	Body;Body;Body;Body;Body;Body	chr7:50535740-50535953	N_Shore				NA	NA
cg09508870	II	9	123849568	F	CNTRL	NM_007018	TSS1500						NA	NA	cg16207121	II	1	162633889	F	DDR2;DDR2	NM_006182;NM_001014796	5'UTR;5'UTR						NA	NA
cg19699106	II	1	230818918	R	COG2;COG2	NM_007357;NM_001145036	Body;Body						NA	NA	cg06104972	II	1	162661336	F	DDR2;DDR2	NM_006182;NM_001014796	5'UTR;5'UTR						NA	NA
cg14095303	II	6	33132442	F	COL11A2;COL11A2;COL11A2	NM_080679;NM_080681;NM_080680	Body;Body;Body	chr6:33129291-33129718	S_Shelf				NA	TRUE	cg05978254	II	11	108661896	F	DDX10	NM_004398	Body						NA	TRUE
cg00350615	II	6	33141152	R	COL11A2;COL11A2;COL11A2	NM_080679;NM_080681;NM_080680	Body;Body;Body						NA	TRUE	cg24415278	II	11	108786955	F	DDX10	NM_004398	Body						NA	TRUE
cg22735302	II	6	33147254	R	COL11A2;COL11A2;COL11A2	NM_080679;NM_080681;NM_080680	Body;Body;Body						NA	TRUE	cg11850853	II	5	176939575	R	DDX41	NM_016222	Body	chr5:176943525-176944508	N_Shelf				NA	NA
cg20798604	II	6	33153208	R	COL11A2;COL11A2;COL11A2	NM_080679;NM_080681;NM_080680	Body;Body;Body						NA	TRUE	cg22576361	II	6	74103785	R	DDX43	NM_018665	TSS1500	chr6:74104425-74104878	N_Shore				NA	NA
cg24864639	II	6	33156164	F	COL11A2;COL11A2;COL11A2;COL11A2	NM_080679;NM_080681;NM_080680;NM_001163771	Body;Body;Body;Body	chr6:33159991-33160263	N_Shelf				NA	TRUE	cg06270361	II	1	161100993	R	DEDD;DEDD;DEDD	NM_001039712;NM_032998;NM_001039711	5'UTR;5'UTR;5'UTR	chr1:161102107-161102536	N_Shore				NA	NA
cg06882849	II	6	75856164	R	COL12A1;COL12A1	NM_004370;NM_080645	Body;Body						NA	NA	cg20227723	II	9	126569749	R	DENND1A;DENND1A	NM_020946;NM_024820	Body;Body						NA	NA
cg13146379	II	21	46826053	F	COL18A1	NM_130445	Body	chr21:46824531-46826234	Island			21:45648960-45650686	NA	TRUE	cg15584219	II	8	124050114	F	DERL1;DERL1	NM_001134671;NM_024295	Body;Body	chr8:124054057-124054733	N_Shelf				NA	NA
cg08496276	II	5	178017669	F	COL23A1	NM_173465	TSS200	chr5:178016558-178017670	Island			5:177948865-177950318	NA	TRUE	cg06331841	II	13	42694242	R	DGKH;DGKH;DGKH	NM_001204504;NM_152910;NM_178009	Body;Body;Body						NA	NA
cg11162396	I	2	228028878	R	COL4A3;COL4A4;COL4A4	NM_000091;NM_000092;NM_000092	TSS1500;1stExon;5'UTR	chr2:228028679-228029733	Island	high-CpG:227737009-227737284		2:227736545-227738112	NA	NA	cg17897796	II	7	137459606	F	DGKI	NM_004717	Body						NA	NA
cg14844588	I	1	40783039	R	COL9A2	NM_001852	TSS200	chr1:40782220-40783145	Island	high-CpG:40555481-40555965		1:40554767-40555727	NA	TRUE	cg18554732	II	12	51013353	R	DIP2B	NM_173602	Body						NA	NA
cg23847109	I	1	40783060	F	COL9A2	NM_001852	TSS200	chr1:40782220-40783145	Island	high-CpG:40555481-40555965		1:40554767-40555727	NA	TRUE	cg01642564	I	19	2716464	F	DIRAS1	NM_145173	3'UTR	chr19:2717060-2717800	N_Shore			19:2667333-2667696	NA	TRUE
cg06063903	I	1	40783063	F	COL9A2	NM_001852	TSS200	chr1:40782220-40783145	Island	high-CpG:40555481-40555965		1:40554767-40555727	NA	NA	cg10763594	II	2	218258333	F	DIRC3	NR_026597	Body						NA	TRUE
cg23381265	II	11	111169369	F	COLCA1;COLCA1;COLCA1;COLCA1;COLCA1;COLCA1;COLCA2;COLCA2;COLCA2	NM_001302646;NM_207429;NM_001302648;NM_001302647;NM_001302645;NM_001302644;NM_001136105;NM_001271458;NM_001271457	5'UTR;5'UTR;5'UTR;5'UTR;5'UTR;5'UTR;TSS1500;Body;TSS200	chr11:111169304-111170428	Island			11:110674530-110675889	NA	NA	cg02050298	II	1	231939233	R	DISC1;DISC1;DISC1;DISC1;DISC1;DISC1;DISC1;DISC1;DISC1;DISC1;DISC1;DISC1;DISC1;DISC1;DISC1;TSNAX-DISC1;TSNAX-DISC1;TSNAX-DISC1;TSNAX-DISC1;TSNAX-DISC1;TSNAX-DISC1	NM_001164548;NM_001164556;NM_001164545;NM_001164544;NM_001164539;NM_001012959;NM_001164547;NM_001164546;NM_001164542;NM_001164541;NM_001164538;NM_018662;NM_001164540;NM_001012957;NM_001164537;NR_028396;NR_028395;NR_028394;NR_028398;NR_028397;NR_028393	Body;Body;Body;Body;Body;Body;Body;Body;Body;Body;Body;Body;Body;Body;Body;Body;Body;Body;Body;Body;Body						NA	NA
cg11889960	II	8	120115066	F	COLEC10	NM_006438	Body						NA	NA	cg07651766	II	1	223060426	F	DISP1	NM_032890	5'UTR						NA	NA
cg10945539	II	2	3642447	F	COLEC11;COLEC11	NM_199235;NM_024027	TSS200;TSS200	chr2:3642547-3642751	N_Shore				NA	TRUE	cg14523312	II	11	65546557	R	DKFZp761E198	NM_138368	1stExon	chr11:65547499-65549261	N_Shore				NA	TRUE
cg00835279	II	2	3642710	R	COLEC11;COLEC11;COLEC11;COLEC11	NM_024027;NM_024027;NM_199235;NM_199235	1stExon;5'UTR;1stExon;5'UTR	chr2:3642547-3642751	Island			2:3620379-3620743	NA	TRUE	cg15131001	II	8	12978975	F	DLC1;DLC1	NM_006094;NM_182643	Body;Body						NA	TRUE
cg27134944	II	13	76111107	F	COMMD6;COMMD6	NM_203497;NM_203495	Body;Body	chr13:76111673-76112044	N_Shore				NA	TRUE	cg03310167	II	8	1649143	F	DLGAP2	NM_004745	Body	chr8:1649439-1649759	N_Shore			8:1636259-1637279	NA	TRUE
cg19907305	I	19	18902117	R	COMP	NM_000095	TSS200	chr19:18899037-18902284	Island	high-CpG:18763111-18763118		19:18760038-18763274	NA	TRUE	cg19503734	II	4	88580896	R	DMP1;DMP1	NM_001079911;NM_004407	Body;Body						NA	NA
cg16576066	II	19	19026362	F	COPE;COPE;COPE	NM_199442;NM_199444;NM_007263	Body;Body;Body	chr19:19029924-19030653	N_Shelf				NA	NA	cg01335346	II	3	57332341	R	DNAH12	NM_001291661	Body						NA	NA
cg04127233	I	4	47839619	F	CORIN;CORIN;CORIN;LOC101927179;LOC101927179	NM_001278585;NM_006587;NM_001278586;NR_125881;NR_125880	Body;Body;Body;Body;Body	chr4:47838604-47839946	Island			4:47533362-47534896	NA	NA	cg14143795	II	16	21162155	R	DNAH3	NM_017539	Body						NA	NA
cg24404802	II	9	100935982	F	CORO2A;CORO2A	NM_003389;NM_052820	TSS1500;5'UTR						NA	NA	cg24408918	II	5	13771787	F	DNAH5	NM_001369	Body						NA	NA
cg23539464	II	14	70822564	F	COX16	NM_016468	Body	chr14:70826255-70826580	N_Shelf				NA	TRUE	cg05427387	II	17	11523106	F	DNAH9;DNAH9	NM_001372;NM_001372	ExonBnd;Body						NA	NA
cg21543589	I	20	30225685	F	COX4I2	NM_032609	TSS200	chr20:30225572-30225852	Island			20:29689262-29689486	NA	TRUE	cg07813370	I	19	14629638	R	DNAJB1	NM_006145	TSS1500	chr19:14628406-14629689	Island			19:14489369-14490689	NA	TRUE
cg02844589	II	19	55863937	R	COX6B2	NM_144613	3'UTR	chr19:55864130-55864379	N_Shore				NA	TRUE	cg00748492	II	10	22216446	F	DNAJC1	NM_022365	Body						NA	TRUE
cg15054586	I	19	50194696	R	CPT1C;CPT1C;CPT1C;CPT1C;CPT1C	NM_001199752;NM_001199753;NM_001136052;NM_152359;NR_108072	5'UTR;5'UTR;5'UTR;5'UTR;Body	chr19:50193020-50194798	Island	high-CpG:54886160-54886687		19:54884382-54886673	NA	NA	cg23214018	II	11	31439314	F	DNAJC24	NM_181706	Body						NA	TRUE
cg22657659	II	4	8608361	F	CPZ;CPZ;CPZ	NM_001014447;NM_003652;NM_001014448	Body;Body;Body					4:8659052-8659487	NA	TRUE	cg02566359	II	7	73095446	R	DNAJC30;DNAJC30	NM_032317;NM_032317	3'UTR;1stExon	chr7:73097126-73098263	N_Shore				NA	TRUE
cg06109275	II	1	152485838	R	CRCT1	NM_019060	TSS1500	chr1:152487978-152488270	N_Shelf				NA	NA	cg04399751	II	1	171810376	R	DNM3;DNM3	NM_001136127;NM_015569	TSS1500;TSS1500	chr1:171810467-171811325	N_Shore			1:170076839-170078253	NA	TRUE
cg07891983	II	10	35484533	R	CREM;CREM;CREM;CREM;CREM;CREM;CREM;CREM;CREM;CREM;CREM;CREM;CREM;CREM;CREM;CREM;CREM;CREM;CREM;CREM	NM_182770;NM_183011;NM_183013;NM_182718;NM_182719;NM_181571;NM_182850;NM_182717;NM_182723;NM_182720;NM_182769;NM_182725;NM_182722;NM_182721;NM_182853;NM_182772;NM_183060;NM_182724;NM_183012;NM_182771	Body;Body;Body;Body;Body;Body;5'UTR;Body;TSS1500;Body;Body;TSS1500;TSS1500;TSS1500;5'UTR;Body;Body;TSS1500;Body;Body						NA	TRUE	cg11030227	II	19	10305992	F	DNMT1;DNMT1	NM_001130823;NM_001379	TSS1500;TSS1500	chr19:10304966-10305864	S_Shore				NA	NA
cg04439622	II	14	105944942	F	CRIP2	NM_001312	Body	chr14:105944421-105945700	Island			14:105015200-105017336	NA	TRUE	cg21708767	I	2	25565514	F	DNMT3A;DNMT3A;DNMT3A	NM_022552;NM_175629;NM_175630	TSS1500;TSS200;TSS200	chr2:25565091-25565604	Island	high-CpG:25418819-25419319		2:25416436-25419085	NA	TRUE
cg18614859	I	8	75896557	R	CRISPLD1	NM_031461	TSS200	chr8:75896528-75897116	Island				NA	NA	cg02466924	II	7	111693032	R	DOCK4	NM_014705	Body						NA	TRUE
cg04410024	I	8	75896798	R	CRISPLD1	NM_031461	TSS200	chr8:75896528-75897116	Island	high-CpG:76059125-76059556		8:76059140-76059743	NA	TRUE	cg04821311	II	13	99474258	R	DOCK9;DOCK9	NM_001130048;NM_015296	Body;Body						NA	NA
cg15680073	II	19	48337693	F	CRX	NM_000554	5'UTR						NA	NA	cg08394278	II	5	176937446	R	DOK3;DOK3;DOK3	NM_001144876;NM_024872;NM_001144875	TSS200;TSS1500;TSS200						NA	TRUE
cg16006220	II	11	45868495	F	CRY2;CRY2	NM_021117;NM_001127457	TSS1500;TSS200	chr11:45868742-45869413	N_Shore				NA	TRUE	cg03790988	I	18	67069959	R	DOK6	NM_152721	Body	chr18:67069933-67070171	Island			18:65220735-65221151	NA	TRUE
cg08801037	II	11	111781740	R	CRYAB;CRYAB;CRYAB	NM_001289808;NM_001289807;NM_001885	Body;Body;Body						NA	NA	cg12918895	I	4	3464870	R	DOK7;DOK7	NM_173660;NM_001164673	TSS200;TSS200	chr4:3464799-3465440	Island			4:3434609-3435214	NA	TRUE
cg00139726	II	2	209029782	R	CRYGA	NM_014617	TSS1500						NA	TRUE	cg25237365	I	4	3464874	R	DOK7;DOK7	NM_173660;NM_001164673	TSS200;TSS200	chr4:3464799-3465440	Island			4:3434609-3435214	NA	TRUE
cg16343272	II	12	56694667	F	CS	NM_004077	TSS1500	chr12:56693680-56694345	S_Shore				NA	TRUE	cg02269818	II	6	83806596	R	DOPEY1;DOPEY1	NM_015018;NM_001199942	5'UTR;5'UTR						NA	NA
cg16369653	II	5	149466365	F	CSF1R;CSF1R;CSF1R	NM_001288705;NR_109969;NM_005211	TSS200;TSS200;5'UTR						NA	NA	cg13772515	II	2	115409517	F	DPP10	NM_020868	Body						NA	TRUE
cg06699216	II	8	19333253	R	CSGALNACT1;CSGALNACT1;CSGALNACT1	NM_018371;NM_001130518;NR_024040	Body;Body;Body				chr8:19332797-19332797		NA	TRUE	cg00235671	II	2	162886026	F	DPP4	NM_001935	Body						NA	NA
cg23998629	II	8	19352736	F	CSGALNACT1;CSGALNACT1;CSGALNACT1	NR_024040;NM_001130518;NM_018371	Body;Body;Body						NA	NA	cg03294164	I	7	35077725	F	DPY19L1	NM_015283	TSS200	chr7:35076136-35077808	Island			7:35042835-35044333	NA	TRUE
cg20849255	II	8	19352926	R	CSGALNACT1;CSGALNACT1;CSGALNACT1	NR_024040;NM_001130518;NM_018371	Body;Body;Body						NA	NA	cg20016411	I	11	113344987	F	DRD2;DRD2	NM_000795;NM_016574	5'UTR;5'UTR	chr11:113345068-113346328	N_Shore				NA	TRUE
cg02051975	II	20	23471711	R	CST8	NM_005492	TSS200						NA	TRUE	cg09191036	II	4	9783363	F	DRD5;DRD5	NM_000798;NM_000798	1stExon;5'UTR	chr4:9783035-9784960	Island			4:9392059-9394080	NA	TRUE
cg03190783	II	20	23474142	F	CST8;CST8	NM_001281730;NM_005492	Body;Body						NA	NA	cg24517881	II	11	117506767	F	DSCAML1	NM_020693	Body						NA	NA
cg13177658	II	X	100074985	R	CSTF2	NM_001325	TSS1500	chrX:100075232-100075559	N_Shore			X:99961259-99961740	NA	TRUE	cg07894945	II	6	56660882	F	DST;DST;DST	NM_183380;NM_001144770;NM_001144769	Body;Body;Body						NA	NA
cg26143453	II	20	56095388	F	CTCFL;CTCFL;CTCFL;CTCFL;CTCFL;CTCFL;CTCFL;CTCFL;CTCFL;CTCFL;CTCFL;CTCFL;CTCFL;CTCFL;CTCFL;CTCFL;CTCFL	NM_001269050;NM_001269048;NM_001269052;NM_001269041;NM_001269049;NM_001269044;NM_001269043;NM_001269040;NM_001269042;NM_001269046;NM_080618;NR_072975;NM_001269045;NM_001269047;NM_001269051;NM_001269055;NM_001269054	Body;Body;Body;Body;Body;Body;Body;Body;Body;Body;Body;Body;Body;Body;Body;5'UTR;5'UTR						NA	NA	cg05425310	II	6	56672848	R	DST;DST;DST	NM_183380;NM_001144770;NM_001144769	Body;Body;Body						NA	NA
cg13647960	II	10	68582091	F	CTNNA3;CTNNA3	NM_001127384;NM_013266	Body;Body						NA	TRUE	cg03977449	II	2	25643978	F	DTNB;DTNB;DTNB;DTNB;DTNB;DTNB;DTNB;DTNB	NM_001256308;NM_001256304;NM_183361;NM_021907;NM_001256303;NM_183360;NM_033148;NM_033147	Body;Body;Body;Body;Body;Body;Body;Body						NA	NA
cg11779204	II	5	10992621	F	CTNND2	NM_001332	Body					5:11045581-11045758	NA	TRUE	cg21491004	II	2	25650928	F	DTNB;DTNB;DTNB;DTNB;DTNB;DTNB;DTNB;DTNB	NM_001256308;NM_001256304;NM_183361;NM_021907;NM_001256303;NM_183360;NM_033148;NM_033147	Body;Body;Body;Body;Body;Body;Body;Body						NA	NA
cg07117311	II	16	67966314	R	CTRL	NM_001907	TSS1500	chr16:67969290-67970418	N_Shelf				NA	TRUE	cg10837843	II	5	172199244	R	DUSP1	NM_004417	TSS1500	chr5:172197482-172199606	Island		chr5:172198749-172198749	5:172131619-172132274	TRUE	TRUE
cg11733478	II	11	88071037	F	CTSC;CTSC;CTSC	NM_001114173;NM_001814;NM_148170	TSS200;TSS200;TSS200	chr11:88070501-88071042	Island	high-CpG:87710641-87710707		11:87710150-87710690	NA	TRUE	cg23162310	II	5	172199255	R	DUSP1	NM_004417	TSS1500	chr5:172197482-172199606	Island		chr5:172198749-172198749	5:172131619-172132274	NA	TRUE
cg08698796	II	11	47561199	R	CUGBP1	NM_006560	5'UTR						NA	TRUE	cg18694685	II	7	95661984	R	DYNC1I1;DYNC1I1;DYNC1I1;DYNC1I1;DYNC1I1;DYNC1I1;DYNC1I1;DYNC1I1;DYNC1I1;DYNC1I1	NM_001278421;NM_001135557;NM_001135556;NM_004411;NM_001278422;NM_001278421;NM_001135557;NM_001135556;NM_004411;NM_001278422	ExonBnd;ExonBnd;ExonBnd;ExonBnd;ExonBnd;Body;Body;Body;Body;Body						NA	NA
cg05661612	I	X	119694961	R	CUL4B;CUL4B	NM_001079872;NM_003588	TSS200;Body	chrX:119694943-119695228	Island	high-CpG:119578599-119578993		X:119578972-119579561	NA	NA	cg18718397	II	21	38827862	R	DYRK1A;DYRK1A;DYRK1A;DYRK1A	NM_101395;NM_130438;NM_130436;NM_001396	Body;Body;Body;Body						NA	NA
cg03754195	I	X	119694964	R	CUL4B;CUL4B	NM_003588;NM_001079872	Body;TSS200	chrX:119694943-119695228	Island	high-CpG:119578599-119578993		X:119578972-119579561	NA	TRUE	cg18186672	II	2	71679841	F	DYSF;DYSF;DYSF;DYSF;DYSF;DYSF;DYSF	NM_001130980;NM_001130981;NM_001130976;NM_001130979;NM_001130977;NM_001130978;NM_003494	TSS1500;TSS1500;TSS1500;TSS1500;TSS1500;TSS1500;TSS1500	chr2:71680558-71681276	N_Shore		chr2:71679813-71679813		NA	TRUE
cg25484904	II	4	48988015	R	CWH43	NM_025087	TSS1500	chr4:48987790-48988808	Island			4:48682548-48683585	TRUE	TRUE	cg24328944	I	13	96256596	R	DZIP1;DZIP1	NM_198968;NM_014934	Body;Body						NA	TRUE
cg05862922	II	21	18899220	F	CXADR;CXADR;CXADR;CXADR;CXADR	NM_001207065;NM_001207064;NM_001207063;NM_001338;NM_001207066	Body;Body;Body;Body;Body						NA	NA	cg07890032	II	2	11605744	R	E2F6;E2F6;E2F6;E2F6;E2F6	NR_003093;NM_198256;NR_003092;NR_003095;NR_003094	Body;Body;Body;Body;Body	chr2:11605743-11606385	Island			2:11523195-11523949	NA	TRUE
cg26425669	I	2	136875923	R	CXCR4	NM_003467	TSS200	chr2:136876711-136877051	N_Shore			2:136590497-136592659	NA	TRUE	cg17850498	II	1	21565755	R	ECE1;ECE1;ECE1;ECE1	NM_001113347;NM_001397;NM_001113349;NM_001113348	Body;Body;Body;Body						NA	TRUE
cg06332859	II	2	136876188	F	CXCR4	NM_003467	TSS1500	chr2:136876711-136877051	N_Shore			2:136590497-136592659	NA	TRUE	cg03835095	II	3	183980095	R	ECE2;CAMK2N2	NM_014693;NM_033259	Body;TSS1500	chr3:183977548-183980633	Island			3:185460177-185463327	NA	TRUE
cg08218348	II	X	70328118	R	CXorf65;CXorf65;IL2RG;IL2RG	NM_001025265;NR_033212;NM_000206;NM_000206	TSS1500;TSS1500;Body;ExonBnd						NA	NA	cg03611597	II	16	67909694	R	EDC4	NM_014329	Body	chr16:67906809-67907311	S_Shelf				NA	NA
cg22456192	II	18	71959684	R	CYB5A;CYB5A	NM_148923;NM_001914	TSS1500;TSS1500	chr18:71958141-71959770	Island			18:70109122-70110737	NA	TRUE	cg20595323	II	13	32470334	F	EEF1DP3	NR_027062	Body						NA	NA
cg04879832	I	16	88717456	F	CYBA;CYBA	NM_000101;NM_000101	1stExon;5'UTR	chr16:88716989-88717606	Island	high-CpG:87244919-87245004		16:87244516-87245148	NA	TRUE	cg07144177	II	6	8081020	R	EEF1E1-BLOC1S5;EEF1E1;EEF1E1	NR_037618;NM_001135650;NM_004280	Body;Body;Body						NA	NA
cg26234980	I	17	74534419	F	CYGB	NM_134268	TSS1500	chr17:74533281-74534566	Island			17:72044879-72046161	NA	TRUE	cg12968224	II	3	127899140	R	EEFSEC	NM_021937	Body						NA	TRUE
cg05414442	I	2	72358024	R	CYP26B1	NM_019885	3'UTR					2:72211435-72211553	NA	TRUE	cg26276436	II	3	128041483	R	EEFSEC	NM_021937	Body						NA	NA
cg07337446	II	6	46517898	F	CYP39A1	NM_016593	3'UTR						NA	TRUE	cg07316099	II	7	36193400	R	EEPD1	NM_030636	5'UTR	chr7:36192591-36193434	Island			7:36158509-36160174	NA	NA
cg11421459	II	7	91763989	R	CYP51A1;CYP51A1;CYP51A1	NM_001146152;NM_000786;NM_001146152	5'UTR;TSS200;1stExon	chr7:91763095-91764367	Island			7:91601075-91602303	NA	TRUE	cg17876595	II	17	60447682	F	EFCAB3	NM_001144933	1stExon						NA	TRUE
cg26124860	II	3	42918681	F	CYP8B1	NM_004391	TSS1500	chr3:42922219-42922872	N_Shelf				NA	TRUE	cg14425448	II	1	155102024	F	EFNA1;EFNA1	NM_004428;NM_182685	Body;Body	chr1:155098434-155100451	S_Shore				NA	NA
cg08536263	II	2	10215684	R	CYS1	NM_001037160	Body						NA	NA	cg26391508	II	5	106802278	R	EFNA5	NM_001962	Body				chr5:106802102-106802102		NA	NA
cg10133925	I	5	139554576	R	CYSTM1	NM_032412	TSS200	chr5:139554389-139555457	Island			5:139534634-139535624	NA	NA	cg26577741	II	5	106900631	R	EFNA5	NM_001962	Body						NA	NA
cg15193590	II	5	139562149	R	CYSTM1	NM_032412	5'UTR						NA	NA	cg04907664	II	X	68049805	R	EFNB1	NM_004429	Body	chrX:68048659-68050252	Island			X:67965288-67967183	TRUE	TRUE
cg04887807	I	4	5021311	F	CYTL1	NM_018659	TSS200	chr4:5021003-5021329	Island				NA	TRUE	cg04093633	II	15	82469848	R	EFTUD1;EFTUD1	NM_001040610;NM_024580	Body;Body						NA	TRUE
cg11249129	II	4	4405844	R	D4S234E;D4S234E	NM_014392;NM_001040101	Body;Body					4:4456745-4456883	NA	TRUE	cg16126816	II	5	38258853	F	EGFLAM;EGFLAM	NM_152403;NM_152403	1stExon;5'UTR	chr5:38257825-38259136	Island	high-CpG:38294289-38294679		5:38293406-38294893	NA	TRUE
cg16556633	II	14	59815883	F	DAAM1	NM_014992	Body						NA	TRUE	cg26205385	II	5	38347843	F	EGFLAM;EGFLAM	NM_152403;NM_001205301	Body;Body						NA	NA
cg20190922	II	6	39769426	R	DAAM2	NM_015345	5'UTR						NA	TRUE	cg26213224	II	7	55254659	R	EGFR	NM_005228	Body						NA	TRUE
cg06259125	II	6	168720679	F	DACT2	NM_214462	TSS1500	chr6:168719681-168720495	S_Shore				NA	TRUE	cg21558932	II	1	231531903	R	EGLN1	NM_022051	Body						NA	NA
cg23852227	I	9	90113472	R	DAPK1;DAPK1;DAPK1;DAPK1;DAPK1	NM_001288731;NM_004938;NM_001288730;NM_001288729;NM_001288729	5'UTR;5'UTR;5'UTR;1stExon;5'UTR	chr9:90112514-90113817	Island	high-CpG:89302239-89303527		9:89302230-89303637	NA	NA	cg05666120	I	2	73520379	R	EGR4	NM_001965	1stExon	chr2:73518364-73520986	Island			2:73371729-73374481	NA	TRUE
cg14331882	II	14	73393894	F	DCAF4;DCAF4;DCAF4;DCAF4;DCAF4	NM_181340;NM_001163508;NM_181341;NM_001163509;NM_015604	5'UTR;5'UTR;5'UTR;5'UTR;5'UTR	chr14:73392696-73393616	S_Shore			14:72462360-72463696	NA	TRUE	cg00883311	II	2	62932096	F	EHBP1;EHBP1;EHBP1	NM_015252;NM_001142615;NM_001142616	TSS1500;5'UTR;TSS1500	chr2:62932595-62933353	N_Shore				NA	TRUE
cg08074480	II	1	160222204	F	DCAF8;DCAF8;DCAF8;DCAF8;DCAF8	NR_028103;NR_028104;NR_028106;NR_028105;NM_015726	Body;Body;Body;Body;5'UTR						NA	NA	cg01617117	I	2	37384381	F	EIF2AK2;EIF2AK2	NM_001135651;NM_002759	TSS200;TSS200	chr2:37383901-37384402	Island			2:37237321-37237886	NA	TRUE
cg08698655	II	6	24315954	F	DCDC2;DCDC2	NM_016356;NM_001195610	Body;Body						NA	NA	cg08934677	II	2	88925870	F	EIF2AK3	NM_004836	Body	chr2:88926237-88927295	N_Shore				NA	NA
cg25099472	II	3	36772040	F	DCLK3	NM_033403	Body						NA	NA	cg10344383	II	2	88925885	F	EIF2AK3	NM_004836	Body	chr2:88926237-88927295	N_Shore				NA	NA
cg00608965	II	12	91572191	F	DCN;DCN;DCN;DCN;DCN;DCN	NM_133507;NM_133505;NM_133503;NM_133506;NM_133504;NM_001920	1stExon;1stExon;Body;1stExon;1stExon;Body						NA	TRUE	cg00288598	I	8	141555295	F	EIF2C2;EIF2C2	NM_012154;NM_001164623	Body;Body	chr8:141559164-141559368	N_Shelf		chr8:141555144-141555144		NA	TRUE
cg04018214	II	12	91572199	F	DCN;DCN;DCN;DCN;DCN;DCN	NM_133507;NM_133505;NM_133503;NM_133506;NM_133504;NM_001920	1stExon;1stExon;Body;1stExon;1stExon;Body						NA	TRUE	cg09813404	II	3	186505133	R	EIF4A2;SNORA4;SNORA63	NM_001967;NR_002588;NR_002586	Body;TSS1500;Body	chr3:186500738-186502048	S_Shelf				NA	NA
cg18843773	II	7	50608821	F	DDC-AS1;DDC;DDC;DDC;DDC;DDC;DDC;DDC	NR_033845;NM_001242887;NM_000790;NM_001242889;NM_001242888;NM_001242886;NM_001082971;NM_001242890	Body;Body;Body;Body;Body;Body;Body;Body						NA	NA	cg25315031	II	3	71804598	R	EIF4E3;EIF4E3	NM_001134649;NM_173359	TSS1500;TSS1500	chr3:71802560-71804209	S_Shore				NA	NA
cg15446829	II	11	125775865	F	DDX25	NM_013264	Body	chr11:125774292-125774584	S_Shore				NA	NA	cg12807187	II	3	71778392	R	EIF4E3;EIF4E3;EIF4E3	NM_001134650;NM_173359;NM_001134649	TSS200;5'UTR;5'UTR	chr3:71773826-71774873	S_Shelf				NA	TRUE
cg20866467	II	16	68057888	F	DDX28;DUS2;DUS2;DUS2	NM_018380;NM_017803;NM_001271763;NM_001271762	TSS200;5'UTR;5'UTR;5'UTR	chr16:68056582-68057353	S_Shore				NA	NA	cg25454657	II	5	95242390	R	ELL2	NM_012081	Body						NA	NA
cg13771376	II	9	135546871	R	DDX31;GTF3C4;DDX31	NM_022779;NM_012204;NM_138620	TSS1500;Body;TSS1500	chr9:135545001-135546462	S_Shore				NA	TRUE	cg24799830	II	7	37025890	R	ELMO1;ELMO1;ELMO1	NM_130442;NM_001039459;NM_014800	TSS200;TSS1500;Body						NA	TRUE
cg27124742	II	X	23018006	F	DDX53	NM_182699	TSS200					X:22927901-22928076	NA	TRUE	cg19229215	II	7	73476337	F	ELN;ELN;ELN;ELN;ELN	NM_001081753;NM_000501;NM_001081755;NM_001081754;NM_001081752	Body;Body;Body;Body;Body						NA	TRUE
cg06671340	II	1	197744787	F	DENND1B;DENND1B	NM_144977;NM_001142795	TSS200;TSS200	chr1:197743931-197744788	Island	high-CpG:196010757-196011580			NA	TRUE	cg22702093	II	5	49724693	R	EMB	NM_198449	Body						NA	NA
cg26597727	II	19	6482062	R	DENND1C	NM_024898	TSS1500						NA	TRUE	cg14021880	II	2	27301369	R	EMILIN1	NM_007046	TSS200	chr2:27305312-27305612	N_Shelf				NA	TRUE
cg20970369	II	1	111744108	F	DENND2D	NM_024901	TSS1500	chr1:111746337-111747303	N_Shelf				NA	TRUE	cg19815863	II	2	27301373	R	EMILIN1	NM_007046	TSS200	chr2:27305312-27305612	N_Shelf				NA	NA
cg21645572	II	8	120931649	R	DEPDC6	NM_022783	Body						NA	TRUE	cg20516209	II	2	27301943	F	EMILIN1	NM_007046	1stExon	chr2:27305312-27305612	N_Shelf				TRUE	TRUE
cg05658793	II	22	18893382	F	DGCR6	NM_005675	TSS1500	chr22:18893251-18894291	Island			22:17273141-17274417	NA	TRUE	cg15895197	II	2	27301490	F	EMILIN1;EMILIN1	NM_007046;NM_007046	1stExon;5'UTR	chr2:27305312-27305612	N_Shelf				TRUE	TRUE
cg18280107	II	7	137440258	R	DGKI	NM_004717	Body						NA	NA	cg05029532	II	2	27301597	F	EMILIN1;EMILIN1	NM_007046;NM_007046	5'UTR;1stExon	chr2:27305312-27305612	N_Shelf			2:27155089-27155377	NA	NA
cg26428054	II	12	49484058	R	DHH	NM_021044	Body	chr12:49483601-49484255	Island			12:47769877-47770603	NA	TRUE	cg22047282	II	2	27301649	F	EMILIN1;EMILIN1	NM_007046;NM_007046	1stExon;5'UTR	chr2:27305312-27305612	N_Shelf			2:27155089-27155377	NA	TRUE
cg14972705	II	16	72128359	R	DHX38;TXNL4B;TXNL4B;TXNL4B	NM_014003;NM_017853;NM_001142317;NM_001142318	5'UTR;TSS1500;TSS1500;TSS200	chr16:72127129-72127341	S_Shore				NA	NA	cg05654832	II	2	27301651	F	EMILIN1;EMILIN1	NM_007046;NM_007046	5'UTR;1stExon	chr2:27305312-27305612	N_Shelf			2:27155089-27155377	NA	NA
cg13497451	II	14	95640908	R	DICER1-AS1	NR_015415	Body						NA	NA	cg11549713	II	2	55001373	F	EML6	NM_001039753	Body						NA	NA
cg02461114	II	20	61560373	R	DIDO1;DIDO1;DIDO1	NM_022105;NM_080797;NM_033081	5'UTR;5'UTR;5'UTR	chr20:61560433-61560954	N_Shore				NA	TRUE	cg18704110	I	2	73143534	F	EMX1	NM_004097	TSS1500	chr2:73143055-73148260	Island			2:72996088-72999787	NA	TRUE
cg06916574	II	12	51101014	F	DIP2B	NM_173602	Body						NA	TRUE	cg19467738	I	11	94823267	F	ENDOD1	NM_015036	1stExon	chr11:94822597-94823611	Island			11:94462246-94463259	NA	TRUE
cg13477178	II	10	375248	F	DIP2C	NM_014974	Body	chr10:372932-373159	S_Shelf				NA	TRUE	cg24658360	II	13	44147651	F	ENOX1;ENOX1	NM_017993;NM_001127615	5'UTR;5'UTR						NA	TRUE
cg09961254	II	10	627679	F	DIP2C	NM_014974	Body	chr10:630309-630950	N_Shelf				NA	TRUE	cg04599041	II	6	131228375	F	EPB41L2;EPB41L2;EPB41L2	NM_001135554;NM_001431;NM_001135555	Body;Body;Body						NA	TRUE
cg26735627	II	3	122577257	F	DIRC2	NM_032839	Body						NA	NA	cg10432137	II	2	120770305	F	EPB41L5;EPB41L5;EPB41L5;EPB41L5	NM_001184937;NM_020909;NM_001184939;NM_001184938	TSS1500;TSS1500;TSS1500;TSS1500	chr2:120770397-120771151	N_Shore				NA	NA
cg06523618	II	2	218464166	F	DIRC3	NR_026597	Body						NA	TRUE	cg05797770	I	1	16470667	F	EPHA2	NM_004431	Body						NA	TRUE
cg06957219	II	1	231942155	R	DISC1;DISC1;DISC1;DISC1;DISC1;DISC1;DISC1;DISC1;DISC1;DISC1;DISC1;DISC1;DISC1;DISC1;DISC1;TSNAX-DISC1;TSNAX-DISC1;TSNAX-DISC1;TSNAX-DISC1;TSNAX-DISC1;TSNAX-DISC1	NM_001164548;NM_001164556;NM_001164545;NM_001164544;NM_001164539;NM_001012959;NM_001164547;NM_001164546;NM_001164542;NM_001164541;NM_001164538;NM_018662;NM_001164540;NM_001012957;NM_001164537;NR_028396;NR_028395;NR_028394;NR_028398;NR_028397;NR_028393	Body;Body;Body;Body;Body;Body;Body;Body;Body;Body;Body;Body;Body;Body;Body;Body;Body;Body;Body;Body;Body						NA	NA	cg07715257	I	1	16479400	F	EPHA2	NM_004431	Body	chr1:16481484-16482782	N_Shelf		chr1:16479299-16479299		NA	NA
cg11824111	II	X	153990676	F	DKC1;DKC1	NM_001142463;NM_001363	TSS1500;TSS1500	chrX:153990840-153991831	N_Shore				TRUE	TRUE	cg13229932	II	3	89215079	R	EPHA3;EPHA3	NM_182644;NM_005233	Body;Body						NA	NA
cg15163363	II	11	31892137	R	DKFZp686K1684	NR_033971	Body						NA	NA	cg01824625	II	3	89229763	F	EPHA3;EPHA3	NM_182644;NM_005233	Body;Body						NA	TRUE
cg07102105	II	11	31896454	F	DKFZp686K1684	NR_033971	Body						NA	NA	cg25885978	II	2	222382652	F	EPHA4;EPHA4;EPHA4	NM_001304537;NM_004438;NM_001304536	Body;Body;Body				chr2:222382501-222382501		NA	NA
cg06326072	II	11	111895455	R	DLAT	NM_001931	TSS200	chr11:111895576-111896447	N_Shore				NA	TRUE	cg03378854	II	19	16531164	R	EPS15L1;EPS15L1;EPS15L1;EPS15L1;EPS15L1;EPS15L1	NR_047665;NM_001258374;NR_047666;NM_021235;NM_001258375;NM_001258376	Body;Body;Body;Body;Body;Body	chr19:16528758-16529029	S_Shelf				NA	NA
cg09243716	II	8	13026341	F	DLC1	NM_182643	Body						NA	NA	cg19490017	II	2	212530084	R	ERBB4;ERBB4	NM_001042599;NM_005235	Body;Body						NA	NA
cg11923825	II	11	83392365	F	DLG2;DLG2;DLG2;DLG2;DLG2;DLG2	NM_001142702;NM_001142700;NM_001206769;NM_001300983;NM_001364;NM_001142699	5'UTR;Body;Body;Body;Body;Body						NA	NA	cg10953604	II	2	212631820	R	ERBB4;ERBB4	NM_001042599;NM_005235	Body;Body						NA	NA
cg26942892	II	8	1581568	F	DLGAP2	NM_004745	Body	chr8:1579038-1579241	S_Shelf			8:1568975-1569058	NA	TRUE	cg07163719	II	8	652755	R	ERICH1	NM_207332	Body	chr8:651163-651453	S_Shore			8:642622-642799	NA	TRUE
cg19937288	II	14	101199873	R	DLK1	NM_003836	Body	chr14:101200617-101200929	N_Shore			14:100269567-100269627	NA	TRUE	cg00876386	II	8	994481	F	ERICH1-AS1	NR_073397	Body	chr8:989167-990699	S_Shelf				NA	NA
cg00822840	II	2	172951828	F	DLX1;DLX1	NM_178120;NM_001038493	Body;Body	chr2:172951289-172952159	Island			2:172659432-172660505	NA	TRUE	cg20984301	II	5	54282334	F	ESM1;ESM1	NM_001135604;NM_007036	TSS1500;TSS1500						NA	NA
cg12041387	II	7	96650171	R	DLX5	NM_005221	Body	chr7:96650221-96651551	N_Shore			7:96488014-96488260	TRUE	TRUE	cg08161546	II	6	152011415	F	ESR1	NM_001122742	TSS1500						NA	TRUE
cg01803297	II	9	1049898	F	DMRT2;DMRT2;DMRT2	NM_006557;NM_001130865;NM_181872	TSS1500;TSS1500;TSS1500	chr9:1050078-1050510	N_Shore			9:1039843-1039904	NA	NA	cg18434595	II	6	152027338	R	ESR1	NM_001122742	5'UTR						NA	NA
cg14067101	II	9	975825	R	DMRT3	NM_021240	TSS1500	chr9:976162-977828	N_Shore			9:965543-965857	NA	TRUE	cg17279365	II	1	217168635	R	ESRRG;ESRRG;ESRRG	NM_206594;NM_206595;NM_001134285	5'UTR;5'UTR;5'UTR						NA	TRUE
cg17434186	II	3	52349951	F	DNAH1	NM_015512	TSS1500						NA	NA	cg21676191	II	1	217113934	F	ESRRG;ESRRG;ESRRG;ESRRG;ESRRG;ESRRG;ESRRG;ESRRG;ESRRG;ESRRG;ESRRG	NM_001243513;NM_001243512;NM_001243505;NM_001243506;NM_001243509;NM_001243507;NM_206595;NM_206594;NM_001134285;NM_001243511;NM_001243510	TSS1500;TSS1500;5'UTR;5'UTR;5'UTR;5'UTR;5'UTR;5'UTR;5'UTR;5'UTR;5'UTR						NA	NA
cg00631557	II	3	52414088	F	DNAH1	NM_015512	Body						NA	NA	cg02550949	II	12	22777790	R	ETNK1;ETNK1	NM_018638;NM_001039481	TSS1500;TSS1500	chr12:22777988-22778301	N_Shore			12:22668899-22670297	NA	TRUE
cg23270631	II	12	124371406	R	DNAH10	NM_207437	Body						NA	NA	cg12485620	II	11	128363237	R	ETS1;ETS1;ETS1	NM_005238;NM_001162422;NM_001143820	Body;Body;Body				chr11:128363188-128363188		NA	NA
cg16474297	I	7	21582745	R	DNAH11	NM_003777	TSS200	chr7:21582443-21583313	Island			7:21548978-21550167	NA	TRUE	cg07227060	II	21	33867407	F	EVA1C;EVA1C;EVA1C	NR_104472;NM_058187;NM_001286556	Body;Body;Body						NA	NA
cg09394409	II	3	57386511	F	DNAH12	NM_001291661	Body						NA	NA	cg23239150	II	4	5754217	R	EVC	NM_153717	Body						NA	TRUE
cg02005231	II	16	21115843	F	DNAH3	NM_017539	Body						NA	TRUE	cg26392277	II	4	5775318	R	EVC	NM_153717	Body						NA	TRUE
cg01409259	II	5	13867120	R	DNAH5	NM_001369	Body						NA	NA	cg07351145	II	4	5712426	R	EVC;EVC;EVC;EVC2	NM_153717;NM_001306092;NM_001306090;NM_001166136	TSS1500;TSS1500;TSS1500;TSS1500	chr4:5713035-5713451	N_Shore				NA	NA
cg25865387	II	22	41257776	R	DNAJB7;XPNPEP3;XPNPEP3	NM_145174;NM_001204827;NM_022098	1stExon;3'UTR;Body						NA	NA	cg20256286	II	14	100535030	R	EVL	NM_016337	Body				chr14:100534854-100534854		NA	NA
cg14186145	II	3	132167655	R	DNAJC13	NM_015268	Body						NA	NA	cg22702741	II	7	133706550	F	EXOC4	NM_021807	Body				chr7:133706471-133706471		NA	TRUE
cg02323007	II	20	62525483	R	DNAJC5	NM_025219	TSS1500	chr20:62525796-62526638	N_Shore				NA	NA	cg20528837	II	3	45052889	R	EXOSC7;EXOSC7	NM_015004;NR_023353	3'UTR;Body						NA	TRUE
cg12057610	II	16	3702821	F	DNASE1	NM_005223	TSS200						NA	NA	cg24603102	II	8	119011173	F	EXT1	NM_000127	Body						NA	NA
cg12492249	II	3	58194006	F	DNASE1L3;DNASE1L3	NM_001256560;NM_004944	Body;Body						NA	NA	cg13179445	II	20	45622850	R	EYA2;EYA2	NM_172110;NM_005244	Body;Body						NA	NA
cg13996593	II	2	230574596	R	DNER	NM_139072	Body	chr2:230578062-230579981	N_Shelf				NA	TRUE	cg08224779	II	20	45629954	F	EYA2;EYA2	NM_172110;NM_005244	Body;Body						NA	NA
cg15635600	II	21	45681834	R	DNMT3L;DNMT3L;DNMT3L;DNMT3L	NM_013369;NM_175867;NM_013369;NM_175867	5'UTR;5'UTR;1stExon;1stExon	chr21:45678290-45678544	S_Shelf				NA	TRUE	cg01183595	II	11	46746236	F	F2	NM_000506	Body						NA	TRUE
cg17179427	II	19	3501131	F	DOHH;DOHH	NM_031304;NM_001145165	TSS1500;TSS200	chr19:3500416-3500840	S_Shore				NA	NA	cg25211934	II	19	16999697	R	F2RL3	NM_003950	TSS200	chr19:17000627-17001398	N_Shore				NA	NA
cg07361838	II	18	67415063	R	DOK6	NM_152721	Body						NA	NA	cg09891761	II	1	169555674	F	F5;F5	NM_000130;NM_000130	5'UTR;1stExon						TRUE	TRUE
cg03743641	I	16	68027291	R	DPEP2	NM_022355	5'UTR	chr16:68027074-68027396	Island			16:66584434-66584862	NA	NA	cg04447128	II	16	74771998	R	FA2H	NM_024306	Body						NA	TRUE
cg06866814	I	16	68027297	F	DPEP2	NM_022355	5'UTR	chr16:68027074-68027396	Island			16:66584434-66584862	NA	TRUE	cg04679781	II	16	74777792	F	FA2H	NM_024306	Body				chr16:74777612-74777612		NA	NA
cg01886957	II	2	115920612	R	DPP10;DPP10	NM_001004360;NM_020868	Body;Body	chr2:115918737-115920765	Island			2:115635166-115637235	NA	TRUE	cg13088494	II	8	82396447	F	FABP4	NM_001442	TSS1500						NA	NA
cg26195812	II	2	27071332	R	DPYSL5	NM_020134	5'UTR	chr2:27070302-27072922	Island			2:26923786-26926737	TRUE	TRUE	cg01500311	II	11	61656094	F	FADS3	NM_021727	Body	chr11:61658569-61659592	N_Shelf				NA	TRUE
cg12368169	II	2	27073192	F	DPYSL5	NM_020134	5'UTR	chr2:27070302-27072922	S_Shore			2:26923786-26926737	NA	TRUE	cg02030141	II	1	51124256	F	FAF1	NM_007051	Body						NA	TRUE
cg15372721	II	21	42219299	R	DSCAM	NM_001389	TSS1500	chr21:42218489-42219222	S_Shore				NA	TRUE	cg06856840	II	15	80446451	F	FAH	NM_000137	Body						NA	TRUE
cg20483656	II	12	57997902	R	DTX3;DTX3;DTX3	NM_178502;NM_001286246;NM_001286245	TSS1500;TSS1500;TSS1500						NA	NA	cg06947913	I	12	50297793	R	FAIM2	NM_012306	TSS200	chr12:50297580-50297988	Island			12:48583780-48584241	NA	TRUE
cg23899628	I	15	45406506	F	DUOX2;DUOXA2	NM_014080;NM_207581	TSS200;TSS200	chr15:45406467-45406882	Island			15:43193760-43194159	NA	TRUE	cg05214548	I	12	50297934	R	FAIM2	NM_012306	TSS200	chr12:50297580-50297988	Island			12:48583780-48584241	NA	NA
cg05732530	I	2	96811060	F	DUSP2	NM_004418	1stExon	chr2:96810443-96811454	Island	high-CpG:96174502-96174955		2:96174062-96175121	TRUE	TRUE	cg25559913	II	17	71223901	R	FAM104A;FAM104A;FAM104A;FAM104A;FAM104A	NM_001289412;NM_001098832;NM_032837;NM_001289411;NM_001289410	TSS200;Body;Body;Body;Body						NA	NA
cg00477203	II	1	167095130	R	DUSP27	NM_001080426	Body						NA	NA	cg17558827	I	X	134166133	F	FAM127A	NM_001078171	TSS200	chrX:134166067-134166985	Island			X:133993685-133994651	NA	TRUE
cg27130302	I	8	29209604	R	DUSP4	NM_001394	TSS1500	chr8:29205664-29209847	Island			8:29264902-29265786	NA	TRUE	cg17576228	II	19	17638351	R	FAM129C;FAM129C	NM_001098524;NM_173544	Body;Body						NA	NA
cg10973762	II	15	48625931	R	DUT;DUT;DUT	NM_001025249;NM_001948;NM_001025248	Body;Body;Body	chr15:48623185-48624651	S_Shore				NA	TRUE	cg18220058	II	2	70523184	F	FAM136A	NM_032822	3'UTR	chr2:70520468-70520999	S_Shelf				NA	TRUE
cg26792288	II	16	80578423	R	DYNLRB2	NM_130897	Body	chr16:80574741-80575090	S_Shelf				NA	TRUE	cg03105108	II	13	108001217	R	FAM155A	NM_001080396	Body						NA	NA
cg18759190	II	1	206808250	F	DYRK3;DYRK3	NM_001004023;NM_003582	TSS1500;TSS1500	chr1:206808523-206809187	N_Shore			1:204874778-204874885	NA	TRUE	cg16509192	II	3	122107024	F	FAM162A	NM_014367	Body	chr3:122102851-122103198	S_Shelf				NA	TRUE
cg16965027	I	2	71680717	R	DYSF;DYSF;DYSF;DYSF;DYSF;DYSF;DYSF	NM_001130981;NM_001130976;NM_003494;NM_001130977;NM_001130979;NM_001130978;NM_001130980	TSS200;TSS200;TSS200;TSS200;TSS200;TSS200;TSS200	chr2:71680558-71681276	Island			2:71534118-71534865	NA	NA	cg06551905	II	8	11303039	F	FAM167A	NM_053279	5'UTR						NA	TRUE
cg05884789	II	2	71778983	F	DYSF;DYSF;DYSF;DYSF;DYSF;DYSF;DYSF;DYSF;DYSF;DYSF;DYSF;DYSF;DYSF;DYSF	NM_001130981;NM_001130976;NM_003494;NM_001130977;NM_001130979;NM_001130978;NM_001130980;NM_001130983;NM_001130985;NM_001130455;NM_001130984;NM_001130987;NM_001130986;NM_001130982	Body;Body;Body;Body;Body;Body;Body;Body;Body;Body;Body;Body;Body;Body						NA	NA	cg03120475	I	10	15411913	R	FAM171A1	NM_001010924	Body	chr10:15412419-15413040	N_Shore			10:15451704-15452154	NA	TRUE
cg01387720	II	2	71835266	R	DYSF;DYSF;DYSF;DYSF;DYSF;DYSF;DYSF;DYSF;DYSF;DYSF;DYSF;DYSF;DYSF;DYSF	NM_001130981;NM_001130976;NM_003494;NM_001130977;NM_001130979;NM_001130978;NM_001130980;NM_001130983;NM_001130985;NM_001130455;NM_001130984;NM_001130987;NM_001130986;NM_001130982	Body;Body;Body;Body;Body;Body;Body;Body;Body;Body;Body;Body;Body;Body						NA	NA	cg10930027	I	11	47607760	R	FAM180B	NM_001164379	TSS1500	chr11:47611138-47612438	N_Shelf				NA	TRUE
cg09347135	II	2	71890349	F	DYSF;DYSF;DYSF;DYSF;DYSF;DYSF;DYSF;DYSF;DYSF;DYSF;DYSF;DYSF;DYSF;DYSF	NM_001130981;NM_001130976;NM_003494;NM_001130977;NM_001130979;NM_001130978;NM_001130980;NM_001130983;NM_001130985;NM_001130455;NM_001130984;NM_001130987;NM_001130986;NM_001130982	Body;Body;Body;Body;Body;Body;Body;Body;Body;Body;Body;Body;Body;Body						NA	NA	cg22870609	II	7	30815072	F	FAM188B	NM_032222	Body	chr7:30810863-30811550	S_Shelf				NA	TRUE
cg04194341	II	13	96293572	R	DZIP1;DZIP1	NM_198968;NM_014934	Body;Body	chr13:96293606-96294603	N_Shore				NA	TRUE	cg02174481	II	22	48947303	F	FAM19A5	NM_001082967	Body						NA	NA
cg04149356	II	5	158139306	R	EBF1	NM_024007	Body					5:158071788-158072057	NA	TRUE	cg12496433	II	2	16847763	F	FAM49A	NM_030797	TSS1500						NA	NA
cg16126280	I	5	158527573	R	EBF1	NM_024007	TSS1500	chr5:158527374-158527983	Island			5:158459953-158460634	NA	TRUE	cg07495664	II	1	150978905	F	FAM63A;FAM63A;FAM63A;FAM63A;FAM63A;FAM63A;FAM63A;FAM63A	NM_001040217;NM_001163260;NM_018379;NM_001163260;NM_001163259;NM_001163258;NM_001040217;NM_001163259	5'UTR;1stExon;5'UTR;5'UTR;5'UTR;5'UTR;1stExon;1stExon	chr1:150980735-150981092	N_Shore				TRUE	TRUE
cg09649486	II	10	131641336	R	EBF3	NM_001005463	Body	chr10:131638564-131638840	S_Shelf			10:131531326-131531754	NA	TRUE	cg19825899	II	15	59132442	R	FAM63B;FAM63B	NM_001040453;NM_001040450	Body;Body						NA	NA
cg20038116	II	10	131697711	F	EBF3	NM_001005463	Body	chr10:131697079-131697412	S_Shore			10:131587617-131587824	NA	TRUE	cg05036103	II	1	93415910	F	FAM69A	NM_001006605	Body						NA	TRUE
cg10827854	II	10	131713829	F	EBF3	NM_001005463	Body					10:131603809-131603892	NA	TRUE	cg13338132	II	12	100041984	F	FAM71C;ANKS1B	NM_153364;NM_152788	1stExon;Body						TRUE	TRUE
cg23606713	II	10	131724754	F	EBF3	NM_001005463	Body						NA	NA	cg12436444	II	1	78332045	F	FAM73A;FAM73A	NM_001270384;NM_198549	Body;Body						NA	NA
cg05758962	II	10	131725252	R	EBF3	NM_001005463	Body						NA	NA	cg13329095	II	1	28087015	F	FAM76A;FAM76A;FAM76A;FAM76A;FAM76A	NM_001143913;NM_152660;NM_001143912;NM_001143915;NM_001143914	Body;Body;Body;Body;Body						NA	NA
cg27563201	II	20	2732640	R	EBF4;EBF4	NM_001110514;NM_001110514	ExonBnd;Body	chr20:2731063-2731395	S_Shore			20:2680176-2681711	NA	NA	cg06532751	II	8	127571313	R	FAM84B	NM_174911	TSS1500	chr8:127568676-127570873	S_Shore				NA	NA
cg03422579	I	2	233352439	R	ECEL1;ECEL1;ECEL1;ECEL1	NM_001290787;NM_004826;NM_001290787;NM_004826	5'UTR;5'UTR;1stExon;1stExon	chr2:233350278-233352974	Island			2:233058523-233061084	NA	NA	cg09809402	II	13	99101389	R	FARP1	NM_005766	3'UTR					13:97899248-97899500	NA	TRUE
cg18281910	II	1	236635177	R	EDARADD;EDARADD	NM_080738;NM_145861	Body;Body						NA	TRUE	cg19699332	II	4	187614700	F	FAT1	NM_005245	Body				chr4:187614690-187614690		NA	NA
cg25788980	II	3	5228641	R	EDEM1	NM_014674	TSS1500	chr3:5228958-5230190	N_Shore				NA	NA	cg13216928	II	11	92615544	R	FAT3	NM_001008781	Body	chr11:92615835-92616668	N_Shore				NA	NA
cg19916212	II	13	78493203	R	EDNRB;EDNRB;EDNRB	NM_003991;NM_000115;NM_001122659	TSS1500;5'UTR;TSS1500	chr13:78492425-78493382	Island			13:77390358-77391367	NA	TRUE	cg24632944	II	3	13664715	R	FBLN2;FBLN2;FBLN2	NM_001165035;NM_001998;NM_001004019	Body;Body;Body					3:13639082-13639804	NA	TRUE
cg24236409	I	13	78493282	F	EDNRB;EDNRB;EDNRB	NM_003991;NM_000115;NM_001122659	TSS1500;5'UTR;TSS1500	chr13:78492425-78493382	Island			13:77390358-77391367	NA	TRUE	cg14798967	II	15	48874772	F	FBN1	NM_000138	Body						NA	NA
cg19650157	II	13	78493297	F	EDNRB;EDNRB;EDNRB	NM_003991;NM_000115;NM_001122659	TSS1500;5'UTR;TSS1500	chr13:78492425-78493382	Island			13:77390358-77391367	NA	TRUE	cg26500480	II	5	127714057	R	FBN2	NM_001999	Body						NA	NA
cg12935136	II	13	78493590	F	EDNRB;EDNRB;EDNRB	NM_003991;NM_000115;NM_001122659	TSS1500;5'UTR;TSS1500	chr13:78492425-78493382	S_Shore			13:77391562-77391976	NA	TRUE	cg12456825	II	3	121312127	F	FBXO40	NM_016298	TSS200						NA	TRUE
cg06387870	II	7	36300278	F	EEPD1	NM_030636	Body						NA	NA	cg19747992	II	1	11713643	F	FBXO44;FBXO2;FBXO44;FBXO44;FBXO44	NM_183413;NM_012168;NM_183412;NM_033182;NM_001014765	TSS1500;Body;TSS1500;TSS1500;TSS1500	chr1:11714217-11715304	N_Shore				NA	TRUE
cg23952754	II	17	28431834	F	EFCAB5	NM_198529	Body					17:25455865-25456047	NA	TRUE	cg23094614	II	2	36795418	F	FEZ2;FEZ2	NM_005102;NM_001042548	Body;Body						NA	NA
cg10861146	II	1	155099324	R	EFNA1;EFNA1	NM_182685;NM_004428	TSS1500;TSS1500	chr1:155098434-155100451	Island			1:153365059-153367179	NA	TRUE	cg26942815	II	12	32739362	F	FGD4;FGD4;FGD4;FGD4;FGD4	NM_001304483;NM_001304484;NM_001304481;NM_001304480;NM_139241	5'UTR;5'UTR;Body;Body;Body						NA	NA
cg14612733	II	1	155103569	F	EFNA1;EFNA1	NM_182685;NM_004428	Body;Body	chr1:155098434-155100451	S_Shelf				NA	TRUE	cg23109996	II	5	142023934	R	FGF1;FGF1;FGF1;FGF1;FGF1;FGF1;FGF1;FGF1;FGF1;FGF1;FGF1	NM_001257210;NM_001257211;NM_001257209;NM_001257208;NM_001257207;NM_000800;NM_033136;NM_001257206;NM_001257205;NM_001144935;NM_001144934	TSS200;5'UTR;5'UTR;5'UTR;5'UTR;5'UTR;5'UTR;5'UTR;5'UTR;5'UTR;5'UTR						NA	NA
cg15141467	I	1	155035375	R	EFNA4;EFNA4;EFNA4	NM_182690;NM_182689;NM_005227	TSS1500;TSS1500;TSS1500	chr1:155034925-155036578	Island			1:153301550-153302508	NA	TRUE	cg14226680	II	5	142023939	R	FGF1;FGF1;FGF1;FGF1;FGF1;FGF1;FGF1;FGF1;FGF1;FGF1;FGF1	NM_001257210;NM_001257211;NM_001257209;NM_001257208;NM_001257207;NM_000800;NM_033136;NM_001257206;NM_001257205;NM_001144935;NM_001144934	TSS200;5'UTR;5'UTR;5'UTR;5'UTR;5'UTR;5'UTR;5'UTR;5'UTR;5'UTR;5'UTR						NA	NA
cg18248375	II	17	7607771	R	EFNB3	NM_001406	TSS1500	chr17:7608376-7608956	N_Shore				NA	NA	cg00661735	II	3	192373255	F	FGF12	NM_004113	Body						NA	NA
cg18289581	II	14	23830974	R	EFS;EFS	NM_032459;NM_005864	Body;Body	chr14:23834435-23835947	N_Shelf				NA	TRUE	cg27303538	II	3	192015302	F	FGF12;FGF12	NM_021032;NM_004113	Body;Body						NA	TRUE
cg06020419	II	4	110912019	R	EGF;EGF;EGF	NM_001963;NM_001178131;NM_001178130	Body;Body;Body						NA	NA	cg24877509	II	13	102686228	R	FGF14	NM_175929	Body						NA	TRUE
cg16317273	II	5	38258028	F	EGFLAM	NM_152403	TSS1500	chr5:38257825-38259136	Island			5:38293406-38294893	NA	TRUE	cg25736517	II	13	103049754	F	FGF14	NM_175929	Body	chr13:103052361-103052944	N_Shelf				NA	TRUE
cg06484993	II	5	38259398	R	EGFLAM	NM_152403	Body	chr5:38257825-38259136	S_Shore				NA	TRUE	cg23116115	I	4	1004261	F	FGFRL1;FGFRL1	NM_001004358;NM_001004356	TSS1500;TSS1500	chr4:1003106-1005455	Island			4:993057-996478	NA	TRUE
cg14236989	II	5	38257108	R	EGFLAM;EGFLAM	NM_152403;NM_001205301	TSS1500;TSS1500	chr5:38257825-38259136	N_Shore				NA	NA	cg14438852	II	1	59900381	F	FGGY;FGGY;FGGY;FGGY	NM_018291;NM_001244714;NM_001113411;NR_103473	Body;Body;Body;Body						NA	NA
cg20698035	II	5	38298113	R	EGFLAM;EGFLAM	NM_152403;NM_001205301	Body;Body						NA	NA	cg25348684	II	3	61237613	R	FHIT;FHIT	NM_002012;NM_001166243	TSS1500;TSS1500	chr3:61236606-61237227	S_Shore				NA	NA
cg04812745	II	19	40031603	R	EID2	NM_153232	TSS1500	chr19:40030611-40030985	S_Shore				NA	NA	cg22687748	II	2	71017211	F	FIGLA	NM_001004311	Body	chr2:71017028-71017976	Island			2:70870337-70871553	NA	TRUE
cg12215294	II	3	40350768	F	EIF1B	NM_005875	TSS1500	chr3:40350857-40351832	N_Shore				NA	TRUE	cg17944372	II	6	76086013	F	FILIP1	NM_015687	Body						NA	TRUE
cg13752895	II	11	10831750	R	EIF4G2;EIF4G2;LOC101928053	NM_001418;NM_001042559;NR_120540	TSS1500;TSS1500;Body	chr11:10829361-10831121	S_Shore				NA	NA	cg17825709	II	7	100887364	F	FIS1	NM_016068	Body	chr7:100888069-100888488	N_Shore			7:100674000-100675197	NA	TRUE
cg04863884	II	7	37059138	F	ELMO1;ELMO1;ELMO1	NM_001206480;NM_014800;NM_001206482	Body;Body;Body						NA	NA	cg04590730	II	11	128608969	R	FLI1;FLI1;FLI1;FLI1	NM_001271012;NM_001167681;NM_001271010;NM_002017	5'UTR;5'UTR;5'UTR;Body				chr11:128608811-128608811		NA	NA
cg18109289	II	7	73457810	R	ELN;ELN;ELN;ELN;ELN	NM_001081753;NM_000501;NM_001081755;NM_001081754;NM_001081752	Body;Body;Body;Body;Body						NA	TRUE	cg15938902	II	16	34984554	R	FLJ26245	NR_033985	Body						NA	NA
cg25876087	II	7	73469098	R	ELN;ELN;ELN;ELN;ELN;ELN;ELN;ELN;ELN;ELN;ELN;ELN;ELN;ELN;ELN;ELN;ELN;ELN;ELN;ELN;ELN;ELN;ELN;ELN;ELN;ELN	NM_001278918;NM_001278939;NM_001278914;NM_001081755;NM_001278913;NM_000501;NM_001081753;NM_001278917;NM_001278916;NM_001278915;NM_001081754;NM_001081752;NM_001278912;NM_001278918;NM_001278939;NM_001278914;NM_001081755;NM_001278913;NM_000501;NM_001081753;NM_001278917;NM_001278916;NM_001278915;NM_001081754;NM_001081752;NM_001278912	ExonBnd;ExonBnd;ExonBnd;ExonBnd;ExonBnd;ExonBnd;ExonBnd;ExonBnd;ExonBnd;ExonBnd;ExonBnd;ExonBnd;ExonBnd;Body;Body;Body;Body;Body;Body;Body;Body;Body;Body;Body;Body;Body						NA	NA	cg25166628	II	16	34986087	R	FLJ26245	NR_033985	Body						NA	NA
cg15134801	I	5	60138838	F	ELOVL7;ELOVL7	NM_024930;NM_001104558	5'UTR;5'UTR	chr5:60139359-60140155	N_Shore			5:60174518-60174648	NA	TRUE	cg08398596	II	16	34988896	F	FLJ26245	NR_033985	Body						NA	NA
cg23089872	II	2	27300055	R	EMILIN1	NM_007046	TSS1500						NA	NA	cg17191957	II	X	130204734	F	FLJ30058	NM_144967	5'UTR	chrX:130206913-130207455	N_Shelf				NA	TRUE
cg18938204	II	20	39994857	R	EMILIN3	NM_052846	Body	chr20:39994545-39995810	Island			20:39428073-39429655	TRUE	TRUE	cg15017411	II	7	106301767	R	FLJ36031	NM_175884	TSS200	chr7:106300402-106301573	S_Shore				NA	TRUE
cg23087306	II	10	119294055	F	EMX2OS	NR_002791	Body	chr10:119293917-119297675	Island			10:119283790-119284046	NA	TRUE	cg07674459	II	15	100892205	R	FLJ42289	NR_028139	TSS1500	chr15:100890242-100890494	S_Shore				NA	TRUE
cg16063747	I	10	119294173	R	EMX2OS	NR_002791	Body	chr10:119293917-119297675	Island			10:119284161-119285393	NA	TRUE	cg08347183	I	10	8096633	F	FLJ45983;GATA3;GATA3;FLJ45983	NR_024255;NM_001002295;NM_002051;NR_024256	TSS1500;TSS200;TSS200;TSS1500	chr10:8091374-8098329	Island	high-CpG:8136545-8136785		10:8136306-8136657	NA	TRUE
cg17167253	II	2	119603383	F	EN1	NM_001426	Body	chr2:119602616-119604486	Island				NA	TRUE	cg15330117	I	10	8096669	R	FLJ45983;GATA3;GATA3;GATA3;GATA3;FLJ45983	NR_024255;NM_002051;NM_001002295;NM_001002295;NM_002051;NR_024256	TSS1500;5'UTR;1stExon;5'UTR;1stExon;TSS1500	chr10:8091374-8098329	Island	high-CpG:8136545-8136785			NA	TRUE
cg26691477	II	2	119605281	R	EN1;EN1	NM_001426;NM_001426	1stExon;5'UTR	chr2:119605200-119605620	Island				NA	NA	cg04873292	II	14	86039985	F	FLRT2	NM_013231	5'UTR						NA	NA
cg26650682	II	18	711840	F	ENOSF1;ENOSF1;ENOSF1	NM_001126123;NM_017512;NM_202758	5'UTR;Body;Body	chr18:712232-713086	N_Shore			18:701806-702062	NA	TRUE	cg09256096	II	14	86066450	F	FLRT2	NM_013231	5'UTR				chr14:86066316-86066316		NA	NA
cg03800363	II	13	43950092	R	ENOX1;ENOX1;ENOX1	NM_001127615;NM_001242863;NM_017993	Body;Body;Body						NA	NA	cg18520125	I	13	28903926	R	FLT1	NM_002019	Body						NA	TRUE
cg12875572	II	4	185025203	F	ENPP6	NM_153343	Body						NA	NA	cg15798462	II	13	28929866	F	FLT1	NM_002019	Body						NA	NA
cg07699991	II	22	40228842	F	ENTHD1	NM_152512	Body				chr22:40228787-40228787		NA	NA	cg01826124	II	13	28959346	R	FLT1;FLT1	NM_002019;NM_001160030	Body;Body						NA	NA
cg00044729	II	22	40290976	F	ENTHD1	NM_152512	TSS1500						TRUE	TRUE	cg26472910	II	13	28673762	F	FLT3	NM_004119	Body	chr13:28674227-28675170	N_Shore			13:27571705-27571791	NA	TRUE
cg13830203	II	3	27762916	F	EOMES	NM_005442	1stExon	chr3:27762351-27763995	Island			3:27737356-27739275	NA	TRUE	cg09425262	I	X	147062672	F	FMR1NB	NM_152578	TSS200	chrX:147062671-147062917	Island				NA	TRUE
cg15308664	II	3	27763797	R	EOMES	NM_005442	TSS200	chr3:27762351-27763995	Island			3:27737356-27739275	NA	TRUE	cg19008491	II	13	49759632	R	FNDC3A;FNDC3A;FNDC3A;FNDC3A	NM_014923;NR_103528;NM_001079673;NM_001278438	Body;Body;Body;Body						NA	NA
cg04482788	II	6	131300073	F	EPB41L2;EPB41L2;EPB41L2;EPB41L2;EPB41L2	NM_001252660;NM_001431;NM_001135554;NM_001135555;NM_001199388	5'UTR;5'UTR;5'UTR;5'UTR;5'UTR						NA	NA	cg24295032	II	14	89976955	F	FOXN3	NM_001085471	5'UTR				chr14:89976845-89976845		NA	NA
cg13231700	II	2	222435709	F	EPHA4	NM_004438	Body	chr2:222436034-222438941	N_Shore		chr2:222435699-222435699	2:222143395-222145632	NA	TRUE	cg09306653	II	13	41174403	F	FOXO1	NM_002015	Body						NA	NA
cg02463418	I	4	66535575	F	EPHA5;EPHA5;EPHA5;EPHA5	NM_004439;NM_182472;NM_182472;NM_004439	1stExon;5'UTR;1stExon;5'UTR	chr4:66535193-66535620	Island			4:66217505-66218328	NA	TRUE	cg18333937	II	4	144590574	R	FREM3	NM_001168235	Body						NA	NA
cg09532898	II	11	721242	R	EPS8L2	NM_022772	Body	chr11:720561-721369	Island			11:710102-712470	NA	TRUE	cg14964746	II	20	29625838	R	FRG1BP;FRG1DP	NR_003579;NR_132316	Body;Body						NA	NA
cg12342484	II	3	55911934	R	ERC2	NM_015576	Body						NA	NA	cg27542038	I	10	14027202	F	FRMD4A	NM_018027	Body						NA	TRUE
cg05509251	II	16	14014712	F	ERCC4	NM_005236	Body	chr16:14013751-14014295	S_Shore				NA	TRUE	cg09926486	II	15	44486207	F	FRMD5	NM_032892	Body	chr15:44486741-44487860	N_Shore				NA	TRUE
cg25465513	II	21	39817710	F	ERG;ERG;ERG;ERG;ERG;ERG;ERG;ERG	NM_001243432;NM_182918;NM_004449;NM_001136154;NM_001243428;NM_001291391;NM_001136155;NM_001243429	Body;Body;Body;Body;Body;Body;5'UTR;5'UTR						NA	NA	cg19851357	II	14	52076780	R	FRMD6	NM_001042481	5'UTR						NA	NA
cg11647323	II	4	53617970	F	ERVMER34-1;ERVMER34-1	NM_001242690;NM_024534	TSS200;TSS200	chr4:53617118-53617607	S_Shore			4:53311857-53312911	NA	NA	cg15246238	II	7	5635134	R	FSCN1	NM_003088	Body	chr7:5632335-5634555	S_Shore		chr7:5634980-5634980		NA	TRUE
cg01015652	I	14	64761003	R	ESR2;ESR2;ESR2;ESR2;ESR2	NM_001040275;NM_001437;NM_001040276;NM_001437;NM_001040275	1stExon;1stExon;5'UTR;5'UTR;5'UTR	chr14:64760859-64761241	Island			14:63830497-63831442	NA	TRUE	cg09123899	II	16	54008833	R	FTO	NM_001080432	Body						NA	NA
cg17629006	II	7	14027570	R	ETV1;ETV1;ETV1;ETV1;ETV1;ETV1;ETV1;ETV1	NM_001163151;NM_001163150;NM_001163152;NR_120445;NM_001163149;NM_001163148;NM_001163147;NM_004956	TSS1500;TSS1500;TSS1500;Body;Body;Body;Body;Body	chr7:14029378-14029593	N_Shore				NA	NA	cg23521817	II	6	143833077	F	FUCA2	NM_032020	TSS200	chr6:143832389-143832943	S_Shore			6:143874083-143874873	NA	NA
cg06934418	I	19	36132906	F	ETV2;ETV2;ETV2;ETV2;ETV2;ETV2	NM_014209;NM_001304549;NM_001300974;NM_014209;NM_001304549;NM_001300974	1stExon;1stExon;1stExon;5'UTR;5'UTR;5'UTR	chr19:36134153-36135781	N_Shore				NA	NA	cg21386611	I	12	130646497	F	FZD10	NM_007197	TSS1500	chr12:130645327-130648988	Island			12:129211202-129215088	NA	TRUE
cg22964918	I	7	27286075	F	EVX1	NM_001989	3'UTR	chr7:27284639-27286237	Island			7:27251202-27252750	NA	TRUE	cg24454263	II	4	144274078	F	GAB1;GAB1	NM_207123;NM_002039	Body;Body						NA	NA
cg14715696	I	2	176945122	R	EVX2	NM_001080458	Body	chr2:176944087-176948446	Island			2:176652334-176654383	NA	TRUE	cg07104513	II	11	78082399	F	GAB2	NM_080491	Body						NA	NA
cg13098633	II	9	140259748	F	EXD3	NM_017820	Body	chr9:140262925-140263236	N_Shelf				NA	NA	cg26856494	II	15	27300396	F	GABRG3	NM_033223	Body					15:24883035-24883143	NA	TRUE
cg20547777	II	8	119086580	F	EXT1	NM_000127	Body					8:119155761-119155977	NA	TRUE	cg17713570	II	15	27661473	R	GABRG3;GABRG3	NM_001270873;NM_033223	Body;Body						NA	NA
cg13055663	II	20	45803326	R	EYA2;EYA2	NM_172110;NM_005244	Body;Body						NA	NA	cg16202611	II	15	27573948	R	GABRG3;GABRG3;GABRG3;GABRG3	NM_033223;NM_001270873;NM_001270873;NM_033223	ExonBnd;ExonBnd;Body;Body						NA	NA
cg08266168	II	13	113760006	R	F7;F7	NM_019616;NM_000131	TSS200;TSS200	chr13:113761566-113765534	N_Shore				NA	TRUE	cg16976865	II	1	24128432	R	GALE;GALE;HMGCL;HMGCL	NM_000403;NM_001008216;NM_000191;NM_001166059	TSS1500;TSS1500;3'UTR;3'UTR	chr1:24126799-24127549	S_Shore				NA	NA
cg19003689	II	16	74750378	R	FA2H	NM_024306	Body	chr16:74752697-74752910	N_Shelf				NA	NA	cg01241798	II	16	88904469	R	GALNS	NM_000512	Body	chr16:88905509-88905750	N_Shore			16:87431881-87432759	NA	TRUE
cg20620508	II	5	159613044	F	FABP6	NM_001130958	TSS1500						NA	NA	cg03140684	II	7	151766724	R	GALNT11;GALNT11	NM_022087;NM_001304514	5'UTR;Body						NA	NA
cg14056564	II	10	14577533	R	FAM107B;FAM107B;FAM107B;FAM107B;FAM107B;FAM107B;FAM107B;FAM107B;FAM107B;FAM107B	NM_001282701;NM_001282698;NM_001282702;NM_001282699;NM_001282703;NM_001282700;NM_001282697;NM_001282696;NM_031453;NM_001282695	5'UTR;5'UTR;5'UTR;5'UTR;5'UTR;5'UTR;5'UTR;5'UTR;Body;5'UTR						NA	NA	cg09944967	II	7	151783821	F	GALNT11;GALNT11	NM_022087;NM_001304514	5'UTR;Body						NA	NA
cg21370491	II	3	57679009	F	FAM116A	NM_152678	TSS200	chr3:57678339-57678938	S_Shore				NA	TRUE	cg23617042	II	4	174158959	F	GALNT7	NM_017423	Body						NA	TRUE
cg02995295	II	13	51796962	F	FAM124A	NM_145019	Body	chr13:51796492-51796888	S_Shore			13:50694043-50695234	TRUE	TRUE	cg03225476	I	12	132680972	R	GALNT9;GALNT9	NM_021808;NM_001122636	3'UTR;3'UTR	chr12:132682572-132682895	N_Shore			12:131246604-131246926	NA	TRUE
cg24516901	II	2	225266801	R	FAM124B;FAM124B	NM_024785;NM_001122779	TSS200;TSS200					2:224974807-224975046	TRUE	TRUE	cg09011724	II	4	173953990	F	GALNTL6	NM_001034845	Body						NA	NA
cg18890556	II	2	225266580	F	FAM124B;FAM124B;FAM124B;FAM124B	NM_024785;NM_024785;NM_001122779;NM_001122779	5'UTR;1stExon;1stExon;5'UTR					2:224974807-224975046	NA	TRUE	cg05270949	II	16	81400186	F	GAN	NM_022041	Body						NA	NA
cg19601442	II	7	143060325	F	FAM131B;FAM131B;FAM131B	NM_014690;NM_001278297;NM_001031690	TSS1500;TSS1500;TSS1500	chr7:143058917-143060156	S_Shore			7:142768809-142770448	NA	NA	cg07774691	II	5	57789545	F	GAPT	NM_152687	5'UTR						NA	TRUE
cg27563599	II	5	16492962	R	FAM134B;FAM134B	NM_019000;NM_001034850	Body;Body						NA	NA	cg09128481	II	18	29966526	F	GAREM;GAREM	NM_001242409;NM_022751	Body;Body						NA	NA
cg21290800	II	4	187065502	F	FAM149A	NM_015398	TSS1500	chr4:187066155-187066460	N_Shore			4:187302189-187303454	NA	NA	cg00893657	II	18	29966528	F	GAREM;GAREM	NM_001242409;NM_022751	Body;Body						NA	NA
cg17109036	II	2	289731	R	FAM150B	NM_001002919	TSS1500	chr2:287353-290099	Island		chr2:289560-289560	2:279731-280090	NA	TRUE	cg00595237	II	8	11560763	F	GATA4	NM_002052	TSS1500	chr8:11559596-11562956	Island		chr8:11560575-11560575	8:11596819-11599355	NA	TRUE
cg02213475	II	14	75536010	F	FAM164C;FAM164C	NM_001042430;NM_024643	TSS1500;TSS1500	chr14:75535825-75536376	Island			14:74605630-74606376	NA	TRUE	cg24145616	II	18	19770894	F	GATA6	NM_005257	Body						NA	NA
cg01070065	II	1	32714023	F	FAM167B	NM_032648	Body	chr1:32713918-32714186	Island			1:32486511-32486752	NA	TRUE	cg18952170	II	19	19511194	F	GATAD2A	NM_017660	5'UTR						NA	NA
cg16736080	II	14	94393497	F	FAM181A;C14orf86	NM_138344;NR_027004	Body;TSS1500						NA	TRUE	cg12488919	II	19	19515518	F	GATAD2A	NM_017660	5'UTR	chr19:19516021-19517383	N_Shore				NA	TRUE
cg01886556	II	4	17783205	F	FAM184B	NM_015688	TSS200	chr4:17782642-17783624	Island			4:17391793-17392906	NA	TRUE	cg16512690	II	4	152645752	F	GATB	NM_004564	Body						NA	NA
cg13932769	II	4	91758032	R	FAM190A	NM_001145065	Body	chr4:91760039-91760267	N_Shelf				NA	TRUE	cg11625933	II	3	81811322	R	GBE1	NM_000158	TSS1500	chr3:81810315-81810953	S_Shore				NA	TRUE
cg19737269	II	4	91764255	R	FAM190A	NM_001145065	Body	chr4:91760039-91760267	S_Shelf				NA	TRUE	cg24400630	I	1	89728035	R	GBP5;GBP5	NM_001134486;NM_052942	Body;Body						NA	TRUE
cg06812793	II	4	92516304	R	FAM190A	NM_001145065	Body						NA	TRUE	cg09906813	II	7	44224000	R	GCK	NM_000162	Body						NA	NA
cg07271580	II	4	159095085	F	FAM198B;FAM198B;FAM198B	NM_001031700;NM_016613;NM_001128424	TSS1500;TSS1500;TSS1500						NA	TRUE	cg17579384	II	1	247712398	R	GCSAML;GCSAML;GCSAML;GCSAML;GCSAML;GCSAML;GCSAML;GCSAML	NM_145278;NM_145278;NM_001281853;NM_001281835;NM_001281834;NM_001281838;NM_001281836;NM_001281837	5'UTR;1stExon;5'UTR;5'UTR;5'UTR;5'UTR;5'UTR;5'UTR						NA	NA
cg18161670	II	7	229225	R	FAM20C	NM_020223	Body	chr7:231272-231539	N_Shelf				NA	TRUE	cg07556193	II	X	69642229	F	GDPD2;GDPD2;GDPD2;GDPD2	NM_001171192;NM_017711;NM_001171193;NM_001171191	TSS1500;TSS1500;TSS1500;TSS1500						NA	TRUE
cg00525823	II	18	11148510	F	FAM38B	NM_022068	Body	chr18:11148307-11149936	Island			18:11138308-11139936	NA	TRUE	cg24024986	II	19	38875043	F	GGN	NM_152657	3'UTR	chr19:38876070-38876332	N_Shore				NA	TRUE
cg09992184	II	1	118151821	F	FAM46C	NM_017709	5'UTR	chr1:118147958-118149670	S_Shelf				NA	TRUE	cg09291944	I	19	3593103	F	GIPC3	NM_133261	3'UTR	chr19:3595632-3595997	N_Shelf				NA	TRUE
cg09877299	II	X	34149485	F	FAM47A	NM_203408	1stExon	chrX:34149264-34149486	Island			X:34058590-34059679	NA	TRUE	cg16021896	II	11	134147525	R	GLB1L3	NM_001080407	Body	chr11:134145559-134147180	S_Shore			11:133652720-133653073	NA	TRUE
cg22088594	II	13	37634133	R	FAM48A;FAM48A	NM_017569;NM_001014286	TSS1500;TSS1500	chr13:37633395-37633966	S_Shore				TRUE	TRUE	cg15111344	II	7	8007187	F	GLCCI1;LOC100505921	NM_138426;NR_110018	TSS1500;Body	chr7:8008097-8009495	N_Shore				NA	NA
cg01732472	II	2	16823861	R	FAM49A	NM_030797	5'UTR						NA	NA	cg23053961	II	9	4300432	F	GLIS3	NM_001042413	TSS1500	chr9:4297817-4300182	S_Shore				NA	TRUE
cg15080351	II	6	3851517	F	FAM50B	NM_012135	3'UTR	chr6:3849271-3851048	S_Shore				NA	TRUE	cg08537162	II	9	4086448	R	GLIS3;GLIS3	NM_152629;NM_001042413	Body;Body						NA	NA
cg24127593	II	4	1648399	F	FAM53A	NM_001013622	Body	chr4:1645886-1646324	S_Shelf				NA	TRUE	cg11433522	II	10	131978113	F	GLRX3	NM_001199868	3'UTR						NA	NA
cg04963082	II	16	30043105	R	FAM57B	NM_031478	TSS1500	chr16:30042307-30042612	S_Shore				NA	TRUE	cg21227886	II	12	129468512	F	GLT1D1	NM_144669	3'UTR					12:128034080-128034752	NA	TRUE
cg06476344	II	2	26396290	R	FAM59B	NM_001168241	Body	chr2:26396102-26397204	Island			2:26248526-26250685	NA	TRUE	cg14585174	II	9	138515873	F	GLT6D1	NM_182974	3'UTR						NA	TRUE
cg02504956	II	16	67565265	F	FAM65A;FAM65A;FAM65A	NM_024519;NM_001193522;NM_001193523	5'UTR;5'UTR;Body	chr16:67564058-67564332	S_Shore		chr16:67565199-67565199		NA	NA	cg08367260	II	9	138531399	R	GLT6D1	NM_182974	TSS200						NA	NA
cg27214774	II	20	49253710	F	FAM65C	NM_080829	TSS1500						TRUE	TRUE	cg15729875	II	1	182359702	R	GLUL;GLUL;GLUL	NM_001033056;NM_001033044;NM_002065	5'UTR;5'UTR;5'UTR	chr1:182359697-182361563	Island			1:180626225-180628186	NA	NA
cg10829458	II	1	166134182	R	FAM78B	NM_001017961	Body	chr1:166134258-166136448	N_Shore				NA	TRUE	cg23782535	II	6	2177624	R	GMDS;GMDS	NM_001253846;NM_001500	TSS1500;Body						NA	NA
cg03663469	II	8	124193684	R	FAM83A;FAM83A;FAM83A	NM_032899;NM_207006;NM_001288587	5'UTR;5'UTR;TSS1500						NA	NA	cg04745526	II	18	11860817	R	GNAL;GNAL;GNAL;GNAL	NM_001261444;NM_182978;NM_001142339;NM_001261443	5'UTR;Body;Body;Body						NA	NA
cg05155704	II	6	54711276	R	FAM83B	NM_001010872	TSS1500	chr6:54711153-54712033	Island			6:54818986-54819964	NA	TRUE	cg08461840	II	19	2620967	F	GNG7	NM_052847	5'UTR	chr19:2622522-2622859	N_Shore		chr19:2620825-2620825		NA	TRUE
cg19716238	II	6	54711378	F	FAM83B	NM_001010872	TSS200	chr6:54711153-54712033	Island			6:54818986-54819964	NA	TRUE	cg05225684	II	14	53257343	R	GNPNAT1	NM_198066	5'UTR	chr14:53257664-53258400	N_Shore				NA	TRUE
cg14052710	II	22	40401135	R	FAM83F	NM_138435	Body						NA	NA	cg13518591	II	5	32133677	R	GOLPH3	NM_022130	Body						NA	NA
cg12050497	II	2	14773274	R	FAM84A	NM_145175	5'UTR	chr2:14772377-14775809	Island				NA	TRUE	cg24119152	II	13	92050483	R	GPC5	NM_004466	TSS1500	chr13:92051153-92051716	N_Shore				NA	NA
cg26754214	II	11	65339691	F	FAM89B;FAM89B;FAM89B	NM_152832;NM_001098785;NM_001098784	TSS200;TSS200;TSS200	chr11:65340117-65340483	N_Shore				NA	TRUE	cg12573033	II	13	95022023	R	GPC6	NM_005708	Body						NA	TRUE
cg05901679	II	4	183957739	R	FAM92A1P2	NR_003612	TSS1500						NA	NA	cg12570943	II	13	95041862	R	GPC6	NM_005708	Body						NA	NA
cg09131511	II	2	163089214	F	FAP	NM_004460	Body						NA	TRUE	cg15371835	II	3	32200104	R	GPD1L	NM_015141	Body						NA	NA
cg18783413	II	22	45900216	R	FBLN1;FBLN1;FBLN1;FBLN1	NM_006487;NM_001996;NM_006485;NM_006486	Body;Body;Body;Body	chr22:45898294-45899357	S_Shore		chr22:45900177-45900177		NA	NA	cg19026802	II	12	131443260	F	GPR133	NM_198827	Body					12:130009182-130009218	NA	TRUE
cg02883072	II	22	45921531	F	FBLN1;FBLN1;FBLN1;FBLN1	NM_006487;NM_001996;NM_006485;NM_006486	Body;Body;Body;Body						NA	NA	cg04829364	I	12	131615325	F	GPR133	NM_198827	Body					12:130181162-130181305	NA	TRUE
cg16642721	II	16	30959592	F	FBXL19;FBXL19;ORAI3	NM_001282351;NM_001099784;NM_152288	3'UTR;3'UTR;TSS1500	chr16:30959242-30959533	S_Shore			16:30866754-30868451	NA	NA	cg09634940	II	X	9694105	F	GPR143	NM_000273	Body						NA	NA
cg01283246	I	5	135266135	F	FBXL21;FBXL21	NM_012159;NM_012159	1stExon;5'UTR	chr5:135265848-135266517	Island			5:135293748-135294543	NA	TRUE	cg20588193	II	15	40122259	R	GPR176	NM_007223	Body						NA	TRUE
cg11195392	II	11	33775048	R	FBXO3;FBXO3	NM_012175;NM_033406	Body;Body						NA	NA	cg10172415	I	3	71803558	F	GPR27;EIF4E3;EIF4E3	NM_018971;NM_173359;NM_001134649	1stExon;5'UTR;TSS200	chr3:71802560-71804209	Island			3:71885176-71887077	NA	TRUE
cg27322071	II	16	87384763	R	FBXO31;FBXO31	NR_024568;NM_024735	Body;Body					16:85942081-85942265	NA	TRUE	cg10508468	II	11	94131598	R	GPR83	NM_016540	Body	chr11:94134226-94134848	N_Shelf				NA	TRUE
cg21662340	II	3	48414492	F	FBXW12;FBXW12;FBXW12	NM_001159929;NM_001159927;NM_207102	Body;Body;Body						NA	NA	cg14640584	II	19	35490624	R	GRAMD1A;GRAMD1A	NM_020895;NM_001136199	TSS1500;TSS1500	chr19:35491151-35492020	N_Shore				NA	NA
cg06616014	II	3	48413738	R	FBXW12;FBXW12;FBXW12;FBXW12;FBXW12;FBXW12	NM_001159929;NM_207102;NM_001159929;NM_207102;NM_001159927;NM_001159927	1stExon;1stExon;5'UTR;5'UTR;5'UTR;1stExon						NA	TRUE	cg25848339	II	7	50801401	F	GRB10;GRB10;GRB10	NM_001001555;NM_005311;NM_001001549	5'UTR;TSS1500;TSS1500						NA	TRUE
cg00104562	II	19	7767229	F	FCER2	NM_002002	TSS200						NA	TRUE	cg07490808	II	18	19024872	F	GREB1L	NM_001142966	Body						NA	TRUE
cg24661306	I	19	50016556	R	FCGRT;FCGRT;FCGRT	NM_001136019;NM_004107;NM_004107	5'UTR;5'UTR;1stExon	chr19:50016531-50016851	Island	high-CpG:54708261-54708470		19:54708117-54708663	NA	NA	cg20648229	II	2	10111071	R	GRHL1	NM_198182	Body						NA	TRUE
cg17755888	II	5	108085418	F	FER	NM_005246	5'UTR	chr5:108083987-108085203	S_Shore				NA	TRUE	cg25148589	II	4	158141936	F	GRIA2;GRIA2;GRIA2;GRIA2;GRIA2	NM_001083619;NM_000826;NM_001083620;NM_000826;NM_001083619	1stExon;5'UTR;5'UTR;1stExon;5'UTR	chr4:158143296-158144053	N_Shore				TRUE	TRUE
cg16025624	II	8	124882585	R	FER1L6	NM_001039112	5'UTR						NA	NA	cg21681850	II	4	94242325	F	GRID2;GRID2	NM_001286838;NM_001510	Body;Body						NA	NA
cg14794762	II	8	124924329	F	FER1L6	NM_001039112	5'UTR						NA	NA	cg14533651	I	12	13715927	F	GRIN2B	NM_000834	Body	chr12:13715849-13717034	Island			12:13607143-13608732	NA	TRUE
cg16934443	II	11	125318878	F	FEZ1	NM_005103	Body						NA	NA	cg00089566	II	17	72858108	F	GRIN2C	NM_001278553	TSS1500	chr17:72855621-72858012	S_Shore				NA	NA
cg01460481	II	11	125326162	R	FEZ1	NM_005103	Body			low-CpG:124831135-124831399			NA	TRUE	cg14123942	I	9	104500322	F	GRIN3A;GRIN3A	NM_133445;NM_133445	5'UTR;1stExon	chr9:104499849-104501076	Island			9:103539335-103540897	NA	TRUE
cg00025751	II	13	102376107	F	FGF14;FGF14	NM_004115;NM_175929	Body;Body						NA	NA	cg04023483	II	3	6904134	R	GRM7;GRM7	NM_181874;NM_000844	Body;Body	chr3:6904133-6904641	Island			3:6878921-6879602	NA	TRUE
cg25325733	II	13	102528254	F	FGF14;FGF14	NM_004115;NM_175929	Body;Body						NA	NA	cg06043315	II	8	144640306	F	GSDMD;GSDMD	NM_024736;NM_001166237	TSS200;5'UTR	chr8:144640396-144640772	N_Shore				NA	TRUE
cg05836442	II	11	69520344	F	FGF19	NM_005117	TSS1500	chr11:69517840-69519929	S_Shore			11:69229331-69229666	NA	NA	cg03962082	II	16	28072873	F	GSG1L	NM_001109763	Body	chr16:28073817-28075296	N_Shore				NA	TRUE
cg06889951	II	11	69625218	R	FGF3	NM_005247	Body	chr11:69625108-69625473	Island			11:69334154-69334638	NA	TRUE	cg15861160	II	16	27817180	R	GSG1L;GSG1L	NM_144675;NM_001109763	Body;Body						NA	NA
cg24359323	I	11	69634372	R	FGF3	NM_005247	TSS200	chr11:69632033-69634710	Island			11:69340820-69343647	NA	TRUE	cg13846361	I	X	51485723	R	GSPT2	NM_018094	TSS1500	chrX:51486414-51487010	N_Shore				NA	NA
cg05244019	II	11	69591555	R	FGF4	NM_002007	TSS1500	chr11:69588826-69590546	S_Shore				NA	NA	cg14691499	II	2	144772786	R	GTDC1;GTDC1;GTDC1	NM_001006636;NM_001164629;NM_024659	Body;Body;Body						NA	TRUE
cg10931172	II	4	15965513	F	FGFBP2	NM_031950	TSS1500						NA	NA	cg09759719	II	2	48956876	R	GTF2A1L;LHCGR	NM_172196;NM_000233	Body;Body						NA	TRUE
cg12486659	II	4	1006208	F	FGFRL1;FGFRL1;FGFRL1	NM_001004356;NM_001004358;NM_021923	5'UTR;5'UTR;TSS200	chr4:1005930-1006282	Island			4:993057-996478	NA	NA	cg12631276	II	13	45717662	F	GTF2F2	NM_004128	Body						NA	NA
cg00582948	II	1	15724194	R	FHAD1	NM_052929	3'UTR						NA	TRUE	cg09707587	II	7	73877151	R	GTF2IRD1;GTF2IRD1;GTF2IRD1	NM_001199207;NM_005685;NM_016328	5'UTR;5'UTR;5'UTR						NA	NA
cg03731078	I	7	50518350	F	FIGNL1;FIGNL1	NM_001042762;NM_022116	TSS1500;TSS1500	chr7:50517627-50518668	Island			7:50485809-50486126	NA	TRUE	cg14090995	II	3	112713515	F	GTPBP8;GTPBP8	NM_138485;NM_014170	Body;Body	chr3:112709666-112710270	S_Shelf				NA	TRUE
cg02535089	II	6	76069124	F	FILIP1;FILIP1;FILIP1	NM_001300866;NM_015687;NM_001289987	Body;Body;Body						NA	NA	cg14039909	II	11	76433293	R	GUCY2E	NR_024042	TSS1500						NA	TRUE
cg07968979	II	6	27291363	F	FKSG83	NM_032030	TSS1500						NA	TRUE	cg23777318	II	1	228332970	R	GUK1;GUK1;GUK1;GUK1;GUK1	NM_001242839;NM_000858;NM_001159390;NM_001242840;NM_001159391	5'UTR;5'UTR;Body;Body;5'UTR						NA	NA
cg12827179	II	20	24187723	R	FLJ33581	NR_040102	Body						NA	NA	cg15269875	II	11	2018018	F	H19;MIR675	NR_002196;NR_030533	Body;Body	chr11:2017459-2018253	Island			11:1973932-1974829	TRUE	TRUE
cg15981195	II	9	2623146	R	FLJ35024;VLDLR;VLDLR	NR_015375;NM_001018056;NM_003383	TSS1500;Body;Body	chr9:2621308-2623685	Island			9:2611039-2613660	NA	TRUE	cg00190642	II	X	103268431	F	H2BFWT;MIR1256	NM_001002916;NR_031657	TSS200;Body	chrX:103267755-103268449	Island			X:103154230-103155105	NA	TRUE
cg02560273	II	X	71371655	R	FLJ44635	NM_207422	Body						NA	TRUE	cg06885779	II	X	103268442	R	H2BFWT;MIR1256	NM_001002916;NR_031657	TSS200;Body	chrX:103267755-103268449	Island			X:103154230-103155105	NA	TRUE
cg07020628	II	17	75879195	F	FLJ45079	NR_028337	Body						NA	NA	cg10871818	II	X	103268579	F	H2BFWT;MIR1256	NM_001002916;NR_031657	TSS1500;Body	chrX:103267755-103268449	S_Shore				NA	TRUE
cg11100386	II	10	8093416	F	FLJ45983;FLJ45983	NR_024256;NR_024255	Body;Body	chr10:8091374-8098329	Island			10:8131167-8134354	NA	TRUE	cg26696488	II	14	23425098	F	HAUS4;HAUS4;HAUS4	NM_001166270;NM_017815;NM_001166269	5'UTR;5'UTR;5'UTR	chr14:23425982-23426457	N_Shore				NA	NA
cg05721515	II	10	8095288	R	FLJ45983;GATA3;GATA3;FLJ45983	NR_024256;NM_002051;NM_001002295;NR_024255	Body;TSS1500;TSS1500;Body	chr10:8091374-8098329	Island			10:8135279-8136071	NA	TRUE	cg24457306	II	X	152723888	R	HAUS7;HAUS7	NR_073156;NM_017518	Body;Body						NA	NA
cg18662080	II	13	29057716	R	FLT1;FLT1;FLT1;FLT1	NM_001159920;NM_001160030;NM_002019;NM_001160031	Body;Body;Body;Body						NA	TRUE	cg04141813	I	16	216450	F	HBM	NM_001003938	Body	chr16:214343-216720	Island			16:154376-156720	NA	TRUE
cg26779147	II	15	33320928	R	FMN1	NM_001103184	Body						NA	TRUE	cg16823277	II	11	1536428	F	HCCA2	NM_053005	Body	chr11:1536729-1536953	N_Shore			11:1492470-1493468	NA	TRUE
cg18192694	II	15	33256408	F	FMN1;FMN1	NM_001103184;NM_001277313	Body;Body						NA	NA	cg22948236	I	19	590538	F	HCN2	NM_001194	1stExon	chr19:589490-591719	Island			19:540349-542719	NA	TRUE
cg04239247	II	1	93964821	F	FNBP1L;FNBP1L;FNBP1L	NM_017737;NM_001164473;NM_001024948	Body;Body;Body						NA	TRUE	cg21026460	II	3	13539059	F	HDAC11;HDAC11	NM_024827;NM_001136041	Body;Body						NA	TRUE
cg01296593	II	16	86599976	R	FOXC2	NM_005251	TSS1500	chr16:86599355-86602649	Island				NA	TRUE	cg08629043	II	2	240196078	R	HDAC4	NM_006037	Body	chr2:240196768-240196997	N_Shore		chr2:240195931-240195931	2:239860966-239861112	NA	TRUE
cg11641370	II	8	145700190	F	FOXH1	NM_003923	Body	chr8:145700238-145700822	N_Shore				NA	TRUE	cg22750906	II	7	18980591	F	HDAC9;HDAC9;HDAC9	NM_178425;NM_178423;NM_058176	Body;Body;Body						NA	TRUE
cg08680218	II	14	89743161	R	FOXN3;FOXN3	NM_005197;NM_001085471	Body;Body						NA	NA	cg08285151	II	7	18534872	F	HDAC9;HDAC9;HDAC9;HDAC9;HDAC9	NM_178423;NM_058176;NM_058177;NM_014707;NM_178425	TSS1500;TSS1500;TSS1500;TSS1500;TSS1500						TRUE	TRUE
cg21573047	II	13	41238501	R	FOXO1	NM_002015	Body	chr13:41238500-41241750	Island			13:40136501-40138924	NA	TRUE	cg16034260	II	16	50130847	F	HEATR3	NM_182922	Body						NA	NA
cg01995660	II	13	41238844	R	FOXO1	NM_002015	Body	chr13:41238500-41241750	Island			13:40136501-40138924	NA	TRUE	cg04442388	II	7	43151168	F	HECW1	NM_015052	TSS1500	chr7:43152020-43153340	N_Shore				NA	TRUE
cg05180180	II	13	41238848	R	FOXO1	NM_002015	Body	chr13:41238500-41241750	Island			13:40136501-40138924	NA	NA	cg25717239	II	7	43153595	F	HECW1	NM_015052	5'UTR	chr7:43152020-43153340	S_Shore			7:43118451-43120123	NA	TRUE
cg01032911	II	3	71139496	R	FOXP1;FOXP1;FOXP1;FOXP1;FOXP1;FOXP1;FOXP1	NM_001244815;NM_032682;NM_001244816;NM_001244814;NM_001244812;NM_001244810;NM_001244808	Body;Body;Body;Body;Body;Body;Body						NA	NA	cg14047370	II	7	43342206	R	HECW1	NM_015052	Body						NA	TRUE
cg02647628	II	7	114053988	F	FOXP2;FOXP2;FOXP2	NM_148899;NM_014491;NM_148898	TSS1500;TSS1500;TSS1500						NA	TRUE	cg17497640	II	2	197179720	F	HECW2	NM_020760	Body						NA	TRUE
cg05232889	II	7	114055419	F	FOXP2;FOXP2;FOXP2	NM_148898;NM_148899;NM_014491	5'UTR;5'UTR;5'UTR						TRUE	TRUE	cg05850431	II	11	93753348	F	HEPHL1	NM_001098672	TSS1500						NA	TRUE
cg00030591	II	7	114060099	F	FOXP2;FOXP2;FOXP2;FOXP2;FOXP2;FOXP2	NM_148898;NM_014491;NM_001172766;NM_148900;NR_033766;NR_033767	5'UTR;5'UTR;5'UTR;5'UTR;Body;Body						NA	NA	cg11231100	II	11	93838695	R	HEPHL1	NM_001098672	Body						NA	TRUE
cg01096398	I	6	1312475	F	FOXQ1	NM_033260	TSS200	chr6:1311068-1314220	Island			6:1256714-1259220	NA	TRUE	cg23934819	II	11	124788965	F	HEPN1	NM_001037558	TSS200	chr11:124790814-124791354	N_Shore				NA	TRUE
cg23655995	II	9	14899974	R	FREM1	NM_144966	5'UTR						NA	NA	cg17297940	II	4	89378160	R	HERC5	NM_016323	TSS200	chr4:89378223-89378948	N_Shore				NA	NA
cg06127202	II	6	116338847	F	FRK	NM_002031	Body						NA	TRUE	cg00405825	II	7	139474807	F	HIPK2;HIPK2	NM_001113239;NM_022740	Body;Body	chr7:139477406-139478496	N_Shelf				NA	TRUE
cg08407403	II	6	116368455	R	FRK	NM_002031	Body						NA	NA	cg04492287	II	6	26169666	F	HIST1H2BD	NM_138720	3'UTR	chr6:26172033-26172398	N_Shelf				NA	TRUE
cg23764533	II	6	168476759	R	FRMD1;FRMD1	NM_001122841;NM_024919	TSS1500;Body	chr6:168476320-168476861	Island			6:168219193-168219671	NA	TRUE	cg06527166	II	1	42138658	F	HIVEP3;HIVEP3	NM_024503;NM_001127714	5'UTR;5'UTR						NA	TRUE
cg08142006	II	6	168466771	F	FRMD1;FRMD1;FRMD1	NR_110312;NM_001122841;NM_024919	Body;Body;Body						NA	NA	cg24045861	II	19	37827884	F	HKR1	NM_181786	5'UTR	chr19:37825101-37825756	S_Shelf				NA	TRUE
cg13977374	I	9	86152905	F	FRMD3	NM_174938	Body	chr9:86152353-86153777	Island			9:85342174-85343597	NA	TRUE	cg22971790	II	19	37837067	F	HKR1	NM_181786	Body						NA	NA
cg16643109	II	9	86154016	R	FRMD3;FRMD3	NM_174938;NM_001244959	TSS1500;TSS1500	chr9:86152353-86153777	S_Shore				NA	NA	cg05818394	II	13	31041124	F	HMGB1	NM_002128	TSS1500						NA	TRUE
cg11679124	II	10	14058944	R	FRMD4A	NM_018027	Body						NA	TRUE	cg05718255	II	22	35790141	F	HMOX1	NM_002133	3'UTR			low-CpG:34120093-34120156			NA	TRUE
cg00407040	II	10	14247935	R	FRMD4A	NM_018027	Body						NA	TRUE	cg06755692	II	2	38812997	R	HNRNPLL;HNRNPLL	NM_138394;NM_001142650	Body;Body						NA	NA
cg04935787	II	14	52189415	F	FRMD6;FRMD6;FRMD6;FRMD6	NM_001267047;NM_001042481;NM_001267046;NM_152330	Body;Body;Body;Body						NA	NA	cg01936868	II	19	19050564	F	HOMER3;HOMER3;HOMER3;HOMER3;HOMER3	NM_001145722;NM_001145721;NM_004838;NM_001145724;NR_027297	5'UTR;5'UTR;5'UTR;TSS1500;TSS200	chr19:19051019-19051939	N_Shore				NA	NA
cg01119176	II	X	106764828	F	FRMPD3;FRMPD3-AS1	NM_032428;NR_046750	TSS1500;Body						NA	NA	cg09661370	I	7	27225299	F	HOXA11AS;HOXA11	NR_002795;NM_005523	Body;TSS1500	chr7:27225050-27225629	Island			7:27190555-27192145	NA	TRUE
cg03802931	I	X	12155999	R	FRMPD4	NM_014728	TSS1500	chrX:12156604-12157274	N_Shore				NA	TRUE	cg17466857	I	7	27225528	F	HOXA11AS;HOXA11	NR_002795;NM_005523	Body;TSS1500	chr7:27225050-27225629	Island			7:27190555-27192145	NA	TRUE
cg11997470	II	13	32839234	R	FRY	NM_023037	Body						NA	NA	cg07116997	II	7	27225733	F	HOXA11AS;HOXA11	NR_002795;NM_005523	Body;TSS1500	chr7:27227520-27229043	N_Shore				NA	TRUE
cg10215501	II	13	32858089	F	FRY	NM_023037	Body						NA	TRUE	cg02000808	II	7	27156062	F	HOXA3;HOXA3	NM_153631;NM_030661	5'UTR;5'UTR	chr7:27154999-27155426	S_Shore				NA	TRUE
cg20789620	II	19	4304334	F	FSD1	NM_024333	TSS1500	chr19:4304542-4305122	N_Shore				TRUE	TRUE	cg18765083	II	2	177032348	R	HOXD3	NM_006898	5'UTR	chr2:177029413-177029941	S_Shelf				NA	NA
cg11660564	II	5	132555183	R	FSTL4	NM_015082	Body						NA	NA	cg10809358	II	2	10530799	R	HPCAL1;HPCAL1;HPCAL1;HPCAL1;HPCAL1	NM_001258358;NM_001258359;NM_002149;NM_134421;NM_001258357	5'UTR;5'UTR;5'UTR;5'UTR;5'UTR						NA	NA
cg14581803	II	21	47576844	R	FTCD;FTCD	NM_206965;NM_006657	TSS1500;TSS1500	chr21:47580492-47582065	N_Shelf				NA	TRUE	cg23230225	II	4	175444352	F	HPGD;HPGD;HPGD;HPGD;HPGD;HPGD	NM_001256301;NM_001145816;NM_000860;NM_001256307;NM_001256306;NM_001256305	TSS1500;TSS1500;TSS1500;TSS1500;TSS1500;TSS1500	chr4:175443406-175443837	S_Shore				NA	NA
cg23619147	II	14	65876021	F	FUT8;FUT8;FUT8;FUT8	NM_178156;NM_178155;NM_004480;NR_038167	TSS1500;TSS1500;TSS1500;TSS1500	chr14:65878486-65880370	N_Shelf				NA	NA	cg18910127	II	17	77361667	R	HRNBP3	NM_001082575	5'UTR					17:74873203-74873271	NA	TRUE
cg02214745	II	12	130645645	F	FZD10	NM_007197	TSS1500	chr12:130645327-130648988	Island			12:129211202-129215088	NA	TRUE	cg11629921	II	17	77373568	F	HRNBP3	NM_001082575	5'UTR					17:74885125-74885323	NA	TRUE
cg06166785	II	17	41053228	R	G6PC	NM_000151	Body						NA	TRUE	cg11699233	II	16	22902596	R	HS3ST2	NM_006043	Body						NA	NA
cg25642476	II	6	29595011	F	GABBR1;GABBR1;GABBR1	NM_021904;NM_021903;NM_001470	Body;Body;Body	chr6:29595298-29595795	N_Shore				NA	TRUE	cg24999727	II	4	88243818	R	HSD17B13;HSD17B13	NM_178135;NM_001136230	1stExon;1stExon						TRUE	TRUE
cg12190095	II	4	46390730	R	GABRA2;GABRA2;GABRA2;GABRA2;GABRA2;GABRA2	NM_001286827;NM_001114175;NM_000807;NM_001286827;NM_001114175;NM_000807	5'UTR;1stExon;ExonBnd;ExonBnd;5'UTR;5'UTR	chr4:46391903-46392572	N_Shore				NA	NA	cg03380791	II	16	84163824	R	HSDL1;HSDL1	NM_031463;NM_001146051	Body;Body					16:82721281-82721387	NA	TRUE
cg06704469	II	6	89888334	F	GABRR1	NM_002042	3'UTR						NA	TRUE	cg02930969	II	14	102607181	F	HSP90AA1;WDR20;WDR20;WDR20;WDR20;WDR20;WDR20;WDR20;WDR20;WDR20	NM_001017963;NR_038354;NM_001242414;NM_001242417;NM_181308;NM_144574;NM_001242415;NM_001242416;NM_181291;NM_001242418	TSS1500;Body;Body;Body;Body;Body;Body;Body;Body;Body	chr14:102605597-102606977	S_Shore				NA	NA
cg02159996	II	6	89927233	F	GABRR1;GABRR1	NM_002042;NM_002042	5'UTR;1stExon						NA	TRUE	cg17405122	I	1	161494852	F	HSPA6	NM_002155	1stExon	chr1:161494024-161495356	Island			1:159760510-159761980	NA	TRUE
cg19170614	II	6	89927301	F	GABRR1;GABRR1;GABRR1;GABRR1;GABRR1;GABRR1;GABRR1	NM_002042;NM_001256704;NM_001256703;NM_002042;NM_001256703;NM_001256704;NM_001267582	1stExon;1stExon;1stExon;5'UTR;5'UTR;5'UTR;5'UTR						NA	NA	cg03848252	II	19	55790007	R	HSPBP1;HSPBP1;HSPBP1	NM_001297600;NM_001130106;NM_012267	Body;Body;Body	chr19:55791274-55791818	N_Shore				NA	NA
cg03955711	II	3	30936557	R	GADL1	NM_207359	TSS1500	chr3:30936047-30936265	S_Shore				NA	NA	cg15342214	II	1	22231571	F	HSPG2;HSPG2	NM_005529;NM_001291860	Body;Body				chr1:22231370-22231370		NA	NA
cg21238818	II	11	65816642	R	GAL3ST3;GAL3ST3	NM_033036;NM_033036	5'UTR;1stExon	chr11:65816404-65816665	Island			11:65573060-65573282	TRUE	TRUE	cg21164099	II	16	73126746	F	HTA	NR_027756	Body					16:71684032-71684358	NA	TRUE
cg15916004	I	11	65816646	R	GAL3ST3;GAL3ST3	NM_033036;NM_033036	5'UTR;1stExon	chr11:65816404-65816665	Island			11:65573060-65573282	NA	TRUE	cg00694968	II	X	113997817	F	HTR2C;MIR1911	NM_000868;NR_031732	Body;Body						NA	TRUE
cg12079322	I	2	154728468	R	GALNT13;GALNT13	NM_052917;NM_052917	5'UTR;1stExon	chr2:154728944-154729328	N_Shore			2:154436089-154437630	NA	TRUE	cg01417553	II	2	9614528	R	IAH1	NM_001039613	TSS200	chr2:9614194-9615235	Island			2:9531331-9532713	NA	TRUE
cg11958876	II	2	31136519	R	GALNT14	NM_024572	Body						NA	TRUE	cg17568255	I	2	9614530	R	IAH1	NM_001039613	TSS200	chr2:9614194-9615235	Island			2:9531331-9532713	NA	TRUE
cg18276534	II	3	16230656	F	GALNT15	NM_054110	Body						NA	NA	cg20556744	I	2	9614537	R	IAH1	NM_001039613	TSS200	chr2:9614194-9615235	Island			2:9531331-9532713	NA	TRUE
cg16858307	II	3	16259775	F	GALNT15	NM_054110	Body						NA	NA	cg05986044	I	2	9614578	F	IAH1	NM_001039613	TSS200	chr2:9614194-9615235	Island	high-CpG:9532029-9532106		2:9531331-9532713	NA	TRUE
cg07360609	II	11	11319494	R	GALNT18	NM_198516	Body						NA	NA	cg27494615	I	2	9614744	F	IAH1	NM_001039613	1stExon	chr2:9614194-9615235	Island			2:9531331-9532713	NA	TRUE
cg15419373	II	11	11560691	F	GALNT18	NM_198516	Body						NA	NA	cg16457158	I	2	9615169	F	IAH1	NM_001039613	Body	chr2:9614194-9615235	Island			2:9531331-9532713	NA	NA
cg15094908	II	11	11543098	F	GALNTL4	NM_198516	Body						NA	TRUE	cg20698200	II	2	204805097	R	ICOS	NM_012092	Body				chr2:204804910-204804910		NA	NA
cg11229476	II	4	173517537	F	GALNTL6	NM_001034845	Body						NA	NA	cg03024740	II	4	989421	R	IDUA	NM_000203	Body	chr4:991238-991625	N_Shore				NA	TRUE
cg18329797	II	4	173585926	R	GALNTL6	NM_001034845	Body						NA	TRUE	cg10093938	II	1	19248952	F	IFFO2	NM_001136265	Body				chr1:19248887-19248887		NA	NA
cg10122698	I	18	74961964	R	GALR1	NM_001480	TSS200	chr18:74961556-74963822	Island			18:73090330-73092810	NA	NA	cg07196514	II	1	158984321	R	IFI16	NM_005531	5'UTR						NA	TRUE
cg17911318	I	18	74962000	R	GALR1	NM_001480	TSS200	chr18:74961556-74963822	Island			18:73090330-73092810	NA	TRUE	cg23061876	II	1	158979180	F	IFI16;IFI16	NM_001206567;NM_005531	TSS1500;TSS1500						NA	NA
cg01443452	II	19	36024439	R	GAPDHS	NM_014364	1stExon	chr19:36024182-36024803	Island			19:40716031-40716935	TRUE	TRUE	cg13211181	II	12	25801455	R	IFLTD1	NM_001145727	1stExon						NA	TRUE
cg16458417	II	5	57786008	R	GAPT;GAPT;GAPT;GAPT	NM_152687;NM_001304431;NM_001304429;NM_001304428	TSS1500;TSS1500;TSS1500;TSS1500						NA	NA	cg02118245	II	12	110587883	R	IFT81;IFT81;IFT81	NM_031473;NM_014055;NM_001143779	Body;Body;Body						NA	NA
cg04651153	II	17	9956628	F	GAS7	NM_201433	Body						NA	NA	cg16875425	II	7	45959667	R	IGFBP3;IGFBP3	NM_000598;NM_001013398	Body;Body	chr7:45960137-45961347	N_Shore				NA	TRUE
cg16689434	II	16	90089547	R	GAS8;GAS8	NM_001481;NR_023348	Body;Body	chr16:90088915-90089413	S_Shore				NA	TRUE	cg25053457	II	11	133826658	R	IGSF9B	NM_001277285	TSS200	chr11:133825337-133827457	Island			11:133330347-133332667	NA	NA
cg25735492	II	10	8093376	F	GATA3-AS1;GATA3-AS1;GATA3-AS1;GATA3-AS1	NR_024256;NR_104329;NR_104330;NR_104328	Body;Body;Body;Body	chr10:8091374-8098329	Island			10:8131167-8134354	NA	NA	cg14579819	II	11	133827056	R	IGSF9B	NM_014987	TSS200	chr11:133825337-133827457	Island			11:133330347-133332667	NA	TRUE
cg22024215	I	8	11565226	F	GATA4;GATA4;GATA4	NM_002052;NM_001308093;NM_001308094	5'UTR;TSS200;5'UTR	chr8:11565217-11567212	Island			8:11602627-11602940	NA	NA	cg10884788	II	11	133827068	R	IGSF9B	NM_014987	TSS200	chr11:133825337-133827457	Island			11:133330347-133332667	NA	TRUE
cg13276171	II	8	11574946	F	GATA4;GATA4;GATA4	NM_001308094;NM_002052;NM_001308093	5'UTR;Body;Body						NA	NA	cg01374894	II	5	140038908	R	IK;IK;IK	NM_006083;NM_006083;NM_006083	ExonBnd;ExonBnd;Body						NA	NA
cg22043745	II	8	11565527	F	GATA4;GATA4;GATA4;GATA4	NM_002052;NM_001308093;NM_001308093;NM_001308094	5'UTR;5'UTR;1stExon;5'UTR	chr8:11565217-11567212	Island			8:11602627-11602940	NA	NA	cg22980971	II	8	42148077	R	IKBKB;IKBKB;IKBKB;IKBKB;IKBKB;IKBKB	NR_033819;NR_033818;NR_040009;NM_001190720;NM_001556;NM_001242778	Body;Body;Body;Body;Body;Body						NA	NA
cg23267759	I	18	19751335	F	GATA6	NM_005257	Body	chr18:19744936-19752363	Island			18:18004992-18006427	NA	TRUE	cg09313435	II	X	153769260	F	IKBKG;G6PD;G6PD	NM_001099856;NM_001042351;NM_000402	TSS1500;Body;Body						NA	NA
cg03674718	II	4	152593043	R	GATB	NM_004564	Body						NA	NA	cg24828603	I	12	56413887	F	IKZF4	NM_022465	TSS1500						NA	TRUE
cg11431346	II	15	45670478	R	GATM;LOC145663	NM_001482;NR_033252	Body;TSS1500	chr15:45669970-45671029	Island			15:43457304-43458294	NA	TRUE	cg07794885	I	16	88703611	F	IL17C	NM_013278	TSS1500	chr16:88706211-88706492	N_Shelf				NA	TRUE
cg23540651	II	1	89490034	R	GBP3	NM_018284	TSS1500						TRUE	TRUE	cg01552711	II	13	21291353	F	IL17D	NM_138284	Body					13:20189108-20189527	NA	TRUE
cg16929104	II	19	18496953	F	GDF15	NM_004864	TSS200	chr19:18497063-18497269	N_Shore			19:18357953-18358240	TRUE	TRUE	cg23966972	II	3	57145711	R	IL17RD	NM_017563	Body						NA	NA
cg12266953	I	2	20866261	F	GDF7	NM_182828	TSS200	chr2:20865289-20867589	Island			2:20728516-20731070	NA	TRUE	cg04886586	II	3	57145724	R	IL17RD	NM_017563	Body						NA	NA
cg07918341	II	17	42992709	R	GFAP;GFAP	NM_002055;NM_001131019	1stExon;1stExon	chr17:42988741-42989148	S_Shelf			17:40347999-40348350	NA	TRUE	cg16884979	II	3	190358488	F	IL1RAP;IL1RAP;IL1RAP;IL1RAP	NM_002182;NM_001167928;NM_001167929;NM_001167931	Body;Body;Body;Body						NA	NA
cg04158367	I	1	92952440	F	GFI1;GFI1	NM_001127216;NM_005263	TSS1500;TSS200	chr1:92945907-92952609	Island			1:92724308-92725197	NA	TRUE	cg02305659	II	9	6218151	R	IL33;IL33;IL33	NM_001199640;NM_033439;NM_001199641	5'UTR;5'UTR;5'UTR						NA	NA
cg24302200	II	5	74063675	R	GFM2;GFM2;GFM2;GFM2;GFM2;NSA2;NSA2;NSA2	NM_170681;NM_032380;NM_170691;NM_001281302;NR_104006;NR_073403;NM_001271665;NM_014886	TSS1500;TSS1500;TSS1500;TSS1500;TSS1500;Body;Body;Body	chr5:74062566-74063225	S_Shore				NA	NA	cg18145937	I	5	132010740	F	IL4;IL4	NM_172348;NM_000589	Body;Body						NA	TRUE
cg18498096	II	13	101213081	F	GGACT	NM_001195087	5'UTR				chr13:101212927-101212927		NA	NA	cg06878802	II	16	27373449	F	IL4R;IL4R;IL4R;IL4R	NM_001257406;NM_000418;NM_001257407;NM_001257997	Body;Body;Body;Body						NA	NA
cg09017289	II	5	42565051	R	GHR;GHR;GHR;GHR;GHR;GHR;GHR;GHR;GHR;GHR;GHR	NM_001242406;NM_001242402;NM_001242403;NM_001242404;NM_001242405;NM_001242462;NM_001242460;NM_000163;NM_001242400;NM_001242399;NM_001242401	TSS1500;5'UTR;5'UTR;5'UTR;5'UTR;TSS1500;TSS1500;5'UTR;5'UTR;Body;5'UTR						NA	NA	cg08119928	II	3	3134102	F	IL5RA;IL5RA;IL5RA;IL5RA;IL5RA;IL5RA	NM_000564;NM_175725;NM_175724;NM_175728;NM_175726;NM_175727	Body;Body;Body;Body;Body;Body						NA	TRUE
cg20549290	II	7	150263322	R	GIMAP4	NM_018326	TSS1500						NA	TRUE	cg07998387	II	7	22767571	F	IL6	NM_000600	Body						NA	TRUE
cg25372115	II	1	147379676	F	GJA8	NM_005267	5'UTR	chr1:147380138-147380482	N_Shore				NA	TRUE	cg20509117	I	7	22767314	R	IL6;LOC541472	NM_000600;NR_131935	Body;TSS200						NA	NA
cg27326226	II	13	20767778	F	GJB2	NM_004004	TSS1500	chr13:20766208-20767779	Island				NA	TRUE	cg15809116	II	1	166945486	F	ILDR2;MAEL	NM_199351;NM_001286378	TSS1500;5'UTR	chr1:166944674-166945169	S_Shore				NA	NA
cg09219142	I	13	20767876	R	GJB2	NM_004004	TSS1500	chr13:20766208-20767779	S_Shore			13:19665828-19666139	NA	TRUE	cg09555666	II	19	15234879	F	ILVBL	NM_006844	Body	chr19:15235912-15236631	N_Shore				NA	NA
cg15611417	I	13	20798653	R	GJB6;GJB6;GJB6;GJB6	NM_001110220;NM_001110219;NM_001110221;NM_006783	5'UTR;5'UTR;5'UTR;5'UTR						NA	TRUE	cg10319247	II	6	76636754	F	IMPG1;IMPG1	NM_001282368;NM_001563	Body;Body						NA	NA
cg20972453	I	13	20805460	R	GJB6;GJB6;GJB6;GJB6	NM_001110220;NM_001110219;NM_001110221;NM_006783	5'UTR;5'UTR;5'UTR;TSS200	chr13:20806016-20806867	N_Shore				NA	TRUE	cg02878289	II	14	105173643	F	INF2;INF2	NM_022489;NM_001031714	Body;Body			low-CpG:104244631-104245287			NA	TRUE
cg10395448	II	13	20805895	R	GJB6;GJB6;GJB6;GJB6	NM_001110220;NM_001110219;NM_001110221;NM_006783	5'UTR;5'UTR;5'UTR;TSS1500	chr13:20806016-20806867	N_Shore			13:19703716-19704867	NA	TRUE	cg14259255	I	14	105157632	R	INF2;INF2;INF2	NM_001031714;NM_032714;NM_022489	5'UTR;5'UTR;5'UTR	chr14:105155520-105156573	S_Shore				NA	NA
cg07148716	I	13	20806539	F	GJB6;GJB6;GJB6;GJB6	NM_001110221;NM_001110220;NM_001110219;NM_006783	TSS200;TSS200;TSS200;TSS1500	chr13:20806016-20806867	Island			13:19703716-19704867	NA	TRUE	cg01275697	II	2	99207073	R	INPP4A;INPP4A;INPP4A	NM_001134224;NM_004027;NM_001134225	3'UTR;3'UTR;3'UTR						NA	TRUE
cg25369560	I	13	20806543	F	GJB6;GJB6;GJB6;GJB6	NM_001110221;NM_001110220;NM_001110219;NM_006783	TSS200;TSS200;TSS200;TSS1500	chr13:20806016-20806867	Island			13:19703716-19704867	NA	TRUE	cg26592076	II	4	143217765	R	INPP4B;INPP4B	NM_003866;NM_001101669	Body;Body						NA	TRUE
cg14467488	I	13	20806663	R	GJB6;GJB6;GJB6;GJB6	NM_001110221;NM_001110220;NM_001110219;NM_006783	TSS200;TSS200;TSS200;TSS1500	chr13:20806016-20806867	Island			13:19703716-19704867	NA	TRUE	cg14513730	I	10	134538449	F	INPP5A	NM_005539	Body	chr10:134539817-134540026	N_Shore			10:134388369-134388550	NA	TRUE
cg07489869	II	13	20806730	R	GJB6;GJB6;GJB6;GJB6	NM_001110221;NM_001110220;NM_001110219;NM_006783	TSS200;TSS200;TSS200;TSS1500	chr13:20806016-20806867	Island			13:19703716-19704867	NA	TRUE	cg03760951	I	11	2160875	F	INS-IGF2;IGF2AS;IGF2;IGF2;IGF2AS;IGF2	NR_003512;NR_028044;NM_001127598;NM_001007139;NR_028043;NM_000612	Body;TSS1500;Body;5'UTR;TSS1500;TSS1500	chr11:2158951-2162484	Island			11:2115471-2118076	NA	TRUE
cg23125200	I	13	20806732	R	GJB6;GJB6;GJB6;GJB6	NM_001110221;NM_001110220;NM_001110219;NM_006783	TSS200;TSS200;TSS200;TSS1500	chr13:20806016-20806867	Island			13:19703716-19704867	NA	TRUE	cg07505725	I	20	20348687	R	INSM1	NM_002196	TSS200	chr20:20344400-20350605	Island			20:20295206-20298830	NA	TRUE
cg05409596	II	17	38519841	R	GJD3	NM_152219	1stExon	chr17:38518965-38520264	Island			17:35772492-35773885	NA	TRUE	cg01461420	II	7	1537488	F	INTS1	NM_001080453	Body	chr7:1536621-1537489	Island				NA	TRUE
cg24364564	I	17	38519136	R	GJD3;GJD3	NM_152219;NM_152219	1stExon;3'UTR	chr17:38518965-38520264	Island	high-CpG:35772608-35772665		17:35772492-35773885	NA	TRUE	cg06121514	II	15	25362188	R	IPW	NR_023915	Body						NA	TRUE
cg24819266	II	10	35893624	F	GJD4	NM_153368	TSS1500	chr10:35896518-35897461	N_Shelf				NA	TRUE	cg01131170	II	3	13066628	F	IQSEC1	NM_001134382	Body						NA	NA
cg14340481	II	9	3828562	R	GLIS3;GLIS3	NM_152629;NM_001042413	Body;Body						NA	TRUE	cg11412673	II	X	53351025	R	IQSEC2	NM_001111125	TSS1500	chrX:53349666-53350613	S_Shore				NA	TRUE
cg20086420	II	X	48620337	R	GLOD5	NM_001080489	Body						NA	TRUE	cg03755877	II	5	3600501	R	IRX1	NM_024337	Body	chr5:3594467-3603054	Island			5:3652193-3654179	NA	NA
cg05424071	I	4	175750373	F	GLRA3;GLRA3;GLRA3;GLRA3	NM_001042543;NM_006529;NM_006529;NM_001042543	1stExon;5'UTR;1stExon;5'UTR	chr4:175750330-175750584	Island			4:175986855-175987336	NA	TRUE	cg23620282	II	5	1882900	R	IRX4	NM_016358	TSS200	chr5:1881924-1887743	Island			5:1934829-1936020	NA	TRUE
cg02651894	II	3	52738950	R	GLT8D1;SPCS1;GLT8D1;GLT8D1;GLT8D1;GLT8D1;GLT8D1;GLT8D1;GLT8D1	NM_152932;NM_014041;NM_001278280;NM_001010983;NM_001278281;NM_018446;NM_001010983;NM_001278281;NM_001278280	TSS1500;TSS1500;ExonBnd;ExonBnd;ExonBnd;5'UTR;5'UTR;5'UTR;5'UTR	chr3:52739537-52740426	N_Shore				NA	NA	cg16134369	II	5	1888009	R	IRX4;IRX4;IRX4;IRX4;CTD-2194D22.4	NM_001278635;NM_001278634;NM_001278633;NM_001278632;NR_109912	TSS1500;TSS1500;TSS1500;TSS1500;Body	chr5:1881924-1887743	S_Shore				NA	NA
cg27583138	II	6	24774877	R	GMNN	NM_015895	TSS1500	chr6:24775046-24775729	N_Shore				NA	TRUE	cg24488317	II	20	13277967	F	ISM1	NM_080826	Body	chr20:13279711-13279947	N_Shore				NA	TRUE
cg26538729	II	19	3144322	R	GNA15;LOC100996351	NM_002068;NR_110670	Body;Body						NA	NA	cg16294620	II	20	13280181	F	ISM1	NM_080826	3'UTR	chr20:13279711-13279947	S_Shore			20:13227712-13228267	NA	TRUE
cg24975842	I	20	57416221	F	GNASAS;GNAS	NR_002785;NM_016592	Body;3'UTR	chr20:57415135-57417153	Island			20:56848003-56850660	TRUE	TRUE	cg21130532	II	19	18550182	F	ISYNA1;ISYNA1;ISYNA1;ISYNA1	NR_045574;NM_016368;NM_001170938;NR_045573	TSS1500;TSS1500;TSS1500;TSS1500	chr19:18543828-18549161	S_Shore				NA	NA
cg25713346	II	3	50231904	F	GNAT1;GNAT1	NM_000172;NM_144499	Body;Body	chr3:50230430-50232344	Island			3:50205435-50207339	NA	TRUE	cg00043069	II	15	68711016	F	ITGA11	NM_001004439	Body						NA	NA
cg25546811	II	7	93550752	R	GNG11	NM_004126	TSS1500						NA	NA	cg21786775	II	12	54810465	R	ITGA5;LOC102724050;LOC102724050	NM_002205;NR_120487;NR_120486	Body;Body;Body	chr12:54811981-54812202	N_Shore		chr12:54810296-54810296		NA	NA
cg22987568	II	19	2621982	R	GNG7	NM_052847	5'UTR	chr19:2622522-2622859	N_Shore		chr19:2621859-2621859		NA	NA	cg01319849	II	2	173332218	R	ITGA6;ITGA6;ITGA6;ITGA6	NM_001079818;NM_000210;NM_000210;NM_001079818	ExonBnd;ExonBnd;Body;Body						NA	NA
cg17848335	II	19	2675185	R	GNG7	NM_052847	5'UTR					19:2626124-2626461	NA	NA	cg19015511	II	17	3698179	R	ITGAE	NM_002208	Body					17:3644736-3644929	NA	TRUE
cg16682276	II	6	42928056	F	GNMT	NM_018960	TSS1500	chr6:42928218-42928810	N_Shore			6:43035937-43036809	NA	TRUE	cg13782302	II	7	20402280	R	ITGB8	NM_002214	Body						NA	NA
cg17631042	I	3	37284583	F	GOLGA4	NM_002078	TSS200	chr3:37284558-37285281	Island			3:37259291-37260807	NA	TRUE	cg04293526	II	2	231730788	R	ITM2C;ITM2C;ITM2C	NM_001012516;NM_030926;NM_001012514	Body;Body;Body	chr2:231729631-231730821	Island			2:231437395-231439065	NA	TRUE
cg13447408	I	3	37284590	F	GOLGA4	NM_002078	TSS200	chr3:37284558-37285281	Island			3:37259291-37260807	NA	TRUE	cg26491882	II	3	4607703	R	ITPR1;ITPR1;ITPR1	NM_001099952;NM_001168272;NM_002222	Body;Body;Body						NA	NA
cg07590912	I	3	37284594	F	GOLGA4	NM_002078	TSS200	chr3:37284558-37285281	Island			3:37259291-37260807	NA	TRUE	cg18208851	II	6	33590982	F	ITPR3	NM_002224	Body	chr6:33588617-33589909	S_Shore		chr6:33590898-33590898		NA	NA
cg01435344	I	10	99610084	F	GOLGA7B	NM_001010917	Body	chr10:99609425-99610116	Island			10:99599416-99600106	NA	TRUE	cg13504931	II	2	24551007	R	ITSN2;ITSN2;ITSN2	NM_019595;NM_006277;NM_147152	5'UTR;5'UTR;5'UTR						NA	NA
cg20510272	II	1	204183603	R	GOLT1A	NM_198447	TSS1500						NA	TRUE	cg04528333	II	4	6123295	F	JAKMIP1;JAKMIP1	NM_001099433;NM_144720	5'UTR;5'UTR					4:6174196-6174289	NA	TRUE
cg26349246	II	3	39150842	R	GORASP1;GORASP1;GORASP1;GORASP1;GORASP1;TTC21A;TTC21A	NM_001278790;NM_001278789;NR_103867;NR_103866;NM_031899;NM_145755;NM_001105513	TSS1500;TSS1500;TSS1500;TSS1500;TSS1500;Body;Body	chr3:39148377-39149400	S_Shore				NA	NA	cg18533023	II	4	6152765	R	JAKMIP1;JAKMIP1;JAKMIP1;JAKMIP1	NM_001306133;NM_001306134;NM_001099433;NM_144720	5'UTR;5'UTR;5'UTR;5'UTR						NA	NA
cg00782690	II	2	171822118	F	GORASP2	NM_015530	Body						NA	TRUE	cg05417409	II	10	133929429	R	JAKMIP3	NM_001105521	Body	chr10:133930595-133931010	N_Shore			10:133779367-133779543	NA	TRUE
cg17304111	II	4	176735244	R	GPM6A;GPM6A;GPM6A	NM_201591;NM_005277;NM_201592	TSS1500;5'UTR;Body						NA	TRUE	cg01650785	II	7	27945927	F	JAZF1	NM_175061	Body						NA	NA
cg25075069	II	X	136113964	R	GPR101	NM_054021	TSS200	chrX:136113583-136114232	Island			X:135940995-135942513	NA	TRUE	cg02871891	II	16	27228679	F	JMJD5;JMJD5	NM_024773;NM_001145348	Body;Body				chr16:27228652-27228652		NA	TRUE
cg11170041	II	2	26542163	R	GPR113;GPR113;GPR113	NM_001145169;NM_001145168;NM_153835	TSS200;TSS1500;Body						NA	TRUE	cg04245248	I	16	87653438	R	JPH3	NM_020655	Body						NA	TRUE
cg15391504	II	6	47688591	F	GPR115	NM_153838	3'UTR						NA	TRUE	cg05443795	II	16	87682572	R	JPH3	NM_020655	Body	chr16:87677885-87678660	S_Shelf			16:86240016-86240176	NA	TRUE
cg13355449	II	6	46923414	R	GPR116	NM_015234	TSS1500						NA	TRUE	cg00756062	II	16	87695845	R	JPH3	NM_020655	Body					16:86253235-86253425	NA	TRUE
cg25130831	II	12	131497012	R	GPR133	NM_198827	Body					12:130062867-130062974	NA	TRUE	cg17323282	II	11	96239733	F	JRKL-AS1	NR_047481	Body						NA	NA
cg16411251	II	14	59932250	F	GPR135	NM_022571	TSS200	chr14:59930634-59932251	Island			14:59000286-59002027	NA	TRUE	cg05489160	II	16	75662774	R	KARS;KARS	NM_001130089;NM_005548	Body;Body						NA	NA
cg05133314	I	1	6321684	R	GPR153	NM_207370	TSS1500	chr1:6320137-6320942	S_Shore		chr1:6321567-6321567	1:6242736-6244272	NA	TRUE	cg07638935	II	10	102821427	F	KAZALD1;KAZALD1	NM_030929;NM_030929	1stExon;5'UTR	chr10:102820488-102822874	Island			10:102810162-102811897	TRUE	TRUE
cg03626076	II	19	51274669	R	GPR32	NM_001506	1stExon					19:55965824-55966517	NA	NA	cg02922689	II	3	67047651	R	KBTBD8	NM_032505	TSS1500	chr3:67048455-67049273	N_Shore				NA	TRUE
cg12958175	I	1	174417046	F	GPR52;RABGAP1L	NM_005684;NM_014857	TSS200;Body						NA	NA	cg15559823	II	X	48828367	F	KCND1	NM_004979	TSS200	chrX:48825776-48826593	S_Shore				NA	NA
cg12800028	II	6	110300146	R	GPR6	NM_005284	TSS200	chr6:110299365-110301267	Island			6:110406564-110408023	TRUE	TRUE	cg03341064	II	X	48828399	F	KCND1	NM_004979	TSS200	chrX:48825776-48826593	S_Shore				NA	TRUE
cg26252167	I	6	110300573	R	GPR6	NM_005284	1stExon	chr6:110299365-110301267	Island			6:110406564-110408023	TRUE	TRUE	cg14030525	II	7	119960959	F	KCND2	NM_012281	Body						NA	NA
cg21911019	II	4	8581650	F	GPR78	NM_080819	TSS1500	chr4:8582036-8583364	N_Shore				TRUE	TRUE	cg08125031	II	4	21699373	R	KCNIP4;KCNIP4	NM_147182;NM_001035003	5'UTR;TSS200						NA	TRUE
cg06643298	II	4	8582101	F	GPR78	NM_080819	TSS200	chr4:8582036-8583364	Island				NA	TRUE	cg27526346	II	4	21699534	R	KCNIP4;KCNIP4	NM_147182;NM_001035003	5'UTR;TSS1500						NA	TRUE
cg23739994	I	11	94134756	F	GPR83	NM_016540	TSS200	chr11:94134226-94134848	Island			11:93773731-93774496	NA	TRUE	cg21713741	II	1	160012865	F	KCNJ10	NM_002241	5'UTR						NA	NA
cg09047533	II	X	101966185	R	GPRASP2;GPRASP2;GPRASP2;GPRASP2;GPRASP2;ARMCX5-GPRASP2	NM_001184874;NM_001004051;NM_001184876;NM_001184875;NM_138437;NM_001199818	TSS1500;TSS1500;TSS1500;TSS1500;TSS1500;5'UTR	chrX:101966967-101967970	N_Shore				NA	NA	cg01357656	II	14	88793728	R	KCNK10	NM_021161	TSS1500	chr14:88792904-88793324	S_Shore				NA	NA
cg24011261	I	3	49396226	F	GPX1;GPX1	NM_000581;NM_201397	TSS1500;TSS1500	chr3:49394855-49395942	S_Shore			3:49369860-49371231	NA	TRUE	cg14691388	II	8	140711270	R	KCNK9	NM_016601	Body	chr8:140714585-140718259	N_Shelf				NA	TRUE
cg05551922	I	3	49396232	F	GPX1;GPX1	NM_000581;NM_201397	TSS1500;TSS1500	chr3:49394855-49395942	S_Shore				NA	TRUE	cg24715061	II	3	178387819	F	KCNMB2;KCNMB2;KCNMB2-AS1;KCNMB2-AS1;KCNMB2	NM_001278911;NM_005832;NR_126560;NR_126561;NM_181361	5'UTR;5'UTR;Body;Body;5'UTR						NA	NA
cg06612871	II	1	53067933	R	GPX7	NM_015696	TSS200	chr1:53067880-53068608	Island			1:52840469-52841196	NA	NA	cg25589118	II	3	178256022	F	KCNMB2-AS1;KCNMB2-AS1;KCNMB2	NR_126560;NR_126561;NM_181361	Body;Body;5'UTR						NA	NA
cg12461287	I	11	123430724	F	GRAMD1B	NM_020716	Body					11:122935780-122936174	NA	TRUE	cg14328115	I	11	2554562	R	KCNQ1;KCNQ1	NM_000218;NM_181798	Body;Body	chr11:2555405-2555618	N_Shore			11:2510741-2511491	NA	TRUE
cg04098270	II	15	72489686	R	GRAMD2	NM_001012642	Body	chr15:72489478-72490119	Island			15:70276533-70277503	NA	TRUE	cg05447008	I	6	73331114	R	KCNQ5;KCNQ5;KCNQ5;KCNQ5;KCNQ5	NM_001160133;NM_019842;NM_001160134;NM_001160130;NM_001160132	TSS1500;TSS1500;TSS1500;TSS1500;TSS1500	chr6:73330942-73333109	Island			6:73387357-73389819	NA	TRUE
cg03390873	II	22	47069200	F	GRAMD4	NM_015124	Body	chr22:47069523-47069800	N_Shore				NA	TRUE	cg14189481	II	1	196253906	F	KCNT2;KCNT2;KCNT2	NM_001287820;NM_001287819;NM_198503	Body;Body;Body						NA	NA
cg13030296	II	12	52404777	F	GRASP;GRASP	NM_181711;NM_001271856	Body;5'UTR	chr12:52400467-52401696	S_Shelf				NA	NA	cg05502360	II	8	36641571	R	KCNU1	NM_001031836	TSS1500						NA	TRUE
cg18454288	I	7	50861607	R	GRB10	NM_001001555	TSS1500	chr7:50861390-50861638	Island			7:50829061-50829393	NA	TRUE	cg06169179	II	9	2717946	F	KCNV2	NM_133497	1stExon	chr9:2717903-2718953	Island			9:2707845-2709020	NA	TRUE
cg10944961	I	17	37894936	F	GRB7;GRB7;GRB7;GRB7	NM_001242443;NM_001242442;NM_005310;NM_001030002	TSS1500;TSS200;5'UTR;5'UTR					17:35147873-35148702	NA	NA	cg18814808	II	5	143698198	R	KCTD16	NM_020768	Body						NA	TRUE
cg00072722	II	2	11676134	R	GREB1	NM_014668	5'UTR						NA	NA	cg21078344	II	19	4968162	R	KDM4B	NM_015015	TSS1500	chr19:4968557-4969417	N_Shore				NA	NA
cg25380722	II	2	11679584	R	GREB1;GREB1	NM_148903;NM_014668	TSS1500;5'UTR						NA	NA	cg13563261	II	9	6924962	F	KDM4C;KDM4C;KDM4C;KDM4C;KDM4C;KDM4C	NM_001146696;NR_130707;NM_001146695;NM_001304339;NM_015061;NM_001304340	Body;Body;Body;Body;Body;Body						NA	NA
cg01384111	II	2	11679605	F	GREB1;GREB1	NM_148903;NM_014668	TSS1500;5'UTR						NA	TRUE	cg02428100	I	19	10614022	R	KEAP1;KEAP1;KEAP1	NM_012289;NM_203500;NM_203500	TSS1500;1stExon;5'UTR	chr19:10613046-10614280	Island	high-CpG:10474266-10475137		19:10473695-10475280	TRUE	TRUE
cg10899175	II	2	11680144	F	GREB1;GREB1;GREB1	NM_148903;NM_148903;NM_014668	1stExon;5'UTR;5'UTR			low-CpG:11597222-11597644			NA	TRUE	cg16396191	II	13	42184765	R	KIAA0564	NM_015058	Body						NA	TRUE
cg25445827	II	2	11696397	F	GREB1;GREB1;GREB1	NM_033090;NM_014668;NM_148903	5'UTR;5'UTR;5'UTR						NA	NA	cg08287127	II	1	39876043	F	KIAA0754;MACF1	NM_015038;NM_012090	1stExon;Body	chr1:39874018-39875239	S_Shore				NA	NA
cg24042986	II	2	11700459	F	GREB1;GREB1;GREB1	NM_148903;NM_033090;NM_014668	Body;Body;Body						NA	NA	cg24020152	II	4	154419554	F	KIAA0922;KIAA0922	NM_015196;NM_001131007	Body;Body						NA	TRUE
cg00354771	II	1	240694053	R	GREM2;MIR1273E	NM_022469;NR_128706	5'UTR;Body						NA	NA	cg09467488	II	22	45622803	F	KIAA0930	NM_001009880	Body						NA	NA
cg11397370	II	8	102504479	R	GRHL2	NM_024915	TSS200	chr8:102504478-102504841	Island			8:102573374-102574214	NA	TRUE	cg10620195	II	22	45622843	F	KIAA0930	NM_001009880	Body						NA	NA
cg25330243	I	8	102504501	F	GRHL2	NM_024915	TSS200	chr8:102504478-102504841	Island			8:102573374-102574214	NA	TRUE	cg00763594	II	1	15256054	R	KIAA1026;KIAA1026;KIAA1026;KIAA1026	NM_201628;NM_001018001;NM_015209;NM_001018000	Body;TSS1500;Body;Body						NA	TRUE
cg10330822	II	8	102621551	R	GRHL2	NM_024915	Body						NA	NA	cg26712768	II	4	57173841	R	KIAA1211	NM_020722	Body						NA	NA
cg15603568	II	11	105481283	R	GRIA4;GRIA4;GRIA4;GRIA4	NM_001077244;NM_000829;NM_001077243;NM_001112812	5'UTR;5'UTR;5'UTR;TSS200	chr11:105481126-105481422	Island			11:104986134-104986720	NA	TRUE	cg19505458	II	10	24739091	F	KIAA1217;KIAA1217;KIAA1217	NM_019590;NM_001098500;NM_001098501	Body;Body;Body						NA	TRUE
cg23559689	II	11	105481292	R	GRIA4;GRIA4;GRIA4;GRIA4	NM_001077244;NM_000829;NM_001077243;NM_001112812	5'UTR;5'UTR;5'UTR;TSS200	chr11:105481126-105481422	Island			11:104986134-104986720	NA	TRUE	cg04686414	II	3	113684929	F	KIAA1407	NM_020817	Body						NA	NA
cg21712407	II	7	6541521	R	GRID2IP;GRID2IP	NM_001145118;NM_001145118	ExonBnd;Body	chr7:6543015-6543598	N_Shore				NA	NA	cg00793961	II	7	138610703	R	KIAA1549;KIAA1549	NM_001164665;NM_020910	Body;Body						NA	NA
cg09146820	II	7	2516197	F	GRIFIN	NM_001291784	TSS200						NA	NA	cg02790458	II	19	18386421	R	KIAA1683;KIAA1683;KIAA1683	NM_025249;NM_001145304;NM_001145305	TSS1500;TSS1500;TSS1500	chr19:18390360-18392734	N_Shelf				NA	TRUE
cg16515066	II	11	120500425	R	GRIK4;GRIK4;GRIK4	NM_014619;NM_001282473;NM_001282470	5'UTR;5'UTR;5'UTR						NA	NA	cg18974084	II	X	74146414	F	KIAA2022	NM_001008537	TSS1500	chrX:74143852-74145176	S_Shore				NA	TRUE
cg12938257	II	11	120518915	F	GRIK4;GRIK4;GRIK4	NM_014619;NM_001282473;NM_001282470	5'UTR;5'UTR;5'UTR						NA	NA	cg11716836	II	20	16385663	F	KIF16B;KIF16B;KIF16B	NM_024704;NM_001199865;NM_001199866	Body;Body;Body						NA	NA
cg25108748	II	11	120585789	R	GRIK4;GRIK4;GRIK4	NM_001282473;NM_001282470;NM_014619	Body;Body;Body						NA	NA	cg05390356	II	1	10277983	F	KIF1B;KIF1B	NM_015074;NM_183416	5'UTR;5'UTR						NA	TRUE
cg05947357	II	11	120703894	R	GRIK4;GRIK4;GRIK4	NM_001282473;NM_001282470;NM_014619	Body;Body;Body						NA	NA	cg23716690	II	1	10314029	R	KIF1B;KIF1B	NM_015074;NM_183416	Body;Body						NA	TRUE
cg26314755	II	19	42550298	F	GRIK5	NM_002088	Body	chr19:42546647-42546896	S_Shelf				NA	TRUE	cg21477075	II	6	168433436	F	KIF25;KIF25	NM_005355;NM_030615	Body;Body	chr6:168435835-168436086	N_Shelf				NA	TRUE
cg16850173	I	9	140033611	R	GRIN1;GRIN1;GRIN1;GRIN1;GRIN1;GRIN1	NM_007327;NM_021569;NM_007327;NM_000832;NM_021569;NM_000832	5'UTR;1stExon;1stExon;1stExon;5'UTR;5'UTR	chr9:140033235-140034176	Island			9:139152748-139153970	NA	TRUE	cg16202259	I	14	104625420	R	KIF26A	NM_015656	Body	chr14:104625248-104625522	Island			14:103695069-103695759	NA	TRUE
cg17950580	II	3	14546405	F	GRIP2	NM_001080423	Body						NA	NA	cg01131866	II	5	61601529	R	KIF2A;KIF2A	NM_004520;NM_001098511	TSS1500;TSS1500	chr5:61601617-61602930	N_Shore				NA	TRUE
cg08027792	II	13	114325494	R	GRK1	NM_002929	Body					13:113373477-113373972	NA	TRUE	cg17579089	II	3	47269695	F	KIF9;KIF9;KIF9	NM_182902;NM_001134878;NM_022342	3'UTR;3'UTR;3'UTR						NA	TRUE
cg27642554	I	6	146755622	R	GRM1;GRM1	NM_001114329;NM_000838	3'UTR;Body	chr6:146755475-146755901	Island			6:146796981-146797547	NA	TRUE	cg19179025	II	3	47325421	R	KIF9;KIF9;KIF9;KLHL18	NM_001134878;NM_022342;NM_182902;NM_025010	TSS1500;TSS1500;TSS1500;Body	chr3:47323747-47324607	S_Shore				NA	NA
cg13373994	II	13	114005988	F	GRTP1-AS1;GRTP1-AS1;GRTP1;GRTP1;GRTP1	NR_120385;NR_046541;NM_001286733;NM_024719;NM_001286732	Body;Body;Body;Body;Body						NA	NA	cg02515712	II	1	157988920	F	KIRREL;KIRREL	NM_018240;NM_001286349	Body;Body						NA	NA
cg23695707	I	14	95234826	R	GSC	NM_173849	3'UTR	chr14:95234612-95236569	Island			14:94304366-94305493	NA	TRUE	cg07802624	I	19	36347933	R	KIRREL2;KIRREL2;KIRREL2;KIRREL2	NM_199179;NM_032123;NM_199180;NM_199180	TSS200;TSS200;5'UTR;1stExon	chr19:36347044-36348101	Island			19:41038947-41039932	NA	NA
cg05586820	II	12	54862751	F	GTSF1	NM_144594	Body						NA	NA	cg21821329	II	11	126525029	R	KIRREL3;KIRREL3	NM_001161707;NM_032531	Body;Body						NA	TRUE
cg03946288	II	4	156708550	F	GUCY1B3;GUCY1B3;GUCY1B3;GUCY1B3;GUCY1B3;GUCY1B3	NM_001291951;NM_001291954;NM_000857;NM_001291952;NM_001291955;NM_001291953	Body;Body;Body;Body;Body;Body						NA	NA	cg04867128	II	11	126624312	R	KIRREL3;KIRREL3;KIRREL3	NM_032531;NM_001301097;NM_001161707	Body;Body;Body						NA	NA
cg14524522	II	11	76425739	R	GUCY2EP	NR_024042	Body						NA	NA	cg03493032	II	11	66024487	F	KLC2;KLC2;KLC2;KLC2	NM_001134776;NM_001134774;NM_022822;NM_001134775	TSS1500;TSS1500;TSS1500;TSS1500	chr11:66024910-66026253	N_Shore				NA	TRUE
cg13588087	II	3	129261686	R	H1FOO	NM_153833	TSS1500						NA	NA	cg11366701	II	15	31697959	F	KLF13	NM_001302461	Body				chr15:31697812-31697812		NA	NA
cg16922869	II	3	129261768	F	H1FOO	NM_153833	TSS1500						NA	TRUE	cg22839412	II	15	31631841	R	KLF13;KLF13	NM_015995;NM_001302461	Body;Body						NA	NA
cg05081223	II	12	14927804	F	H2AFJ;H2AFJ;H2AFJ	NM_177925;NR_027716;NM_177925	1stExon;Body;3'UTR	chr12:14927291-14928023	Island			12:14818339-14819619	NA	TRUE	cg04071516	II	19	1864938	F	KLF16	NM_031918	TSS1500	chr19:1863841-1864942	Island			19:1812326-1815984	NA	TRUE
cg06516376	II	9	21031909	R	HACD4	NM_001010915	TSS1500	chr9:21031513-21031823	S_Shore				NA	NA	cg18737918	II	13	73632296	F	KLF5;KLF5	NM_001730;NM_001286818	TSS1500;5'UTR	chr13:73632860-73634370	N_Shore				NA	NA
cg08460464	II	6	105308839	F	HACE1	NM_020771	TSS1500	chr6:105307119-105307916	S_Shore				NA	TRUE	cg25749254	II	10	3823907	R	KLF6;KLF6;KLF6;KLF6	NR_027653;NM_001160124;NM_001160125;NM_001300	Body;Body;Body;Body	chr10:3823789-3824017	Island			10:3813790-3814388	NA	TRUE
cg03861785	II	16	1873952	R	HAGH;HAGH	NM_005326;NM_001040427	Body;5'UTR	chr16:1876113-1877633	N_Shelf				NA	TRUE	cg26808618	II	10	3824016	F	KLF6;KLF6;KLF6;KLF6	NR_027653;NM_001160124;NM_001160125;NM_001300	Body;Body;Body;Body	chr10:3823789-3824017	Island			10:3813790-3814388	NA	TRUE
cg03373393	II	17	39890193	F	HAP1;HAP1;HAP1	NM_001079870;NM_177977;NM_001079871	Body;Body;Body	chr17:39889956-39891489	Island			17:37143503-37145015	NA	TRUE	cg05613083	II	16	87751605	F	KLHDC4	NM_017566	Body	chr16:87754008-87754285	N_Shelf				NA	TRUE
cg11215486	II	5	82949588	R	HAPLN1	NM_001884	Body						NA	TRUE	cg06591973	II	18	30353283	R	KLHL14	NM_020805	TSS1500	chr18:30349690-30352302	S_Shore				NA	TRUE
cg07047373	I	20	61733540	F	HAR1B;HAR1A	NR_003245;NR_003244	Body;Body	chr20:61733275-61734521	Island			20:61203650-61204002	NA	NA	cg24074448	I	19	18768688	R	KLHL26	NM_018316	Body	chr19:18771078-18771340	N_Shelf		chr19:18768622-18768622		NA	TRUE
cg23957672	II	11	5264613	R	HBBP1	NR_001589	Body						NA	NA	cg23093954	II	2	170370646	R	KLHL41	NM_006063	Body						NA	NA
cg24360924	I	11	1594326	R	HCCA2;DUSP8;LOC338651	NM_053005;NM_004420;NR_021489	Body;TSS1500;Body	chr11:1593550-1594378	Island			11:1549204-1551261	NA	TRUE	cg15466224	II	7	152041578	F	KMT2C	NM_170606	Body						NA	NA
cg19232815	II	6	31439148	F	HCG26	NR_002812	Body						NA	TRUE	cg21382037	II	3	42978890	R	KRBOX1;KRBOX1-AS1	NM_001205272;NR_122033	5'UTR;TSS1500	chr3:42977830-42978090	S_Shore				NA	NA
cg06064954	II	6	29869838	F	HCG2P7	NR_001318	Body						NA	TRUE	cg07392829	II	21	31964616	F	KRTAP6-3	NM_181605	TSS200						NA	TRUE
cg18423635	II	6	29869936	F	HCG2P7	NR_001318	Body						NA	TRUE	cg23685650	II	14	56045894	R	KTN1;C14orf33;KTN1;KTN1;KTN1	NM_001079522;NR_027123;NM_182926;NM_001079521;NM_004986	TSS1500;Body;TSS1500;TSS1500;TSS1500	chr14:56046634-56047986	N_Shore			14:55115647-55115757	NA	TRUE
cg14330924	II	6	29945024	F	HCG9	NR_028032	Body	chr6:29944402-29945169	Island			6:30052410-30053135	NA	TRUE	cg15801019	II	6	129203783	R	LAMA2;LAMA2	NM_001079823;NM_000426	TSS1500;TSS1500						NA	TRUE
cg19517864	II	20	30652769	F	HCK;HCK;HCK;HCK;HCK;HCK	NM_001172131;NM_001172129;NM_001172133;NM_001172130;NM_002110;NM_001172132	5'UTR;5'UTR;5'UTR;Body;Body;Body						NA	NA	cg24146518	II	1	183155097	R	LAMC2;LAMC2	NM_018891;NM_005562	TSS200;TSS200						NA	TRUE
cg09843864	II	20	30653849	R	HCK;HCK;HCK;HCK;HCK;HCK	NM_001172131;NM_001172129;NM_001172133;NM_001172130;NM_002110;NM_001172132	5'UTR;5'UTR;5'UTR;Body;Body;Body						NA	NA	cg21386527	II	X	37535151	R	LANCL3;LANCL3	NM_198511;NM_001170331	3'UTR;3'UTR						NA	TRUE
cg23097474	II	1	155246593	F	HCN3	NM_020897	TSS1500	chr1:155246991-155247748	N_Shore				NA	TRUE	cg16322166	II	22	34101108	F	LARGE;LARGE	NM_004737;NM_133642	Body;Body						NA	NA
cg16561878	I	6	31430954	F	HCP5	NM_006674	TSS200					6:31538895-31539050	NA	TRUE	cg20323072	II	22	34270444	F	LARGE;LARGE	NM_004737;NM_133642	5'UTR;5'UTR						NA	NA
cg11573219	I	1	32083031	F	HCRTR1	NM_001525	TSS1500	chr1:32083149-32084069	N_Shore				NA	TRUE	cg13510812	II	3	45429626	F	LARS2	NM_015340	TSS1500	chr3:45430016-45430237	N_Shore				NA	TRUE
cg13706066	II	3	13521223	R	HDAC11;HDAC11	NM_001136041;NM_024827	TSS1500;TSS1500	chr3:13520912-13521319	Island			3:13495937-13497262	NA	TRUE	cg03795903	II	2	30669940	F	LCLAT1;LCLAT1	NM_001002257;NM_182551	TSS200;TSS200	chr2:30669988-30670720	N_Shore			2:30523410-30524224	NA	TRUE
cg25406767	II	7	18471835	F	HDAC9	NM_001204144	Body						NA	NA	cg15175514	II	2	30670637	F	LCLAT1;LCLAT1	NM_001002257;NM_182551	5'UTR;5'UTR	chr2:30669988-30670720	Island			2:30523410-30524224	NA	TRUE
cg15024309	II	X	83757693	F	HDX	NM_144657	TSS1500						NA	TRUE	cg11617349	II	13	46722358	R	LCP1	NM_002298	Body						NA	NA
cg24633312	II	7	43300742	F	HECW1	NM_015052	Body						NA	TRUE	cg14281922	II	10	88428228	R	LDB3;LDB3;LDB3;LDB3;LDB3;LDB3;LDB3	NM_001080115;NM_001080116;NM_001171610;NM_001171611;NM_001171610;NM_001080114;NM_007078	TSS200;TSS200;1stExon;TSS200;5'UTR;TSS200;TSS200			low-CpG:88418147-88418247			NA	TRUE
cg02255297	II	7	43351394	R	HECW1	NM_015052	Body					7:43317791-43318064	NA	TRUE	cg18286285	II	10	88428247	R	LDB3;LDB3;LDB3;LDB3;LDB3;LDB3;LDB3	NM_001080115;NM_001080116;NM_001171610;NM_001171611;NM_001171610;NM_001080114;NM_007078	TSS200;TSS200;1stExon;TSS200;5'UTR;TSS200;TSS200			low-CpG:88418147-88418247			NA	TRUE
cg18386431	II	7	43175785	F	HECW1;HECW1	NM_001287059;NM_015052	5'UTR;5'UTR						NA	NA	cg08300860	II	10	88428257	R	LDB3;LDB3;LDB3;LDB3;LDB3;LDB3;LDB3	NM_001080115;NM_001080116;NM_001171610;NM_001171611;NM_001171610;NM_001080114;NM_007078	TSS200;TSS200;1stExon;TSS200;5'UTR;TSS200;TSS200			low-CpG:88418147-88418247			TRUE	TRUE
cg16868641	II	7	43184902	R	HECW1;HECW1	NM_001287059;NM_015052	5'UTR;5'UTR						NA	NA	cg11426878	II	11	36095440	F	LDLRAD3;LDLRAD3;LDLRAD3	NM_001304264;NM_001304263;NM_174902	5'UTR;Body;Body						NA	NA
cg25462454	II	7	43232981	R	HECW1;HECW1	NM_001287059;NM_015052	5'UTR;5'UTR						NA	NA	cg01260312	II	18	13436556	R	LDLRAD4;LDLRAD4	NM_181482;NM_181481	Body;Body						NA	NA
cg15299402	II	7	43365720	R	HECW1;HECW1	NM_001287059;NM_015052	Body;Body						NA	NA	cg09466913	II	18	13605640	R	LDLRAD4;LDLRAD4	NM_181482;NM_181481	Body;Body						NA	NA
cg25586051	II	7	43403339	R	HECW1;HECW1	NM_001287059;NM_015052	Body;Body						NA	NA	cg15627993	II	18	13628426	R	LDLRAD4;LDLRAD4;LDLRAD4;LDLRAD4;LDLRAD4	NM_181482;NM_181481;NM_001003675;NM_001003674;NM_001276249	Body;Body;Body;Body;Body				chr18:13628186-13628186		NA	NA
cg00205765	II	7	43415898	F	HECW1;HECW1	NM_001287059;NM_015052	Body;Body						NA	NA	cg03751883	II	13	53314809	R	LECT1;LECT1	NM_001011705;NM_007015	TSS1500;TSS1500	chr13:53313127-53314045	S_Shore				NA	NA
cg02227047	II	7	43526582	R	HECW1;HECW1	NM_001287059;NM_015052	Body;Body						NA	NA	cg16642281	II	4	109034555	F	LEF1;LEF1;LEF1;LEF1	NM_001166119;NM_001130714;NM_001130713;NM_016269	Body;Body;Body;Body				chr4:109034550-109034550		NA	TRUE
cg02604675	II	4	185938802	R	HELT	NM_001029887	TSS1500	chr4:185939222-185942747	N_Shore				NA	TRUE	cg14627810	II	4	109090812	F	LEF1-AS1;LEF1;LEF1;LEF1	NR_029374;NM_001130714;NM_001130713;NM_016269	Body;TSS1500;TSS1500;TSS1500	chr4:109092578-109092839	N_Shore				NA	NA
cg02215171	II	4	89379156	F	HERC5	NM_016323	Body	chr4:89378223-89378948	S_Shore				NA	TRUE	cg19177777	II	19	40175038	R	LGALS17A	NR_034156	Body						NA	NA
cg15912586	II	4	89341324	R	HERC6;HERC6	NM_001165136;NM_017912	Body;Body						NA	NA	cg01051098	II	14	55604454	F	LGALS3;LGALS3	NR_003225;NM_002306	Body;Body						NA	TRUE
cg26321643	II	1	936914	R	HES4;HES4	NM_001142467;NM_021170	TSS1500;TSS1500	chr1:933387-937410	Island			1:924241-927261	NA	TRUE	cg04468092	II	4	25003537	R	LGI2	NM_018176	3'UTR						NA	TRUE
cg18369654	II	1	145417038	F	HFE2;HFE2;HFE2;HFE2	NM_145277;NM_202004;NM_213652;NM_213653	3'UTR;3'UTR;3'UTR;3'UTR	chr1:145415411-145415708	S_Shore				NA	TRUE	cg14561567	II	12	71833390	R	LGR5;LGR5;LGR5;LGR5	NM_001277227;NM_003667;NM_001277226;NR_110596	TSS200;TSS200;TSS200;TSS200	chr12:71833192-71834389	Island			12:70119475-70120840	NA	NA
cg11127499	II	14	100120128	F	HHIPL1;HHIPL1	NM_032425;NM_001127258	Body;Body	chr14:100118877-100119188	S_Shore				NA	NA	cg00538017	II	6	64029870	R	LGSN;LGSN;LGSN;LGSN	NM_016571;NM_001143940;NM_001143940;NM_016571	5'UTR;1stExon;5'UTR;1stExon						NA	TRUE
cg14515803	II	14	100120874	R	HHIPL1;HHIPL1	NM_032425;NM_001127258	Body;Body	chr14:100118877-100119188	S_Shore				NA	TRUE	cg01373217	II	13	39975312	R	LHFP	NM_005780	Body						NA	NA
cg19310908	I	19	46800064	R	HIF3A	NM_152795	TSS1500	chr19:46800053-46800603	Island			19:51491904-51492320	NA	TRUE	cg05492735	I	7	104445402	R	LHFPL3	NM_199000	Body						NA	TRUE
cg14117138	I	19	46800085	R	HIF3A	NM_152795	TSS1500	chr19:46800053-46800603	Island			19:51491904-51492320	NA	TRUE	cg12607121	II	3	9596214	R	LHFPL4	NM_198560	TSS1500	chr3:9595185-9595533	S_Shore				NA	NA
cg14088357	I	19	46800338	R	HIF3A;HIF3A	NM_022462;NM_152795	TSS1500;1stExon	chr19:46800053-46800603	Island			19:51491904-51492320	NA	TRUE	cg15283057	II	6	35778965	F	LHFPL5	NM_182548	Body						NA	NA
cg02817123	I	6	27775750	R	HIST1H2AI;HIST1H2BL	NM_003509;NM_003519	TSS1500;TSS200	chr6:27775329-27776258	Island				NA	TRUE	cg19154320	II	1	180213269	F	LHX4	NM_033343	Body						NA	NA
cg13337238	II	6	26020680	R	HIST1H4A;HIST1H3A	NM_003538;NM_003529	TSS1500;TSS200	chr6:26020671-26021125	Island	low-CpG:26128656-26128662			NA	TRUE	cg00114966	II	1	197893920	R	LHX9;LHX9	NM_020204;NM_001014434	Body;Body	chr1:197890478-197890824	S_Shelf				NA	TRUE
cg09844794	II	5	176318365	F	HK3	NM_002115	Body	chr5:176314451-176314662	S_Shelf				NA	NA	cg23899409	II	19	54850582	F	LILRA4	NM_012276	TSS200						NA	TRUE
cg12024906	II	19	37825679	F	HKR1;HKR1	NM_181786;NM_181786	1stExon;5'UTR	chr19:37825101-37825756	Island			19:42516880-42517585	TRUE	TRUE	cg26453295	II	19	54851740	R	LILRA4	NM_012276	TSS1500						NA	TRUE
cg18816397	II	6	32489555	R	HLA-DRB5	NM_002125	Body	chr6:32489742-32490128	N_Shore				NA	TRUE	cg00727947	II	19	54825100	F	LILRA5;LILRA5;LILRA5;LILRA5	NM_181986;NM_181985;NM_021250;NM_181879	TSS1500;TSS1500;TSS1500;TSS1500						TRUE	TRUE
cg14432143	II	6	29975061	R	HLA-J;NCRNA00171	NR_024240;NR_026751	Body;Body	chr6:29974220-29975369	Island			6:30082200-30083348	NA	TRUE	cg17281406	II	7	73519315	R	LIMK1;LIMK1	NM_002314;NM_001204426	Body;Body						NA	NA
cg02398045	I	3	148804489	R	HLTF;HLTF	NM_139048;NM_003071	TSS200;TSS200	chr3:148803904-148804557	Island			3:150286366-150287304	NA	TRUE	cg17985912	II	1	226497578	R	LIN9	NM_173083	TSS1500	chr1:226496361-226497501	S_Shore			1:224563026-224564213	NA	TRUE
cg04836786	I	3	148804272	R	HLTF;HLTF;HLTF;HLTF	NM_139048;NM_003071;NM_139048;NM_003071	5'UTR;1stExon;1stExon;5'UTR	chr3:148803904-148804557	Island	high-CpG:150286953-150287092		3:150286366-150287304	TRUE	TRUE	cg10964502	II	21	44752105	R	LINC00322	NR_103713	TSS200						NA	NA
cg21926402	I	3	148804275	R	HLTF;HLTF;HLTF;HLTF	NM_139048;NM_003071;NM_139048;NM_003071	5'UTR;1stExon;1stExon;5'UTR	chr3:148803904-148804557	Island	high-CpG:150286953-150287092		3:150286366-150287304	NA	TRUE	cg09237247	II	13	40755725	F	LINC00332	NR_046870	TSS1500						NA	NA
cg00421645	II	5	43312201	R	HMGCS1;HMGCS1	NM_002130;NM_001098272	5'UTR;5'UTR	chr5:43313191-43313924	N_Shore				NA	TRUE	cg22432637	II	13	40755895	F	LINC00332	NR_046870	TSS200						NA	NA
cg15823954	II	5	143191226	F	HMHB1	NM_021182	TSS1500						NA	TRUE	cg13299941	II	13	62603310	F	LINC00358	NR_046995	Body						NA	NA
cg17498296	I	10	124907540	R	HMX2	NM_005519	TSS200	chr10:124907283-124911035	Island			10:124896964-124898776	NA	TRUE	cg09239640	II	13	107305037	F	LINC00443	NR_047026	TSS1500						NA	NA
cg06873357	II	20	42983727	R	HNF4A;HNF4A;HNF4A;HNF4A;HNF4A;HNF4A	NM_001030004;NM_001030003;NM_001287184;NM_001287183;NM_175914;NM_001287182	TSS1500;TSS1500;TSS1500;TSS1500;TSS1500;TSS1500						NA	NA	cg11636414	II	5	87969386	F	LINC00461;LINC00461;LINC00461	NR_024384;NR_024383;NR_015436	TSS1500;Body;Body	chr5:87968635-87968907	S_Shore				NA	NA
cg24069559	II	19	39342390	F	HNRNPL	NM_001005335	5'UTR	chr19:39339923-39343257	Island				TRUE	TRUE	cg19900424	II	1	63653073	R	LINC00466	NR_038252	Body						NA	NA
cg04307083	II	4	57521138	F	HOPX;HOPX;HOPX;HOPX;HOPX	NM_139212;NM_139211;NM_032495;NM_001145460;NM_001145459	Body;Body;Body;Body;Body	chr4:57521621-57522703	N_Shore				NA	TRUE	cg15202562	II	3	108895827	R	LINC00488	NR_026767	TSS1500						NA	NA
cg10883303	II	7	27239024	R	HOXA13	NM_000522	1stExon	chr7:27238690-27240311	Island			7:27204530-27206825	TRUE	TRUE	cg04611299	II	4	139229580	R	LINC00499	NR_051987	TSS1500						NA	NA
cg06397837	II	7	27240251	R	HOXA13	NM_000522	TSS1500	chr7:27238690-27240311	Island			7:27204530-27206825	TRUE	TRUE	cg23496098	II	3	177158528	R	LINC00578	NR_047568	TSS1500						NA	NA
cg12698628	II	17	46802740	R	HOXB13	NM_006361	3'UTR	chr17:46802790-46803076	N_Shore			17:44157263-44158059	NA	TRUE	cg03846113	II	3	177346554	F	LINC00578	NR_047568	Body						NA	NA
cg14026084	II	12	54347286	R	HOXC12	NM_173860	TSS1500	chr12:54346777-54347101	S_Shore				NA	NA	cg15320156	II	14	97409305	F	LINC00618	NR_104113	TSS1500						NA	NA
cg22830707	II	12	54332181	R	HOXC13	NM_017410	TSS1500	chr12:54332805-54333731	N_Shore			12:52618420-52619998	NA	TRUE	cg18525301	II	10	44340682	R	LINC00619	NR_033923	TSS200						NA	NA
cg26283893	I	12	54332457	R	HOXC13	NM_017410	TSS200	chr12:54332805-54333731	N_Shore			12:52618420-52619998	NA	TRUE	cg18476492	II	3	13730435	R	LINC00620	NR_027103	Body						NA	NA
cg15817960	II	12	54409599	F	HOXC4;HOXC6;HOXC5	NM_014620;NM_153693;NR_003084	TSS1500;TSS1500;TSS1500	chr12:54408426-54408713	S_Shore				NA	TRUE	cg24581826	II	19	36814433	R	LINC00665;LINC00665	NR_038279;NR_038278	Body;Body						NA	NA
cg24633978	I	2	176972581	F	HOXD11	NM_021192	1stExon	chr2:176973427-176973718	N_Shore	high-CpG:176680606-176680908		2:176680207-176681171	NA	TRUE	cg23509403	II	X	148617502	F	LINC00893	NR_027455	Body						NA	NA
cg14165978	II	1	40156757	R	HPCAL4	NM_016257	5'UTR	chr1:40156930-40158514	N_Shore				NA	TRUE	cg19407933	II	4	178751182	R	LINC01098;LINC01099	NR_028342;NR_108092	Body;Body						NA	NA
cg18877284	II	1	40158394	R	HPCAL4;HPCAL4;HPCAL4	NM_001282397;NM_001282396;NM_016257	TSS1500;TSS1500;TSS1500	chr1:40156930-40158514	Island			1:39930205-39931072	NA	NA	cg11200474	II	2	58759979	F	LINC01122	NR_033873	Body						NA	NA
cg19522940	II	4	95264373	R	HPGDS	NM_014485	TSS1500						NA	TRUE	cg14158202	II	2	58763212	F	LINC01122	NR_033873	Body						NA	NA
cg13690864	I	10	100993938	F	HPSE2;HPSE2;HPSE2;HPSE2	NM_001166244;NM_001166245;NM_021828;NM_001166246	Body;Body;Body;Body	chr10:100993820-100994188	Island			10:100983777-100984214	NA	TRUE	cg22992161	II	2	58872456	F	LINC01122	NR_033873	Body						NA	NA
cg14378288	II	11	63328216	R	HRASLS2	NM_017878	Body						NA	NA	cg25117017	II	4	166605772	R	LINC01179	NR_121676	TSS200						NA	NA
cg00286984	I	11	63258779	R	HRASLS5;HRASLS5;HRASLS5	NM_001146728;NM_001146729;NM_054108	TSS200;TSS200;TSS200	chr11:63258378-63258804	Island			11:63014555-63015366	NA	TRUE	cg13136032	II	3	162896939	R	LINC01192	NR_033945	Body						NA	NA
cg16957523	I	4	11431359	F	HS3ST1	NM_005114	TSS1500	chr4:11429414-11429633	S_Shore				NA	TRUE	cg09457477	II	3	109132204	R	LINC01205;LINC01205	NR_109842;NR_109841	Body;Body						NA	NA
cg21520194	II	4	11431460	F	HS3ST1	NM_005114	TSS1500	chr4:11430235-11431256	S_Shore				NA	NA	cg16712176	II	13	100151188	R	LINC01232	NR_110731	Body	chr13:100150692-100151020	S_Shore			13:98948694-98949232	NA	NA
cg16439199	II	4	11431537	R	HS3ST1	NM_005114	TSS1500	chr4:11430235-11431256	S_Shore				NA	NA	cg15306353	II	4	133563356	R	LINC01256	NR_126401	Body						NA	NA
cg04819337	II	21	44982367	R	HSF2BP	NM_007031	Body	chr21:44985071-44985474	N_Shelf				NA	TRUE	cg09030888	II	2	4022768	F	LINC01304	NR_037881	TSS1500						NA	NA
cg00700609	II	21	44993442	R	HSF2BP	NM_007031	Body						NA	NA	cg02252322	II	3	167620480	R	LINC01330	NR_033843	Body						NA	NA
cg21463763	I	20	3713341	R	HSPA12B	NM_052970	TSS200	chr20:3713159-3713515	Island	high-CpG:3661341-3661343		20:3661076-3661502	NA	TRUE	cg21586994	II	5	173930588	R	LINC01411	NR_125806	Body						NA	NA
cg15127733	II	20	3713584	R	HSPA12B	NM_052970	5'UTR	chr20:3713159-3713515	S_Shore				TRUE	TRUE	cg24637724	II	21	18811330	R	LINC01549;LINC01549	NR_037586;NR_037585	Body;Body						NA	NA
cg19619721	I	14	65007061	F	HSPA2	NM_021979	TSS200	chr14:65006874-65009197	Island			14:64076491-64079226	NA	TRUE	cg19530424	II	16	51795292	F	LINC01571	NR_110916	TSS1500						NA	NA
cg04297819	I	1	22260125	R	HSPG2	NM_005529	Body						NA	TRUE	cg14847307	II	22	46001176	F	LINC01589	NR_131244	Body						NA	NA
cg09532267	II	16	73127338	R	HTA	NR_027756	Body					16:71684536-71685036	NA	TRUE	cg03780505	II	22	46001520	R	LINC01589	NR_131244	Body						NA	NA
cg18023598	II	1	19992504	R	HTR6	NM_000871	1stExon	chr1:19991146-19992788	Island			1:19863734-19865375	NA	TRUE	cg20488713	II	22	46001532	R	LINC01589	NR_131244	TSS200						NA	NA
cg10712173	I	4	8271414	R	HTRA3	NM_053044	TSS200	chr4:8271214-8272091	Island			4:8321634-8323065	NA	TRUE	cg14134440	II	8	80712989	R	LINC01607;LOC101927040	NR_125410;NR_110954	Body;Body						NA	NA
cg24797286	II	21	33288262	R	HUNK	NM_014586	Body						NA	NA	cg25902808	II	3	191286160	F	LINCR-0002	NR_120606	Body						NA	NA
cg17012575	I	11	125757631	R	HYLS1;HYLS1;HYLS1	NM_001134793;NM_145014;NM_001134793	1stExon;5'UTR;5'UTR	chr11:125757055-125758107	Island	high-CpG:125262801-125262846		11:125262164-125263307	NA	TRUE	cg14003886	II	9	28450281	R	LINGO2	NM_152570	5'UTR						NA	TRUE
cg14895140	I	11	125757643	R	HYLS1;HYLS1;HYLS1	NM_001134793;NM_145014;NM_001134793	1stExon;5'UTR;5'UTR	chr11:125757055-125758107	Island			11:125262164-125263307	NA	NA	cg12658269	II	9	29213101	R	LINGO2	NM_001258282	TSS200	chr9:29212171-29212819	S_Shore			9:29202747-29204099	NA	NA
cg13720472	II	19	10381063	R	ICAM1	NM_000201	TSS1500	chr19:10380287-10381965	Island			19:10241288-10242455	NA	TRUE	cg22974915	II	19	2306444	R	LINGO3	NM_001101391	5'UTR	chr19:2307566-2308092	N_Shore				NA	TRUE
cg17324980	II	19	10396843	F	ICAM1;ICAM4;ICAM4;ICAM4	NM_000201;NM_001544;NM_022377;NM_001039132	3'UTR;TSS1500;TSS1500;TSS1500	chr19:10397603-10398703	N_Shore				NA	NA	cg15401526	II	12	16762102	F	LMO3;LMO3;LMO3;LMO3;LMO3	NM_001001395;NM_001243609;NR_045014;NR_045013;NR_045012	TSS1500;TSS1500;TSS1500;TSS1500;TSS1500						NA	NA
cg14667838	II	19	10445908	F	ICAM3	NM_002162	Body	chr19:10443688-10446022	Island			19:10304706-10307022	NA	TRUE	cg10427127	II	13	76299058	R	LMO7;LMO7	NM_005358;NM_001306080	Body;Body						NA	NA
cg03247892	II	19	10398215	F	ICAM4;ICAM4;ICAM4	NM_001544;NM_022377;NM_001039132	Body;Body;Body	chr19:10397603-10398703	Island			19:10258659-10259777	NA	TRUE	cg27324344	II	1	201916645	F	LMOD1	NM_012134	TSS1500						NA	NA
cg03031902	II	19	10399764	F	ICAM5	NM_003259	TSS1500	chr19:10399844-10405375	N_Shore			19:10260419-10264937	NA	TRUE	cg25042383	II	16	90115646	R	LOC100130015	NR_027336	TSS1500	chr16:90118815-90119521	N_Shelf				NA	TRUE
cg11195002	II	19	10399805	R	ICAM5	NM_003259	TSS1500	chr19:10399844-10405375	N_Shore			19:10260419-10264937	TRUE	TRUE	cg11372934	I	4	1195318	F	LOC100130872;LOC100130872-SPON2	NR_024569;NR_033182	Body;Body						NA	TRUE
cg22073530	II	8	39771450	F	IDO1	NM_002164	1stExon						NA	NA	cg04343927	II	4	1167423	F	LOC100130872-SPON2;SPON2;SPON2	NR_033182;NM_012445;NM_001128325	Body;TSS1500;TSS1500	chr4:1164515-1166582	S_Shore				NA	TRUE
cg03427619	II	8	39778459	F	IDO1	NM_002164	Body						NA	NA	cg10651657	II	2	47053771	R	LOC100134259	NR_024452	TSS1500						NA	TRUE
cg18985133	II	8	39835730	F	IDO2	NM_194294	Body						NA	TRUE	cg10734048	II	12	106916626	R	LOC100287944	NR_040246	Body						NA	NA
cg03595199	II	8	39869813	F	IDO2	NM_194294	Body						NA	TRUE	cg13354012	II	15	31035181	F	LOC100288637;LOC100288637;LOC100288637	NR_038253;NR_038255;NR_038254	Body;Body;Body						NA	NA
cg17740437	II	11	118437568	F	IFT46;IFT46	NM_020153;NM_001168618	TSS1500;TSS1500						NA	NA	cg02174921	II	7	8317393	F	LOC100505938	NR_125740	Body						NA	NA
cg18735146	II	13	21140606	R	IFT88;IFT88	NM_175605;NM_006531	TSS1500;TSS1500	chr13:21140951-21141719	N_Shore				TRUE	TRUE	cg15159162	II	11	76119776	F	LOC100506127	NR_130990	Body						NA	NA
cg08831744	II	7	45961346	F	IGFBP3;IGFBP3	NM_000598;NM_001013398	TSS1500;TSS1500	chr7:45960137-45961347	Island			7:45926465-45928063	TRUE	TRUE	cg26783691	II	7	43562218	F	LOC100506895;HECW1;HECW1	NR_038276;NM_001287059;NM_015052	TSS200;Body;Body						NA	NA
cg22083798	II	7	45961401	F	IGFBP3;IGFBP3	NM_000598;NM_001013398	TSS1500;TSS1500	chr7:45960137-45961347	S_Shore			7:45926465-45928063	TRUE	TRUE	cg15334747	II	4	100079822	R	LOC100507053	NR_037884	Body						NA	NA
cg06667574	II	19	51830634	R	IGLON5	NM_001101372	Body	chr19:51830064-51831145	Island			19:56521777-56523106	NA	TRUE	cg02049240	II	12	66028857	F	LOC100507065;LOC100507065;LOC100507065;LOC100507065	NR_120434;NR_120431;NR_120432;NR_120433	Body;Body;Body;Body				chr12:66028423-66028423		NA	NA
cg06163573	II	1	18502491	R	IGSF21	NM_032880	Body						NA	NA	cg17127843	II	2	81694323	F	LOC100507201	NR_110161	TSS1500	chr2:81694322-81694681	Island			2:81547633-81548218	NA	NA
cg17648031	II	11	133790931	R	IGSF9B	NM_001277285	Body	chr11:133787971-133791268	Island			11:133293182-133296478	NA	NA	cg12966005	II	16	48389401	R	LOC100507577;MIR548AE2;MIR5095	NR_040677;NR_039639;NR_039970	TSS200;Body;Body						NA	NA
cg18607529	I	7	50343869	F	IKZF1	NM_006060	TSS1500	chr7:50343757-50344519	Island	high-CpG:50313999-50314998		7:50313154-50315024	NA	TRUE	cg12677787	II	1	113578027	R	LOC100996251	NR_103777	Body						NA	NA
cg09102442	II	17	37977061	R	IKZF3;IKZF3;IKZF3;IKZF3;IKZF3;IKZF3;IKZF3;IKZF3;IKZF3;IKZF3;IKZF3;IKZF3;IKZF3;IKZF3;IKZF3	NM_001257410;NM_001257409;NM_001257408;NM_183230;NM_012481;NM_001257412;NM_183232;NM_001257411;NM_001257414;NM_001257413;NM_183231;NM_183229;NM_183228;NM_001284515;NM_001284514	Body;Body;Body;Body;Body;Body;Body;Body;Body;Body;Body;Body;Body;5'UTR;5'UTR						NA	NA	cg17337774	II	17	76268884	R	LOC100996291	NR_073178	Body				chr17:76268764-76268764		NA	NA
cg00295308	I	10	5995028	F	IL15RA;IL15RA	NM_172200;NM_002189	3'UTR;3'UTR						NA	TRUE	cg14280393	II	2	15839263	F	LOC101926966	NR_110201	Body						NA	NA
cg25189429	I	13	21277706	R	IL17D	NM_138284	5'UTR	chr13:21277233-21278446	Island			13:20175174-20176687	NA	TRUE	cg25662640	II	4	130693411	R	LOC101927282	NR_110753	TSS1500						NA	NA
cg03711207	II	3	57177182	F	IL17RD	NM_017563	Body						NA	NA	cg03005301	II	1	81106234	F	LOC101927412;LOC101927412;LOC101927412	NR_125942;NR_125940;NR_125941	TSS1500;Body;Body						NA	NA
cg16711837	II	3	57177903	R	IL17RD	NM_017563	Body						NA	NA	cg12834542	II	2	195594137	F	LOC101927431	NR_110223	TSS1500						NA	NA
cg12647423	II	3	57144201	R	IL17RD;IL17RD	NM_017563;NM_017563	ExonBnd;Body						NA	NA	cg11383720	II	2	65087369	F	LOC101927438	NR_110224	Body	chr2:65086804-65087180	S_Shore			2:64940242-64940886	NA	NA
cg10037611	II	22	50448433	R	IL17REL	NM_001001694	5'UTR	chr22:50448567-50449521	N_Shore			22:48790417-48791631	NA	NA	cg00704592	II	7	92534346	R	LOC101927497;LOC101927497;LOC101927497	NR_110088;NR_110087;NR_110086	Body;Body;Body						NA	NA
cg20470528	II	11	112021975	R	IL18;IL18	NM_001243211;NM_001562	Body;Body						NA	NA	cg26938379	II	7	17598868	R	LOC101927630	NR_110013	TSS1500						NA	NA
cg03753800	II	2	113829255	R	IL1F10;IL1F10	NM_173161;NM_032556	5'UTR;TSS1500						NA	NA	cg18338518	II	7	20104297	R	LOC101927668	NR_110114	Body						NA	NA
cg21450483	I	6	137365449	F	IL20RA;IL20RA;IL20RA;IL20RA	NM_001278722;NM_014432;NM_001278724;NM_001278723	TSS200;Body;5'UTR;5'UTR	chr6:137365299-137366126	Island			6:137406894-137407946	NA	NA	cg07483066	II	6	114602889	R	LOC101927768	NR_125845	Body						NA	NA
cg14340103	II	4	123543179	R	IL21	NM_021803	TSS1500						NA	TRUE	cg02109988	II	1	234792752	F	LOC101927787	NR_125944	Body				chr1:234792654-234792654		NA	NA
cg23819781	II	10	6095868	R	IL2RA;IL2RA;IL2RA	NM_000417;NM_001308243;NM_001308242	Body;Body;Body				chr10:6095822-6095822		NA	NA	cg25374378	II	5	163895616	F	LOC101927835	NR_105064	TSS1500						NA	NA
cg17281724	II	10	6097919	R	IL2RA;IL2RA;IL2RA	NM_000417;NM_001308243;NM_001308242	Body;Body;Body						NA	NA	cg19146301	II	1	235100790	R	LOC101927851	NR_125945	TSS1500						NA	NA
cg07507194	II	1	154412839	R	IL6R;IL6R	NM_181359;NM_000565	Body;Body						NA	NA	cg06832435	II	7	112329701	F	LOC101928012	NR_110158	Body						NA	NA
cg20665007	II	19	10793130	F	ILF3;ILF3;ILF3;ILF3;ILF3	NM_001137673;NM_153464;NM_017620;NM_004516;NM_012218	Body;Body;Body;Body;Body			low-CpG:10653594-10654333			NA	TRUE	cg02683885	II	1	23849294	F	LOC101928163;E2F2	NR_110799;NM_004091	Body;Body				chr1:23849183-23849183		NA	NA
cg11385473	II	11	31530943	F	IMMP1L;ELP4	NM_144981;NM_019040	5'UTR;TSS1500	chr11:31531131-31531501	N_Shore				TRUE	TRUE	cg23171055	II	6	134786314	R	LOC101928231;LINC01010;LINC01010;LINC01010;LINC01010	NR_125852;NR_038217;NR_038216;NR_038219;NR_038218	Body;Body;Body;Body;Body						NA	NA
cg27618490	II	7	111055082	F	IMMP2L;IMMP2L	NM_032549;NM_001244606	Body;Body						NA	NA	cg05543117	II	4	173569893	R	LOC101928314;LOC101928314;GALNTL6	NR_125895;NR_125894;NM_001034845	Body;Body;Body						NA	NA
cg11926473	II	18	11980297	F	IMPA2	NM_014214	TSS1500	chr18:11980483-11982142	N_Shore				NA	TRUE	cg03039765	II	6	136950395	F	LOC101928461;MAP3K5	NR_125858;NM_005923	Body;Body						NA	NA
cg23003534	I	10	105036747	F	INA	NM_032727	TSS200	chr10:105036628-105038084	Island			10:105026548-105028767	NA	TRUE	cg22734287	II	5	67089977	R	LOC101928858	NR_130779	Body						NA	NA
cg22031873	II	4	143765657	R	INPP4B;INPP4B	NM_001101669;NM_003866	5'UTR;5'UTR	chr4:143766940-143768413	N_Shore				NA	TRUE	cg21523701	II	19	23244212	F	LOC101929144	NR_110745	TSS200						NA	NA
cg05695429	I	2	233925923	R	INPP5D;INPP5D	NM_005541;NM_001017915	Body;Body	chr2:233925091-233925318	S_Shore				NA	TRUE	cg12156213	II	8	49534169	R	LOC101929217;LOC101929268	NR_105004;NR_105002	Body;Body						NA	NA
cg10609370	II	2	233963033	R	INPP5D;INPP5D	NM_005541;NM_001017915	Body;Body						NA	NA	cg02877698	II	11	94886708	F	LOC101929295	NR_110303	Body	chr11:94883647-94884811	S_Shore				NA	NA
cg25926572	II	2	233995465	F	INPP5D;INPP5D	NM_005541;NM_001017915	Body;Body						NA	TRUE	cg12043303	II	5	29070343	R	LOC101929645;LOC101929645	NR_109948;NR_109948	Body;ExonBnd						NA	NA
cg23390871	II	11	2183708	R	INS;INS-IGF2;INS-IGF2	NM_000207;NR_003512;NM_001042376	TSS1500;TSS1500;TSS1500	chr11:2187488-2188245	N_Shelf				NA	TRUE	cg18175586	II	2	167037637	F	LOC101929680	NR_110260	Body						NA	NA
cg21667878	I	11	2160980	R	INS-IGF2;IGF2AS;IGF2;IGF2;IGF2AS;IGF2	NR_003512;NR_028044;NM_001127598;NM_001007139;NR_028043;NM_000612	Body;TSS1500;Body;5'UTR;TSS1500;TSS1500	chr11:2158951-2162484	Island			11:2115471-2118076	NA	TRUE	cg24561213	II	5	95853154	F	LOC101929710	NR_130776	Body				chr5:95853104-95853104		NA	NA
cg09694722	II	11	2161318	F	INS-IGF2;IGF2AS;IGF2;IGF2;IGF2AS;IGF2	NR_003512;NR_028044;NM_001127598;NM_001007139;NR_028043;NM_000612	Body;TSS1500;Body;5'UTR;TSS1500;TSS1500	chr11:2158951-2162484	Island			11:2115471-2118076	NA	TRUE	cg15748734	II	5	53966047	F	LOC102467080;LOC102467080	NR_104659;NR_104658	Body;Body				chr5:53965938-53965938		NA	NA
cg17665927	II	11	2170443	F	INS-IGF2;INS-IGF2;IGF2;IGF2	NR_003512;NM_001042376;NM_001007139;NM_001007139	Body;Body;1stExon;5'UTR						NA	TRUE	cg15229939	II	5	163946007	F	LOC102546299	NR_105065	Body						NA	NA
cg16705086	I	19	17931932	F	INSL3	NM_005543	Body	chr19:17931951-17932370	N_Shore			19:17792932-17793306	NA	TRUE	cg20671944	II	11	8795815	F	LOC102724784;ST5;ST5;ST5	NR_120590;NM_213618;NM_139157;NM_005418	Body;5'UTR;5'UTR;5'UTR						NA	NA
cg02084431	I	9	5185779	F	INSL6	NM_007179	TSS200	chr9:5185333-5185780	Island			9:5175334-5176170	NA	NA	cg26434068	II	10	3762778	F	LOC105376360	NR_131187	Body				chr10:3762746-3762746		NA	NA
cg07545014	II	19	7224441	F	INSR;INSR	NM_000208;NM_001079817	Body;Body						NA	NA	cg17545182	II	1	247694041	R	LOC148824;OR2C3	NR_027309;NM_198074	Body;3'UTR	chr1:247694035-247694501	Island				NA	TRUE
cg02190807	I	1	156828805	R	INSRR;NTRK1	NM_014215;NM_001007792	TSS200;Body	chr1:156828804-156831102	Island				NA	NA	cg14536510	II	1	231324052	R	LOC149373;TRIM67;TRIM67	NM_001256615;NM_001300889;NM_001004342	TSS1500;Body;Body						NA	NA
cg25399158	I	1	156828821	R	INSRR;NTRK1	NM_014215;NM_001007792	TSS200;Body	chr1:156828804-156831102	Island			1:155095438-155097726	NA	NA	cg23968552	II	5	135171179	F	LOC153328	NM_145282	Body	chr5:135170271-135171156	S_Shore				NA	TRUE
cg10790186	II	11	77704987	F	INTS4	NM_033547	Body	chr11:77705600-77706035	N_Shore				NA	NA	cg27033712	II	5	173005622	F	LOC285593;LOC285593	NR_027109;NR_027108	TSS1500;TSS1500						NA	TRUE
cg22677858	II	1	201797722	R	IPO9	NM_018085	TSS1500	chr1:201798213-201798698	N_Shore				NA	TRUE	cg24214698	II	5	9712617	F	LOC285692	NR_027112	Body						NA	NA
cg17240070	II	1	201796836	R	IPO9;IPO9-AS1	NM_018085;NR_046696	TSS1500;Body	chr1:201798213-201798698	N_Shore				NA	NA	cg10455912	II	21	26316376	F	LOC339622	NR_046198	Body						NA	NA
cg15144631	II	7	2607139	F	IQCE;IQCE	NM_001100390;NM_152558	Body;Body					7:2573604-2573951	NA	TRUE	cg08000325	II	16	4644662	R	LOC342346	NM_001145011	Body					16:4584663-4584709	NA	TRUE
cg11251178	II	5	75789532	F	IQGAP2	NM_006633	Body						NA	NA	cg20090759	II	21	15964265	R	LOC388813;SAMSN1-AS1	NM_001256579;NR_046512	3'UTR;Body						NA	NA
cg08991272	II	3	13031615	R	IQSEC1	NM_001134382	Body	chr3:13034850-13036687	N_Shelf				NA	NA	cg18848287	II	7	5111641	R	LOC389458	NR_015343	TSS200	chr7:5111620-5112088	Island			7:5078147-5078614	NA	TRUE
cg18644782	II	3	13045896	R	IQSEC1	NM_001134382	Body						NA	TRUE	cg16949103	II	11	122021839	R	LOC399959	NR_024430	Body						NA	TRUE
cg16418885	II	3	13073469	F	IQSEC1	NM_001134382	Body						NA	NA	cg10205527	II	18	70900435	F	LOC400655	NR_034133	Body						NA	NA
cg21831975	II	3	13083151	R	IQSEC1	NM_001134382	Body					3:13058018-13058478	NA	TRUE	cg25383425	II	21	40259710	R	LOC400867	NR_120405	Body						NA	NA
cg01678313	II	3	13083892	R	IQSEC1	NM_001134382	Body					3:13058892-13059010	NA	TRUE	cg08895109	II	4	65871044	R	LOC401134	NR_033976	TSS1500						NA	NA
cg05063459	II	3	13093151	F	IQSEC1	NM_001134382	Body						NA	NA	cg10392724	II	4	65871203	F	LOC401134	NR_033976	TSS1500						NA	NA
cg22779708	I	3	13114733	R	IQSEC1	NM_001134382	TSS200	chr3:13114627-13115245	Island	high-CpG:13089547-13089986		3:13089557-13090761	NA	NA	cg05066835	II	6	168079635	R	LOC401286	NR_117091	Body	chr6:168079011-168079213	S_Shore			6:167821760-167822668	NA	NA
cg14856738	I	12	247261	F	IQSEC3;IQSEC3	NM_001170738;NM_015232	Body;5'UTR	chr12:247455-248501	N_Shore			12:117485-118924	NA	TRUE	cg27570637	II	7	30603770	R	LOC401320	NR_038889	Body						NA	NA
cg13914531	II	7	128579876	F	IRF5;IRF5;IRF5;IRF5;IRF5;IRF5;IRF5	NM_001098630;NM_001098627;NM_032643;NM_001098631;NM_002200;NM_001098629;NM_001098628	5'UTR;TSS1500;5'UTR;5'UTR;5'UTR;5'UTR;5'UTR	chr7:128577818-128578756	S_Shore				NA	TRUE	cg22648815	II	2	113969140	R	LOC440839	NR_029399	Body						NA	TRUE
cg21576293	II	16	85932393	R	IRF8	NM_002163	TSS1500	chr16:85932121-85932942	Island			16:84489387-84490461	NA	NA	cg06659856	II	4	185264535	F	LOC728175	NR_040108	Body						NA	NA
cg07955474	II	16	85935556	F	IRF8	NM_002163	5'UTR	chr16:85932121-85932942	S_Shelf				NA	TRUE	cg00995047	II	5	1634460	R	LOC728613	NR_003713	TSS1500	chr5:1633901-1634224	S_Shore				NA	TRUE
cg16498634	II	16	85935828	R	IRF8	NM_002163	5'UTR	chr16:85932121-85932942	S_Shelf				NA	NA	cg24910410	I	5	180258265	R	LOC729678	NR_027183	Body	chr5:180258186-180258784	Island			5:180190401-180190999	NA	TRUE
cg10293967	II	X	107978553	R	IRS4	NM_003604	1stExon	chrX:107978210-107980145	Island			X:107864927-107867311	NA	TRUE	cg14382835	II	4	62731949	R	LPHN3	NM_015236	Body						NA	TRUE
cg08416046	II	X	107979569	R	IRS4	NM_003604	1stExon	chrX:107978210-107980145	Island			X:107864927-107867311	TRUE	TRUE	cg26527487	II	1	99469819	F	LPPR5;LPPR5	NM_001010861;NM_001037317	Body;Body	chr1:99469932-99470968	N_Shore			1:99242165-99243542	NA	TRUE
cg13749815	II	15	76632420	F	ISL2	NM_145805	Body	chr15:76632262-76635515	Island			15:74419192-74419517	NA	TRUE	cg17920789	II	13	47152525	R	LRCH1;LRCH1;LRCH1	NM_015116;NM_001164213;NM_001164211	Body;Body;Body						NA	TRUE
cg26099072	II	15	74464750	R	ISLR	NM_005545	TSS1500	chr15:74467613-74467892	N_Shelf		chr15:74464511-74464511		NA	NA	cg14393462	I	11	66624890	F	LRFN4;LRFN4;PC;PC;PC	NM_024036;NM_024036;NM_022172;NM_000920;NM_001040716	5'UTR;1stExon;Body;Body;Body	chr11:66623620-66626614	Island			11:66380231-66381499	NA	NA
cg27427234	I	20	13201662	F	ISM1	NM_080826	TSS1500	chr20:13200670-13202616	Island	high-CpG:13149558-13149972		20:13148671-13150815	NA	TRUE	cg02012974	II	3	66492992	F	LRIG1	NM_015541	Body						NA	TRUE
cg06515865	I	14	77965384	F	ISM2;ISM2	NM_199296;NM_182509	TSS200;TSS200	chr14:77964571-77965670	Island			14:77034339-77035423	NA	NA	cg05677788	II	3	66535847	F	LRIG1	NM_015541	Body						NA	NA
cg15276358	I	14	77965396	F	ISM2;ISM2	NM_199296;NM_182509	TSS200;TSS200	chr14:77964571-77965670	Island			14:77034339-77035423	NA	NA	cg08051321	II	2	169998746	R	LRP2	NM_004525	Body						NA	NA
cg23275158	II	14	77965757	F	ISM2;ISM2	NM_182509;NM_199296	TSS1500;TSS1500	chr14:77964571-77965670	S_Shore				NA	TRUE	cg15364645	II	2	170117074	F	LRP2	NM_004525	Body						NA	NA
cg26104297	II	10	15762076	F	ITGA8	NM_003638	TSS1500	chr10:15761423-15762101	Island			10:15800676-15802229	NA	TRUE	cg03019033	II	2	170220063	R	LRP2	NM_004525	TSS1500	chr2:170220772-170221114	N_Shore		chr2:170219794-170219794	2:169928269-169928792	NA	TRUE
cg27215765	II	3	37493200	F	ITGA9	NM_002207	TSS1500	chr3:37493418-37494538	N_Shore			3:37468165-37469464	NA	TRUE	cg13249774	II	11	68121506	F	LRP5	NM_002335	Body						NA	TRUE
cg09196747	II	3	37795590	F	ITGA9-AS1;ITGA9	NR_110531;NM_002207	Body;Body						NA	NA	cg03496122	I	3	26664404	R	LRRC3B;LRRC3B	NM_052953;NM_052953	1stExon;5'UTR	chr3:26664104-26664796	Island			3:26639052-26641095	NA	TRUE
cg08248181	II	19	3933591	R	ITGB1BP3	NM_170678	5'UTR	chr19:3933473-3933816	Island			19:3884474-3884791	NA	TRUE	cg10754646	II	11	41453445	F	LRRC4C;LRRC4C	NM_001258419;NM_020929	5'UTR;5'UTR						NA	NA
cg09001112	II	17	73726442	F	ITGB4;ITGB4;ITGB4	NM_000213;NM_001005731;NM_001005619	Body;Body;Body	chr17:73726238-73726526	Island			17:71237742-71238057	NA	NA	cg06280075	II	1	90058573	F	LRRC8B;LRRC8B	NM_001134476;NM_015350	Body;Body						NA	NA
cg23913400	I	17	73717552	F	ITGB4;ITGB4;ITGB4;ITGB4	NM_001005731;NM_000213;NM_000213;NM_001005731	1stExon;1stExon;5'UTR;5'UTR	chr17:73717023-73717847	Island	high-CpG:71228432-71229225		17:71228594-71229317	TRUE	TRUE	cg11579905	II	1	74663297	F	LRRIQ3;TNNI3K;FPGT	NM_001105659;NM_001112808;NM_003838	5'UTR;TSS1500;TSS1500	chr1:74663826-74664035	N_Shore				NA	TRUE
cg27079540	II	12	53594161	R	ITGB7;ITGB7	NR_104181;NM_000889	Body;Body	chr12:53591254-53591767	S_Shelf				NA	NA	cg25055959	I	3	3841059	F	LRRN1	NM_020873	TSS200	chr3:3840513-3842772	Island			3:3815520-3817862	NA	NA
cg04983685	II	14	93582661	F	ITPK1;ITPK1;ITPK1	NM_001142593;NM_014216;NM_001142594	TSS1500;TSS1500;TSS1500	chr14:93581083-93582797	Island			14:92650663-92652544	NA	TRUE	cg15194110	I	3	3841063	F	LRRN1	NM_020873	TSS200	chr3:3840513-3842772	Island			3:3815520-3817862	NA	NA
cg16340268	II	1	226925172	R	ITPKB	NM_002221	5'UTR	chr1:226924560-226926553	Island			1:224990833-224993354	TRUE	TRUE	cg04698187	II	1	204654145	R	LRRN2;LRRN2	NM_006338;NM_201630	5'UTR;5'UTR	chr1:204654132-204654885	Island			1:202920387-202921504	TRUE	TRUE
cg02979978	II	3	4737576	R	ITPR1;ITPR1;ITPR1	NM_001099952;NM_001168272;NM_002222	Body;Body;Body						NA	NA	cg23939844	II	12	1930326	R	LRTM2;LRTM2;CACNA2D4;LRTM2	NM_001039029;NM_001163925;NM_172364;NM_001163926	5'UTR;5'UTR;Body;5'UTR						NA	TRUE
cg00110435	II	21	35055487	R	ITSN1;ITSN1	NM_003024;NM_001001132	5'UTR;5'UTR						NA	NA	cg27652436	II	8	38024747	R	LSM1;LSM1;LSM1	NR_045492;NR_045493;NM_014462	Body;Body;Body						NA	NA
cg23931615	II	2	24432450	R	ITSN2;ITSN2	NM_019595;NM_006277	Body;Body						NA	NA	cg08030119	II	7	32529604	R	LSM5;LSM5;LSM5;LSM5	NR_024466;NM_012322;NM_001130710;NM_001139499	Body;Body;5'UTR;5'UTR	chr7:32529753-32530146	N_Shore				NA	NA
cg01811674	II	6	150697210	F	IYD;IYD;IYD	NM_001164694;NM_203395;NM_001164695	Body;Body;Body						NA	TRUE	cg15185001	II	19	35739448	R	LSR;LSR;LSR	NM_205834;NM_015925;NM_205835	TSS200;TSS200;TSS200	chr19:35738790-35740550	Island	high-CpG:40431122-40431770		19:40430578-40432416	TRUE	TRUE
cg19954884	II	4	129775763	R	JADE1;JADE1;JADE1;JADE1;JADE1;JADE1;JADE1;JADE1	NM_024900;NM_001287441;NM_001287442;NM_001287439;NM_001287437;NM_001287440;NM_199320;NM_001287443	Body;Body;Body;Body;Body;Body;Body;Body						NA	NA	cg16612742	II	19	35739461	R	LSR;LSR;LSR	NM_205834;NM_015925;NM_205835	TSS200;TSS200;TSS200	chr19:35738790-35740550	Island	high-CpG:40431122-40431770		19:40430578-40432416	NA	TRUE
cg01093296	II	14	105613102	R	JAG2;JAG2	NM_002226;NM_145159	Body;Body	chr14:105614375-105614917	N_Shore				NA	TRUE	cg26185347	II	19	35739443	R	LSR;LSR;LSR;LSR;LSR	NM_001260489;NM_205835;NM_205834;NM_001260490;NM_015925	TSS200;TSS200;TSS200;TSS200;TSS200	chr19:35738790-35740550	Island	high-CpG:40431122-40431770		19:40430578-40432416	NA	NA
cg12166899	II	14	105617173	F	JAG2;JAG2	NM_002226;NM_145159	Body;Body	chr14:105616987-105617309	Island			14:104688087-104689134	NA	TRUE	cg21846949	II	2	33500889	R	LTBP1;LTBP1;LTBP1;LTBP1;LTBP1	NM_000627;NM_206943;NM_001166265;NM_001166266;NM_001166264	Body;Body;Body;Body;Body						NA	TRUE
cg05335315	II	14	105635708	F	JAG2;JAG2	NM_002226;NM_145159	TSS1500;TSS1500					14:104704643-104706818	TRUE	TRUE	cg14635631	II	6	6578054	F	LY86-AS1	NR_026970	Body						NA	NA
cg02851105	I	16	734504	F	JMJD8	NM_001005920	TSS200	chr16:729438-735815	Island			16:672545-675921	NA	TRUE	cg02347114	II	2	99871669	R	LYG2	NM_175735	TSS200						TRUE	NA
cg06191810	I	16	734517	F	JMJD8	NM_001005920	TSS200	chr16:729438-735815	Island			16:672545-675921	NA	TRUE	cg12134570	II	19	13213428	R	LYL1;LYL1	NM_005583;NM_005583	5'UTR;1stExon	chr19:13213450-13213821	N_Shore				NA	TRUE
cg14816496	I	16	734520	F	JMJD8	NM_001005920	TSS200	chr16:729438-735815	Island			16:672545-675921	NA	NA	cg15013019	II	19	13213451	R	LYL1;LYL1	NM_005583;NM_005583	5'UTR;1stExon	chr19:13213450-13213821	Island				TRUE	TRUE
cg01821644	II	8	75157148	R	JPH1	NM_020647	Body						NA	NA	cg13149736	II	2	149894539	R	LYPD6B	NM_177964	TSS1500	chr2:149895022-149895808	N_Shore				NA	TRUE
cg10453425	I	16	87636594	R	JPH3;JPH3	NM_020655;NM_020655	1stExon;5'UTR	chr16:87636506-87637284	Island	high-CpG:86193681-86194172		16:86192682-86195809	NA	TRUE	cg13426237	II	3	45884877	R	LZTFL1;LZTFL1;LZTFL1;LZTFL1	NM_020347;NR_075080;NM_001276378;NM_001276379	TSS1500;TSS1500;5'UTR;Body	chr3:45883221-45883860	S_Shore				NA	NA
cg05576328	II	14	24046085	F	JPH4;JPH4	NM_001146028;NM_032452	Body;Body	chr14:24044886-24046760	Island			14:23114755-23116767	NA	TRUE	cg01178603	II	7	1976964	F	MAD1L1;MAD1L1;MAD1L1	NM_003550;NM_001013837;NM_001013836	Body;Body;Body	chr7:1977286-1977912	N_Shore				NA	TRUE
cg08789152	II	3	124282341	F	KALRN	NM_001024660	Body						NA	NA	cg15686782	II	7	2143886	F	MAD1L1;MAD1L1;MAD1L1	NM_003550;NM_001013837;NM_001013836	Body;Body;Body					7:2109946-2110667	NA	TRUE
cg13002109	II	3	124041146	F	KALRN;KALRN	NM_001024660;NM_003947	Body;Body						NA	TRUE	cg04596071	I	7	2155899	R	MAD1L1;MAD1L1;MAD1L1	NM_003550;NM_001013837;NM_001013836	Body;Body;Body	chr7:2154677-2155252	S_Shore				NA	TRUE
cg06442671	II	9	558625	F	KANK1;KANK1;KANK1	NM_001256876;NM_001256877;NM_015158	5'UTR;5'UTR;5'UTR						NA	NA	cg08936230	II	7	2079167	R	MAD1L1;MAD1L1;MAD1L1;MAD1L1;MAD1L1	NM_001304524;NM_001304523;NM_001013837;NM_001013836;NM_003550	Body;Body;Body;Body;Body				chr7:2079127-2079127		NA	NA
cg03168249	I	10	102822423	R	KAZALD1	NM_030929	Body	chr10:102820488-102822874	Island			10:102812295-102812864	NA	TRUE	cg19501536	II	11	47312917	R	MADD;MADD;MADD;MADD;MADD;MADD;MADD;MADD;MADD;MADD	NM_001135944;NM_130471;NM_130470;NM_130476;NM_003682;NM_130475;NM_130474;NM_001135943;NM_130472;NM_130473	Body;Body;Body;Body;Body;Body;Body;Body;Body;Body						NA	TRUE
cg26775644	II	8	1921369	R	KBTBD11	NM_014867	TSS1500	chr8:1921559-1922872	N_Shore			8:1908735-1908827	NA	TRUE	cg06976589	II	4	1304048	R	MAEA;MAEA	NM_005882;NM_001017405	Body;Body	chr4:1304768-1305114	N_Shore			4:1293394-1295132	NA	TRUE
cg24064280	II	8	1922965	R	KBTBD11-OT1;KBTBD11	NR_126346;NM_014867	Body;5'UTR	chr8:1921559-1922872	S_Shore			8:1909010-1910373	NA	NA	cg22834521	II	X	140984463	F	MAGEC3;MAGEC3	NM_138702;NM_177456	Body;Body						NA	TRUE
cg08839272	II	3	42730382	F	KBTBD5	NM_152393	Body	chr3:42727084-42727916	S_Shelf				NA	TRUE	cg23106336	II	X	51568757	R	MAGED1	NM_001005332	5'UTR						NA	NA
cg20478148	II	11	17758537	R	KCNC1;KCNC1	NM_004976;NM_001112741	Body;Body	chr11:17756056-17758286	S_Shore				NA	TRUE	cg04014889	II	15	23890593	R	MAGEL2	NM_019066	1stExon						TRUE	TRUE
cg06563089	I	12	75601157	R	KCNC2;KCNC2;KCNC2	NM_139137;NM_153748;NM_139136	Body;Body;Body	chr12:75601081-75601752	Island			12:73887390-73888092	NA	TRUE	cg01747319	II	3	65857512	F	MAGI1;MAGI1;MAGI1	NM_001033057;NM_015520;NM_004742	Body;Body;Body						NA	NA
cg26858921	II	12	75481901	R	KCNC2;KCNC2;KCNC2;KCNC2;KCNC2;KCNC2	NM_001260498;NM_139136;NM_153748;NM_139137;NM_001260499;NM_001260497	Body;Body;Body;Body;Body;Body						NA	NA	cg12305074	II	7	78368756	F	MAGI2	NM_012301	Body						NA	TRUE
cg15129307	I	19	50832651	R	KCNC3	NM_004977	TSS200	chr19:50833813-50834128	N_Shore			19:55523267-55524969	NA	TRUE	cg09359592	II	7	78568309	R	MAGI2;MAGI2	NM_001301128;NM_012301	Body;Body						NA	NA
cg09835085	II	2	223916592	R	KCNE4	NM_080671	TSS1500	chr2:223917576-223918037	N_Shore			2:223624836-223625165	TRUE	TRUE	cg05365216	II	11	95861033	F	MAML2	NM_032427	Body						NA	NA
cg26624703	II	2	223916594	R	KCNE4	NM_080671	TSS200	chr2:223917576-223918037	N_Shore			2:223624836-223625165	NA	NA	cg02322400	II	11	95980186	F	MAML2	NM_032427	Body						NA	TRUE
cg02831419	II	2	223916622	R	KCNE4	NM_080671	TSS1500	chr2:223917576-223918037	N_Shore			2:223624836-223625165	NA	TRUE	cg22626466	II	4	140811386	R	MAML3	NM_018717	Body						NA	NA
cg02813442	II	16	84264737	F	KCNG4	NM_172347	Body						NA	NA	cg08266950	II	5	109162455	F	MAN2A1	NM_002372	Body						NA	NA
cg12434901	II	17	61602292	F	KCNH6;KCNH6	NM_030779;NM_173092	Body;Body						NA	TRUE	cg07496892	II	X	43717752	R	MAOB	NM_000898	Body						NA	NA
cg01398050	I	3	19189456	R	KCNH8	NM_144633	TSS1500	chr3:19189688-19190100	N_Shore			3:19164379-19165277	NA	TRUE	cg09475025	II	2	210587907	F	MAP2;MAP2;MAP2;MAP2	NM_002374;NM_001039538;NM_031847;NM_031845	Body;Body;Body;Body						NA	NA
cg03574167	II	4	21857377	R	KCNIP4	NM_147182	5'UTR						NA	NA	cg17691214	II	15	67840562	F	MAP2K5;MAP2K5;MAP2K5	NM_001206804;NM_002757;NM_145160	TSS1500;Body;Body						NA	NA
cg11743349	II	4	21950864	F	KCNIP4	NM_147182	TSS1500	chr4:21950538-21950865	Island			4:21558898-21560102	NA	TRUE	cg20404716	II	17	43383303	F	MAP3K14	NM_003954	5'UTR						NA	NA
cg08360771	II	11	128779655	F	KCNJ5	NM_000890	5'UTR						NA	TRUE	cg01559152	II	2	135781390	R	MAP3K19;MAP3K19;MAP3K19;MAP3K19;MAP3K19	NM_001282883;NM_001018047;NM_025052;NM_001018044;NM_001018046	Body;Body;Body;Body;Body						NA	NA
cg11774329	II	11	128783372	R	KCNJ5	NM_000890	Body						NA	NA	cg21329012	II	2	128071198	R	MAP3K2	NM_006609	Body						NA	NA
cg01443884	II	11	128785248	R	KCNJ5	NM_000890	Body						NA	NA	cg21461157	II	11	45906058	R	MAPK8IP1	NM_005456	TSS1500	chr11:45907006-45907809	N_Shore				NA	NA
cg11198708	II	14	90651458	F	KCNK13	NM_022054	3'UTR						NA	NA	cg05292092	II	9	128395816	F	MAPKAP1;MAPKAP1;MAPKAP1;MAPKAP1;MAPKAP1;MAPKAP1	NM_024117;NM_001006619;NM_001006617;NM_001006618;NM_001006621;NM_001006620	Body;Body;Body;Body;5'UTR;5'UTR				chr9:128395677-128395677		NA	NA
cg10589249	I	11	64059479	R	KCNK4	NM_033310	5'UTR	chr11:64058808-64060118	Island			11:63815441-63816738	NA	TRUE	cg21212084	II	3	50661812	R	MAPKAPK3;MAPKAPK3;MAPKAPK3	NM_004635;NM_001243926;NM_001243925	Body;Body;Body						NA	NA
cg19231141	II	5	169815293	F	KCNMB1;CTD-2270F17.1;KCNIP1	NM_004137;NR_109899;NM_001034838	5'UTR;TSS1500;Body						NA	NA	cg01961917	II	11	63605877	F	MARK2;MARK2;MARK2;MARK2	NM_001039469;NM_001163297;NM_004954;NM_001163296	TSS1500;TSS1500;TSS1500;TSS1500	chr11:63606114-63607474	N_Shore				NA	NA
cg19501842	II	1	154818817	R	KCNN3;KCNN3;KCNN3	NM_170782;NM_002249;NM_001204087	Body;Body;Body						NA	NA	cg18639463	II	19	45802904	R	MARK4;MARK4	NM_031417;NM_001199867	Body;Body	chr19:45805654-45805977	N_Shelf				NA	NA
cg05760393	I	11	2466141	F	KCNQ1	NM_000218	TSS200	chr11:2466247-2466818	N_Shore			11:2421748-2423521	NA	TRUE	cg13224218	II	16	71662044	R	MARVELD3;MARVELD3;MARVELD3	NM_001271329;NM_052858;NM_001017967	Body;Body;Body	chr16:71659829-71660747	S_Shore				NA	NA
cg26639864	II	11	2569788	F	KCNQ1;KCNQ1	NM_000218;NM_181798	Body;Body					11:2526358-2526409	NA	TRUE	cg10629165	II	5	66124563	R	MAST4;MAST4;MAST4	NM_015183;NM_001164664;NM_198828	TSS200;Body;Body						NA	TRUE
cg07592963	I	11	2890649	R	KCNQ1DN	NR_024627	TSS1500	chr11:2890388-2891337	Island			11:2847136-2848075	NA	TRUE	cg13387994	II	19	3786957	R	MATK;MATK;MATK	NM_139355;NM_002378;NM_139354	TSS1500;Body;TSS1500	chr19:3785511-3786653	S_Shore				NA	TRUE
cg27016990	I	8	133492476	R	KCNQ3	NM_004519	1stExon	chr8:133492398-133493586	Island			8:133561294-133562966	TRUE	TRUE	cg03527802	I	16	29819931	R	MAZ;MAZ	NM_002383;NM_001042539	Body;Body	chr16:29818681-29819554	S_Shore			16:29727409-29727703	NA	TRUE
cg25243771	II	1	41248256	R	KCNQ4;KCNQ4	NM_172163;NM_004700	TSS1500;TSS1500	chr1:41249090-41250161	N_Shore				NA	NA	cg24267485	II	18	74766743	F	MBP;MBP	NM_001025100;NM_001025101	Body;Body	chr18:74770351-74770590	N_Shelf		chr18:74766602-74766602		NA	NA
cg24884207	II	1	41249206	F	KCNQ4;KCNQ4	NM_172163;NM_004700	TSS1500;TSS1500	chr1:41249090-41250161	Island			1:41021678-41022832	NA	TRUE	cg14931669	II	6	66497586	R	MCART3P	NR_026540	TSS200	chr6:66497675-66498033	N_Shore				NA	TRUE
cg19905396	II	1	41265379	R	KCNQ4;KCNQ4	NM_172163;NM_004700	Body;Body	chr1:41267919-41268398	N_Shelf				NA	NA	cg21557231	II	X	138725077	F	MCF2;MCF2	NM_005369;NM_001099855	TSS200;Body						TRUE	TRUE
cg11973900	I	1	175162310	F	KIAA0040;KIAA0040;KIAA0040;KIAA0040	NM_001162893;NM_001162895;NM_014656;NM_001162894	TSS200;TSS1500;TSS1500;TSS200	chr1:175161900-175162364	Island			1:173428403-173429031	NA	TRUE	cg04852148	II	13	113680700	R	MCF2L;MCF2L	NM_001112732;NM_024979	Body;Body	chr13:113684525-113684991	N_Shelf			13:112728230-112729026	NA	TRUE
cg02451831	II	7	26578098	R	KIAA0087	NR_022006	Body						NA	TRUE	cg16750275	II	13	113707929	R	MCF2L;MCF2L	NM_001112732;NM_024979	Body;Body	chr13:113705500-113705778	S_Shelf			13:112755750-112755962	NA	TRUE
cg09916013	II	5	141302841	R	KIAA0141;KIAA0141	NM_014773;NM_001142603	TSS1500;TSS1500	chr5:141303119-141303634	N_Shore			5:141282913-141283807	NA	NA	cg07264904	I	13	113633855	F	MCF2L;MCF2L;MCF2L	NM_001112732;NM_024979;NM_024979	Body;5'UTR;1stExon	chr13:113633843-113634065	Island			13:112681845-112682409	NA	TRUE
cg14378057	II	6	42788563	R	KIAA0240	NM_015349	TSS1500						TRUE	TRUE	cg11271171	II	5	94124467	F	MCTP1;MCTP1	NM_024717;NM_001002796	Body;Body						NA	TRUE
cg15370614	II	5	93873898	F	KIAA0825;KIAA0825	NM_173665;NM_001145678	5'UTR;5'UTR						NA	NA	cg12149758	II	11	86272334	R	ME3;ME3;ME3	NM_001014811;NM_006680;NM_001161586	Body;Body;Body						NA	NA
cg09771271	II	7	36408529	R	KIAA0895	NM_001100425	Body	chr7:36406370-36407017	S_Shore				NA	NA	cg08841430	II	X	40523693	R	MED14	NM_004229	Body						NA	NA
cg03644484	II	4	123231002	R	KIAA1109	NM_015312	Body						NA	NA	cg25594549	II	19	16740308	F	MED26	NM_004831	TSS1500	chr19:16738315-16739679	S_Shore				NA	TRUE
cg27665812	II	10	24614353	F	KIAA1217;KIAA1217;KIAA1217;KIAA1217	NM_019590;NM_001282768;NM_001282767;NM_001098500	Body;Body;Body;Body						NA	NA	cg02405598	II	2	66723102	F	MEIS1	NM_002398	Body						NA	NA
cg27427487	II	10	24659875	F	KIAA1217;KIAA1217;KIAA1217;KIAA1217	NM_019590;NM_001282768;NM_001282767;NM_001098500	Body;Body;Body;Body						NA	NA	cg23361275	II	8	8749919	R	MFHAS1	NM_004225	1stExon	chr8:8748652-8751478	Island			8:8785883-8788888	NA	TRUE
cg03456315	II	10	30315539	R	KIAA1462	NM_020848	Body						NA	NA	cg19572014	II	2	24232681	R	MFSD2B	NM_001080473	TSS1500	chr2:24232680-24233260	Island			2:24086014-24087196	NA	TRUE
cg09388868	II	7	138667034	R	KIAA1549;KIAA1549	NM_001164665;NM_020910	TSS1500;TSS1500	chr7:138666358-138666972	S_Shore			7:138315890-138317580	NA	NA	cg09154978	I	2	24232974	F	MFSD2B	NM_001080473	1stExon	chr2:24232680-24233260	Island			2:24086014-24087196	NA	TRUE
cg17168552	II	19	18373719	F	KIAA1683;KIAA1683;KIAA1683	NM_001145305;NM_001145304;NM_025249	Body;Body;Body						NA	NA	cg11952870	II	4	128841897	R	MFSD8	NM_152778	Body						NA	NA
cg15760580	II	20	36876041	F	KIAA1755	NM_001029864	Body						NA	NA	cg17289174	II	2	99343160	R	MGAT4A	NM_012214	5'UTR	chr2:99346882-99348177	N_Shelf				NA	NA
cg13044330	II	1	200590474	R	KIF14	NM_014875	TSS1500	chr1:200589552-200590124	S_Shore				NA	NA	cg15584989	II	2	135203925	R	MGAT5	NM_002410	Body						NA	TRUE
cg15057852	II	20	16253765	R	KIF16B	NM_024704	3'UTR						NA	TRUE	cg16765434	II	10	131296946	R	MGMT	NM_002412	Body						NA	NA
cg10909749	II	20	16333615	R	KIF16B;KIF16B	NM_024704;NM_001199865	Body;Body						NA	NA	cg17083390	II	10	131322644	R	MGMT	NM_002412	Body						NA	NA
cg01248300	II	2	241732395	F	KIF1A;KIF1A	NM_004321;NM_001244008	Body;Body						NA	NA	cg10333959	II	10	131354940	F	MGMT	NM_002412	Body						TRUE	TRUE
cg22116712	II	17	4900376	R	KIF1C;INCA1;INCA1;INCA1;INCA1	NM_006612;NM_213726;NM_001167987;NM_001167986;NM_001167985	TSS1500;5'UTR;5'UTR;5'UTR;5'UTR	chr17:4900357-4901798	Island			17:4840939-4842473	NA	NA	cg26976729	II	10	131361502	R	MGMT	NM_002412	Body					10:131251462-131251531	NA	TRUE
cg04328703	II	14	104603559	R	KIF26A	NM_015656	TSS1500	chr14:104601959-104605672	Island			14:103671506-103675377	NA	TRUE	cg18148349	II	10	131404694	R	MGMT	NM_002412	Body					10:131294612-131294769	NA	TRUE
cg18278247	II	1	245319261	R	KIF26B	NM_018012	Body	chr1:245316547-245320247	Island			1:243383116-243387263	NA	TRUE	cg04425788	II	10	131425198	R	MGMT	NM_002412	Body					10:131315161-131315276	NA	TRUE
cg03435244	II	1	245419967	R	KIF26B	NM_018012	Body						NA	TRUE	cg18453665	II	10	131436734	F	MGMT	NM_002412	Body				chr10:131436691-131436691		NA	NA
cg19245963	II	1	245528970	F	KIF26B	NM_018012	Body						NA	NA	cg26346233	II	10	131460634	F	MGMT	NM_002412	Body						NA	NA
cg08217215	II	1	245854437	R	KIF26B	NM_018012	Body	chr1:245851177-245852514	S_Shore				NA	NA	cg09473524	II	10	131499562	R	MGMT	NM_002412	Body						NA	NA
cg22004692	II	12	57966560	F	KIF5A	NM_004984	Body						NA	NA	cg08227792	II	10	131499565	R	MGMT	NM_002412	Body						NA	NA
cg03315691	II	1	170038582	R	KIFAP3;KIFAP3;KIFAP3;KIFAP3	NM_001204517;NM_001204514;NM_001204516;NM_014970	TSS1500;5'UTR;Body;Body						NA	NA	cg22221831	II	12	15039397	R	MGP	NM_000900	TSS1500						NA	TRUE
cg18168292	II	11	126588584	F	KIRREL3;KIRREL3;KIRREL3	NM_032531;NM_001301097;NM_001161707	Body;Body;Body						NA	NA	cg15644780	II	5	56248787	F	MIER3;MIER3;MIER3	NM_152622;NM_001297598;NM_001297599	TSS1500;TSS1500;TSS1500	chr5:56246535-56248351	S_Shore				NA	NA
cg04707327	I	14	50159532	F	KLHDC1	NM_172193	TSS1500	chr14:50159667-50160424	N_Shore				NA	TRUE	cg01869128	II	7	7605808	R	MIOS;LOC101927391	NM_019005;NR_110084	TSS1500;TSS200	chr7:7606372-7607023	N_Shore				NA	NA
cg09319656	II	1	205317032	R	KLHDC8A	NM_018203	5'UTR	chr1:205312493-205313576	S_Shelf				NA	TRUE	cg25465064	II	13	24346078	F	MIPEP	NM_005932	Body						NA	NA
cg19172052	II	4	166129561	F	KLHL2	NM_007246	Body	chr4:166128385-166129255	S_Shore			4:166349008-166349098	NA	TRUE	cg18909638	II	14	37666810	F	MIPOL1	NM_138731	TSS1500	chr14:37666686-37667493	Island			14:36736438-36737244	TRUE	TRUE
cg10769618	II	2	170586923	R	KLHL23	NM_144711	5'UTR	chr2:170590189-170590899	N_Shelf				NA	TRUE	cg16520038	II	11	57408660	F	MIR130A	NR_029673	TSS200						NA	TRUE
cg19685698	II	19	18780040	F	KLHL26	NM_018316	Body	chr19:18778485-18780041	Island			19:18639513-18641550	NA	TRUE	cg00868980	II	X	63005938	R	MIR1468	NR_031567	Body						NA	TRUE
cg12857870	II	3	183221650	F	KLHL6	NM_130446	Body						NA	NA	cg19723657	II	13	92002951	R	MIR17HG;MIR17HG;MIR20A;MIR19B1;MIR92A1;MIR18A;MIR19A	NR_027350;NR_027349;NR_029492;NR_029490;NR_029508;NR_029488;NR_029489	Body;Body;TSS1500;TSS1500;TSS1500;TSS200;TSS200	chr13:91999541-92001441	S_Shore				NA	NA
cg06072571	II	12	10466134	R	KLRD1;KLRD1;KLRD1	NM_001114396;NM_002262;NM_007334	Body;Body;Body						NA	NA	cg12286351	II	9	127425591	R	MIR181A2HG;NR6A1;NR6A1;NR6A1	NR_038975;NM_001278546;NM_001489;NM_033334	Body;Body;Body;Body						NA	NA
cg02064568	II	11	118394002	F	KMT2A;KMT2A;LOC101929089;LOC101929089;LOC101929089;LOC101929089;LOC101929089	NM_001197104;NM_005933;NR_120574;NR_120575;NR_120573;NR_120572;NR_120576	3'UTR;3'UTR;Body;Body;Body;Body;Body						NA	NA	cg23225255	II	11	11679159	F	MIR4299	NR_036184	TSS1500						NA	NA
cg01269670	II	7	149411377	F	KRBA1	NM_032534	TSS1500	chr7:149410858-149412351	Island			7:149041631-149043284	NA	TRUE	cg03153765	II	14	101522141	R	MIR453	NR_029969	TSS1500						NA	TRUE
cg00619041	II	3	42978404	R	KRBOX1;KRBOX1-AS1	NM_001205272;NR_122033	5'UTR;TSS200	chr3:42977830-42978090	S_Shore				NA	NA	cg02776913	II	1	235752329	R	MIR5096;GNG4;GNG4;GNG4	NR_039973;NM_001098722;NM_001098721;NM_004485	Body;5'UTR;5'UTR;5'UTR						NA	NA
cg20479688	II	12	53046513	F	KRT2	NM_000423	TSS1500						NA	TRUE	cg20650194	II	1	235752331	R	MIR5096;GNG4;GNG4;GNG4	NR_039973;NM_001098722;NM_001098721;NM_004485	Body;5'UTR;5'UTR;5'UTR						NA	NA
cg19182918	II	17	39140674	R	KRT40	NM_182497	5'UTR						NA	NA	cg17865718	II	3	103926553	F	MIR548A3	NR_030330	Body						NA	TRUE
cg04880990	II	12	52887566	R	KRT6A	NM_005554	TSS1500						NA	TRUE	cg00873878	II	14	29998825	R	MIR548AI	NR_039672	Body						NA	NA
cg07017706	II	12	53013331	R	KRT73	NM_175068	TSS1500						TRUE	TRUE	cg14294892	II	4	165543526	R	MIR5684	NR_049864	Body						NA	NA
cg04984575	I	20	42142673	R	L3MBTL;L3MBTL	NM_032107;NM_015478	TSS1500;TSS1500	chr20:42143210-42143591	N_Shore			20:41575986-41576199	NA	TRUE	cg18304251	II	4	343890	F	MIR571;ZNF141	NR_030297;NM_003441	TSS200;Body						NA	NA
cg14841847	II	6	108616810	F	LACE1	NM_145315	Body	chr6:108615961-108616398	S_Shore				NA	NA	cg09906988	II	14	45724030	F	MIS18BP1	NM_018353	TSS1500	chr14:45722148-45722802	S_Shore				NA	NA
cg20640433	II	6	129204206	R	LAMA2;LAMA2	NM_001079823;NM_000426	TSS200;TSS200						TRUE	TRUE	cg02643677	II	3	69997232	F	MITF;MITF;MITF;MITF;MITF;MITF	NM_000248;NM_198177;NM_198158;NM_198159;NM_006722;NM_198178	Body;Body;Body;Body;Body;Body						NA	TRUE
cg05482119	II	3	49191777	R	LAMB2L	NR_004405	Body						NA	TRUE	cg10350998	II	9	20591394	F	MLLT3;MLLT3	NM_001286691;NM_004529	Body;Body						NA	NA
cg03507277	II	7	107765811	F	LAMB4	NM_007356	5'UTR						NA	TRUE	cg07883517	II	9	20611757	R	MLLT3;MLLT3	NM_001286691;NM_004529	Body;Body						NA	NA
cg13870973	II	7	107678032	R	LAMB4;LAMB4	NM_007356;NM_007356	ExonBnd;Body						NA	NA	cg18459459	II	2	238456711	F	MLPH;MLPH;MLPH;MLPH;MLPH	NR_104019;NM_001042467;NM_001281474;NM_001281473;NM_024101	Body;Body;Body;Body;Body						NA	NA
cg24615528	I	3	182880694	F	LAMP3	NM_014398	TSS200	chr3:182880277-182880722	Island			3:184362774-184363406	NA	TRUE	cg20724073	II	17	40719654	F	MLX;MLX;MLX	NM_198205;NM_198204;NM_170607	Body;Body;Body	chr17:40718686-40719633	S_Shore				TRUE	TRUE
cg12277451	II	7	55432012	R	LANCL2	NM_018697	TSS1500	chr7:55433147-55434271	N_Shore				NA	NA	cg09456758	II	14	61329252	F	MNAT1;MNAT1	NM_002431;NM_001177963	Body;Body						NA	NA
cg13251788	II	6	150001878	R	LATS1;LATS1	NR_073033;NM_004690	Body;Body						NA	NA	cg13933652	II	4	71780181	F	MOB1B;MOB1B;MOB1B	NM_001244766;NM_001244767;NM_173468	5'UTR;Body;Body						NA	NA
cg22586252	II	6	150023159	F	LATS1;LATS1;LATS1	NR_073033;NM_004690;NM_001270519	Body;Body;Body						NA	NA	cg22969808	II	2	198380242	R	MOBKL3;MOBKL3;MOBKL3	NM_199482;NM_001100819;NM_015387	TSS200;TSS1500;TSS1500	chr2:198380423-198381301	N_Shore				NA	TRUE
cg10344832	II	15	68119609	F	LBXCOR1	NM_001031807	Body	chr15:68115485-68122575	Island	high-CpG:65906497-65906767		15:65904535-65908737	NA	TRUE	cg23605644	II	3	39543544	R	MOBP;MOBP;MOBP;MOBP;MOBP;MOBP;MOBP;MOBP;MOBP;MOBP;MOBP;MOBP	NM_001278323;NM_182935;NM_001278322;NR_103505;NR_103504;NR_003090;NM_182935;NM_001278322;NR_103506;NR_103505;NR_103504;NR_003090	TSS200;ExonBnd;ExonBnd;ExonBnd;ExonBnd;ExonBnd;5'UTR;5'UTR;Body;Body;Body;Body	chr3:39543771-39544223	N_Shore				NA	NA
cg05987644	II	1	32729770	R	LCK	NM_005356	5'UTR						NA	NA	cg03484180	I	3	49967517	F	MON1A;MON1A	NM_001142501;NM_032355	TSS200;TSS200	chr3:49967121-49967472	S_Shore			3:49941746-49942565	NA	TRUE
cg14494421	II	9	139636616	F	LCN10	NM_001001712	Body	chr9:139634062-139634281	S_Shelf				NA	TRUE	cg13072940	II	3	49967521	F	MON1A;MON1A	NM_001142501;NM_032355	TSS200;TSS200	chr3:49967121-49967472	S_Shore			3:49941746-49942565	NA	TRUE
cg01166692	II	9	139643226	R	LCN6;LOC100128593	NM_198946;NR_033913	TSS1500;Body	chr9:139640640-139640885	S_Shelf				NA	NA	cg11870505	II	3	108819967	F	MORC1	NM_014429	Body						NA	NA
cg07599083	II	13	46701767	F	LCP1	NM_002298	Body						NA	NA	cg08591668	II	11	94150725	F	MRE11A;MRE11A	NM_005591;NM_005590	3'UTR;3'UTR						NA	TRUE
cg10985479	II	4	109090580	F	LEF1;LEF1;LEF1;LOC641518	NM_001130713;NM_016269;NM_001130714;NR_029374	TSS1500;TSS1500;TSS1500;Body	chr4:109092578-109092839	N_Shore				NA	TRUE	cg21447477	II	11	68781347	R	MRGPRF;MRGPRF;MRGPRF-AS1	NM_001098515;NM_145015;NR_120541	TSS1500;TSS1500;Body	chr11:68778569-68778851	S_Shelf			11:68537746-68537934	NA	NA
cg14264773	II	1	226077303	F	LEFTY1	NM_020997	TSS1500	chr1:226075150-226075680	S_Shore				NA	TRUE	cg02009648	II	6	44090983	F	MRPL14	NM_032111	5'UTR	chr6:44094708-44096134	N_Shelf				NA	TRUE
cg21787989	II	1	236681580	R	LGALS8;LGALS8	NM_201545;NM_201545	5'UTR;1stExon						NA	TRUE	cg24613956	II	6	42186179	F	MRPS10	NM_018141	TSS1500						NA	TRUE
cg21024013	II	1	202175504	F	LGR6;LGR6	NM_001017403;NM_021636	Body;Body						NA	NA	cg07352174	II	13	41345667	F	MRPS31	NM_005830	TSS1500	chr13:41345062-41345570	S_Shore				NA	TRUE
cg09854088	I	1	202183279	R	LGR6;LGR6;LGR6	NM_021636;NM_001017404;NM_001017403	Body;TSS200;Body	chr1:202183193-202183526	Island			1:200449826-200450328	NA	TRUE	cg18447402	II	7	140706541	R	MRPS33;MRPS33	NM_053035;NM_016071	Body;Body						NA	TRUE
cg09259525	II	1	202199085	R	LGR6;LGR6;LGR6	NM_001017403;NM_021636;NM_001017404	Body;Body;Body						NA	NA	cg24142603	I	8	72753888	F	MSC	NM_005098	3'UTR	chr8:72753874-72754755	Island			8:72916440-72917517	NA	TRUE
cg05387588	II	2	48960640	R	LHCGR;STON1-GTF2A1L	NM_000233;NM_001198593	Body;Body						NA	NA	cg24520755	II	8	9996632	F	MSRA;MSRA;MSRA	NM_001135671;NM_001135670;NM_012331	Body;Body;Body						NA	TRUE
cg15291243	II	17	35298199	F	LHX1	NM_005568	Body	chr17:35291899-35300875	Island				NA	TRUE	cg04582186	II	8	9954880	F	MSRA;MSRA;MSRA;MSRA	NM_012331;NM_001135670;NM_001199729;NM_001135671	Body;Body;5'UTR;Body						NA	NA
cg17827020	II	1	180202784	F	LHX4	NM_033343	Body	chr1:180198119-180204975	Island			1:178469006-178469863	NA	TRUE	cg25912983	II	2	42797415	F	MTA3;MTA3;MTA3	NM_001282756;NM_001282755;NM_020744	5'UTR;5'UTR;Body	chr2:42795847-42796230	S_Shore				NA	NA
cg02726585	II	9	124984157	F	LHX6;LHX6;LHX6;LHX6;LHX6	NM_001242335;NM_001242333;NM_199160;NM_001242334;NM_014368	TSS200;Body;Body;Body;Body	chr9:124981535-124982835	S_Shore				NA	NA	cg12186771	II	8	17206725	F	MTMR7	NM_004686	Body						NA	TRUE
cg25368122	I	1	75600685	R	LHX8	NM_001001933	Body	chr1:75600674-75601415	Island			1:75373202-75373925	NA	TRUE	cg16650125	II	4	100494868	F	MTTP;MTTP	NM_000253;NM_001300785	5'UTR;Body						TRUE	NA
cg11737412	II	1	197885588	F	LHX9;LHX9	NM_001014434;NM_020204	Body;TSS1500	chr1:197885060-197885389	S_Shore			1:196151698-196152353	NA	NA	cg07007762	II	13	29933565	F	MTUS2	NM_001033602	Body					13:28831420-28831626	NA	TRUE
cg12315997	II	4	39461668	R	LIAS;RPL9;RPL9;LIAS	NM_006859;NM_001024921;NM_000661;NM_194451	Body;TSS1500;TSS1500;Body	chr4:39460087-39460811	S_Shore				TRUE	TRUE	cg03810219	II	11	1266590	F	MUC5B	NM_002458	Body	chr11:1262083-1262598	S_Shelf				NA	NA
cg03864479	II	5	38534081	F	LIFR;LIFR	NM_001127671;NM_002310	5'UTR;5'UTR						NA	TRUE	cg04229097	II	12	110010596	F	MVK;MVK;MVK;MMAB;MMAB	NM_000431;NM_001301182;NM_001114185;NR_038118;NM_052845	TSS1500;TSS1500;TSS1500;Body;Body	chr12:110010994-110011599	N_Shore				NA	NA
cg10534544	II	4	41362115	F	LIMCH1;LIMCH1;LIMCH1	NM_001112718;NM_001112717;NM_014988	TSS1500;TSS1500;TSS1500	chr4:41362252-41363639	N_Shore			4:41056753-41056911	NA	TRUE	cg14624773	II	2	33954735	R	MYADML	NR_003143	TSS1500	chr2:33952422-33952684	S_Shelf				NA	TRUE
cg20343161	II	1	218081161	R	LINC00210	NR_048550	Body						NA	NA	cg12753606	II	6	135504989	F	MYB;MYB;MYB;MYB;MYB;MYB;MYB;MYB	NM_005375;NM_001161657;NM_001161659;NM_001161658;NM_001130173;NM_001161660;NM_001161656;NM_001130172	Body;Body;Body;Body;Body;Body;Body;Body	chr6:135501988-135504245	S_Shore				NA	TRUE
cg04255814	II	6	109072980	R	LINC00222	NR_033376	Body						NA	NA	cg11430371	II	19	50961752	R	MYBPC2	NM_004533	Body	chr19:50961751-50962572	Island				NA	TRUE
cg19464574	II	6	109074503	F	LINC00222	NR_033376	Body						NA	NA	cg06559433	II	3	123532834	R	MYLK;MYLK;MYLK;MYLK	NM_053025;NM_053026;NM_053028;NM_053027	5'UTR;5'UTR;5'UTR;5'UTR						NA	NA
cg04728164	II	13	80475855	R	LINC00382	NR_120413	Body						NA	NA	cg20470236	II	16	46791603	F	MYLK3	NM_001308301	5'UTR				chr16:46791398-46791398		NA	NA
cg04574206	II	13	89192828	F	LINC00433	NR_047021	TSS1500						NA	NA	cg18449361	II	6	2689154	R	MYLK4	NM_001012418	Body	chr6:2685400-2685625	S_Shelf				NA	TRUE
cg23352108	II	13	35081043	F	LINC00457	NR_047036	Body				chr13:35080715-35080715		NA	NA	cg26630437	II	13	109431523	R	MYO16;MYO16	NM_001198950;NM_015011	Body;Body						NA	NA
cg04477660	II	3	87137900	F	LINC00506;LINC00506	NR_104153;NR_047469	TSS1500;TSS1500	chr3:87138225-87138546	N_Shore				NA	NA	cg06129082	II	17	27430093	F	MYO18A;MYO18A	NM_203318;NM_078471	Body;Body						NA	NA
cg08017851	II	13	41054902	F	LINC00598;LINC00598;LINC00598	NR_024506;NR_024507;NR_024505	Body;Body;Body						NA	NA	cg25845137	II	15	59576227	F	MYO1E	NM_004998	Body				chr15:59576201-59576201		NA	NA
cg01255337	II	4	139014799	R	LINC00616;SLC7A11-AS1	NR_037866;NR_038380	Body;Body						NA	NA	cg01492656	II	4	40057241	R	N4BP2;LOC344967	NM_018177;NR_027277	TSS1500;Body	chr4:40057484-40059041	N_Shore		chr4:40057110-40057110		NA	TRUE
cg06553567	II	17	70563267	R	LINC00673	NR_036488	Body						NA	NA	cg22962428	II	17	40693542	F	NAGLU	NM_000263	Body						NA	NA
cg19267057	II	10	4447810	F	LINC00703;LINC00703;LINC00703	NR_108056;NR_108055;NR_108054	TSS1500;Body;Body						NA	NA	cg00033209	II	16	3511787	F	NAT15;NAT15;NAT15	NM_001083601;NM_001083600;NM_024845	5'UTR;5'UTR;5'UTR	chr16:3507545-3508606	S_Shelf				NA	TRUE
cg17332736	II	3	72135799	F	LINC00877	NR_104116	Body				chr3:72135635-72135635		NA	NA	cg19095920	II	4	174458819	F	NBLA00301	NR_003679	Body	chr4:174459200-174460054	N_Shore				NA	TRUE
cg01753385	II	3	72144761	R	LINC00877	NR_104116	Body						NA	NA	cg04237804	I	1	16940110	R	NBPF1	NM_017940	TSS200	chr1:16939456-16940454	Island	high-CpG:16812274-16812984		1:16812044-16813024	NA	TRUE
cg13973659	II	1	169029618	F	LINC00970	NR_104091	Body						NA	NA	cg14673319	II	11	113144258	F	NCAM1;NCAM1	NM_000615;NM_181351	Body;Body					11:112649014-112649481	NA	TRUE
cg03647393	II	13	78565346	R	LINC01069	NR_108076	Body						NA	NA	cg12040830	I	11	112833773	F	NCAM1;NCAM1;NCAM1	NM_001076682;NM_000615;NM_181351	Body;Body;Body	chr11:112832524-112834490	Island			11:112337716-112339677	NA	TRUE
cg00234944	II	2	100858410	F	LINC01104	NR_103730	Body						NA	NA	cg12578193	II	11	113130777	R	NCAM1;NCAM1;NCAM1;NCAM1;NCAM1	NM_001076682;NM_001242608;NM_000615;NM_181351;NM_001242607	Body;Body;Body;Body;Body						NA	NA
cg04172254	II	1	203274185	R	LINC01136;LINC01136;BTG2	NR_034151;NR_034150;NM_006763	Body;Body;TSS1500	chr1:203274305-203275338	N_Shore			1:201540767-201541961	NA	NA	cg18128969	II	21	22369908	F	NCAM2	NM_004540	TSS1500	chr21:22369423-22370582	Island			21:21291439-21292801	NA	TRUE
cg07586374	II	4	13767630	R	LINC01182	NR_121681	Body						NA	NA	cg24564603	II	7	158456404	R	NCAPG2	NM_017760	Body						NA	TRUE
cg07224078	II	7	114785620	F	LINC01392	NR_126407	Body						NA	NA	cg14608275	II	3	172429421	F	NCEH1;NCEH1;NCEH1;NCEH1	NM_020792;NM_001146278;NM_001146277;NM_001146276	TSS1500;TSS1500;TSS1500;TSS1500	chr3:172428416-172428950	S_Shore				NA	TRUE
cg15648058	II	21	23123750	F	LINC01425	NR_109958	Body						NA	NA	cg06062496	II	2	183812029	F	NCKAP1;NCKAP1	NM_205842;NM_013436	Body;Body						NA	NA
cg09255140	II	5	79231506	F	LINC01455	NR_131226	TSS1500						NA	NA	cg06083412	II	8	71228213	F	NCOA2	NM_006540	5'UTR						NA	TRUE
cg19097074	II	17	57605472	F	LINC01476	NR_110813	TSS1500						NA	NA	cg06700061	II	6	126134218	F	NCOA7;NCOA7	NM_181782;NM_001122842	5'UTR;5'UTR						NA	TRUE
cg03831667	II	19	37178329	F	LINC01534;LINC01534;ZNF567	NR_110708;NR_110707;NM_001300979	Body;Body;TSS200	chr19:37178104-37178589	Island	high-CpG:41870157-41870181		19:41869889-41870725	NA	NA	cg22444720	II	6	126240414	F	NCOA7;NCOA7	NM_001122842;NM_181782	Body;Body			low-CpG:126282078-126282145			NA	TRUE
cg18659406	II	16	73420528	F	LINC01568	NR_038234	TSS200						NA	NA	cg18457964	II	6	126240163	F	NCOA7;NCOA7;NCOA7;NCOA7;NCOA7;NCOA7	NM_001199622;NM_001199620;NM_181782;NM_001122842;NM_001199619;NM_001199621	TSS1500;Body;Body;Body;Body;Body						NA	NA
cg06071094	II	16	51804059	R	LINC01571	NR_110916	Body						NA	NA	cg09015385	II	6	126240277	F	NCOA7;NCOA7;NCOA7;NCOA7;NCOA7;NCOA7	NM_001199622;NM_001199620;NM_181782;NM_001122842;NM_001199619;NM_001199621	TSS200;Body;Body;Body;Body;Body						NA	NA
cg23866484	II	16	72700361	F	LINC01572	NR_126330	TSS1500	chr16:72698543-72699131	S_Shore				NA	NA	cg13518366	II	19	55417390	R	NCR1;NCR1;NCR1;NCR1;NCR1	NR_027043;NM_001145457;NM_001145458;NR_027041;NM_004829	TSS200;TSS200;TSS200;TSS200;TSS200						NA	TRUE
cg03422137	II	15	94525681	F	LINC01580;LINC01581	NR_120323;NR_120320	Body;Body						NA	NA	cg00548433	II	20	61666008	F	NCRNA00029	NR_028295	Body	chr20:61665780-61666555	Island			20:61136247-61137505	NA	TRUE
cg13324647	II	15	78009566	F	LINGO1;LINGO1;LINGO1;LINGO1;LINGO1;LINGO1;LINGO1;LINGO1	NM_001301197;NM_001301195;NM_001301192;NM_001301191;NM_001301194;NM_001301189;NM_001301187;NM_001301186	5'UTR;5'UTR;5'UTR;5'UTR;5'UTR;5'UTR;5'UTR;5'UTR						NA	NA	cg12306444	II	21	29093202	R	NCRNA00113	NR_024357	TSS1500						NA	TRUE
cg20621715	I	19	2308321	R	LINGO3	NM_001101391	TSS200	chr19:2307566-2308092	S_Shore			19:2258167-2259433	NA	TRUE	cg19742929	II	1	160318820	R	NCSTN;NCSTN;NCSTN	NM_015331;NM_001290186;NM_001290184	Body;Body;Body						NA	NA
cg24271951	II	19	42989522	R	LIPE-AS1;LIPE-AS1	NR_073180;NR_073179	Body;Body						NA	NA	cg17129188	II	8	134307597	F	NDRG1;NDRG1	NM_001135242;NM_006096	5'UTR;5'UTR	chr8:134308328-134310145	N_Shore				NA	TRUE
cg03843335	II	3	8578252	F	LMCD1;LMCD1;LMCD1;LMCD1	NM_001278233;NM_001278235;NM_014583;NM_001278234	5'UTR;Body;Body;Body						NA	NA	cg12801497	II	19	5902682	F	NDUFA11;NDUFA11;NDUFA11	NM_001193375;NR_034166;NM_175614	Body;Body;Body	chr19:5903482-5905216	N_Shore				NA	NA
cg00263700	I	16	968257	R	LMF1	NM_022773	Body	chr16:967241-967619	S_Shore			16:908214-908293	NA	TRUE	cg18765519	II	7	123198640	F	NDUFA5;NDUFA5;NDUFA5;NDUFA5;NDUFA5;NDUFA5;NDUFA5;NDUFA5;NDUFA5;NDUFA5	NM_001282421;NM_001282420;NM_001282422;NM_001282419;NM_005000;NR_111925;NR_104168;NR_104169;NR_111926;NM_001291304	TSS1500;TSS1500;TSS1500;TSS1500;TSS1500;TSS1500;TSS1500;TSS1500;Body;Body	chr7:123197660-123197925	S_Shore				NA	NA
cg16368959	II	13	76445015	F	LMO7DN	NM_001257995	TSS200						NA	NA	cg21355508	II	X	47003362	F	NDUFB11;RBM10;NDUFB11;RBM10;NDUFB11;NDUFB11	NR_024234;NM_152856;NR_024235;NM_005676;NM_019056;NM_001135998	Body;TSS1500;Body;TSS1500;Body;Body	chrX:47003750-47004987	N_Shore				TRUE	TRUE
cg21978242	II	4	54367835	R	LNX1-AS1;LNX1;LNX1	NR_046622;NM_032622;NM_001126328	Body;Body;Body						NA	NA	cg10033502	II	2	152496744	F	NEB;NEB;NEB	NM_004543;NM_001164507;NM_001164508	Body;Body;Body						NA	TRUE
cg10726226	II	11	133907750	F	LOC100128239	NR_027276	Body	chr11:133906735-133907359	S_Shore			11:133412934-133412961	NA	TRUE	cg03832040	II	6	31829292	R	NEU1	NM_000434	Body	chr6:31830299-31830948	N_Shore				NA	TRUE
cg13451651	II	9	92301815	F	LOC100129066	NR_024280	Body						NA	TRUE	cg15346168	I	14	24836194	R	NFATC4;NFATC4;NFATC4	NM_001136022;NM_001136022;NM_004554	1stExon;5'UTR;TSS1500	chr14:24835810-24836220	Island			14:23905663-23906156	NA	TRUE
cg17332592	II	16	89015304	R	LOC100129697;CBFA2T3	NM_001290330;NM_005187	Body;Body						NA	NA	cg08172807	II	9	14302633	F	NFIB;NFIB;NFIB	NM_001190737;NM_005596;NM_001190738	Body;Body;Body						NA	NA
cg21104975	II	11	111287380	F	LOC100132078	NR_046085	Body						NA	NA	cg08740546	II	19	13155548	R	NFIX;NFIX;NFIX	NM_001271044;NM_001271043;NM_002501	Body;Body;Body						NA	NA
cg02472998	II	13	45945362	F	LOC100190939	NR_024458	Body					13:44843195-44843421	NA	TRUE	cg20547295	II	2	69664869	R	NFU1;NFU1;NFU1;NFU1	NM_001002757;NM_001002756;NM_001002755;NM_015700	TSS200;TSS200;TSS200;TSS200	chr2:69664291-69664816	S_Shore				NA	TRUE
cg15270427	II	20	36306830	F	LOC100287792	NR_040021	Body						NA	NA	cg04574135	II	4	47915701	R	NFXL1	NM_152995	Body	chr4:47915861-47916880	N_Shore				NA	TRUE
cg01434001	II	1	173329681	F	LOC100506023	NR_037845	Body						NA	NA	cg17979616	II	X	102632793	R	NGFRAP1;NGFRAP1;NGFRAP1;NGFRAP1	NM_206915;NM_206917;NM_014380;NM_014380	3'UTR;3'UTR;3'UTR;1stExon	chrX:102631321-102632073	S_Shore				NA	TRUE
cg26184200	II	5	990834	R	LOC100506688;LOC100506688	NR_104614;NR_104615	Body;Body						NA	NA	cg25939766	II	X	71130218	R	NHSL2	NM_001013627	TSS1500	chrX:71130679-71131820	N_Shore			X:71046943-71047007	NA	NA
cg01048576	II	1	202958016	R	LOC100506747	NR_036557	Body						NA	NA	cg13102235	II	1	236203522	F	NID1	NM_002508	Body						NA	NA
cg02325361	II	12	65979737	R	LOC100507065;LOC100507065;LOC100507065;LOC100507065	NR_120434;NR_120431;NR_120432;NR_120433	Body;Body;Body;Body						NA	NA	cg03254871	II	5	43192025	F	NIM1K;NIM1K	NR_072980;NM_153361	TSS1500;TSS200	chr5:43191974-43193155	Island			5:43227698-43228988	NA	NA
cg11535648	II	11	45744794	F	LOC100507384	NR_047569	Body						NA	NA	cg11190278	II	14	51252662	R	NIN;NIN;NIN;NIN	NM_182946;NM_016350;NM_020921;NM_182944	Body;Body;Body;Body						NA	TRUE
cg07768486	II	6	109556914	F	LOC100996634	NM_001277339	TSS1500						NA	NA	cg13495791	II	20	25488541	F	NINL	NM_025176	Body						NA	NA
cg18810651	II	7	1200534	F	LOC101927021;LOC101927021;LOC101927021;LOC101927021;LOC101927021;ZFAND2A;LOC101927021	NR_110065;NR_110069;NR_110068;NR_110067;NR_110066;NM_182491;NR_110070	Body;Body;Body;Body;Body;TSS1500;Body	chr7:1198965-1200144	S_Shore				NA	NA	cg06505121	I	5	1038489	F	NKD2	NM_033120	3'UTR	chr5:1037964-1038426	S_Shore			5:1091047-1091563	NA	TRUE
cg24415811	II	12	43040091	R	LOC101927058	NR_110042	Body						NA	NA	cg04037732	I	X	70364775	R	NLGN3;NLGN3;NLGN3;NLGN3;NLGN3;NLGN3	NM_001166660;NM_181303;NM_018977;NM_018977;NM_181303;NM_001166660	1stExon;1stExon;5'UTR;1stExon;5'UTR;5'UTR					X:70281371-70281501	TRUE	TRUE
cg15291983	II	8	98376014	F	LOC101927066	NR_125390	Body						NA	NA	cg22393461	II	1	10010658	F	NMNAT1	NM_022787	5'UTR						NA	TRUE
cg26323247	II	8	98424718	R	LOC101927066	NR_125390	Body						NA	NA	cg15518264	II	2	101086893	F	NMS	NM_001011717	TSS200						NA	TRUE
cg13083440	II	16	47891760	F	LOC101927132;LOC100507534	NR_110650;NR_110649	TSS1500;Body						NA	NA	cg26954135	II	4	139952160	R	NOCT	NM_012118	Body						NA	NA
cg14367072	II	2	182106378	R	LOC101927156	NR_130784	Body						NA	NA	cg04555063	II	1	6600579	F	NOL9	NM_024654	Body						NA	NA
cg20061347	II	16	14115127	R	LOC101927348	NR_110915	TSS200						NA	NA	cg12856878	II	1	162038393	R	NOS1AP;NOS1AP	NM_014697;NM_001164757	TSS1500;TSS1500	chr1:162039450-162040052	N_Shore				NA	NA
cg24194762	II	11	61357616	F	LOC101927495	NR_110189	Body	chr11:61355038-61355363	S_Shelf				NA	NA	cg05722944	II	19	50084578	R	NOSIP;NOSIP;PRRG2	NM_015953;NM_001270960;NM_000951	TSS1500;TSS1500;TSS200	chr19:50083757-50083986	S_Shore				NA	NA
cg26362430	II	7	20059211	F	LOC101927668	NR_110114	Body						NA	NA	cg26196087	II	1	120530251	R	NOTCH2	NM_024408	Body						NA	TRUE
cg00280066	II	7	157258883	F	LOC101927914	NR_110157	TSS200	chr7:157260938-157261221	N_Shelf				NA	NA	cg11924169	II	14	27064754	R	NOVA1;NOVA1;NOVA1;NOVA1;NOVA1;NOVA1	NM_002515;NM_006489;NM_006491;NM_002515;NM_006489;NM_006491	ExonBnd;ExonBnd;ExonBnd;Body;Body;Body	chr14:27066313-27066578	N_Shore				NA	NA
cg02665931	II	9	102355935	R	LOC101928438	NR_109802	Body				chr9:102355761-102355761		NA	NA	cg07391509	II	X	100105329	R	NOX1;NOX1;NOX1	NM_013955;NM_007052;NM_001271815	Body;Body;Body						NA	NA
cg04923352	II	9	117901906	R	LOC101928748	NR_110950	TSS1500						NA	NA	cg03264356	II	11	89231678	R	NOX4	NM_001143837	5'UTR						NA	NA
cg00957952	II	2	8038297	R	LOC101929551	NR_110256	Body						NA	NA	cg06458403	II	11	89210470	R	NOX4;NOX4;NOX4;NOX4;NOX4;NOX4;NOX4	NM_001291926;NM_001300995;NM_001143837;NM_001291929;NM_001291927;NM_001143836;NM_016931	5'UTR;Body;Body;Body;Body;Body;Body						NA	NA
cg17646788	II	5	139125908	R	LOC101929696;LOC101929696	NR_105053;NR_105052	TSS200;TSS200	chr5:139125902-139127711	Island			5:139106087-139106781	NA	NA	cg20424974	II	4	106819095	R	NPNT;NPNT;NPNT;NPNT;NPNT	NM_001033047;NM_001184693;NM_001184692;NM_001184691;NM_001184690	Body;Body;Body;Body;Body	chr4:106816415-106817769	S_Shore				NA	NA
cg22558794	II	5	87735697	R	LOC102546226	NR_105021	TSS1500						NA	NA	cg13827991	II	7	34636873	R	NPSR1-AS1;NPSR1-AS1	NR_033665;NR_033664	Body;Body						NA	NA
cg25180103	II	17	70022755	F	LOC102723505	NR_110876	TSS1500						NA	NA	cg02629312	II	7	25268894	F	NPVF	NM_022150	TSS1500						TRUE	TRUE
cg06822339	II	12	67491139	F	LOC102724421	NR_120490	TSS1500						NA	NA	cg16125023	II	4	156130560	R	NPY2R	NM_000910	5'UTR	chr4:156129168-156130209	S_Shore				NA	NA
cg22051712	II	6	170477790	F	LOC102724511	NR_125878	Body	chr6:170474406-170475553	S_Shelf			6:170319685-170320100	NA	NA	cg07332336	II	4	156130588	R	NPY2R	NM_000910	5'UTR	chr4:156129168-156130209	S_Shore				NA	NA
cg16928086	II	2	192572269	R	LOC105747689	NR_131917	Body						NA	NA	cg09019952	II	17	38257841	F	NR1D1	NM_021724	TSS1500	chr17:38255274-38255896	S_Shore				NA	NA
cg12486614	II	1	204340306	F	LOC127841	NR_027022	TSS1500						NA	TRUE	cg04250561	II	12	100896223	R	NR1H4;NR1H4;NR1H4;NR1H4;NR1H4;NR1H4	NM_001206993;NM_001206992;NM_005123;NM_001206977;NM_001206978;NM_001206979	TSS1500;TSS1500;Body;Body;Body;Body						NA	NA
cg20295248	II	20	5485270	F	LOC149837	NR_015406	TSS200					20:5432694-5433362	NA	TRUE	cg05108417	II	12	100897076	R	NR1H4;NR1H4;NR1H4;NR1H4;NR1H4;NR1H4	NM_001206993;NM_001206992;NM_005123;NM_001206977;NM_001206978;NM_001206979	TSS200;TSS200;Body;Body;Body;Body						NA	NA
cg10577284	I	10	81838377	R	LOC219347;LOC219347;LOC219347;LOC219347;LOC219347;C10orf57	NR_027430;NR_027428;NR_027431;NR_027429;NR_027432;NM_025125	Body;Body;Body;Body;Body;TSS200	chr10:81838359-81839078	Island			10:81828340-81829162	NA	TRUE	cg01748018	II	1	161206281	F	NR1I3;NR1I3;NR1I3;NR1I3;NR1I3;NR1I3;NR1I3;NR1I3;NR1I3;NR1I3;NR1I3;NR1I3;NR1I3;NR1I3;NR1I3	NM_001077474;NM_001077469;NM_001077478;NM_001077475;NM_001077473;NM_001077477;NM_001077476;NM_001077481;NM_005122;NM_001077482;NM_001077471;NM_001077480;NM_001077472;NM_001077470;NM_001077479	Body;Body;Body;Body;Body;Body;Body;Body;Body;Body;Body;Body;Body;Body;Body						NA	NA
cg02537948	II	16	56225915	F	LOC283856;GNAO1;GNAO1;GNAO1;GNAO1	NR_027078;NM_020988;NM_138736;NM_020988;NM_138736	TSS1500;5'UTR;5'UTR;1stExon;1stExon	chr16:56225255-56226351	Island			16:54782242-54783804	NA	NA	cg11321922	II	1	161201121	F	NR1I3;NR1I3;NR1I3;NR1I3;NR1I3;NR1I3;NR1I3;NR1I3;NR1I3;NR1I3;NR1I3;NR1I3;NR1I3;NR1I3;NR1I3;NR1I3;NR1I3;NR1I3;NR1I3;NR1I3;NR1I3;NR1I3;NR1I3;NR1I3;NR1I3;NR1I3;NR1I3;NR1I3;NR1I3;NR1I3	NM_001077481;NM_005122;NM_001077474;NM_001077475;NM_001077473;NM_001077472;NM_001077482;NM_001077471;NM_001077470;NM_001077469;NM_001077479;NM_001077480;NM_001077478;NM_001077477;NM_001077476;NM_001077474;NM_001077469;NM_001077478;NM_001077475;NM_001077473;NM_001077477;NM_001077476;NM_001077481;NM_005122;NM_001077482;NM_001077471;NM_001077480;NM_001077472;NM_001077470;NM_001077479	ExonBnd;ExonBnd;ExonBnd;ExonBnd;ExonBnd;ExonBnd;ExonBnd;ExonBnd;ExonBnd;ExonBnd;ExonBnd;ExonBnd;ExonBnd;ExonBnd;ExonBnd;Body;Body;Body;Body;Body;Body;Body;Body;Body;Body;Body;Body;Body;Body;Body						NA	NA
cg12360637	II	19	43733098	R	LOC284344	NR_033888	Body						NA	NA	cg26035844	II	4	149066914	R	NR3C2;NR3C2	NM_001166104;NM_000901	Body;Body						NA	NA
cg18009321	I	20	25129457	R	LOC284798;LOC284798;LOC284798	NR_027093;NR_027092;NR_027091	TSS1500;TSS200;TSS200	chr20:25128764-25129610	Island			20:25076584-25077610	NA	TRUE	cg04867484	II	4	149297469	F	NR3C2;NR3C2	NM_001166104;NM_000901	Body;Body						NA	NA
cg09495140	I	2	30569498	F	LOC285043	NR_122048	TSS200						NA	NA	cg02964555	II	2	157184401	R	NR4A2	NM_006186	Body	chr2:157184389-157184632	Island				NA	TRUE
cg16555188	II	5	9838964	R	LOC285692	NR_027112	Body						NA	TRUE	cg14617996	II	2	157187341	F	NR4A2	NM_006186	5'UTR	chr2:157189057-157191437	N_Shore				NA	NA
cg16655166	II	2	8063199	R	LOC339788	NR_015405	Body						NA	TRUE	cg06244002	II	1	200011401	R	NR5A2;NR5A2	NM_205860;NM_003822	Body;Body	chr1:200011400-200012055	Island			1:198277025-198278113	NA	TRUE
cg07724905	II	11	122887526	R	LOC341056	NR_027288	TSS1500						NA	TRUE	cg04809426	II	7	107803947	F	NRCAM;NRCAM;NRCAM;NRCAM;NRCAM	NM_001037132;NM_001193583;NM_001193584;NM_001193582;NM_005010	Body;Body;Body;Body;Body						NA	NA
cg04148926	II	11	122887704	R	LOC341056	NR_027288	TSS1500						NA	TRUE	cg20167589	II	5	139419170	F	NRG2;NRG2;NRG2;NRG2;NRG2	NM_004883;NM_001184935;NM_013983;NM_013982;NM_013981	Body;Body;Body;Body;Body	chr5:139422076-139423150	N_Shelf				NA	NA
cg05240267	II	16	4643704	F	LOC342346	NM_001145011	Body						NA	TRUE	cg20524416	II	21	16376524	R	NRIP1	NM_003489	5'UTR						NA	NA
cg16314923	II	12	7918357	F	LOC360030	NM_001145465	Body						NA	TRUE	cg10231675	II	12	2944493	R	NRIP2	NM_031474	TSS1500						NA	TRUE
cg10652359	II	12	9795269	R	LOC374443;LOC374443;LOC374443	NR_046449;NR_046450;NR_046448	TSS200;Body;Body						NA	NA	cg00511334	II	16	67918840	F	NRN1L	NM_198443	1stExon	chr16:67918679-67918909	Island				NA	TRUE
cg22158769	I	2	39187539	F	LOC375196;LOC100271715	NR_028386;NM_001145451	TSS200;Body	chr2:39186777-39187968	Island			2:39040222-39041697	NA	TRUE	cg24053614	II	20	327074	R	NRSN2	NM_024958	TSS1500	chr20:327376-328977	N_Shore				NA	NA
cg12206199	I	2	39187543	F	LOC375196;LOC100271715	NR_028386;NM_001145451	TSS200;Body	chr2:39186777-39187968	Island			2:39040222-39041697	NA	TRUE	cg24402935	II	2	50884693	R	NRXN1;NRXN1	NM_004801;NM_001135659	Body;Body						NA	TRUE
cg16520225	II	18	72266155	F	LOC400657	NR_024484	TSS1500	chr18:72264517-72265964	S_Shore				NA	TRUE	cg13608961	II	2	50974296	F	NRXN1;NRXN1	NM_004801;NM_001135659	Body;Body						NA	NA
cg10148047	II	9	89625435	R	LOC440173	NR_027471	Body	chr9:89626509-89626742	N_Shore				NA	TRUE	cg15572745	II	14	78870232	R	NRXN3	NM_004796	5'UTR						TRUE	TRUE
cg17959486	II	7	26442823	F	LOC441204	NR_015364	TSS1500						NA	TRUE	cg21731682	II	14	80100454	F	NRXN3;NRXN3;NRXN3;NRXN3;NRXN3;NRXN3	NR_073546;NM_001272020;NM_001105250;NM_138970;NR_073547;NM_004796	Body;Body;Body;Body;Body;Body						NA	NA
cg03375172	II	7	26458038	F	LOC441204	NR_015364	Body						NA	NA	cg11727008	II	14	80258042	F	NRXN3;NRXN3;NRXN3;NRXN3;NRXN3;NRXN3	NR_073546;NM_001272020;NM_001105250;NM_138970;NR_073547;NM_004796	Body;Body;Body;Body;Body;Body						NA	NA
cg23096130	II	7	26530203	F	LOC441204	NR_015364	Body						NA	NA	cg11713310	II	14	80258228	R	NRXN3;NRXN3;NRXN3;NRXN3;NRXN3;NRXN3	NR_073546;NM_001272020;NM_001105250;NM_138970;NR_073547;NM_004796	Body;Body;Body;Body;Body;Body						NA	NA
cg17503977	II	2	160473461	F	LOC643072;LOC643072;BAZ2B;BAZ2B	NR_110588;NR_110587;NM_001289975;NM_013450	Body;Body;TSS1500;TSS1500	chr2:160472088-160472736	S_Shore				NA	NA	cg19488488	II	14	80258288	F	NRXN3;NRXN3;NRXN3;NRXN3;NRXN3;NRXN3	NR_073546;NM_001272020;NM_001105250;NM_138970;NR_073547;NM_004796	Body;Body;Body;Body;Body;Body						NA	NA
cg26035347	II	12	93668216	F	LOC643339	NR_040096	Body						NA	NA	cg22653480	II	3	93787978	R	NSUN3	NM_022072	Body						NA	NA
cg02381739	II	4	74386397	F	LOC728040	NR_046377	Body						NA	NA	cg24195177	II	10	18835854	F	NSUN6	NM_182543	Body						NA	NA
cg27546840	II	16	86368285	R	LOC732275	NR_024406	Body						NA	TRUE	cg23303246	I	11	131640135	R	NTM	NM_001048209	Body						NA	TRUE
cg19833103	II	13	47126551	R	LRCH1;LRCH1;LRCH1	NM_001164213;NM_015116;NM_001164211	TSS1500;TSS1500;TSS1500	chr13:47126970-47128706	N_Shore			13:46024552-46026664	NA	TRUE	cg11754374	I	11	131707651	R	NTM	NM_001048209	Body						NA	TRUE
cg16511795	II	4	3535009	R	LRPAP1	NM_002337	TSS1500	chr4:3533643-3534788	S_Shore				NA	TRUE	cg13275789	II	11	131922467	F	NTM;NTM;NTM;NTM	NM_001048209;NM_001144059;NM_001144058;NM_016522	Body;Body;Body;Body				chr11:131922402-131922402		NA	NA
cg03759556	II	18	7230489	F	LRRC30	NM_001105581	TSS1500						NA	TRUE	cg27314669	I	1	156822430	R	NTRK1;INSRR	NM_001007792;NM_014215	Body;Body	chr1:156818622-156819192	S_Shelf				NA	TRUE
cg26173847	I	7	127671017	F	LRRC4;SND1	NM_022143;NM_014390	TSS200;Body	chr7:127671158-127672853	N_Shore			7:127457643-127460321	NA	TRUE	cg13392051	II	11	17314948	F	NUCB2	NM_005013	5'UTR						NA	NA
cg17200510	II	11	40743861	F	LRRC4C;LRRC4C	NM_001258419;NM_020929	5'UTR;5'UTR						NA	NA	cg19090900	II	7	44513013	F	NUDCD3	NM_015332	Body						NA	NA
cg22792785	II	8	86018936	R	LRRCC1;LRRCC1	NM_001077501;NM_033402	TSS1500;TSS1500	chr8:86019305-86019864	N_Shore				NA	TRUE	cg13073995	II	7	44530757	F	NUDCD3	NM_015332	TSS1500	chr7:44529710-44530557	S_Shore				NA	NA
cg01502653	II	20	6031196	F	LRRN4	NM_152611	Body	chr20:6032675-6033517	N_Shore				NA	TRUE	cg17739967	II	10	74868912	F	NUDT13;NUDT13;NUDT13;NUDT13;NUDT13;NUDT13;NUDT13	NM_001283017;NM_001283016;NM_001283015;NM_001283014;NM_001283019;NM_015901;NR_104264	TSS1500;TSS1500;TSS1500;TSS1500;TSS1500;TSS1500;TSS1500						NA	NA
cg21001198	I	20	6033205	R	LRRN4	NM_152611	Body	chr20:6032675-6033517	Island			20:5980676-5981517	NA	TRUE	cg01883757	II	16	56815826	R	NUP93	NM_014669	Body			low-CpG:55373241-55373582			NA	TRUE
cg16196728	II	12	1937877	R	LRTM2;LRTM2;CACNA2D4;LRTM2	NM_001163925;NM_001039029;NM_172364;NM_001163926	Body;Body;Body;Body					12:1808025-1808440	NA	TRUE	cg02971793	I	7	23222205	F	NUPL2	NM_007342	Body	chr7:23221406-23221980	S_Shore				NA	TRUE
cg13740598	I	19	18419211	F	LSM4	NM_012321	Body	chr19:18420489-18420736	N_Shore				NA	TRUE	cg15845821	II	19	16830613	R	NWD1	NM_001007525	TSS200						NA	TRUE
cg23903567	II	3	50316562	F	LSMEM2;LSMEM2	NM_153215;NM_001304385	1stExon;1stExon	chr3:50312687-50314419	S_Shelf				NA	NA	cg11555345	II	19	16869899	R	NWD1;NWD1	NM_001007525;NM_001290355	Body;Body						NA	NA
cg26158194	II	11	1874320	F	LSP1;LSP1	NM_002339;NM_002339	5'UTR;1stExon					11:1830792-1831026	TRUE	TRUE	cg12947492	I	X	101615548	R	NXF2B;NXF2;NXF2	NM_001099686;NM_022053;NM_017809	Body;Body;Body						NA	TRUE
cg03286387	II	11	1891050	F	LSP1;LSP1;LSP1;LSP1	NM_001013253;NM_001013254;NM_001013255;NM_002339	5'UTR;TSS1500;TSS1500;Body	chr11:1892037-1892556	N_Shore			11:1847473-1847627	NA	TRUE	cg15616940	II	X	101803399	F	NXF4	NR_002216	TSS1500					X:101689838-101690060	NA	TRUE
cg04910591	II	3	46506104	R	LTF	NM_002343	Body	chr3:46506161-46506416	N_Shore			3:46481108-46481409	NA	TRUE	cg12244668	II	19	17566260	F	NXNL1	NM_138454	3'UTR	chr19:17566532-17566778	N_Shore				NA	TRUE
cg16975587	I	3	46506206	F	LTF	NM_002343	Body	chr3:46506161-46506416	Island			3:46481108-46481409	NA	TRUE	cg25986696	II	11	114466829	F	NXPE4;NXPE4	NM_001077639;NM_017678	TSS1500;TSS1500						NA	NA
cg27314002	I	3	46506519	F	LTF	NM_002343	TSS200	chr3:46506161-46506416	S_Shore				NA	TRUE	cg25273039	II	7	8473512	F	NXPH1	NM_152745	TSS200	chr7:8473139-8475199	Island	high-CpG:8439722-8440541		7:8439680-8442368	NA	NA
cg09832267	II	6	31649372	F	LY6G5C	NM_025262	TSS1500	chr6:31649081-31649373	Island			6:31756973-31757649	NA	TRUE	cg12890903	II	14	24867954	F	NYNRIN	NM_025081	TSS200	chr14:24868163-24868590	N_Shore	high-CpG:23937766-23938426			NA	TRUE
cg14921166	II	1	219347989	R	LYPLAL1;LYPLAL1-AS1;LYPLAL1;LYPLAL1;LYPLAL1;LYPLAL1	NM_001300772;NR_038845;NM_138794;NM_001300770;NM_001300769;NM_001300771	TSS1500;TSS1500;Body;Body;Body;5'UTR	chr1:219347109-219347572	S_Shore				NA	NA	cg16507172	II	2	220416148	F	OBSL1	NM_015311	Body	chr2:220416863-220417869	N_Shore				NA	TRUE
cg17060263	II	3	42453125	R	LYZL4	NM_144634	TSS1500						NA	TRUE	cg18456782	I	15	28051715	F	OCA2	NM_000275	Body	chr15:28051538-28051790	Island			15:25725134-25725356	NA	TRUE
cg18769584	II	3	45866619	R	LZTFL1	NM_020347	3'UTR						NA	TRUE	cg23846208	II	5	68799115	R	OCLN;OCLN;OCLN	NM_001205255;NM_002538;NM_001205254	TSS1500;5'UTR;5'UTR						NA	NA
cg00496026	II	10	102766610	R	LZTS2	NM_032429	Body	chr10:102766321-102766693	Island			10:102756335-102756668	NA	TRUE	cg06176927	II	7	44654888	F	OGDH;OGDH;OGDH	NM_002541;NM_001003941;NM_001165036	5'UTR;5'UTR;5'UTR				chr7:44654798-44654798		NA	NA
cg17419312	II	7	20230731	R	MACC1	NM_182762	5'UTR						NA	NA	cg23894309	II	9	137987553	R	OLFM1;OLFM1;OLFM1;OLFM1	NM_006334;NM_014279;NM_001282612;NM_001282611	Body;Body;Body;Body						NA	NA
cg25408986	II	20	14800195	F	MACROD2	NM_080676	Body				chr20:14800025-14800025		NA	NA	cg13974487	I	11	133231881	R	OPCML	NM_001012393	Body	chr11:133230884-133231645	S_Shore			11:132735841-132737583	NA	TRUE
cg02013328	II	16	79791321	F	MAFTRR	NR_104663	Body						NA	NA	cg26824847	II	11	132728088	F	OPCML;OPCML	NM_002545;NM_001012393	Body;Body						NA	TRUE
cg16177445	II	3	65469946	R	MAGI1;MAGI1;MAGI1	NM_015520;NM_001033057;NM_004742	Body;Body;Body						NA	TRUE	cg04456892	II	11	6898245	R	OR10A4	NM_207186	1stExon						NA	TRUE
cg21466913	II	3	65506902	R	MAGI1;MAGI1;MAGI1	NM_015520;NM_001033057;NM_004742	Body;Body;Body						NA	TRUE	cg15918355	II	6	29407689	F	OR10C1	NM_013941	TSS200						NA	TRUE
cg14772569	II	3	65770441	F	MAGI1;MAGI1;MAGI1	NM_001033057;NM_015520;NM_004742	Body;Body;Body						NA	NA	cg26995255	I	6	29408443	F	OR10C1	NM_013941	1stExon					6:29516422-29516472	NA	TRUE
cg01720235	II	7	77650755	F	MAGI2;MAGI2	NM_001301128;NM_012301	Body;Body	chr7:77649014-77649543	S_Shore				NA	NA	cg14640051	I	6	29408447	F	OR10C1	NM_013941	1stExon					6:29516422-29516472	NA	TRUE
cg25564990	II	10	19923218	F	MALRD1	NM_001142308	Body						NA	NA	cg25076881	II	1	159409836	R	OR10J1	NM_012351	1stExon						TRUE	TRUE
cg24093964	II	10	19923599	F	MALRD1	NM_001142308	Body						NA	NA	cg26832666	II	1	248005356	F	OR11L1	NM_001001959	TSS200						NA	TRUE
cg12093250	II	10	19948950	R	MALRD1	NM_001142308	Body						NA	NA	cg15147833	II	1	247921672	R	OR1C1	NM_012353	1stExon						NA	TRUE
cg04624914	II	10	19973154	R	MALRD1	NM_001142308	Body						NA	NA	cg25158613	II	11	6790954	F	OR2AG2	NM_001004490	TSS1500						NA	NA
cg20054111	II	4	140829046	F	MAML3	NM_018717	Body						NA	TRUE	cg00882757	II	1	248127300	R	OR2AK2;OR2L13;OR2L13	NM_001004491;NM_175911;NM_001304535	TSS1500;5'UTR;5'UTR						NA	NA
cg13413589	II	4	140830288	R	MAML3	NM_018717	Body						NA	NA	cg06222469	II	1	248127689	R	OR2AK2;OR2L13;OR2L13	NM_001004491;NM_175911;NM_001304535	TSS1500;5'UTR;5'UTR						NA	NA
cg03322353	II	4	141069770	F	MAML3	NM_018717	Body	chr4:141071523-141071820	N_Shore				NA	TRUE	cg23924801	II	1	247768871	R	OR2G3	NM_001001914	TSS200						NA	TRUE
cg20892332	I	1	38259574	F	MANEAL;MANEAL	NM_001113482;NM_001031740	TSS200;TSS200	chr1:38259095-38260427	Island	high-CpG:38032045-38032447		1:38031582-38033014	NA	NA	cg04123765	II	1	248153618	R	OR2L1P;OR2L13	NR_002145;NM_175911	Body;5'UTR						NA	TRUE
cg19441691	II	X	43515349	R	MAOA	NM_000240	TSS200	chrX:43515325-43515681	Island			X:43398975-43400591	TRUE	TRUE	cg14134364	II	1	248110997	F	OR2L8;OR2L13;OR2L13	NM_001001963;NM_175911;NM_001304535	TSS1500;5'UTR;5'UTR						NA	NA
cg22366618	I	X	43515377	F	MAOA	NM_000240	TSS200	chrX:43515325-43515681	Island			X:43398975-43400591	NA	TRUE	cg26791197	II	1	248307068	F	OR2M5	NM_001004690	TSS1500						NA	TRUE
cg21062897	I	14	50999680	R	MAP4K5;ATL1;MAP4K5	NM_006575;NM_001127713;NM_198794	TSS1500;TSS200;TSS1500	chr14:50998577-50999711	Island			14:50068251-50069461	NA	TRUE	cg20065449	II	1	248307122	R	OR2M5	NM_001004690	TSS1500						NA	TRUE
cg11630206	II	11	75378272	F	MAP6;MAP6	NM_033063;NM_207577	Body;Body	chr11:75378416-75379882	N_Shore				NA	TRUE	cg04283307	II	1	248308813	R	OR2M5	NM_001004690	1stExon						NA	TRUE
cg05554039	II	11	75379223	R	MAP6;MAP6	NM_033063;NM_207577	1stExon;1stExon	chr11:75378416-75379882	Island			11:75056095-75057745	NA	TRUE	cg05472335	II	1	248083214	R	OR2T8	NM_001005522	TSS1500						NA	NA
cg11721100	I	X	20134346	F	MAP7D2;MAP7D2;MAP7D2;MAP7D2	NM_001168466;NM_152780;NM_001168465;NM_001168467	Body;Body;Body;5'UTR	chrX:20134203-20135350	Island			X:20043986-20045776	NA	TRUE	cg02056268	II	1	248084056	R	OR2T8	NM_001005522	TSS1500						NA	NA
cg00265634	II	8	144798319	R	MAPK15	NM_139021	TSS200	chr8:144798487-144799038	N_Shore				NA	TRUE	cg19035367	II	1	247653903	R	OR2W5	NM_001004698	TSS1500						NA	NA
cg10061589	II	11	45917264	R	MAPK8IP1	NM_005456	Body						NA	NA	cg12363907	II	11	5473821	F	OR51I2;OR51B5;OR51B5	NM_001004754;NR_038321;NM_001005567	TSS1500;Body;5'UTR						NA	NA
cg19422787	II	1	206903783	F	MAPKAPK2;MAPKAPK2	NM_004759;NM_032960	Body;Body						NA	NA	cg05105138	II	11	5153834	R	OR52A5	NM_001005160	1stExon						NA	TRUE
cg01603434	II	4	164475398	F	MARCH1;MARCH1	NM_017923;NM_001166373	Body;Body						NA	NA	cg23438598	II	11	55587764	F	OR5D18	NM_001001952	1stExon						NA	TRUE
cg07164606	II	2	119698672	F	MARCO	NM_006770	TSS1500						NA	TRUE	cg09424138	II	7	143700425	F	OR6B1	NM_001005281	TSS1500						NA	TRUE
cg23733857	II	1	220836640	R	MARK1;MARK1;MARK1;MARK1	NM_018650;NM_001286128;NM_001286126;NM_001286124	3'UTR;3'UTR;3'UTR;3'UTR						NA	NA	cg16129132	II	11	3182119	F	OSBPL5;OSBPL5;OSBPL5	NM_020896;NM_001144063;NM_145638	5'UTR;5'UTR;5'UTR	chr11:3181574-3182120	Island				NA	TRUE
cg16455052	II	1	220700796	R	MARK1;MARK1;MARK1;MARK1;MARK1	NM_018650;NM_001286129;NM_001286128;NM_001286126;NM_001286124	TSS1500;TSS1500;TSS1500;TSS1500;TSS1500	chr1:220701507-220702348	N_Shore			1:218767419-218767683	NA	NA	cg12075492	I	5	76934719	F	OTP	NM_032109	TSS200	chr5:76934581-76935296	Island			5:76970338-76971052	NA	NA
cg25730428	II	6	29454755	F	MAS1L	NM_052967	1stExon						NA	TRUE	cg15564267	II	11	63754708	F	OTUB1;OTUB1	NM_017670;NR_003089	Body;Body	chr11:63753414-63754454	S_Shore			11:63510234-63511402	TRUE	TRUE
cg26870725	I	19	12978805	R	MAST1	NM_014975	Body	chr19:12978359-12978785	S_Shore				NA	TRUE	cg08542560	II	5	14671841	R	OTULIN	NM_138348	Body						NA	NA
cg01388796	I	19	3801548	F	MATK;MATK	NM_002378;NM_002378	5'UTR;1stExon	chr19:3801392-3801819	Island			19:3752126-3752942	NA	TRUE	cg18241942	II	14	57277739	R	OTX2	NM_021728	TSS1500	chr14:57278068-57278287	N_Shore			14:56347492-56347557	NA	TRUE
cg14032195	II	1	31187861	R	MATN1	NM_002379	Body	chr1:31190972-31191221	N_Shelf				NA	TRUE	cg00791280	II	8	107370370	R	OXR1;OXR1	NM_018002;NM_001198533	5'UTR;5'UTR						NA	NA
cg25157817	II	22	36012221	F	MB;MB;MB	NM_005368;NM_203377;NM_203378	Body;Body;Body						NA	NA	cg22146523	II	12	121652027	F	P2RX4;P2RX4;P2RX4;P2RX4;P2RX4;P2RX4	NR_046373;NR_046372;NM_001256796;NM_002560;NM_001261397;NM_001261398	Body;Body;Body;Body;Body;Body	chr12:121647705-121648216	S_Shelf				NA	NA
cg04832210	II	16	84151246	R	MBTPS1	NM_003791	TSS1500	chr16:84149912-84151110	S_Shore			16:82708736-82708812	NA	TRUE	cg17509172	II	3	152552215	F	P2RY1	NM_002563	TSS1500	chr3:152552602-152553712	N_Shore				NA	NA
cg13187423	II	18	13890540	R	MC2R;MC2R	NM_000529;NM_001291911	5'UTR;5'UTR				chr18:13890423-13890423		NA	NA	cg01846985	II	X	78199584	F	P2RY10;P2RY10	NM_014499;NM_198333	TSS1500;TSS1500						NA	NA
cg17846100	I	22	43538986	R	MCAT;MCAT	NM_014507;NM_173467	1stExon;1stExon	chr22:43538913-43539526	Island			22:41868777-41869519	TRUE	TRUE	cg09115116	II	11	72982950	F	P2RY6;P2RY6;P2RY6;P2RY6	NM_176797;NM_004154;NM_176796;NM_176798	5'UTR;TSS1500;5'UTR;5'UTR						NA	TRUE
cg22794983	II	13	113661868	F	MCF2L;MCF2L	NM_001112732;NM_024979	Body;Body	chr13:113663201-113663539	N_Shore			13:112709869-112710109	NA	TRUE	cg07826386	II	3	189793846	R	P3H2;P3H2	NM_018192;NM_001134418	Body;5'UTR				chr3:189793562-189793562		NA	NA
cg10855276	II	13	113698688	F	MCF2L;MCF2L	NM_001112732;NM_024979	Body;Body	chr13:113701833-113702280	N_Shelf			13:112746552-112746736	NA	TRUE	cg25351996	I	5	131563782	F	P4HA2;P4HA2;P4HA2;P4HA2;P4HA2	NM_001017974;NM_004199;NM_001017973;NM_001142599;NM_001142598	TSS1500;TSS1500;TSS1500;TSS1500;TSS1500	chr5:131563094-131563954	Island			5:131590956-131591821	NA	TRUE
cg24535650	II	1	85510988	R	MCOLN3	NM_018298	Body	chr1:85513509-85514555	N_Shelf				NA	TRUE	cg05501666	II	6	163558674	F	PACRG;PACRG;PACRG	NM_152410;NM_001080378;NM_001080379	Body;Body;Body					6:163478525-163478860	NA	TRUE
cg07539200	II	8	6263268	R	MCPH1	NM_024596	TSS1500	chr8:6263582-6264293	N_Shore				NA	TRUE	cg06648782	II	6	163661301	F	PACRG;PACRG;PACRG	NM_152410;NM_001080378;NM_001080379	Body;Body;Body					6:163581186-163581292	NA	TRUE
cg00474723	I	11	86383430	R	ME3;ME3;ME3;ME3	NM_006680;NM_001014811;NM_001161586;NM_001161586	TSS200;TSS200;1stExon;5'UTR	chr11:86382695-86383586	Island	high-CpG:86060812-86061309		11:86060344-86061372	NA	TRUE	cg14787909	II	22	43387669	F	PACSIN2	NM_001184970	5'UTR						NA	NA
cg10160397	II	11	86383464	R	ME3;ME3;ME3;ME3	NM_006680;NM_001014811;NM_001161586;NM_001161586	TSS200;TSS1500;1stExon;5'UTR	chr11:86382695-86383586	Island	high-CpG:86060812-86061309		11:86060344-86061372	NA	TRUE	cg14356114	II	X	49592934	F	PAGE4	NM_007003	TSS1500						TRUE	TRUE
cg08477594	II	11	86383466	R	ME3;ME3;ME3;ME3	NM_006680;NM_001014811;NM_001161586;NM_001161586	TSS200;TSS1500;1stExon;5'UTR	chr11:86382695-86383586	Island	high-CpG:86060812-86061309		11:86060344-86061372	NA	TRUE	cg22824741	II	X	55246764	R	PAGE5;PAGE5	NM_130467;NM_001013435	TSS200;TSS200					X:55263435-55263888	NA	TRUE
cg17080504	I	11	86383557	R	ME3;ME3;ME3;ME3	NM_006680;NM_001014811;NM_001161586;NM_001161586	TSS200;TSS1500;1stExon;5'UTR	chr11:86382695-86383586	Island	high-CpG:86060812-86061309		11:86060344-86061372	NA	TRUE	cg25502475	II	2	71439581	R	PAIP2B	NM_020459	5'UTR						NA	NA
cg26796825	II	22	20861479	F	MED15;MED15	NM_001003891;NM_015889	TSS1500;TSS1500	chr22:20861679-20862252	N_Shore				NA	TRUE	cg02251771	II	11	93913200	R	PANX1	NM_015368	Body						NA	TRUE
cg22493361	II	22	20919597	F	MED15;MED15;MED15;MED15;MED15;MED15	NM_001293236;NM_015889;NM_001003891;NM_001293234;NM_001293235;NM_001293237	Body;Body;Body;Body;Body;Body						NA	NA	cg12422120	II	16	50238689	F	PAPD5;PAPD5	NM_001040285;NM_001040284	Body;Body						NA	NA
cg19390582	II	19	16740428	F	MED26	NM_004831	TSS1500	chr19:16738315-16739679	S_Shore				NA	TRUE	cg24871643	II	5	6745890	R	PAPD7;PAPD7;PAPD7	NM_001171806;NM_006999;NM_001171805	TSS1500;Body;Body						NA	NA
cg10893295	II	14	101300260	R	MEG3;MEG3;MEG3;MEG3;MEG3;MEG3;MEG3;MEG3;MEG3;MEG3;MEG3;MEG3;MEG3;MEG3;MEG3;MEG3	NR_046473;NR_033360;NR_033359;NR_033358;NR_002766;NR_003530;NR_046465;NR_046466;NR_046467;NR_046468;NR_046464;NR_046469;NR_046471;NR_046472;NR_046470;NR_003531	Body;Body;Body;Body;Body;Body;Body;Body;Body;Body;Body;Body;Body;Body;Body;Body						NA	NA	cg16541432	II	5	6745958	R	PAPD7;PAPD7;PAPD7	NM_001171806;NM_006999;NM_001171805	TSS200;Body;Body						NA	NA
cg02955098	II	1	3473665	F	MEGF6	NM_001409	Body					1:3462892-3463628	NA	TRUE	cg00906319	I	10	35105098	R	PARD3	NM_019619	TSS1500	chr10:35103124-35105243	Island			10:35145104-35145217	NA	TRUE
cg17298788	II	1	3491634	R	MEGF6	NM_001409	Body						NA	TRUE	cg18152558	II	4	75956216	F	PARM1	NM_015393	Body						NA	NA
cg14263070	I	1	3495717	R	MEGF6	NM_001409	Body					1:3485364-3485888	NA	TRUE	cg08344146	II	12	3942415	F	PARP11;PARP11;PARP11;PARP11	NM_001286522;NM_001286521;NR_104461;NM_020367	5'UTR;5'UTR;Body;Body						NA	NA
cg08371772	I	19	42828621	F	MEGF8;TMEM145	NM_001410;NM_173633	TSS1500;Body	chr19:42827743-42829149	Island			19:47519619-47520989	NA	TRUE	cg27154217	II	5	50023127	R	PARP8;PARP8;PARP8	NM_001178055;NM_001178056;NM_024615	Body;Body;Body						NA	NA
cg22153239	II	22	42095773	R	MEI1	NM_152513	Body	chr22:42095414-42096189	Island			22:40425361-40426186	NA	TRUE	cg16741308	I	22	44419911	R	PARVB;PARVB	NM_001003828;NM_013327	Body;TSS1500	chr22:44419824-44420790	Island			22:42751158-42752123	NA	TRUE
cg07395354	II	7	15727127	F	MEOX2	NM_005924	TSS1500					7:15692873-15693735	NA	TRUE	cg12828018	II	11	59437416	R	PATL1	NM_152716	TSS1500	chr11:59436201-59437232	S_Shore			11:59193707-59194033	NA	TRUE
cg00839579	I	7	15727441	R	MEOX2	NM_005924	TSS1500					7:15693922-15694129	NA	TRUE	cg19987665	I	2	223159250	F	PAX3;PAX3;PAX3;PAX3;PAX3;PAX3;PAX3;PAX3	NM_181458;NM_181461;NM_000438;NM_181459;NM_181460;NM_013942;NM_181457;NM_001127366	Body;Body;Body;Body;Body;Body;Body;Body	chr2:223159725-223160487	N_Shore			2:222867052-222867721	NA	TRUE
cg06692975	II	7	15727835	R	MEOX2-AS1	NR_110094	TSS200						NA	NA	cg02428056	II	14	37125872	R	PAX9	NM_006194	TSS1500	chr14:37126786-37128274	N_Shore			14:36194937-36196060	NA	TRUE
cg01242576	II	6	46760990	R	MEP1A	NM_005588	TSS200						NA	NA	cg00970313	I	14	37125914	R	PAX9	NM_006194	TSS1500	chr14:37126786-37128274	N_Shore			14:36194937-36196060	NA	TRUE
cg20987067	II	8	8747297	R	MFHAS1	NM_004225	Body	chr8:8748652-8751478	N_Shore				NA	TRUE	cg19842809	II	14	37125997	F	PAX9	NM_006194	TSS1500	chr14:37126786-37128274	N_Shore			14:36194937-36196060	NA	TRUE
cg00783945	I	1	205538293	F	MFSD4	NM_181644	1stExon	chr1:205537751-205538443	Island			1:203804406-203805183	NA	TRUE	cg12857945	II	14	37127275	F	PAX9	NM_006194	5'UTR	chr14:37126786-37128274	Island			14:36196488-36198025	NA	TRUE
cg21749865	II	2	99318409	F	MGAT4A	NM_012214	Body						NA	NA	cg11091113	II	14	37133168	R	PAX9	NM_006194	Body	chr14:37131181-37132785	S_Shore			14:36202742-36202951	NA	TRUE
cg06203515	II	12	86623810	F	MGAT4C	NM_013244	5'UTR						NA	NA	cg16744143	II	3	52713851	R	PBRM1	NM_018313	5'UTR						NA	NA
cg00053393	II	4	183064388	F	MGC45800	NR_027107	Body	chr4:183063396-183066370	Island			4:183300631-183301663	NA	TRUE	cg10738025	II	19	19702508	F	PBX4	NM_025245	Body						NA	TRUE
cg08506260	I	22	27053195	R	MIAT	NR_003491	TSS1500	chr22:27053081-27053629	Island			22:25383062-25384298	NA	TRUE	cg03229682	II	11	66724428	R	PC;PC	NM_000920;NM_001040716	5'UTR;5'UTR	chr11:66725503-66726373	N_Shore				NA	TRUE
cg23345500	I	22	27053221	R	MIAT	NR_003491	TSS1500	chr22:27053081-27053629	Island	high-CpG:25383212-25383392		22:25383062-25384298	NA	TRUE	cg17503855	II	4	134075474	F	PCDH10;PCDH10	NM_032961;NM_032961	ExonBnd;Body	chr4:134071662-134073628	S_Shore				NA	NA
cg03612722	I	22	27053402	F	MIAT	NR_003491	TSS200	chr22:27053081-27053629	Island			22:25383062-25384298	NA	TRUE	cg07619954	II	5	141338444	F	PCDH12;PCDH12	NM_016580;NM_016580	1stExon;5'UTR						NA	NA
cg02726263	II	6	31373660	R	MICA	NM_000247	Body	chr6:31370915-31371917	S_Shore				NA	TRUE	cg17318406	II	10	56345495	R	PCDH15;PCDH15;PCDH15;PCDH15;PCDH15;PCDH15;PCDH15;PCDH15;PCDH15;PCDH15;PCDH15;PCDH15	NM_001142763;NM_001142768;NM_001142767;NM_001142766;NM_033056;NM_001142773;NM_001142765;NM_001142764;NM_001142772;NM_001142771;NM_001142769;NM_001142770	Body;Body;Body;Body;Body;Body;Body;Body;Body;Body;Body;Body						NA	NA
cg03786916	II	X	10578392	R	MID1;MID1;MID1;MID1	NM_033289;NM_000381;NM_001098624;NM_033290	5'UTR;5'UTR;5'UTR;5'UTR						NA	NA	cg05034702	I	13	61989701	F	PCDH20	NM_022843	TSS200						NA	TRUE
cg10719746	II	19	57350846	F	MIMT1;PEG3;PEG3;ZIM2;PEG3;PEG3;ZIM2;ZIM2	NR_024059;NM_001146184;NM_001146185;NM_001146326;NM_006210;NM_001146187;NM_001146327;NM_015363	TSS1500;5'UTR;5'UTR;5'UTR;5'UTR;5'UTR;5'UTR;5'UTR	chr19:57351283-57351995	N_Shore			19:62042591-62044175	NA	TRUE	cg03583571	II	13	61990741	R	PCDH20	NM_022843	TSS1500						NA	TRUE
cg01857595	II	14	38016188	F	MIPOL1;MIPOL1;MIPOL1	NM_001195297;NM_001195296;NM_138731	3'UTR;3'UTR;3'UTR						NA	NA	cg15067350	II	13	66878738	R	PCDH9;PCDH9	NM_203487;NM_020403	3'UTR;3'UTR						NA	TRUE
cg14944647	I	11	43602857	R	MIR129-2	NR_029697	TSS200	chr11:43602545-43603215	Island			11:43558996-43559858	NA	TRUE	cg06976873	II	13	66928227	R	PCDH9;PCDH9	NM_020403;NM_203487	Body;Body						NA	NA
cg25105745	II	1	110141275	F	MIR197	NR_029583	TSS1500						NA	TRUE	cg13700000	II	13	67570127	F	PCDH9;PCDH9	NM_203487;NM_020403	Body;Body						NA	TRUE
cg11616411	II	19	54290799	F	MIR372;MIR371;MIR373	NR_029865;NR_029864;NR_029866	TSS1500;TSS200;TSS1500						NA	TRUE	cg07510444	II	13	67433051	R	PCDH9-AS2;PCDH9;PCDH9	NR_046527;NM_020403;NM_203487	Body;Body;Body						NA	NA
cg02094460	II	2	11977415	R	MIR4262	NR_036226	TSS1500						NA	NA	cg16400492	I	5	140306213	F	PCDHA7;PCDHA12;PCDHA6;PCDHAC1;PCDHA10;PCDHA4;PCDHA11;PCDHA8;PCDHA6;PCDHA1;PCDHA2;PCDHA1;PCDHA9;PCDHA13;PCDHA5;PCDHA3;PCDHAC1;PCDHA10	NM_018910;NM_018903;NM_018909;NM_031882;NM_018901;NM_018907;NM_018902;NM_018911;NM_031849;NM_031411;NM_018905;NM_018900;NM_031857;NM_018904;NM_018908;NM_018906;NM_018898;NM_031860	Body;Body;Body;TSS200;Body;Body;Body;Body;Body;Body;Body;Body;Body;Body;Body;Body;TSS200;Body	chr5:140305712-140307193	Island			5:140285667-140287664	NA	TRUE
cg27665913	II	1	235760094	F	MIR5096;GNG4;GNG4;GNG4	NR_039973;NM_001098722;NM_001098721;NM_004485	Body;5'UTR;5'UTR;5'UTR						NA	NA	cg19520087	I	5	140553020	F	PCDHB7	NM_018940	1stExon	chr5:140553681-140554637	N_Shore			5:140533155-140533390	NA	NA
cg07988843	II	5	100153624	F	MIR548P;ST8SIA4	NR_031686;NM_005668	TSS1500;Body						NA	NA	cg23897137	II	5	140738377	F	PCDHGB2;PCDHGB2;PCDHGA1;PCDHGA2;PCDHGA3;PCDHGB1;PCDHGA4	NM_018923;NM_032096;NM_018912;NM_018915;NM_018916;NM_018922;NM_018917	TSS1500;TSS1500;Body;Body;Body;Body;Body	chr5:140736821-140737058	S_Shore				NA	NA
cg24674304	I	3	44903063	R	MIR564;TMEM42	NR_030290;NM_144638	TSS1500;TSS1500	chr3:44902959-44903623	Island			3:44877912-44879012	NA	TRUE	cg20938085	II	5	140768230	R	PCDHGB4;PCDHGA4;PCDHGA6;PCDHGA1;PCDHGA5;PCDHGB1;PCDHGA3;PCDHGA2;PCDHGA7;PCDHGB2;PCDHGB4;PCDHGB3	NM_032098;NM_018917;NM_018919;NM_018912;NM_018918;NM_018922;NM_018916;NM_018915;NM_018920;NM_018923;NM_003736;NM_018924	1stExon;Body;Body;Body;Body;Body;Body;Body;Body;Body;1stExon;Body	chr5:140768939-140769483	N_Shore			5:140748370-140748461	NA	TRUE
cg22328598	II	16	56937393	R	MIR6863;SLC12A3;SLC12A3;SLC12A3	NR_106923;NM_001126108;NM_001126107;NM_000339	TSS1500;Body;Body;Body						NA	NA	cg15443392	II	5	140804884	R	PCDHGB8P;PCDHGA8;PCDHGB5;PCDHGA9;PCDHGB6;PCDHGA10;PCDHGB7;PCDHGA11;PCDHGA11;PCDHGA1;PCDHGA2;PCDHGA3;PCDHGB1;PCDHGA4;PCDHGB2;PCDHGA5;PCDHGB3;PCDHGA6;PCDHGA7;PCDHGB4	NR_001297;NM_032088;NM_018925;NM_018921;NM_018926;NM_018913;NM_018927;NM_032092;NM_018914;NM_018912;NM_018915;NM_018916;NM_018922;NM_018917;NM_018923;NM_018918;NM_018924;NM_018919;NM_018920;NM_003736	TSS1500;Body;Body;Body;Body;Body;Body;Body;Body;Body;Body;Body;Body;Body;Body;Body;Body;Body;Body;Body	chr5:140802399-140802832	S_Shelf				NA	NA
cg07109115	II	10	28030398	R	MKX	NM_173576	Body	chr10:28030182-28035211	Island			10:28070039-28070635	NA	TRUE	cg13697856	II	14	71496088	F	PCNX;PCNX	NM_014982;NM_001308160	Body;Body						NA	NA
cg25921461	II	9	20620729	R	MLLT3	NM_004529	Body	chr9:20620728-20621862	Island			9:20610643-20612892	NA	TRUE	cg15971157	II	13	24464376	F	PCOTH;MIPEP;PCOTH	NM_001135816;NM_005932;NM_001014442	5'UTR;TSS1500;5'UTR	chr13:24463119-24463677	S_Shore				NA	TRUE
cg23407549	II	7	4996282	F	MMD2;MMD2	NM_001100600;NM_198403	Body;Body	chr7:4998405-4998950	N_Shelf				NA	TRUE	cg13120260	I	X	48693564	R	PCSK1N	NM_013271	Body	chrX:48693328-48694090	Island			X:48578273-48579034	NA	TRUE
cg07048132	II	11	102814444	R	MMP13	NM_002427	3'UTR						NA	TRUE	cg13130271	I	X	48694012	R	PCSK1N	NM_013271	TSS200	chrX:48693328-48694090	Island	high-CpG:48578894-48579001		X:48578273-48579034	NA	TRUE
cg12651286	II	11	102473828	F	MMP20	NM_004771	Body						NA	TRUE	cg00830215	II	5	148741023	F	PCYOX1L;PCYOX1L;PCYOX1L	NM_024028;NM_001301054;NM_001301057	Body;Body;Body	chr5:148737346-148737764	S_Shelf				NA	NA
cg23711144	II	16	3108784	R	MMP25	NM_022468	Body	chr16:3108195-3109605	Island			16:3048228-3049593	NA	TRUE	cg03510105	II	4	56435063	R	PDCL2	NM_152401	Body						NA	NA
cg19918691	II	16	3108458	R	MMP25;MMP25-AS1	NM_022468;NR_123723	Body;Body	chr16:3108195-3109605	Island			16:3048228-3049593	NA	NA	cg15129265	II	2	183292922	F	PDE1A;PDE1A	NM_005019;NM_001003683	Body;Body						NA	TRUE
cg02293192	II	4	90821998	F	MMRN1	NM_007351	Body						NA	NA	cg14497720	II	7	32313322	F	PDE1C	NM_001191058	Body						NA	NA
cg26661889	II	22	28188752	R	MN1	NM_002430	Body						NA	NA	cg19502018	II	7	32332956	F	PDE1C	NM_001191058	Body				chr7:32332920-32332920		NA	NA
cg19264123	II	18	33767226	F	MOCOS	NM_017947	TSS1500	chr18:33766391-33768145	Island			18:32020423-32022217	TRUE	TRUE	cg16789844	II	7	32339213	R	PDE1C	NM_001191058	TSS200	chr7:32337983-32338725	S_Shore				NA	NA
cg18383391	II	16	77224198	R	MON1B	NM_014940	TSS1500	chr16:77224168-77225143	Island			16:75781670-75783007	TRUE	TRUE	cg08328420	II	5	59170504	R	PDE4D;PDE4D	NM_001104631;NM_001165899	Body;Body						NA	NA
cg07268734	II	10	28527847	F	MPP7	NM_173496	5'UTR						NA	TRUE	cg02237540	I	4	619865	R	PDE6B;PDE6B	NM_001145291;NM_000283	1stExon;1stExon	chr4:619513-619912	Island			4:609514-609881	NA	TRUE
cg14938920	II	10	28572023	F	MPP7	NM_173496	TSS1500						NA	NA	cg07236912	II	4	95429383	F	PDLIM5;PDLIM5;PDLIM5;PDLIM5;PDLIM5	NR_024179;NM_001011515;NM_006457;NM_001011516;NM_001011513	Body;Body;Body;Body;Body						NA	TRUE
cg01148441	I	22	43807949	R	MPPED1	NM_001044370	TSS200	chr22:43807400-43808455	Island			22:42137211-42138384	NA	TRUE	cg26504229	II	21	45149038	F	PDXK	NM_003681	Body	chr21:45148454-45149262	Island			21:43972894-43973690	NA	TRUE
cg09850478	I	22	43821029	R	MPPED1	NM_001044370	Body	chr22:43820887-43821136	Island			22:42150847-42151080	NA	TRUE	cg16878351	II	2	64360223	R	PELI1	NM_020651	5'UTR						NA	NA
cg15620008	II	6	84784843	F	MRAP2	NM_138409	Body						NA	NA	cg19455763	II	5	52090654	R	PELO;ITGA1	NM_015946;NM_181501	5'UTR;Body						NA	NA
cg00679546	II	17	60729882	R	MRC2	NM_006039	Body	chr17:60729645-60730269	Island			17:58083319-58084427	NA	TRUE	cg21538860	II	19	7544578	F	PEX11G	NM_080662	Body	chr19:7542104-7542355	S_Shelf				NA	TRUE
cg10419122	II	2	234704232	F	MROH2A	NM_001287395	Body						NA	NA	cg06278386	II	3	179606354	R	PEX5L;PEX5L;PEX5L;PEX5L;PEX5L;PEX5L;PEX5L;PEX5L	NM_001256756;NM_001256754;NM_001256755;NM_001256751;NM_001256750;NM_001256753;NM_001256752;NM_016559	5'UTR;Body;Body;Body;Body;Body;Body;Body						NA	NA
cg24541550	II	11	10715360	R	MRVI1;MRVI1;MRVI1;MRVI1;MRVI1	NM_001100167;NM_001100163;NM_001100163;NM_130385;NM_130385	TSS1500;1stExon;5'UTR;1stExon;5'UTR			low-CpG:10671608-10672092			TRUE	TRUE	cg08267291	II	3	179647461	R	PEX5L;PEX5L;PEX5L;PEX5L;PEX5L;PEX5L;PEX5L;PEX5L	NM_001256756;NM_001256754;NM_001256755;NM_001256751;NM_001256750;NM_001256753;NM_001256752;NM_016559	5'UTR;5'UTR;5'UTR;Body;Body;Body;Body;Body						NA	NA
cg04130807	II	11	10715532	R	MRVI1;MRVI1;MRVI1;MRVI1;MRVI1;MRVI1;MRVI1;MRVI1;MRVI1	NM_130385;NM_001206880;NM_001100167;NM_001206881;NM_001100163;NM_130385;NM_001206881;NM_001206880;NM_001100163	5'UTR;5'UTR;TSS1500;5'UTR;5'UTR;1stExon;1stExon;1stExon;1stExon						NA	NA	cg22169750	II	3	179689236	F	PEX5L;PEX5L;PEX5L;PEX5L;PEX5L;PEX5L;PEX5L;PEX5L	NM_001256756;NM_001256754;NM_001256755;NM_001256751;NM_001256750;NM_001256753;NM_001256752;NM_016559	5'UTR;5'UTR;5'UTR;Body;Body;Body;Body;Body						NA	NA
cg00666047	II	17	55719895	R	MSI2	NM_138962	Body						NA	TRUE	cg04850152	II	19	46526641	R	PGLYRP1	NM_005091	TSS200	chr19:46526046-46526334	S_Shore				NA	NA
cg01043583	II	8	10273726	R	MSRA;MSRA;MSRA	NM_001135671;NM_001135670;NM_012331	Body;Body;Body					8:10311076-10311148	NA	TRUE	cg01692771	II	19	15590732	R	PGLYRP2	NM_052890	TSS1500						NA	NA
cg19885203	II	16	56672560	F	MT1A	NM_005946	TSS200	chr16:56671937-56672530	S_Shore			16:55229439-55230097	NA	NA	cg22215576	II	19	15590737	R	PGLYRP2	NM_052890	TSS1500						NA	NA
cg16393726	I	16	56623312	R	MT3;MT3	NM_005954;NM_005954	5'UTR;1stExon	chr16:56623068-56623914	Island			16:55180497-55181415	NA	TRUE	cg10517290	II	17	76377967	R	PGS1	NM_024419	Body	chr17:76374443-76375201	S_Shelf		chr17:76377337-76377337		NA	TRUE
cg09669835	II	7	91510500	R	MTERF	NM_006980	TSS1500	chr7:91509997-91510427	S_Shore			7:91348339-91348437	NA	TRUE	cg15713067	II	17	76378059	F	PGS1;PGS1;PGS1;PGS1	NR_110602;NR_110601;NR_111989;NM_024419	Body;Body;Body;Body	chr17:76374443-76375201	S_Shelf		chr17:76377337-76377337		NA	NA
cg06240162	II	8	11142829	R	MTMR9	NM_015458	Body	chr8:11141894-11142686	S_Shore				NA	TRUE	cg16151960	II	5	133890280	F	PHF15	NM_015288	Body				chr5:133890161-133890161		NA	TRUE
cg10368514	II	7	30184655	R	MTURN	NM_152793	Body						NA	NA	cg12676803	II	4	129740752	F	PHF17;PHF17	NM_024900;NM_199320	5'UTR;5'UTR						NA	TRUE
cg05845490	II	13	29693016	F	MTUS2	NM_001033602	Body						NA	NA	cg07875639	II	16	47537912	R	PHKB;PHKB	NM_000293;NM_001031835	Body;Body						NA	NA
cg21604325	II	13	30062023	R	MTUS2;MTUS2	NM_015233;NM_001033602	Body;Body						NA	TRUE	cg12386432	II	16	47562475	F	PHKB;PHKB	NM_000293;NM_001031835	Body;Body						NA	NA
cg23281711	II	19	1354468	F	MUM1	NM_032853	TSS1500	chr19:1354420-1355350	Island			19:1305425-1307037	NA	TRUE	cg08473858	II	11	118476352	F	PHLDB1	NM_015157	TSS1500	chr11:118478235-118481896	N_Shore				NA	TRUE
cg15778071	II	12	110025174	R	MVK;MVK;MVK	NM_000431;NM_001301182;NM_001114185	Body;Body;Body						NA	NA	cg26506751	II	3	111629747	R	PHLDB2;PHLDB2;PHLDB2;PHLDB2	NM_001134437;NM_145753;NM_001134438;NM_001134439	Body;Body;Body;Body						NA	NA
cg24298610	II	21	42796936	F	MX1;MX1;MX1	NM_002462;NM_001178046;NM_001144925	TSS1500;TSS1500;5'UTR	chr21:42798146-42798884	N_Shore				NA	NA	cg21328779	II	3	111629875	R	PHLDB2;PHLDB2;PHLDB2;PHLDB2	NM_001134438;NM_001134439;NM_145753;NM_001134437	Body;Body;Body;Body						NA	TRUE
cg27126175	II	21	42802687	F	MX1;MX1;MX1;MX1	NM_002462;NM_001178046;NM_001282920;NM_001144925	5'UTR;5'UTR;TSS1500;5'UTR	chr21:42798146-42798884	S_Shelf				NA	NA	cg24158620	II	16	71741975	R	PHLPP2;PHLPP2	NM_001289003;NM_015020	Body;Body						NA	NA
cg04828792	II	21	42733433	F	MX2	NM_002463	TSS1500						TRUE	TRUE	cg14286507	II	7	77466718	F	PHTF2;PHTF2	NM_001127360;NM_001127358	5'UTR;5'UTR						NA	NA
cg04076328	II	21	42746651	F	MX2	NM_002463	5'UTR						NA	NA	cg26441264	II	16	88792528	R	PIEZO1	NM_001142864	Body	chr16:88793071-88793877	N_Shore				NA	NA
cg17673512	II	21	42774027	R	MX2	NM_002463	Body						NA	NA	cg03371439	II	1	204437594	R	PIK3C2B	NM_002646	Body						NA	NA
cg24528578	II	12	101988042	F	MYBPC1;MYBPC1;MYBPC1;MYBPC1;MYBPC1;MYBPC1;MYBPC1;MYBPC1;MYBPC1;MYBPC1	NM_206821;NM_206820;NM_206819;NM_001254718;NM_001254721;NM_001254720;NM_001254719;NM_001254723;NM_002465;NM_001254722	TSS1500;TSS1500;TSS1500;TSS1500;TSS1500;TSS1500;TSS1500;TSS1500;TSS1500;TSS1500						NA	NA	cg20681184	II	1	9750813	R	PIK3CD	NM_005026	5'UTR	chr1:9749295-9750228	S_Shore				NA	TRUE
cg27031015	II	12	102028713	R	MYBPC1;MYBPC1;MYBPC1;MYBPC1;MYBPC1;MYBPC1;MYBPC1;MYBPC1;MYBPC1;MYBPC1	NM_206821;NM_206820;NM_206819;NM_001254721;NM_001254720;NM_001254719;NM_002465;NM_001254722;NM_001254718;NM_001254723	Body;Body;Body;Body;Body;Body;Body;Body;Body;Body						NA	NA	cg26819945	II	1	9751953	R	PIK3CD	NM_005026	5'UTR	chr1:9749295-9750228	S_Shore				NA	NA
cg06499993	II	14	23905057	R	MYH7	NM_000257	TSS200						NA	NA	cg08695652	II	5	67520858	R	PIK3R1	NM_181523	5'UTR						NA	NA
cg18422654	I	14	23905273	F	MYH7	NM_000257	TSS1500						NA	TRUE	cg10591771	I	19	3671118	R	PIP5K1C	NM_012398	Body	chr19:3671902-3672121	N_Shore		chr19:3671007-3671007	19:3621856-3623088	NA	TRUE
cg04488145	II	3	46899455	R	MYL3	NM_000258	3'UTR						NA	TRUE	cg01843021	II	17	1458690	R	PITPNA	NM_006224	Body						NA	NA
cg03991477	II	7	44181092	F	MYL7	NM_021223	TSS200	chr7:44184770-44185695	N_Shelf				NA	TRUE	cg08464009	II	12	123535067	F	PITPNM2	NM_020845	5'UTR						NA	TRUE
cg20022233	II	16	46764963	F	MYLK3;MYLK3	NM_001308301;NM_182493	Body;Body						NA	NA	cg26199289	II	4	111564722	R	PITX2;PITX2;PITX2;PITX2;PITX2	NM_001204399;NM_001204398;NM_001204397;NM_153427;NM_153426	TSS1500;TSS1500;TSS1500;TSS1500;TSS1500	chr4:111560563-111560808	S_Shelf				NA	NA
cg19859447	II	16	46782381	F	MYLK3;MYLK3	NM_182493;NM_001308301	TSS200;5'UTR						NA	NA	cg13861644	II	12	130822286	R	PIWIL1	NM_004764	TSS1500	chr12:130822360-130822696	N_Shore			12:129387699-129390036	TRUE	TRUE
cg20358683	II	17	27468043	F	MYO18A;MYO18A	NM_203318;NM_078471	Body;Body						NA	NA	cg08272559	II	16	81208471	F	PKD1L2;PKD1L2	NM_001076780;NM_052892	Body;Body						NA	TRUE
cg22334879	II	19	8642370	R	MYO1F	NM_012335	TSS200						NA	TRUE	cg24789365	II	1	89240187	R	PKN2	NM_006256	Body						NA	NA
cg03723270	II	2	171361326	F	MYO3B;MYO3B;MYO3B	NM_001083615;NM_001171642;NM_138995	Body;Body;Body						NA	TRUE	cg15361162	II	6	144290477	R	PLAGL1;PLAGL1;PLAGL1;PLAGL1;PLAGL1;PLAGL1;PLAGL1;PLAGL1;PLAGL1;PLAGL1;PLAGL1;PLAGL1;PLAGL1;PLAGL1;PLAGL1;PLAGL1;PLAGL1;PLAGL1;PLAGL1;PLAGL1;PLAGL1	NM_001080956;NM_002656;NM_001289041;NM_001080955;NM_001289039;NM_001289040;NM_001289038;NM_001289037;NM_006718;NM_001080954;NM_001080953;NM_001080952;NM_001289045;NM_001289049;NM_001289048;NM_001289047;NM_001289046;NM_001080951;NM_001289043;NM_001289042;NM_001289044	5'UTR;5'UTR;5'UTR;5'UTR;5'UTR;5'UTR;5'UTR;5'UTR;5'UTR;5'UTR;5'UTR;5'UTR;5'UTR;5'UTR;5'UTR;5'UTR;5'UTR;5'UTR;5'UTR;5'UTR;5'UTR						NA	NA
cg10329692	II	2	171149148	F	MYO3B;MYO3B;MYO3B;MYO3B;MYO3B	NR_045684;NR_045683;NR_045682;NM_138995;NM_001083615	Body;Body;Body;Body;Body						NA	NA	cg19904783	II	20	9287445	F	PLCB4;PLCB4;PLCB4	NM_000933;NM_182797;NM_001172646	TSS1500;5'UTR;5'UTR						NA	NA
cg08133919	II	15	52822439	R	MYO5A;MYO5A	NM_000259;NM_001142495	TSS1500;TSS1500	chr15:52820333-52821639	S_Shore			15:50609705-50609875	NA	TRUE	cg13204790	II	16	81942779	R	PLCG2	NM_002661	Body						NA	NA
cg00446184	II	15	52569079	F	MYO5C	NM_018728	Body						NA	TRUE	cg15953351	II	3	155203243	R	PLCH1;PLCH1;PLCH1	NM_014996;NM_001130960;NM_001130961	Body;Body;Body						NA	NA
cg08879470	I	11	76859056	F	MYO7A;MYO7A;MYO7A	NM_000260;NM_001127180;NM_001127179	Body;Body;Body	chr11:76858728-76859181	Island			11:76536407-76536744	NA	TRUE	cg19767102	II	3	155267052	R	PLCH1;PLCH1;PLCH1	NM_014996;NM_001130960;NM_001130961	Body;Body;Body						NA	NA
cg18456899	II	18	3117627	R	MYOM1;MYOM1	NM_003803;NM_019856	Body;Body						NA	NA	cg05451613	II	2	198715094	F	PLCL1	NM_006226	Body						NA	NA
cg04941658	II	3	40279944	F	MYRIP;MYRIP;MYRIP;MYRIP;MYRIP;MYRIP;EIF1B-AS1	NR_104316;NM_001284424;NM_015460;NM_001284423;NM_001284425;NM_001284426;NR_033965	Body;Body;Body;Body;Body;Body;Body						NA	NA	cg11670605	I	5	41510851	R	PLCXD3	NM_001005473	TSS200	chr5:41509783-41510166	S_Shore			5:41545833-41546613	NA	TRUE
cg11004401	II	12	57119371	F	NACA;NACA;NACA;NACA	NM_005594;NM_001113201;NM_001113202;NM_001113203	TSS1500;TSS1500;TSS200;TSS200	chr12:57118977-57119374	Island				NA	TRUE	cg21511203	II	8	145015037	F	PLEC1;PLEC1;PLEC1;PLEC1;PLEC1;PLEC1;PLEC1;PLEC1	NM_201378;NM_201382;NM_201381;NM_000445;NM_201384;NM_201380;NM_201383;NM_201379	Body;Body;Body;Body;TSS1500;Body;Body;Body	chr8:145016417-145016916	N_Shore				NA	TRUE
cg07237542	II	20	23385017	F	NAPB;NAPB;NAPB;NAPB;NAPB	NR_104266;NM_022080;NM_001283018;NM_001283020;NM_001283026	Body;Body;Body;Body;5'UTR						NA	NA	cg20387398	II	14	67862841	R	PLEK2	NM_016445	Body						NA	NA
cg10066188	II	2	73927710	F	NAT8B;NAT8B	NM_016347;NM_016347	1stExon;3'UTR						NA	TRUE	cg06339706	II	19	49371285	F	PLEKHA4;PLEKHA4	NM_001161354;NM_020904	5'UTR;5'UTR						TRUE	TRUE
cg23330281	II	11	19372234	R	NAV2	NM_001111018	TSS200						NA	TRUE	cg16302816	II	11	16834800	F	PLEKHA7	NM_175058	Body						NA	TRUE
cg00762613	II	13	36045224	F	NBEA	NM_015678	Body	chr13:36044844-36045481	Island	high-CpG:34943017-34943354		13:34943096-34943481	NA	TRUE	cg21927177	I	14	65172436	F	PLEKHG3	NM_015549	5'UTR	chr14:65170876-65172007	S_Shore		chr14:65172114-65172114		NA	TRUE
cg21391708	II	2	134324719	R	NCKAP5;NCKAP5	NM_207363;NM_207481	5'UTR;5'UTR						NA	NA	cg04446613	II	5	140567	F	PLEKHG4B	NM_052909	1stExon						NA	NA
cg08939481	II	14	21494269	F	NDRG2;NDRG2;NDRG2;NDRG2;NDRG2;NDRG2;NDRG2;NDRG2	NM_201539;NM_201535;NM_201538;NM_201541;NM_201540;NM_201536;NM_016250;NM_201537	TSS1500;TSS1500;TSS1500;TSS1500;TSS1500;TSS1500;TSS1500;TSS1500	chr14:21492735-21494270	Island			14:20562576-20564110	NA	TRUE	cg09325404	II	2	43903470	R	PLEKHH2;LOC728819	NM_172069;NM_001101330	Body;TSS200					2:43756974-43757194	NA	TRUE
cg07491310	II	7	123205656	R	NDUFA5;NDUFA5	NR_111926;NM_001291304	Body;Body						NA	NA	cg06367311	II	16	57318013	R	PLLP	NM_015993	Body	chr16:57317967-57318964	Island			16:55875223-55876448	NA	TRUE
cg06365567	II	3	49057806	F	NDUFAF3;DALRD3;MIR425;NDUFAF3;NDUFAF3;NDUFAF3	NM_199074;NM_018114;NR_029948;NM_199070;NM_199069;NM_199073	TSS200;5'UTR;TSS200;TSS1500;TSS1500;TSS1500	chr3:49058325-49059986	N_Shore				NA	TRUE	cg21883848	I	X	153694383	R	PLXNA3	NM_017514	Body	chrX:153694352-153694774	Island			X:153347562-153347968	NA	TRUE
cg25691553	II	3	49057884	F	NDUFAF3;DALRD3;NDUFAF3;MIR425;NDUFAF3;NDUFAF3	NM_199074;NM_018114;NM_199070;NR_029948;NM_199069;NM_199073	TSS200;5'UTR;TSS1500;TSS1500;TSS1500;TSS1500	chr3:49058325-49059986	N_Shore				NA	TRUE	cg13947310	II	7	132123957	F	PLXNA4;PLXNA4	NM_001105543;NM_020911	Body;Body						NA	TRUE
cg12116749	II	10	21245178	R	NEBL	NM_213569	Body						NA	TRUE	cg16196595	II	1	156192737	F	PMF1;PMF1;PMF1;PMF1-BGLAP;PMF1-BGLAP;PMF1-BGLAP;PMF1-BGLAP	NM_001199653;NM_007221;NM_001199654;NM_001199664;NM_001199662;NM_001199663;NM_001199661	Body;Body;Body;Body;Body;Body;Body						NA	NA
cg23565942	I	10	21463485	R	NEBL	NM_213569	TSS1500	chr10:21462128-21463808	Island			10:21501819-21503790	NA	TRUE	cg16883944	II	17	15163711	F	PMP22;PMP22;PMP22	NM_153322;NM_000304;NM_153321	Body;Body;Body	chr17:15163930-15164810	N_Shore				NA	TRUE
cg19636344	II	10	21304773	R	NEBL;NEBL	NM_213569;NM_001173484	Body;Body						NA	NA	cg15100426	I	2	219187432	F	PNKD;PNKD	NM_022572;NM_015488	TSS1500;Body	chr2:219187653-219188251	N_Shore				NA	TRUE
cg13769883	II	10	21333786	R	NEBL;NEBL	NM_213569;NM_001173484	Body;Body						NA	NA	cg08179120	II	19	46997700	F	PNMAL2;PPP5D1	NM_020709;NM_001205281	1stExon;Body	chr19:46996327-46998437	Island			19:51688244-51691087	NA	NA
cg04534520	II	18	55881726	F	NEDD4L;NEDD4L;NEDD4L;NEDD4L;NEDD4L;NEDD4L;NEDD4L;NEDD4L;NEDD4L	NM_015277;NM_001243960;NM_001144967;NM_001144964;NM_001144965;NM_001144971;NM_001144968;NM_001144969;NM_001144970	Body;Body;Body;5'UTR;5'UTR;5'UTR;Body;Body;5'UTR				chr18:55881305-55881305		NA	NA	cg27020201	II	14	50144170	F	POLE2;POLE2;POLE2	NM_002692;NM_001197330;NM_001197331	Body;Body;Body						NA	NA
cg05850958	II	8	24814568	F	NEFL	NM_006158	TSS200	chr8:24812946-24814299	S_Shore				NA	NA	cg08690674	II	14	77773007	R	POMT2	NM_013382	Body						NA	NA
cg05145393	II	3	27404197	R	NEK10;NEK10	NM_152534;NM_199347	5'UTR;5'UTR						NA	NA	cg05495628	II	7	94938373	F	PON1	NM_000446	Body						NA	NA
cg02510267	I	11	20690807	R	NELL1;NELL1	NM_201551;NM_006157	TSS1500;TSS1500	chr11:20690579-20691845	Island			11:20647178-20649189	NA	TRUE	cg14284257	II	7	95060347	R	PON2;PON2	NM_000305;NM_001018161	Body;Body	chr7:95064073-95064409	N_Shelf				NA	TRUE
cg22773093	II	12	45269519	F	NELL2;NELL2;NELL2;NELL2;NELL2	NM_001145110;NM_001145107;NM_001145109;NM_006159;NM_001145108	Body;Body;TSS200;Body;Body	chr12:45269830-45270835	N_Shore			12:43555263-43555910	NA	TRUE	cg19063343	II	X	48366824	R	PORCN;PORCN;PORCN;PORCN;PORCN	NM_203473;NM_203476;NM_203474;NM_203475;NM_022825	TSS1500;TSS1500;TSS1500;TSS1500;TSS1500	chrX:48367165-48367742	N_Shore			X:48251768-48252712	NA	TRUE
cg12080906	II	1	156646065	F	NES	NM_006617	Body	chr1:156646292-156647260	N_Shore				NA	TRUE	cg21329160	II	X	48366832	R	PORCN;PORCN;PORCN;PORCN;PORCN	NM_203473;NM_022825;NM_001282167;NM_203475;NM_203474	TSS1500;TSS1500;TSS1500;TSS1500;TSS1500	chrX:48367165-48367742	N_Shore			X:48251768-48252712	NA	NA
cg26560017	II	10	105261143	F	NEURL1;NEURL1-AS1	NM_004210;NR_120675	Body;Body						NA	NA	cg15771597	II	X	48367980	F	PORCN;PORCN;PORCN;PORCN;PORCN	NM_203476;NM_203473;NM_022825;NM_203474;NM_203475	5'UTR;5'UTR;5'UTR;TSS200;TSS200	chrX:48367165-48367742	S_Shore				NA	TRUE
cg08556156	II	10	105267398	R	NEURL1;NEURL1-AS1	NM_004210;NR_120675	Body;Body						NA	NA	cg18363394	II	3	87326427	R	POU1F1;POU1F1	NM_000306;NM_001122757	TSS1500;TSS1500						NA	NA
cg07945582	II	7	26206579	F	NFE2L3	NM_004289	Body						NA	TRUE	cg02645707	II	11	120129478	R	POU2F3;POU2F3;LOC649133	NM_001244682;NM_014352;NR_038829	Body;Body;Body						NA	NA
cg12450567	II	1	61542620	F	NFIA	NM_001145511	TSS1500	chr1:61542537-61542877	Island			1:61315159-61315646	NA	TRUE	cg02532577	II	13	79176769	F	POU4F1	NM_006237	Body	chr13:79175610-79177985	Island			13:78074770-78076066	NA	TRUE
cg11675722	I	1	61542677	R	NFIA	NM_001145511	TSS1500	chr1:61542537-61542877	Island			1:61315159-61315646	NA	TRUE	cg01491990	II	1	57009542	F	PPAP2B	NM_003713	Body						NA	NA
cg21681549	II	1	61542689	R	NFIA	NM_001145511	TSS1500	chr1:61542537-61542877	Island			1:61315159-61315646	NA	TRUE	cg18303782	I	3	12330525	F	PPARG;PPARG;PPARG;PPARG	NM_138711;NM_005037;NM_138712;NM_138711	1stExon;5'UTR;5'UTR;5'UTR	chr3:12329427-12330333	S_Shore				NA	NA
cg04998202	II	1	61545546	R	NFIA	NM_001145511	Body	chr1:61548753-61549564	N_Shelf				NA	TRUE	cg01653080	I	14	104205041	F	PPP1R13B	NM_015316	Body	chr14:104205070-104205329	N_Shore			14:103274759-103275082	NA	TRUE
cg07951209	II	9	14316216	R	NFIB	NM_001190738	Body	chr9:14312952-14315351	S_Shore		chr9:14316018-14316018	9:14306216-14306481	NA	NA	cg13915716	II	7	31734378	F	PPP1R17;PPP1R17	NM_006658;NM_001145123	Body;Body						NA	NA
cg14043872	II	3	101555775	R	NFKBIZ	NM_001005474	5'UTR				chr3:101555569-101555569		NA	NA	cg25049096	II	2	182862619	R	PPP1R1C;PPP1R1C;PPP1R1C;PPP1R1C;PPP1R1C	NR_048567;NR_048566;NM_001261425;NM_001261424;NM_001080545	Body;Body;Body;Body;Body						NA	NA
cg15700308	II	X	17598691	R	NHS;NHS	NM_198270;NM_001291867	Body;Body						NA	NA	cg10307134	II	11	111637615	F	PPP2R1B;PPP2R1B;PPP2R1B;PPP2R1B;PPP2R1B	NM_001177563;NM_001177562;NM_002716;NM_181700;NM_181699	TSS1500;TSS1500;TSS1500;TSS1500;TSS1500	chr11:111636594-111637214	S_Shore				NA	NA
cg05238767	II	16	50581723	R	NKD1	NM_033119	TSS1500	chr16:50581475-50582735	Island			16:49138894-49140927	NA	TRUE	cg07535296	II	5	146430832	R	PPP2R2B;PPP2R2B;PPP2R2B;PPP2R2B;PPP2R2B;PPP2R2B	NM_181677;NM_181676;NM_181674;NM_001271900;NM_001271899;NM_181678	5'UTR;Body;Body;Body;Body;5'UTR						NA	NA
cg00083833	II	16	50583273	F	NKD1	NM_033119	Body	chr16:50583175-50583465	Island			16:49138894-49140927	NA	TRUE	cg20810558	II	2	68420532	F	PPP3R1	NM_000945	Body						NA	NA
cg24364004	II	16	50604600	R	NKD1	NM_033119	Body						NA	NA	cg14285012	II	9	104357967	F	PPP3R2;GRIN3A	NM_147180;NM_133445	TSS1500;Body	chr9:104357007-104357288	S_Shore				NA	TRUE
cg17366016	II	16	50614342	F	NKD1	NM_033119	Body	chr16:50613108-50613701	S_Shore				NA	NA	cg22391867	II	3	73075630	R	PPP4R2	NM_174907	Body						NA	NA
cg09155209	I	4	1400252	F	NKX1-1	NM_001290079	TSS200	chr4:1396291-1401730	Island			4:1389403-1391278	NA	NA	cg19577529	II	6	106545667	F	PRDM1;PRDM1	NM_182907;NM_001198	TSS1500;Body						NA	NA
cg11108269	I	14	36989404	R	NKX2-1;NKX2-1;NKX2-1	NM_001079668;NM_001079668;NM_003317	5'UTR;1stExon;TSS1500	chr14:36986362-36990576	Island			14:36058703-36060161	NA	TRUE	cg11444607	I	2	55509150	F	PRDXDD1P	NR_027258	TSS1500	chr2:55509233-55509720	N_Shore				NA	TRUE
cg25916711	I	5	172660080	R	NKX2-5;NKX2-5;NKX2-5	NM_001166175;NM_004387;NM_001166176	3'UTR;Body;3'UTR	chr5:172659049-172660277	Island			5:172591656-172593059	NA	TRUE	cg00781957	II	7	151452760	R	PRKAG2;PRKAG2	NM_001040633;NM_016203	Body;Body				chr7:151452676-151452676		NA	NA
cg22282038	II	8	41505495	R	NKX6-3	NM_152568	TSS1500	chr8:41503916-41504266	S_Shore				NA	TRUE	cg19412964	II	7	151328093	F	PRKAG2;PRKAG2;PRKAG2	NM_016203;NM_001040633;NM_024429	Body;Body;Body						NA	TRUE
cg18060687	II	16	57109702	R	NLRC5	NM_032206	Body						NA	NA	cg08975507	II	16	24147692	F	PRKCB;PRKCB	NM_002738;NM_212535	Body;Body						NA	NA
cg09226051	I	1	247611502	R	NLRP3;NLRP3;NLRP3;NLRP3;NLRP3	NM_001079821;NM_183395;NM_001127461;NM_001127462;NM_004895	Body;Body;Body;Body;Body	chr1:247614695-247614944	N_Shelf			1:245678115-245678167	NA	TRUE	cg00205501	II	2	45908860	R	PRKCE	NM_005400	Body						NA	NA
cg01243823	II	16	50732212	R	NOD2	NM_022162	Body						NA	TRUE	cg12457611	II	3	169941221	F	PRKCI	NM_002740	Body	chr3:169940157-169940778	S_Shore		chr3:169941070-169941070		NA	TRUE
cg05042697	I	2	10830656	R	NOL10	NM_024894	TSS1500	chr2:10829724-10830241	S_Shore			2:10748070-10748168	NA	TRUE	cg15490801	II	14	30054523	F	PRKD1	NM_002742	Body						NA	TRUE
cg11868595	I	6	32191226	R	NOTCH4	NM_004557	Body						NA	TRUE	cg25588628	II	8	48686876	R	PRKDC;PRKDC	NM_001081640;NM_006904	Body;Body						NA	NA
cg00614011	II	8	120436479	R	NOV	NM_002514	3'UTR						NA	TRUE	cg21859546	II	12	3563766	F	PRMT8	NM_001256536	Body				chr12:3563518-3563518		NA	NA
cg09835239	II	11	66188203	F	NPAS4	NM_178864	TSS1500	chr11:66188130-66189397	Island			11:65944019-65946033	NA	TRUE	cg04095211	II	11	60666069	R	PRPF19	NM_014502	Body						NA	NA
cg21566773	II	10	72034595	R	NPFFR1	NM_022146	Body						NA	NA	cg27029166	II	1	150300066	F	PRPF3	NM_004698	Body						NA	NA
cg08736129	II	19	36335019	R	NPHS1;NPHS1	NM_004646;NM_004646	ExonBnd;Body	chr19:36334994-36335321	Island			19:41026851-41027161	NA	NA	cg15568049	II	17	74333588	F	PRPSAP1	NM_002766	Body						NA	NA
cg19703969	II	4	106817888	R	NPNT	NM_001033047	Body	chr4:106816415-106817769	S_Shore				NA	TRUE	cg26306476	I	19	5783127	R	PRR22;PRR22	NM_001134316;NM_153359	Body;1stExon	chr19:5785399-5785819	N_Shelf			19:5734091-5734772	NA	TRUE
cg22345692	II	5	32712879	F	NPR3	NM_000908	Body	chr5:32709910-32714450	Island			5:32747526-32748889	NA	TRUE	cg02806645	I	3	138725153	R	PRR23A	NM_001134659	TSS200	chr3:138724325-138725446	Island			3:140207016-140208136	NA	TRUE
cg06506864	II	7	34698188	F	NPSR1;NPSR1	NM_207173;NM_207172	Body;Body						TRUE	TRUE	cg22973574	II	19	843287	R	PRTN3	NM_002777	Body	chr19:843468-844085	N_Shore			19:794287-795593	NA	NA
cg17775235	II	17	78450855	R	NPTX1	NM_002522	TSS1500	chr17:78449507-78452783	Island			17:76063840-76067621	TRUE	TRUE	cg16544209	I	9	79521070	F	PRUNE2;PRUNE2;PRUNE2;PRUNE2	NM_015225;NM_001308047;NM_001308048;NR_131751	TSS200;TSS200;TSS200;TSS200	chr9:79520803-79521508	Island			9:78710624-78711295	NA	NA
cg18438777	II	4	164265745	F	NPY5R	NM_006174	5'UTR	chr4:164264821-164265772	Island			4:164484246-164485210	TRUE	TRUE	cg04578990	II	10	104179852	R	PSD;FBXL15;FBXL15;PSD;PSD	NM_002779;NM_024326;NM_024326;NM_001270966;NM_001270965	TSS1500;5'UTR;1stExon;TSS1500;TSS200	chr10:104178528-104179548	S_Shore			10:104168519-104170284	NA	NA
cg13784235	II	6	108495865	F	NR2E1	NM_003269	Body	chr6:108495654-108495986	Island			6:108602357-108602782	NA	TRUE	cg09313046	II	16	74331618	R	PSMD7	NM_002811	Body	chr16:74330533-74331314	S_Shore				NA	TRUE
cg26067259	II	5	92927796	F	NR2F1	NM_005654	Body	chr5:92929268-92929489	N_Shore				NA	TRUE	cg11607742	II	19	38869646	F	PSMD8	NM_002812	Body	chr19:38865263-38865733	S_Shelf				NA	TRUE
cg08423118	II	5	142808610	R	NR3C1;NR3C1;NR3C1	NM_001018077;NM_001018075;NM_001018074	5'UTR;5'UTR;5'UTR						NA	NA	cg06643115	II	10	16517689	R	PTER;PTER;PTER;PTER;PTER	NM_001001484;NM_001261837;NM_001261836;NM_030664;NM_001261838	5'UTR;5'UTR;5'UTR;5'UTR;5'UTR						NA	NA
cg15013523	II	1	200098635	F	NR5A2;NR5A2	NM_205860;NM_003822	Body;Body						NA	TRUE	cg14250931	II	1	71513934	R	PTGER3;PTGER3;PTGER3;PTGER3;PTGER3;PTGER3;PTGER3;PTGER3;PTGER3;PTGER3;ZRANB2-AS1	NM_198719;NM_198717;NM_198716;NM_198715;NM_198714;NM_198718;NM_001126044;NR_028294;NR_028293;NR_028292;NR_038420	TSS1500;TSS1500;TSS1500;TSS1500;TSS1500;TSS1500;TSS1500;TSS1500;TSS1500;TSS1500;Body	chr1:71512224-71513804	S_Shore				NA	NA
cg05519235	I	1	200011580	R	NR5A2;NR5A2;NR5A2	NM_001276464;NM_205860;NM_003822	TSS1500;Body;Body	chr1:200011400-200012055	Island			1:198278176-198278678	NA	NA	cg08361238	II	1	117452304	F	PTGFRN	NM_020440	TSS1500	chr1:117452203-117453452	Island			1:117253662-117254975	TRUE	TRUE
cg05466901	II	7	108095863	F	NRCAM;NRCAM	NM_001037132;NM_005010	5'UTR;5'UTR	chr7:108095401-108097206	Island			7:107882615-107884442	NA	TRUE	cg09016908	II	9	114335348	F	PTGR1;PTGR1;PTGR1;ZNF483	NM_001146109;NM_012212;NM_001146108;NM_001007169	Body;Body;Body;Body						NA	NA
cg20633959	II	7	129250987	R	NRF1	NM_005011	TSS1500	chr7:129251237-129252441	N_Shore				TRUE	TRUE	cg01784686	II	14	74345280	F	PTGR2;PTGR2;PTGR2	NM_001146155;NM_001146154;NM_152444	Body;Body;Body						NA	NA
cg11564981	I	6	6007670	F	NRN1	NM_016588	TSS200	chr6:6007387-6007797	Island			6:5952437-5953263	NA	TRUE	cg17545445	II	1	186648244	F	PTGS2	NM_000963	Body	chr1:186649310-186650081	N_Shore				NA	NA
cg08345402	II	6	24133686	F	NRSN1	NM_080723	5'UTR						NA	NA	cg04663057	II	3	46933782	R	PTH1R	NM_000316	Body	chr3:46933746-46934293	Island				NA	TRUE
cg16200207	II	2	50370955	R	NRXN1;NRXN1;NRXN1	NM_138735;NM_004801;NM_001135659	Body;Body;Body						NA	NA	cg23468777	II	8	141739444	R	PTK2;PTK2;PTK2	NM_001199649;NM_153831;NM_005607	Body;Body;Body						NA	NA
cg25073093	II	11	64458129	F	NRXN2;NRXN2	NM_138732;NM_015080	Body;Body						NA	TRUE	cg22262325	II	8	141849588	F	PTK2;PTK2;PTK2	NM_001199649;NM_153831;NM_005607	Body;Body;Body				chr8:141849368-141849368		NA	NA
cg22159835	II	11	64391645	R	NRXN2;NRXN2;NRXN2	NM_138734;NM_138732;NM_015080	Body;Body;Body						NA	TRUE	cg26422364	II	9	96859379	F	PTPDC1;PTPDC1;PTPDC1;PTPDC1	NM_177995;NM_001253830;NM_152422;NM_001253829	Body;Body;Body;Body						NA	NA
cg02086971	II	16	27247587	R	NSMCE1	NM_145080	Body				chr16:27247570-27247570		NA	NA	cg08134732	II	1	214687980	F	PTPN14	NM_005401	5'UTR						NA	NA
cg10495392	I	1	46806563	R	NSUN4	NM_199044	1stExon	chr1:46806339-46806836	Island			1:46578927-46579423	NA	TRUE	cg06728102	II	9	8713296	R	PTPRD;PTPRD;PTPRD;PTPRD;PTPRD;PTPRD	NM_130392;NM_130391;NM_130393;NM_001040712;NM_001171025;NM_002839	Body;Body;Body;Body;Body;Body	chr9:8713281-8713891	Island			9:8703282-8703865	NA	NA
cg16670307	II	11	131720640	R	NTM	NM_001048209	Body						NA	TRUE	cg19537495	II	3	62304777	R	PTPRG-AS1;PTPRG-AS1;PTPRG-AS1;C3orf14;C3orf14;C3orf14;C3orf14;C3orf14	NR_038283;NR_038282;NR_038281;NM_001291942;NM_001291943;NM_001291941;NM_020685;NM_020685	TSS200;TSS200;TSS200;5'UTR;5'UTR;5'UTR;1stExon;5'UTR	chr3:62304514-62304780	Island			3:62279510-62280213	NA	NA
cg09253671	II	11	132201977	F	NTM;NTM;NTM	NM_001048209;NM_001144058;NM_016522	Body;Body;Body						NA	NA	cg24833065	II	19	55694352	R	PTPRH;PTPRH	NM_002842;NM_001161440	Body;Body	chr19:55690182-55691623	S_Shelf				NA	TRUE
cg11326496	II	11	132081310	F	NTM;NTM;NTM;NTM	NM_001048209;NM_001144059;NM_001144058;NM_016522	Body;Body;Body;Body						NA	NA	cg19673376	II	19	55721180	F	PTPRH;PTPRH	NM_002842;NM_001161440	TSS1500;TSS1500						NA	TRUE
cg05876945	II	11	132153398	F	NTM-IT;NTM;NTM;NTM;NTM	NR_046820;NM_001048209;NM_001144059;NM_001144058;NM_016522	TSS1500;Body;Body;Body;Body						NA	NA	cg27618252	II	6	128554002	R	PTPRK;PTPRK	NM_002844;NM_001135648	Body;Body						NA	TRUE
cg13986661	I	9	135039000	F	NTNG2	NM_032536	5'UTR	chr9:135039673-135039978	N_Shore			9:134026616-134028976	NA	TRUE	cg02443994	II	18	8154358	R	PTPRM;PTPRM	NM_002845;NM_001105244	Body;Body						NA	NA
cg18649438	II	1	156829008	F	NTRK1;INSRR	NM_001007792;NM_014215	Body;TSS1500	chr1:156828804-156831102	Island			1:155095438-155097726	NA	TRUE	cg02971834	II	18	8213406	F	PTPRM;PTPRM	NM_002845;NM_001105244	Body;Body						NA	NA
cg10002133	II	15	88798448	F	NTRK3;NTRK3;NTRK3	NM_001007156;NM_001012338;NM_002530	Body;Body;Body	chr15:88799522-88801017	N_Shore		chr15:88798414-88798414	15:86599369-86599760	NA	TRUE	cg26886268	I	7	157387156	R	PTPRN2;PTPRN2;PTPRN2	NM_002847;NM_130842;NM_130843	Body;Body;Body	chr7:157387053-157387322	Island			7:157079448-157080351	NA	TRUE
cg09893588	I	20	61340109	R	NTSR1	NM_002531	TSS200	chr20:61339858-61341220	Island	high-CpG:60810222-60810619		20:60810304-60811665	NA	TRUE	cg05166028	I	7	157622138	R	PTPRN2;PTPRN2;PTPRN2	NM_002847;NM_130842;NM_130843	Body;Body;Body	chr7:157618856-157619302	S_Shelf			7:157314721-157315043	NA	TRUE
cg18897294	I	X	51075510	R	NUDT10;NUDT10	NM_153183;NM_001304963	5'UTR;TSS200	chrX:51075272-51076331	Island			X:51091919-51093193	NA	NA	cg09714852	II	7	157628140	R	PTPRN2;PTPRN2;PTPRN2	NM_002847;NM_130842;NM_130843	Body;Body;Body	chr7:157631319-157631615	N_Shelf			7:157320895-157320987	NA	TRUE
cg00110688	II	12	93771303	F	NUDT4;NUDT4P1;NUDT4	NM_199040;NR_002212;NM_019094	TSS1500;TSS1500;TSS1500	chr12:93771465-93772289	N_Shore			12:92295363-92296776	NA	TRUE	cg24935409	II	7	157667762	F	PTPRN2;PTPRN2;PTPRN2	NM_002847;NM_130842;NM_130843	Body;Body;Body	chr7:157666069-157666399	S_Shore			7:157360307-157360641	NA	TRUE
cg22949732	II	3	13358482	F	NUP210	NM_024923	3'UTR						NA	TRUE	cg26490671	I	7	157670732	R	PTPRN2;PTPRN2;PTPRN2	NM_002847;NM_130842;NM_130843	Body;Body;Body	chr7:157669879-157670095	S_Shore			7:157363438-157363521	NA	TRUE
cg08470365	II	3	13395137	R	NUP210	NM_024923	Body						NA	NA	cg07879612	II	7	157891327	F	PTPRN2;PTPRN2;PTPRN2	NM_002847;NM_130842;NM_130843	Body;Body;Body	chr7:157890656-157891557	Island			7:157583346-157584318	NA	TRUE
cg12118857	II	3	13396319	F	NUP210	NM_024923	Body						NA	TRUE	cg04864538	II	7	158301178	F	PTPRN2;PTPRN2;PTPRN2	NM_002847;NM_130842;NM_130843	Body;Body;Body	chr7:158301266-158301610	N_Shore				NA	TRUE
cg15511232	II	3	13416085	F	NUP210	NM_024923	Body						NA	NA	cg11392780	II	7	158048736	R	PTPRN2;PTPRN2;PTPRN2;PTPRN2;PTPRN2	NM_001308268;NM_002847;NM_130843;NM_130842;NM_001308267	Body;Body;Body;Body;Body						NA	NA
cg19062296	II	1	154030423	F	NUP210L;NUP210L	NM_001159484;NM_207308	Body;Body						NA	NA	cg10159648	II	7	158206872	R	PTPRN2;PTPRN2;PTPRN2;PTPRN2;PTPRN2	NM_001308268;NM_002847;NM_130843;NM_130842;NM_001308267	Body;Body;Body;Body;Body						NA	NA
cg23275258	II	19	17569896	R	NXNL1	NM_138454	Body	chr19:17566532-17566778	S_Shelf				NA	TRUE	cg05723013	II	7	121578626	F	PTPRZ1;PTPRZ1;PTPRZ1	NM_002851;NM_001206839;NM_001206838	Body;Body;Body						NA	NA
cg23075337	II	7	8481460	R	NXPH1	NM_152745	Body	chr7:8481974-8482762	N_Shore			7:8447899-8448276	NA	TRUE	cg23013410	II	1	31532529	F	PUM1;PUM1	NM_001020658;NM_014676	5'UTR;5'UTR						NA	NA
cg12265623	II	7	8481994	R	NXPH1	NM_152745	Body	chr7:8481974-8482762	Island			7:8448500-8448691	NA	TRUE	cg15400742	II	2	61188805	R	PUS10	NM_144709	Body						NA	NA
cg06742188	II	14	24872988	R	NYNRIN	NM_025081	Body						NA	NA	cg08473805	II	11	119573004	F	PVRL1;PVRL1;PVRL1	NM_203286;NM_203285;NM_002855	Body;Body;Body						NA	NA
cg17389050	II	1	228452148	R	OBSCN;OBSCN;OBSCN	NM_052843;NM_001271223;NM_001098623	Body;Body;Body						NA	NA	cg07029777	II	2	1658233	F	PXDN	NM_012293	Body					2:1637173-1637241	NA	TRUE
cg07283994	II	15	28304975	R	OCA2;OCA2	NM_001300984;NM_000275	Body;Body						NA	NA	cg20311673	I	2	1746207	R	PXDN	NM_012293	Body	chr2:1746833-1748971	N_Shore			2:1725201-1725279	NA	TRUE
cg22965943	II	5	68787919	R	OCLN	NM_002538	TSS200	chr5:68788151-68789823	N_Shore				NA	TRUE	cg07461837	II	16	31214880	R	PYCARD;PYCARD	NM_013258;NM_145182	TSS1500;TSS1500	chr16:31213566-31214287	S_Shore				NA	TRUE
cg23206209	II	15	53079494	R	ONECUT1	NM_004498	Body	chr15:53079220-53079579	Island			15:50866147-50867026	NA	TRUE	cg05604079	I	4	122302268	F	QRFPR	NM_198179	TSS200	chr4:122301567-122302290	Island			4:122520888-122521727	NA	TRUE
cg15046877	II	11	132933813	R	OPCML	NM_001012393	Body	chr11:132934059-132934291	N_Shore				NA	TRUE	cg17339440	II	8	37743949	F	RAB11FIP1;RAB11FIP1	NM_025151;NM_001002814	Body;Body						NA	TRUE
cg18651864	II	6	47755721	R	OPN5;OPN5	NM_181744;NR_033806	Body;Body						NA	NA	cg19217535	II	2	65355927	R	RAB1A;RAB1A	NM_004161;NM_015543	Body;Body	chr2:65356735-65357614	N_Shore				NA	TRUE
cg15916107	II	11	5776340	R	OR52N4	NM_001005175	1stExon						NA	NA	cg22800629	II	4	140374270	R	RAB33B	NM_031296	TSS1500	chr4:140374442-140375692	N_Shore				NA	NA
cg26785452	II	9	125549747	R	OR5C1	NM_001001923	TSS1500						NA	NA	cg04421271	I	11	87908938	R	RAB38	NM_022337	TSS1500	chr11:87908243-87908614	S_Shore				NA	TRUE
cg09501146	I	22	31198409	R	OSBP2	NM_030758	Body	chr22:31198491-31199033	N_Shore			22:29528409-29529088	NA	TRUE	cg08822610	II	5	58071646	F	RAB3C	NM_138453	Body						NA	NA
cg24814782	II	6	159265540	R	OSTCP1	NR_028496	Body						NA	NA	cg09635067	II	1	205744008	R	RAB7L1;RAB7L1;RAB7L1;RAB7L1	NM_001135663;NM_001135662;NM_003929;NM_001135664	1stExon;Body;Body;5'UTR	chr1:205743900-205744668	Island			1:204010426-204011291	TRUE	TRUE
cg02002258	II	2	26700976	F	OTOF;OTOF;OTOF;OTOF	NM_004802;NM_194323;NM_194248;NM_194322	TSS200;TSS200;Body;TSS200						NA	TRUE	cg15453943	II	5	104434827	R	RAB9P1	NR_000039	TSS1500						TRUE	TRUE
cg18352435	II	11	17568757	R	OTOG;OTOG	NM_001292063;NM_001277269	TSS200;TSS200	chr11:17565766-17566052	S_Shelf				NA	NA	cg12530192	II	1	174761118	R	RABGAP1L	NM_014857	Body						NA	NA
cg12614687	II	5	76926752	F	OTP	NM_032109	Body	chr5:76925445-76926875	Island			5:76961022-76962671	NA	TRUE	cg02140508	II	12	4659038	F	RAD51AP1;RAD51AP1	NM_001130862;NM_006479	Body;Body						NA	TRUE
cg20776772	II	5	41869404	R	OXCT1-AS1;OXCT1	NR_046635;NM_000436	TSS1500;Body	chr5:41869663-41870876	N_Shore			5:41905161-41906736	NA	NA	cg15124757	II	2	17699904	F	RAD51AP2	NM_001099218	TSS200					2:17563015-17563408	NA	TRUE
cg24721874	II	3	38206393	F	OXSR1	NM_005109	TSS1500	chr3:38206498-38207642	N_Shore			3:38181132-38182923	NA	NA	cg06182002	II	14	68879349	F	RAD51B;RAD51B;RAD51B	NM_133510;NM_002877;NM_133509	Body;Body;Body						NA	NA
cg17444545	II	3	49029529	F	P4HTM;P4HTM	NM_177939;NM_177938	Body;Body	chr3:49027116-49028356	S_Shore				NA	NA	cg21894716	II	17	33447860	F	RAD51D;RAD51D;RAD51D;RAD51D;RAD51D;FNDC8;RAD51L3-RFFL	NM_001142571;NM_133629;NM_002878;NR_037711;NR_037712;NM_017559;NR_037714	TSS1500;TSS1500;TSS1500;TSS1500;TSS1500;TSS1500;Body	chr17:33446426-33447063	S_Shore				NA	NA
cg09858508	II	1	17721457	R	PADI6	NM_207421	Body						NA	TRUE	cg26339162	II	14	68509470	F	RAD51L1;RAD51L1;RAD51L1	NM_133509;NM_002877;NM_133510	Body;Body;Body						NA	TRUE
cg17122511	II	X	55291317	F	PAGE3	NM_001017931	TSS200						NA	TRUE	cg01638193	II	14	68571056	F	RAD51L1;RAD51L1;RAD51L1	NM_133509;NM_002877;NM_133510	Body;Body;Body						NA	TRUE
cg07270285	II	2	71455274	R	PAIP2B	NM_020459	TSS1500	chr2:71453588-71454318	S_Shore				NA	TRUE	cg11864079	II	7	4839778	F	RADIL	NM_018059	Body					7:4805763-4806449	NA	TRUE
cg15317881	II	19	39615152	F	PAK4;PAK4;PAK4;PAK4;PAK4	NM_001014831;NM_005884;NM_001014835;NM_001014834;NM_001014832	TSS1500;TSS1500;TSS1500;TSS1500;TSS1500	chr19:39616277-39616819	N_Shore				NA	NA	cg10914478	II	20	20393215	F	RALGAPA2	NM_020343	Body						NA	NA
cg17666855	II	15	40541039	R	PAK6;PAK6;PAK6;PAK6	NM_001128629;NM_001128628;NM_001276718;NM_020168	5'UTR;5'UTR;5'UTR;5'UTR	chr15:40544352-40545512	N_Shelf				NA	NA	cg12923649	II	20	20584339	F	RALGAPA2	NM_020343	Body						NA	NA
cg13076724	II	16	23619228	F	PALB2	NM_024675	Body						NA	NA	cg06979587	II	4	99184110	F	RAP1GDS1;RAP1GDS1;RAP1GDS1;RAP1GDS1;RAP1GDS1;RAP1GDS1	NM_001100430;NM_001100429;NM_001100427;NM_001100426;NM_021159;NM_001100428	Body;Body;Body;Body;Body;Body	chr4:99181509-99183199	S_Shore				NA	NA
cg07422075	II	4	169496367	R	PALLD;PALLD	NM_001166108;NM_016081	Body;Body						NA	NA	cg03919766	II	9	134608778	F	RAPGEF1;RAPGEF1	NM_005312;NM_001304275	Body;Body				chr9:134608249-134608249	9:133598562-133598640	NA	NA
cg18720973	I	19	14169966	R	PALM3	NM_001145028	1stExon	chr19:14168142-14168512	S_Shore				NA	TRUE	cg04399899	II	4	160189254	F	RAPGEF2;RAPGEF2	NM_014247;NM_014247	1stExon;5'UTR						NA	TRUE
cg14599964	II	11	124482848	F	PANX3	NM_052959	Body						NA	NA	cg16935762	II	7	22341612	R	RAPGEF5	NM_012294	Body						NA	NA
cg12183023	II	19	39574765	R	PAPL	NM_001004318	TSS200	chr19:39574700-39575137	Island			19:44266154-44266930	NA	TRUE	cg05446724	I	7	22396410	F	RAPGEF5	NM_012294	5'UTR	chr7:22396039-22396852	Island			7:22362565-22363721	NA	TRUE
cg20605947	II	14	73727793	F	PAPLN	NM_173462	Body						NA	NA	cg01697477	II	3	25614606	R	RARB;RARB	NM_016152;NM_000965	Body;Body						NA	TRUE
cg21514900	II	2	206062925	R	PARD3B;PARD3B;PARD3B;PARD3B	NM_001302769;NM_205863;NM_152526;NM_057177	Body;Body;Body;Body						NA	NA	cg23302436	II	3	25475563	F	RARB;RARB;RARB;RARB;RARB;RARB;RARB;RARB;RARB	NM_001290276;NM_016152;NM_001290216;NM_001290300;NR_110892;NR_110893;NM_001290266;NM_000965;NM_001290277	5'UTR;5'UTR;Body;Body;Body;Body;Body;Body;Body						NA	NA
cg11698099	II	16	67695462	F	PARD6A;ACD;ACD;PARD6A;ACD	NM_016948;NM_022914;NM_001082487;NM_001037281;NM_001082486	Body;TSS1500;TSS1500;Body;TSS1500	chr16:67693451-67695560	Island			16:66251014-66253061	NA	TRUE	cg17596359	II	13	114844124	R	RASA3	NM_007368	Body	chr13:114840918-114841580	S_Shelf				NA	TRUE
cg24410945	II	6	162524735	F	PARK2;PARK2;PARK2	NM_004562;NM_013987;NM_013988	Body;Body;Body						NA	TRUE	cg27380880	II	12	65022110	R	RASSF3;RASSF3	NR_040718;NM_178169	Body;Body						NA	NA
cg22163045	II	6	162838103	F	PARK2;PARK2;PARK2	NM_013988;NM_013987;NM_004562	Body;Body;Body						NA	NA	cg00685116	II	12	65073632	F	RASSF3;RASSF3	NR_040718;NM_178169	Body;Body						NA	NA
cg09201889	II	1	226558980	R	PARP1	NM_001618	Body						NA	NA	cg20626045	I	10	45477672	R	RASSF4	NM_032023	Body						NA	TRUE
cg14826215	I	7	139762483	F	PARP12	NM_022750	1stExon	chr7:139762255-139763245	Island	high-CpG:139408869-139409352		7:139408451-139409666	NA	TRUE	cg04601331	II	12	26209446	R	RASSF8;RASSF8;RASSF8;RASSF8	NM_001164747;NM_001164748;NM_001164746;NM_007211	Body;Body;Body;Body						NA	NA
cg12624747	II	22	44575802	F	PARVG;PARVG;PARVG;PARVG;PARVG;PARVG	NM_022141;NM_001137605;NR_024427;NM_001137606;NR_024428;NR_024426	TSS1500;5'UTR;Body;TSS1500;TSS1500;TSS1500						NA	TRUE	cg09203789	II	12	26215791	F	RASSF8;RASSF8;RASSF8;RASSF8	NM_001164747;NM_001164748;NM_001164746;NM_007211	Body;Body;Body;Body						NA	NA
cg12278179	II	22	44577920	F	PARVG;PARVG;PARVG;PARVG;PARVG;PARVG	NM_001137605;NR_024427;NM_001137606;NR_024428;NR_024426;NM_022141	5'UTR;Body;5'UTR;Body;Body;5'UTR						NA	TRUE	cg08383063	II	13	48877434	R	RB1	NM_000321	TSS1500	chr13:48877459-48878501	N_Shore				TRUE	TRUE
cg18352427	II	2	223163677	R	PAX3;PAX3;PAX3;PAX3;PAX3;PAX3;PAX3;PAX3;PAX3;PAX3;PAX3;PAX3;PAX3;PAX3;PAX3;PAX3;CCDC140	NM_181461;NM_013942;NM_181459;NM_181460;NM_181458;NM_181457;NM_001127366;NM_000438;NM_181461;NM_013942;NM_181459;NM_181460;NM_181458;NM_181457;NM_001127366;NM_000438;NM_153038	1stExon;1stExon;1stExon;1stExon;1stExon;1stExon;1stExon;1stExon;5'UTR;5'UTR;5'UTR;5'UTR;5'UTR;5'UTR;5'UTR;5'UTR;5'UTR	chr2:223162946-223163912	Island			2:222871158-222872120	NA	NA	cg01364327	II	X	48434145	F	RBM3	NM_006743	Body	chrX:48432815-48433322	S_Shore				NA	NA
cg20372045	I	2	223163679	R	PAX3;PAX3;PAX3;PAX3;PAX3;PAX3;PAX3;PAX3;PAX3;PAX3;PAX3;PAX3;PAX3;PAX3;PAX3;PAX3;CCDC140	NM_181461;NM_013942;NM_181459;NM_181460;NM_181458;NM_181457;NM_001127366;NM_000438;NM_181461;NM_013942;NM_181459;NM_181460;NM_181458;NM_181457;NM_001127366;NM_000438;NM_153038	1stExon;1stExon;1stExon;1stExon;1stExon;1stExon;1stExon;1stExon;5'UTR;5'UTR;5'UTR;5'UTR;5'UTR;5'UTR;5'UTR;5'UTR;5'UTR	chr2:223162946-223163912	Island			2:222871158-222872120	NA	NA	cg03209964	II	X	48434822	R	RBM3;RBM3	NM_006743;NM_006743	Body;ExonBnd	chrX:48432815-48433322	S_Shore				NA	NA
cg14344261	I	9	36986380	F	PAX5	NM_016734	Body	chr9:36985986-36986924	Island			9:36975987-36977209	NA	TRUE	cg10198271	I	20	55966838	R	RBM38;RBM38	NM_017495;NM_183425	1stExon;1stExon	chr20:55966212-55966964	Island			20:55399550-55400685	NA	TRUE
cg09224689	I	11	31825166	F	PAX6;PAX6;PAX6	NM_001604;NM_001127612;NM_000280	Body;Body;Body	chr11:31825743-31826967	N_Shore			11:31781742-31781833	NA	TRUE	cg20413202	I	1	10056853	R	RBP7	NM_052960	TSS1500	chr1:10057121-10058108	N_Shore				NA	TRUE
cg04504066	II	11	31827998	F	PAX6;PAX6;PAX6	NM_001127612;NM_000280;NM_001604	5'UTR;5'UTR;5'UTR	chr11:31825743-31826967	S_Shore				NA	TRUE	cg18224395	I	19	50037880	R	RCN3	NM_020650	Body	chr19:50037078-50037670	S_Shore				NA	TRUE
cg05917460	I	14	37126902	F	PAX9;PAX9	NM_006194;NM_006194	1stExon;5'UTR	chr14:37126786-37128274	Island			14:36196488-36198025	NA	TRUE	cg08048106	II	1	167617938	F	RCSD1	NM_052862	Body						NA	NA
cg14714160	II	21	34099232	F	PAXBP1-AS1;PAXBP1-AS1;SYNJ1;SYNJ1;SYNJ1;SYNJ1;SYNJ1;SYNJ1;SYNJ1;SYNJ1	NR_038880;NR_038879;NM_001160302;NM_001160306;NM_001160302;NM_001160306;NM_003895;NM_203446;NM_003895;NM_203446	TSS1500;TSS1500;5'UTR;5'UTR;ExonBnd;ExonBnd;ExonBnd;ExonBnd;Body;Body	chr21:34099716-34100796	N_Shore				NA	NA	cg23350274	II	14	68188663	R	RDH12	NM_152443	5'UTR						TRUE	TRUE
cg03652564	II	1	164619765	F	PBX1	NM_002585	Body						NA	TRUE	cg18743287	II	19	55575837	F	RDH13;RDH13;RDH13;RDH13	NR_027382;NR_027381;NM_001145971;NM_138412	TSS1500;TSS1500;TSS1500;5'UTR	chr19:55574138-55574734	S_Shore				NA	TRUE
cg17240157	II	1	164816968	R	PBX1	NM_002585	3'UTR						NA	TRUE	cg18946805	II	2	86563753	F	REEP1;REEP1;REEP1;REEP1	NM_022912;NM_001164732;NM_001164730;NM_001164731	Body;Body;Body;Body	chr2:86564242-86565068	N_Shore				NA	TRUE
cg01823887	II	1	164760586	F	PBX1;PBX1;PBX1	NM_001204961;NM_002585;NM_001204963	Body;Body;Body						NA	NA	cg08132525	II	19	7733401	F	RETN	NM_020415	TSS1500	chr19:7735081-7735456	N_Shore				NA	TRUE
cg10735019	II	21	47346152	R	PCBP3;PCBP3	NM_001130141;NM_020528	Body;Body	chr21:47343715-47345139	S_Shore				NA	NA	cg18045363	II	2	100065246	R	REV1;REV1	NM_001037872;NM_016316	Body;Body						NA	NA
cg26011713	II	X	99661876	R	PCDH19;PCDH19	NM_001105243;NM_020766	1stExon;1stExon	chrX:99661653-99665358	Island			X:99548310-99552234	NA	TRUE	cg23094117	II	6	111748098	R	REV3L;REV3L;REV3L	NM_002912;NM_001286431;NM_001286432	Body;5'UTR;5'UTR						NA	NA
cg08255598	II	2	74735875	F	PCGF1	NM_032673	TSS1500	chr2:74734322-74735273	S_Shore				NA	NA	cg03961400	II	9	3397565	F	RFX3;RFX3;RFX3	NM_001282117;NM_001282116;NM_134428	5'UTR;5'UTR;5'UTR						NA	NA
cg09445550	II	20	5106966	R	PCNA;CDS2	NM_002592;NM_003818	5'UTR;TSS1500	chr20:5107202-5108086	N_Shore				NA	NA	cg15163119	II	9	3434640	R	RFX3;RFX3;RFX3	NM_001282117;NM_001282116;NM_134428	5'UTR;5'UTR;5'UTR						NA	NA
cg21917272	II	4	56439270	R	PDCL2	NM_152401	Body						NA	TRUE	cg03072984	II	12	106979726	R	RFX4	NM_213594	Body	chr12:106979429-106981086	Island			12:105503650-105504597	NA	TRUE
cg17135337	II	11	72293420	R	PDE2A;PDE2A;PDE2A;PDE2A	NM_001243784;NM_001143839;NM_001146209;NM_002599	Body;Body;Body;Body	chr11:72295167-72295875	N_Shore				NA	NA	cg16734422	II	1	183726296	F	RGL1;RGL1;RGL1	NM_015149;NM_001297670;NM_001297669	Body;Body;Body						NA	NA
cg02190350	II	11	72295716	R	PDE2A;PDE2A;PDE2A;PDE2A	NM_001143839;NR_026572;NM_001146209;NM_002599	Body;Body;Body;Body	chr11:72295167-72295875	Island			11:71972884-71973515	NA	TRUE	cg20954129	II	6	33259866	R	RGL2;RGL2	NR_028387;NM_004761	Body;3'UTR	chr6:33256539-33256973	S_Shelf				NA	TRUE
cg25933104	II	11	72298299	R	PDE2A;PDE2A;PDE2A;PDE2A	NM_001143839;NR_026572;NM_001146209;NM_002599	Body;Body;Body;Body	chr11:72301302-72301746	N_Shelf				NA	TRUE	cg06137651	II	X	46940664	R	RGN;RGN	NM_152869;NM_004683	Body;Body	chrX:46937631-46938149	S_Shelf				NA	TRUE
cg02474542	I	11	72300891	F	PDE2A;PDE2A;PDE2A;PDE2A	NM_001143839;NR_026572;NM_001146209;NM_002599	Body;Body;Body;Body	chr11:72301302-72301746	N_Shore			11:71978419-71979394	NA	TRUE	cg04431742	II	4	3386851	R	RGS12;RGS12;RGS12	NM_002926;NM_198229;NM_198227	Body;Body;Body						NA	NA
cg11766129	II	11	72348283	R	PDE2A;PDE2A;PDE2A;PDE2A	NM_001243784;NM_001143839;NM_001146209;NM_002599	Body;Body;Body;Body				chr11:72348117-72348117		NA	NA	cg11705084	II	14	72911592	R	RGS6;RGS6;RGS6;RGS6;RGS6;RGS6;RGS6;RGS6;RGS6;RGS6	NM_001204420;NM_004296;NM_001204419;NM_001204424;NM_001204416;NM_001204422;NM_001204418;NM_001204417;NM_001204421;NM_001204423	Body;Body;Body;Body;Body;Body;Body;Body;Body;Body						NA	NA
cg14965524	II	19	10541267	R	PDE4A;PDE4A	NM_001111307;NM_001111308	Body;TSS1500	chr19:10542662-10543120	N_Shore				NA	TRUE	cg14038009	II	1	241133052	F	RGS7	NM_002924	Body						NA	TRUE
cg04700907	II	1	66714532	F	PDE4B;PDE4B;PDE4B;PDE4B;PDE4B	NM_001037341;NM_002600;NM_001297440;NM_001297441;NM_001037340	Body;Body;Body;Body;Body				chr1:66714465-66714465		NA	NA	cg01425892	II	1	241051809	F	RGS7;RGS7;RGS7;RGS7	NM_002924;NM_001282778;NM_001282775;NM_001282773	Body;Body;Body;Body						NA	NA
cg05606136	II	19	18336056	R	PDE4C;PDE4C;PDE4C	NM_001098819;NM_001098818;NM_000923	TSS1500;Body;Body	chr19:18335072-18337375	Island			19:18195658-18197600	NA	TRUE	cg19065299	II	1	241307929	R	RGS7;RGS7;RGS7;RGS7	NM_002924;NM_001282778;NM_001282775;NM_001282773	Body;Body;Body;Body						NA	NA
cg10920469	II	5	59482268	F	PDE4D	NM_001165899	5'UTR						NA	NA	cg04493025	I	17	30592657	F	RHBDL3	NM_138328	TSS1500	chr17:30593198-30594033	N_Shore			17:27616542-27618146	NA	TRUE
cg25472561	II	5	59619009	F	PDE4D	NM_001165899	5'UTR				chr5:59618984-59618984		NA	NA	cg26691533	II	12	130953663	F	RIMBP2	NM_015347	Body	chr12:130953626-130953829	Island			12:129519369-129519674	NA	TRUE
cg22035008	II	5	58647658	F	PDE4D;PDE4D;PDE4D;PDE4D;PDE4D	NM_001197219;NM_006203;NM_001197218;NM_001104631;NM_001165899	Body;Body;Body;Body;Body						NA	NA	cg04142195	II	6	73074439	F	RIMS1;RIMS1;RIMS1;RIMS1;RIMS1	NM_014989;NM_001168408;NM_001168407;NM_001168410;NM_001168409	Body;Body;Body;Body;Body						NA	NA
cg15923688	II	17	79623755	R	PDE6G;PDE6G	NR_026872;NM_002602	TSS200;TSS200						NA	TRUE	cg00009196	II	20	19954588	F	RIN2	NM_018993	Body	chr20:19955536-19956034	N_Shore				NA	TRUE
cg14878361	II	5	76527359	F	PDE8B;PDE8B;PDE8B;PDE8B;PDE8B	NM_001029852;NM_001029851;NM_003719;NM_001029854;NM_001029853	Body;Body;Body;Body;Body				chr5:76527343-76527343		NA	NA	cg17879722	I	21	43181729	F	RIPK4	NM_020639	Body					21:42054743-42054848	NA	TRUE
cg03195910	II	5	76704995	F	PDE8B;PDE8B;PDE8B;PDE8B;PDE8B	NM_001029852;NM_001029851;NM_003719;NM_001029854;NM_001029853	Body;Body;Body;Body;Body						NA	NA	cg08122234	II	14	21270850	R	RNASE1;RNASE1;RNASE1;RNASE1	NM_002933;NM_198232;NM_198234;NM_198235	5'UTR;TSS1500;5'UTR;5'UTR						NA	TRUE
cg11265749	II	7	560499	R	PDGFA;PDGFA	NM_033023;NM_002607	TSS1500;TSS1500	chr7:556611-562845	Island			7:524049-529504	NA	TRUE	cg07300408	II	14	21058360	F	RNASE12;RNASE11;RNASE12;RNASE11	NM_001024822;NM_145250;NM_001024822;NM_145250	1stExon;1stExon;3'UTR;5'UTR						TRUE	TRUE
cg18740899	II	11	103947383	R	PDGFD;PDGFD	NM_025208;NM_033135	Body;Body						NA	NA	cg15108553	II	3	149530133	F	RNF13;RNF13	NM_007282;NM_183381	TSS1500;TSS1500	chr3:149530293-149531234	N_Shore				NA	TRUE
cg19086836	II	11	104035713	R	PDGFD;PDGFD	NM_025208;NM_033135	TSS1500;TSS1500	chr11:104034536-104035058	S_Shore				NA	NA	cg18562055	II	13	79171303	R	RNF219-AS1	NR_047001	Body	chr13:79170114-79171231	S_Shore			13:78069214-78069553	NA	NA
cg01277126	II	7	95214928	R	PDK4	NM_002612	3'UTR						NA	TRUE	cg17329287	I	1	44870688	F	RNF220	NM_018150	TSS1500	chr1:44871109-44874047	N_Shore				NA	TRUE
cg21122684	II	6	107780952	R	PDSS2	NM_020381	TSS200	chr6:107780774-107781409	Island			6:107886856-107888120	NA	TRUE	cg05073702	II	20	3997189	R	RNF24;RNF24;RNF24	NM_007219;NM_001134338;NM_001134337	TSS1500;TSS1500;TSS1500	chr20:3995573-3996405	S_Shore				NA	NA
cg09699384	I	6	107780974	R	PDSS2	NM_020381	TSS200	chr6:107780774-107781409	Island			6:107886856-107888120	NA	TRUE	cg12886634	I	12	56616029	R	RNF41;RNF41;RNF41	NM_005785;NM_194359;NM_194358	TSS1500;TSS1500;TSS1500	chr12:56617995-56618374	N_Shore			12:54901730-54902523	NA	TRUE
cg25675477	I	6	107781010	F	PDSS2	NM_020381	TSS1500	chr6:107780774-107781409	Island			6:107886856-107888120	NA	TRUE	cg11253770	II	1	201969400	R	RNPEP	NM_020216	Body						NA	NA
cg07493198	II	6	107781013	F	PDSS2	NM_020381	TSS1500	chr6:107780774-107781409	Island			6:107886856-107888120	NA	TRUE	cg10842804	II	11	124736135	F	ROBO3	NM_022370	Body	chr11:124735069-124736465	Island			11:124240150-124241695	NA	TRUE
cg26299169	I	13	28498956	F	PDX1	NM_000209	3'UTR	chr13:28498226-28499046	Island			13:27396146-27397046	NA	TRUE	cg07451926	II	11	124746772	F	ROBO3	NM_022370	Body	chr11:124745909-124746773	Island	high-CpG:124251882-124251999		11:124251120-124252810	NA	TRUE
cg07551395	II	5	31809346	R	PDZD2	NM_178140	Body						NA	NA	cg03867003	II	11	124751257	R	ROBO3	NM_022370	3'UTR						NA	TRUE
cg20381398	II	5	31809349	R	PDZD2	NM_178140	Body						NA	NA	cg25410668	II	1	28241577	R	RPA2	NM_002946	TSS1500	chr1:28240584-28241535	S_Shore			1:28113187-28114165	NA	TRUE
cg20352371	II	12	41831595	F	PDZRN4;PDZRN4;PDZRN4	NM_013377;NM_013377;NM_001164595	5'UTR;1stExon;Body						TRUE	NA	cg26789562	II	14	21755441	F	RPGRIP1	NM_020366	TSS1500						NA	NA
cg25434773	I	8	22755479	F	PEBP4	NM_144962	Body						NA	NA	cg15782561	II	14	47120734	F	RPL10L	NM_080746	1stExon	chr14:47120868-47121159	N_Shore			14:46190421-46190897	NA	NA
cg06080068	II	1	10567799	R	PEX14	NM_004565	Body						NA	NA	cg13645565	I	16	66959579	F	RRAD;RRAD	NM_004165;NM_001128850	TSS200;TSS200	chr16:66958733-66959655	Island			16:65516151-65517156	NA	NA
cg05454781	II	1	10651344	F	PEX14	NM_004565	Body						NA	NA	cg20007622	II	11	14340592	F	RRAS2;RRAS2	NM_012250;NM_001102669	Body;5'UTR						NA	TRUE
cg11284779	II	6	143770818	F	PEX3;ADAT2	NM_003630;NM_182503	TSS1500;Body	chr6:143771610-143772084	N_Shore				NA	NA	cg09289001	II	8	103252525	R	RRM2B;RRM2B;RRM2B;UBR5-AS1	NM_001172477;NM_001172478;NM_015713;NR_125415	TSS1500;TSS1500;TSS1500;Body	chr8:103251480-103251751	S_Shore				NA	NA
cg15028756	II	12	7343000	R	PEX5;PEX5;PEX5;PEX5;PEX5	NM_001131026;NM_001131024;NM_001131023;NM_001131025;NM_000319	Body;Body;Body;Body;1stExon	chr12:7342074-7342417	S_Shore				NA	TRUE	cg03569404	II	20	981673	F	RSPO4;RSPO4	NM_001040007;NM_001029871	Body;Body	chr20:982652-983252	N_Shore				NA	TRUE
cg08682981	II	19	46526489	R	PGLYRP1	NM_005091	TSS200	chr19:46526046-46526334	S_Shore			19:51217490-51218424	NA	TRUE	cg10814736	II	14	60196689	R	RTN1	NM_021136	Body	chr14:60193831-60194302	S_Shelf				NA	TRUE
cg16206460	I	19	15580700	F	PGLYRP2	NM_052890	Body	chr19:15580382-15580863	Island			19:15441400-15441863	NA	TRUE	cg02965250	II	17	41132138	R	RUNDC1;AARSD1;AARSD1;AARSD1;AARSD1	NM_173079;NM_001142653;NM_025267;NM_001136042;NM_001142654	TSS1500;1stExon;TSS200;1stExon;1stExon	chr17:41132462-41133367	N_Shore				NA	TRUE
cg11300372	II	6	144008079	R	PHACTR2;PHACTR2;PHACTR2;PHACTR2	NM_001100166;NM_014721;NM_001100165;NM_001100164	Body;Body;Body;Body						NA	NA	cg06665095	II	4	159573230	R	RXFP1	NM_021634	3'UTR						NA	TRUE
cg21421741	II	X	22099946	F	PHEX;PHEX	NM_001282754;NM_000444	Body;Body						NA	NA	cg05765172	II	19	38972077	F	RYR1;RYR1	NM_000540;NM_001042723	Body;Body	chr19:38973939-38974156	N_Shore				NA	NA
cg20133884	II	6	33382320	R	PHF1;PHF1;PHF1	NR_027692;NM_002636;NM_024165	Body;Body;Body	chr6:33385678-33386262	N_Shelf				NA	TRUE	cg18028808	II	1	153513274	R	S100A5	NM_002962	5'UTR						NA	NA
cg03804240	II	11	118481350	R	PHLDB1;PHLDB1;PHLDB1	NM_001144758;NM_001144759;NM_015157	5'UTR;5'UTR;5'UTR	chr11:118478235-118481896	Island			11:117985537-117987106	NA	TRUE	cg15160801	II	1	153330399	R	S100A9	NM_002965	5'UTR						NA	TRUE
cg04364204	II	11	118481577	F	PHLDB1;PHLDB1;PHLDB1	NM_015157;NM_001144759;NM_001144758	5'UTR;5'UTR;5'UTR	chr11:118478235-118481896	Island			11:117985537-117987106	NA	NA	cg26324978	I	5	76145903	F	S100Z;S100Z	NM_130772;NM_130772	1stExon;5'UTR						NA	TRUE
cg11206067	I	10	60936232	R	PHYHIPL;PHYHIPL	NM_032439;NM_001143774	TSS200;TSS1500	chr10:60935827-60937049	Island			10:60605651-60607055	NA	TRUE	cg16536746	II	21	15955749	R	SAMSN1;SAMSN1-AS1	NM_001256370;NR_046512	TSS200;Body						NA	NA
cg08398405	II	18	11117790	F	PIEZO2	NM_022068	Body						NA	NA	cg14248369	II	11	65735102	F	SART1	NM_005146	Body					11:65491241-65491825	NA	TRUE
cg07730673	II	3	196438540	R	PIGX;PIGX;C3orf34	NM_001166304;NM_017861;NM_032898	TSS1500;TSS1500;5'UTR	chr3:196438874-196439734	N_Shore				NA	TRUE	cg01473948	II	6	148823785	F	SASH1	NM_015278	Body				chr6:148823673-148823673		NA	NA
cg13634133	II	9	71319771	F	PIP5K1B	NM_003558	TSS1500	chr9:71319698-71320937	Island			9:70509490-70511182	NA	TRUE	cg19803352	II	22	50908486	R	SBF1	NM_002972	Body				chr22:50908246-50908246		NA	NA
cg07274716	I	5	134363973	F	PITX1	NM_002653	3'UTR	chr5:134363092-134365146	Island			5:134391415-134392082	NA	TRUE	cg07573872	I	19	1126342	R	SBNO2;SBNO2	NM_001100122;NM_014963	Body;Body	chr19:1122475-1123287	S_Shelf		chr19:1126082-1126082	19:1077310-1077717	NA	TRUE
cg13451589	II	4	111558281	R	PITX2;PITX2;PITX2;PITX2;PITX2	NM_001204399;NM_001204398;NM_001204397;NM_153427;NM_153426	5'UTR;5'UTR;5'UTR;5'UTR;5'UTR	chr4:111560563-111560808	N_Shelf			4:111777178-111778584	NA	NA	cg15722377	II	15	76823674	F	SCAPER;SCAPER	NM_001145923;NM_020843	Body;Body						NA	NA
cg20626992	II	6	123003090	R	PKIB;PKIB;PKIB;PKIB;PKIB;PKIB	NM_001270395;NM_001270394;NM_181794;NM_001270393;NM_181795;NM_032471	5'UTR;5'UTR;5'UTR;5'UTR;5'UTR;5'UTR						NA	NA	cg09569958	II	12	125349215	F	SCARB1;SCARB1	NM_005505;NM_001082959	TSS1500;TSS1500	chr12:125347784-125348688	S_Shore				NA	NA
cg01243773	II	11	125050012	F	PKNOX2	NM_022062	5'UTR						NA	TRUE	cg03230607	II	4	83666555	F	SCD5;SCD5	NM_001037582;NM_024906	Body;Body						NA	NA
cg16239783	II	11	125058338	F	PKNOX2	NM_022062	5'UTR						NA	NA	cg01171706	II	4	83717639	R	SCD5;SCD5	NM_001037582;NM_024906	Body;Body	chr4:83719009-83720241	N_Shore				NA	TRUE
cg15727708	II	11	125061462	F	PKNOX2	NM_022062	5'UTR						NA	TRUE	cg26369047	II	3	38995199	F	SCN11A	NM_001287223	TSS200						NA	NA
cg27629782	II	11	125073726	F	PKNOX2	NM_022062	5'UTR						NA	TRUE	cg02419922	II	2	167006051	F	SCN1A;LOC101929680	NM_001202435;NR_110260	TSS1500;Body						NA	NA
cg03766763	II	11	125080240	R	PKNOX2	NM_022062	5'UTR						NA	NA	cg09543200	II	3	38592534	F	SCN5A;SCN5A;SCN5A;SCN5A;SCN5A;SCN5A	NM_001160161;NM_001099405;NM_000335;NM_198056;NM_001160160;NM_001099404	Body;Body;Body;Body;Body;Body					3:38566821-38568000	NA	TRUE
cg14129729	II	11	125083077	R	PKNOX2	NM_022062	5'UTR						NA	NA	cg19488505	II	12	6477001	F	SCNN1A;SCNN1A;SCNN1A	NM_001159575;NM_001038;NM_001159576	Body;Body;Body	chr12:6472660-6473322	S_Shelf				NA	TRUE
cg03528824	II	11	125110227	R	PKNOX2	NM_022062	5'UTR						NA	TRUE	cg06775361	I	4	141188341	R	SCOC	NM_032547	5'UTR						NA	TRUE
cg11829742	II	11	125241910	R	PKNOX2	NM_022062	Body						NA	NA	cg01300684	II	4	141230118	F	SCOC	NM_032547	5'UTR						NA	TRUE
cg01022117	I	1	201258280	F	PKP1;PKP1	NM_000299;NM_001005337	Body;Body						NA	TRUE	cg03528519	II	1	53513817	F	SCP2;SCP2;SCP2;SCP2	NM_001007250;NM_001007100;NM_002979;NM_001007099	3'UTR;Body;Body;Body						NA	TRUE
cg09472802	II	1	201252693	R	PKP1;PKP1;PKP1;PKP1	NM_001005337;NM_000299;NM_000299;NM_001005337	5'UTR;5'UTR;1stExon;1stExon	chr1:201252452-201253648	Island			1:199519029-199520231	NA	TRUE	cg01603763	II	6	35216293	R	SCUBE3;SCUBE3	NM_152753;NM_001303136	Body;Body						NA	NA
cg25755892	II	1	20307463	R	PLA2G2A;PLA2G2A;PLA2G2A;PLA2G2A	NM_001161728;NM_000300;NM_001161729;NM_001161727	TSS1500;TSS1500;TSS1500;TSS1500						NA	TRUE	cg26034934	II	2	20420746	R	SDC1;SDC1	NM_002997;NM_001006946	Body;Body	chr2:20423088-20425767	N_Shelf				NA	TRUE
cg13575045	II	22	31538018	F	PLA2G3	NM_015715	TSS1500						NA	NA	cg22871796	II	7	4030595	R	SDK1	NM_152744	Body					7:3997121-3997263	NA	TRUE
cg19702271	II	6	46703495	R	PLA2G7;PLA2G7	NM_005084;NM_001168357	TSS1500;TSS200	chr6:46702736-46703316	S_Shore			6:46810719-46811471	NA	TRUE	cg07332240	II	17	71637158	F	SDK2	NM_001144952	Body	chr17:71639028-71641670	N_Shore				NA	NA
cg07219955	I	6	46703538	F	PLA2G7;PLA2G7	NM_005084;NM_001168357	TSS1500;TSS200	chr6:46702736-46703316	S_Shore				NA	TRUE	cg02283931	II	16	82044738	R	SDR42E1	NM_145168	5'UTR	chr16:82044886-82045306	N_Shore				NA	TRUE
cg11874627	II	6	46703554	R	PLA2G7;PLA2G7	NM_005084;NM_001168357	TSS1500;TSS200	chr6:46702736-46703316	S_Shore				NA	TRUE	cg07328065	II	3	127770323	R	SEC61A1	NM_013336	TSS1500	chr3:127770741-127771624	N_Shore				NA	NA
cg17211404	I	6	46703422	R	PLA2G7;PLA2G7;PLA2G7	NM_005084;NM_001168357;NM_001168357	TSS1500;1stExon;5'UTR	chr6:46702736-46703316	S_Shore			6:46810719-46811471	NA	TRUE	cg25043559	II	18	12948780	R	SEH1L;SEH1L	NM_031216;NM_001013437	Body;Body	chr18:12947924-12948654	S_Shore				NA	TRUE
cg06061442	II	2	28718470	R	PLB1;PLB1	NM_001170585;NM_153021	TSS1500;TSS1500						NA	TRUE	cg14132731	II	14	81999503	F	SEL1L	NM_005065	Body	chr14:81999751-82000434	N_Shore				NA	TRUE
cg01614883	II	3	38070934	R	PLCD1	NM_006225	Body	chr3:38070394-38071598	Island			3:38045450-38046583	NA	TRUE	cg10781048	II	15	101817046	F	SELS;SELS	NM_018445;NM_203472	Body;Body	chr15:101817246-101817915	N_Shore				NA	TRUE
cg26470390	II	3	38071636	R	PLCD1	NM_006225	TSS1500	chr3:38070394-38071598	S_Shore				NA	NA	cg19655486	II	3	50306041	F	SEMA3B;SEMA3B;SEMA3B;SEMA3B-AS1;SEMA3B	NM_001290060;NM_004636;NM_001005914;NR_110702;NM_001290061	TSS1500;5'UTR;5'UTR;TSS1500;TSS1500						NA	NA
cg05064816	II	16	81831947	R	PLCG2	NM_002661	Body						NA	NA	cg19262563	II	7	80456684	R	SEMA3C	NM_006379	Body						NA	TRUE
cg13928868	II	3	17064669	R	PLCL2;PLCL2	NM_015184;NM_001144382	Body;Body						NA	NA	cg04901071	II	7	80463222	F	SEMA3C	NM_006379	Body						NA	NA
cg03452302	II	5	41338548	R	PLCXD3	NM_001005473	Body						NA	NA	cg07872430	II	5	9266186	R	SEMA5A	NM_003966	Body						NA	NA
cg25950625	I	5	41510116	F	PLCXD3	NM_001005473	Body	chr5:41509783-41510166	Island			5:41545833-41546613	NA	TRUE	cg12505991	II	5	9424655	R	SEMA5A	NM_003966	5'UTR						NA	TRUE
cg14155246	I	3	171528937	F	PLD1;PLD1	NM_002662;NM_001130081	TSS1500;TSS1500	chr3:171527617-171528458	S_Shore				NA	NA	cg16200252	II	5	115815764	F	SEMA6A;SEMA6A	NM_020796;NM_001300780	Body;Body						NA	NA
cg12586686	II	1	242372455	R	PLD5;PLD5;PLD5	NM_001195812;NM_001195811;NM_152666	Body;Body;Body						NA	NA	cg00034409	II	15	48008810	R	SEMA6D	NM_001198999	5'UTR	chr15:48009418-48011044	N_Shore				NA	NA
cg10824489	II	11	16878398	F	PLEKHA7	NM_175058	Body						NA	NA	cg20759823	II	20	43849786	F	SEMG2	NM_003008	TSS1500						NA	TRUE
cg22813345	II	11	16934174	F	PLEKHA7	NM_175058	Body						NA	NA	cg03733470	II	3	196613114	R	SENP5;SENP5	NM_001308045;NM_152699	Body;Body						NA	NA
cg03120361	I	11	16946921	F	PLEKHA7	NM_175058	Body	chr11:16946392-16947398	Island			11:16903022-16904176	NA	TRUE	cg15851905	II	4	77928471	R	SEPT11;SEPT11	NM_018243;NM_001306147	Body;Body						NA	NA
cg14482485	II	6	151040584	R	PLEKHG1	NM_001029884	5'UTR						NA	NA	cg07346516	II	17	75329045	F	SEPT9;SEPT9;SEPT9;SEPT9	NM_001293695;NM_001113491;NM_001113492;NM_006640	Body;Body;5'UTR;Body						NA	NA
cg15949845	II	14	68002903	F	PLEKHH1	NM_020715	5'UTR	chr14:67999568-68000440	S_Shelf				NA	TRUE	cg01020567	II	17	75469976	R	SEPT9;SEPT9;SEPT9;SEPT9;SEPT9;SEPT9;SEPT9;SEPT9;SEPT9;SEPT9;SEPT9	NM_001113495;NM_001113493;NM_001113494;NM_001113492;NM_001293696;NM_001113496;NM_001293697;NM_001293698;NM_001293695;NM_001113491;NM_006640	TSS1500;Body;Body;Body;Body;5'UTR;5'UTR;5'UTR;Body;Body;Body						NA	NA
cg07270645	II	14	68040563	R	PLEKHH1	NM_020715	Body	chr14:68038798-68039013	S_Shore				NA	NA	cg02126235	II	14	94855034	R	SERPINA1;SERPINA1;SERPINA1;SERPINA1;SERPINA1;SERPINA1;SERPINA1;SERPINA1;SERPINA1;SERPINA1;SERPINA1;SERPINA1	NM_001127701;NM_001127703;NM_001002236;NM_001127702;NM_000295;NM_001127704;NM_001127706;NM_001127700;NM_001127705;NM_001002235;NM_000295;NM_001127707	5'UTR;5'UTR;5'UTR;5'UTR;5'UTR;5'UTR;5'UTR;5'UTR;5'UTR;5'UTR;1stExon;5'UTR			low-CpG:93924680-93924916			NA	TRUE
cg16669842	II	10	115523468	R	PLEKHS1;PLEKHS1;PLEKHS1;PLEKHS1	NM_001193434;NM_001193435;NM_024889;NM_182601	5'UTR;5'UTR;Body;TSS1500						NA	NA	cg00005215	II	18	61223377	R	SERPINB12	NM_080474	TSS200						NA	TRUE
cg19417168	I	19	4531961	F	PLIN5	NM_001013706	Body	chr19:4531621-4531849	S_Shore				NA	TRUE	cg16361486	II	3	167537948	R	SERPINI1;SERPINI1	NM_005025;NM_001122752	Body;Body						NA	NA
cg24092307	II	3	146187126	R	PLSCR2	NM_020359	5'UTR	chr3:146187108-146187710	Island			3:147669682-147670448	NA	TRUE	cg15554338	II	3	167190158	R	SERPINI2	NM_006217	5'UTR						NA	TRUE
cg19594156	I	17	37307524	F	PLXDC1	NM_020405	Body	chr17:37307498-37307775	Island				NA	TRUE	cg19185867	II	18	42379634	F	SETBP1;SETBP1	NM_001130110;NM_015559	Body;Body						NA	NA
cg08115019	II	7	132334598	R	PLXNA4;FLJ40288	NM_181775;NR_046323	TSS1500;Body						NA	NA	cg02549819	II	16	58548995	F	SETD6;SETD6	NM_001160305;NM_024860	TSS1500;TSS1500	chr16:58549027-58550016	N_Shore			16:57106480-57107740	NA	TRUE
cg19613624	II	20	56223757	F	PMEPA1;PMEPA1;PMEPA1;PMEPA1	NM_199171;NM_020182;NM_199169;NM_199170	3'UTR;3'UTR;3'UTR;3'UTR	chr20:56227252-56227687	N_Shelf			20:55656991-55657164	NA	TRUE	cg11248473	II	22	31900334	F	SFI1;SFI1;SFI1;SFI1;SFI1	NM_001007467;NM_014775;NM_001258325;NM_001258327;NM_001258326	5'UTR;5'UTR;5'UTR;5'UTR;5'UTR						NA	NA
cg11046854	II	20	56255787	F	PMEPA1;PMEPA1;PMEPA1;PMEPA1;PMEPA1	NM_199170;NM_199171;NM_001255976;NM_020182;NM_199169	5'UTR;5'UTR;Body;Body;Body						NA	NA	cg14435644	I	4	154711070	F	SFRP2	NM_003013	TSS1500	chr4:154712073-154712706	N_Shore			4:154930520-154931366	NA	TRUE
cg06155229	I	7	102937535	R	PMPCB	NM_004279	TSS1500	chr7:102937857-102938141	N_Shore				NA	TRUE	cg04959480	I	4	154711675	R	SFRP2	NM_003013	TSS1500	chr4:154712073-154712706	N_Shore			4:154930520-154931366	NA	TRUE
cg24718465	I	19	46999118	R	PNMAL2;PNMAL2	NM_020709;NM_020709	1stExon;5'UTR	chr19:46999028-46999290	Island	high-CpG:51690956-51691014		19:51688244-51691087	NA	TRUE	cg15348609	II	12	132197061	R	SFRS8	NM_004592	Body	chr12:132195034-132196454	S_Shore			12:130762874-130763185	NA	TRUE
cg02787980	I	8	28174814	R	PNOC;PNOC	NM_006228;NM_006228	5'UTR;1stExon						NA	TRUE	cg14922789	II	5	156166845	R	SGCD;SGCD;SGCD	NM_172244;NM_000337;NM_001128209	Body;Body;Body						NA	NA
cg14579997	II	6	89792529	F	PNRC1	NM_006813	Body	chr6:89790137-89791781	S_Shore				NA	TRUE	cg07177306	II	13	23761789	R	SGCG	NM_000231	5'UTR						NA	TRUE
cg16657340	II	7	131242787	F	PODXL;PODXL	NM_001018111;NM_005397	TSS1500;TSS1500	chr7:131242693-131243006	Island			7:130893269-130893537	NA	TRUE	cg16427638	II	8	14165942	F	SGCZ	NM_139167	Body						NA	TRUE
cg23418097	I	14	50155089	F	POLE2	NM_002692	TSS200	chr14:50154754-50155239	Island	high-CpG:49224675-49224891		14:49224505-49225081	NA	TRUE	cg11397606	II	1	67151389	R	SGIP1	NM_032291	Body						NA	TRUE
cg17441716	II	4	2174843	F	POLN	NM_181808	Body				chr4:2174695-2174695		NA	NA	cg14297707	II	8	8203852	R	SGK223	NM_001080826	Body				chr8:8203793-8203793		NA	NA
cg18912470	II	4	57848125	R	POLR2B	NM_000938	Body	chr4:57844857-57845202	S_Shelf				NA	TRUE	cg16743926	II	2	85660874	F	SH2D6	NM_198482	TSS1500	chr2:85664694-85665055	N_Shelf				NA	NA
cg03034407	II	16	57496971	R	POLR2C	NM_032940	Body	chr16:57496476-57497038	Island			16:56053978-56054526	NA	TRUE	cg24725514	II	2	85661446	F	SH2D6	NM_198482	TSS1500	chr2:85664694-85665055	N_Shelf				NA	NA
cg25416927	II	1	145470140	R	POLR3GL;ANKRD34A;NBPF20;NBPF10;NBPF10	NM_032305;NM_001039888;NM_001278267;NM_001039703;NM_001302371	5'UTR;TSS1500;Body;Body;Body	chr1:145470241-145470673	N_Shore				NA	NA	cg24566580	II	6	80397764	F	SH3BGRL2	NM_031469	Body						NA	NA
cg18627328	II	19	621561	R	POLRMT	NM_005035	Body	chr19:615691-623505	Island			19:569442-574884	NA	TRUE	cg02057050	II	4	2797937	R	SH3BP2	NM_001122681	5'UTR	chr4:2794494-2794875	S_Shelf				NA	NA
cg14170547	II	2	25387636	F	POMC;POMC	NM_000939;NM_001035256	Body;Body	chr2:25391072-25391875	N_Shelf				NA	TRUE	cg15869071	II	4	2798158	F	SH3BP2	NM_001122681	5'UTR	chr4:2794494-2794875	S_Shelf				NA	TRUE
cg08030082	II	2	25391839	F	POMC;POMC	NM_000939;NM_001035256	TSS1500;TSS1500	chr2:25391072-25391875	Island			2:25244577-25245344	TRUE	TRUE	cg23932256	II	1	249120887	R	SH3BP5L	NM_030645	TSS1500	chr1:249120450-249120731	S_Shore				NA	NA
cg09131317	II	7	95025514	F	PON3	NM_000940	Body	chr7:95025559-95026122	N_Shore			7:94863327-94864148	NA	NA	cg17289586	II	X	19690524	F	SH3KBP1;SH3KBP1;SH3KBP1	NM_001184960;NM_001024666;NM_031892	TSS1500;Body;Body						NA	NA
cg22914526	II	11	120155344	R	POU2F3;POU2F3	NM_001244682;NM_014352	Body;Body						NA	NA	cg23054861	II	X	19690551	F	SH3KBP1;SH3KBP1;SH3KBP1	NM_001184960;NM_001024666;NM_031892	TSS1500;Body;Body						NA	NA
cg11322275	II	11	120172699	R	POU2F3;POU2F3	NM_001244682;NM_014352	Body;Body						NA	NA	cg20789642	II	X	19690585	F	SH3KBP1;SH3KBP1;SH3KBP1	NM_001184960;NM_001024666;NM_031892	TSS1500;Body;Body						NA	NA
cg18451114	I	1	38511677	R	POU3F1	NM_002699	1stExon	chr1:38510102-38513642	Island			1:38283566-38286148	NA	TRUE	cg03880642	II	10	105560568	F	SH3PXD2A	NM_014631	Body						NA	TRUE
cg20797858	I	6	99283304	F	POU3F2	NM_005604	1stExon	chr6:99279317-99283842	Island			6:99386829-99390830	NA	TRUE	cg16445727	II	2	109842911	R	SH3RF3	NM_001099289	Body						NA	NA
cg12272837	I	19	291315	F	PPAP2C;PPAP2C;PPAP2C	NM_177526;NM_003712;NM_177543	5'UTR;1stExon;TSS200	chr19:290594-292249	Island			19:241618-242445	NA	TRUE	cg05272236	II	11	70364607	R	SHANK2;SHANK2;SHANK2	NR_110766;NM_133266;NM_012309	Body;Body;Body						NA	NA
cg01842720	II	11	7535887	R	PPFIBP2	NM_003621	5'UTR	chr11:7534554-7535727	S_Shore			11:7492460-7492492	NA	TRUE	cg24933625	II	9	38024422	F	SHB	NM_003028	Body						NA	NA
cg18354633	II	6	109755894	R	PPIL6;PPIL6;PPIL6;PPIL6;PPIL6	NR_104429;NM_173672;NM_001111298;NM_001286360;NM_001286361	Body;Body;Body;Body;Body				chr6:109755732-109755732		NA	NA	cg25789773	II	9	38059226	R	SHB	NM_003028	Body						NA	NA
cg02071825	II	17	56833096	R	PPM1E	NM_014906	TSS200	chr17:56832961-56833986	Island			17:54187961-54189321	NA	TRUE	cg00688810	II	17	7517138	F	SHBG;FXR2	NR_027463;NM_004860	TSS1500;Body	chr17:7517690-7518748	N_Shore				NA	TRUE
cg22730305	I	19	38747292	R	PPP1R14A	NM_033256	TSS200	chr19:38746638-38747379	Island			19:43438479-43439219	NA	TRUE	cg25492364	II	17	18266219	F	SHMT1;SHMT1	NM_004169;NM_148918	5'UTR;5'UTR	chr17:18266422-18267007	N_Shore			17:18206860-18206974	NA	TRUE
cg15070513	II	17	37782685	F	PPP1R1B	NM_032192	TSS1500	chr17:37783314-37783919	N_Shore				NA	TRUE	cg12995825	II	X	50388158	F	SHROOM4;SHROOM4	NR_027121;NM_020717	Body;Body						NA	NA
cg23323972	II	2	182819202	R	PPP1R1C	NR_048567	Body						NA	NA	cg21321661	II	X	50558258	F	SHROOM4;SHROOM4	NM_020717;NR_027121	TSS1500;TSS1500	chrX:50556224-50557179	S_Shore				NA	NA
cg12688241	II	7	94674643	F	PPP1R9A;PPP1R9A;PPP1R9A;PPP1R9A;PPP1R9A	NM_001166160;NM_017650;NM_001166163;NM_001166162;NM_001166161	Body;Body;Body;Body;Body						NA	NA	cg14104100	II	14	72168951	F	SIPA1L1;SIPA1L1;SIPA1L1;SIPA1L1	NM_015556;NM_001284246;NM_001284245;NM_001284247	Body;Body;Body;Body						NA	NA
cg17989257	II	6	100059014	F	PRDM13	NM_021620	Body	chr6:100060979-100062657	N_Shore				NA	NA	cg25403930	II	13	78316150	F	SLAIN1;SLAIN1;SLAIN1;SLAIN1;SLAIN1;SLAIN1	NM_001242868;NM_001040153;NM_001242869;NM_001242870;NM_144595;NM_001242871	Body;Body;5'UTR;5'UTR;5'UTR;5'UTR						NA	NA
cg18555909	I	1	14026587	R	PRDM2	NM_001135610	TSS200	chr1:14026481-14027200	Island			1:13899046-13899787	NA	NA	cg00837484	II	4	147338344	F	SLC10A7;SLC10A7	NM_001029998;NM_001300842	Body;Body						NA	NA
cg05346841	I	1	14026590	R	PRDM2	NM_001135610	TSS200	chr1:14026481-14027200	Island			1:13899046-13899787	NA	TRUE	cg02290360	II	12	51394406	F	SLC11A2;SLC11A2;SLC11A2;SLC11A2;SLC11A2;SLC11A2;SLC11A2;SLC11A2;SLC11A2	NM_001174130;NM_001174129;NM_000617;NM_001174128;NM_001174125;NR_033422;NM_001174126;NM_001174127;NR_033421	Body;Body;Body;Body;Body;Body;Body;Body;Body						NA	NA
cg01118724	II	4	121722338	F	PRDM5;PRDM5;PRDM5	NM_018699;NM_001300823;NM_001300824	Body;Body;Body						NA	NA	cg07766621	II	16	67985908	R	SLC12A4;SLC12A4;SLC12A4;SLC12A4;SLC12A4	NM_001145963;NM_001145964;NM_001145961;NM_001145962;NM_005072	Body;Body;Body;Body;Body						NA	NA
cg25116709	II	5	122426797	R	PRDM6	NM_001136239	Body	chr5:122426125-122426836	Island			5:122452805-122454735	NA	TRUE	cg01460436	II	20	44687454	F	SLC12A5;SLC12A5	NM_020708;NM_001134771	3'UTR;3'UTR	chr20:44685771-44687610	Island			20:44119211-44121003	NA	TRUE
cg00555268	II	20	62202358	F	PRIC285	NM_001037335	Body	chr20:62203871-62204579	N_Shore				NA	TRUE	cg19086001	II	5	1051492	R	SLC12A7	NM_006598	3'UTR	chr5:1053544-1053807	N_Shelf			5:1104385-1105626	NA	TRUE
cg21308245	II	12	42984837	F	PRICKLE1	NM_153026	TSS1500	chr12:42984087-42984380	S_Shore		chr12:42984702-42984702		NA	NA	cg14708411	I	5	1060679	F	SLC12A7	NM_006598	Body	chr5:1060584-1060809	Island			5:1111848-1114722	NA	TRUE
cg20365033	II	12	42853123	F	PRICKLE1;PRICKLE1;PRICKLE1;PRICKLE1	NM_153026;NM_001144883;NM_001144882;NM_001144881	3'UTR;3'UTR;3'UTR;3'UTR						NA	NA	cg09847139	II	7	135389479	F	SLC13A4	NM_012450	Body						NA	NA
cg07242375	II	X	49042556	R	PRICKLE3	NM_006150	Body	chrX:49042676-49043059	N_Shore				TRUE	TRUE	cg00972803	II	13	99375757	F	SLC15A1	NM_005073	Body						NA	NA
cg20746035	I	X	49042873	R	PRICKLE3	NM_006150	TSS200	chrX:49042676-49043059	Island			X:48929646-48930183	NA	TRUE	cg05106053	II	3	121647021	F	SLC15A2;SLC15A2	NM_021082;NM_001145998	Body;Body						NA	NA
cg04675919	I	X	49042889	F	PRICKLE3	NM_006150	TSS200	chrX:49042676-49043059	Island			X:48929646-48930183	NA	TRUE	cg01172899	II	2	230933751	F	SLC16A14	NM_152527	TSS200	chr2:230932468-230933550	S_Shore				TRUE	TRUE
cg19816125	II	7	612781	F	PRKAR1B;PRKAR1B;PRKAR1B;PRKAR1B;PRKAR1B;PRKAR1B	NM_001164759;NM_001164762;NM_001164758;NM_001164760;NM_001164761;NM_002735	Body;Body;Body;Body;Body;Body	chr7:612540-613739	Island			7:578984-579308	NA	TRUE	cg02701825	I	17	73083632	F	SLC16A5	NM_004695	TSS1500	chr17:73083866-73084495	N_Shore				NA	TRUE
cg18601167	I	7	752286	F	PRKAR1B;PRKAR1B;PRKAR1B;PRKAR1B;PRKAR1B;PRKAR1B	NM_001164760;NM_001164761;NM_002735;NM_001164762;NM_001164759;NM_001164758	5'UTR;5'UTR;TSS200;5'UTR;5'UTR;5'UTR	chr7:750788-751237	S_Shore	high-CpG:718472-718888		7:717343-719048	NA	TRUE	cg13802605	II	9	4495359	F	SLC1A1	NM_004170	Body	chr9:4491167-4491418	S_Shelf				NA	TRUE
cg17894416	II	14	61809318	F	PRKCH	NM_006255	Body				chr14:61809267-61809267		NA	NA	cg21245981	II	5	36607390	F	SLC1A3;SLC1A3;SLC1A3	NM_001166695;NM_001166696;NM_004172	TSS1500;5'UTR;5'UTR					5:36643128-36643175	NA	TRUE
cg03200631	II	16	11375333	R	PRM1	NM_002761	TSS200						NA	TRUE	cg20010476	II	19	15082446	R	SLC1A6;SLC1A6;SLC1A6;SLC1A6	NR_073589;NM_005071;NM_001272088;NM_001272087	Body;Body;Body;Body						NA	NA
cg05149093	II	16	11369940	R	PRM2	NM_002762	Body	chr16:11369939-11370221	Island				NA	TRUE	cg09705062	II	11	64322890	F	SLC22A11	NM_018484	TSS1500						TRUE	TRUE
cg14431602	I	19	36247942	F	PROSER3;HSPB6	NM_001039887;NM_144617	TSS1500;TSS200	chr19:36246328-36247982	Island	high-CpG:40939765-40939785		19:40938235-40939861	NA	NA	cg17192934	II	11	64985759	F	SLC22A20;SLC22A20	NM_001004326;NR_033396	Body;Body						NA	NA
cg24976104	I	22	45097940	R	PRR5;PRR5-ARHGAP8;PRR5;PRR5;PRR5;PRR5	NM_001017529;NM_181334;NM_181333;NM_001017530;NM_001017528;NM_015366	5'UTR;TSS1500;TSS200;5'UTR;5'UTR;5'UTR	chr22:45097755-45098801	Island			22:43476432-43478014	NA	TRUE	cg02017812	II	20	4856269	F	SLC23A2;SLC23A2	NM_005116;NM_203327	Body;Body						NA	NA
cg26308330	I	1	170633873	F	PRRX1;PRRX1	NM_022716;NM_006902	Body;Body	chr1:170633274-170634178	Island			1:168899899-168901172	NA	TRUE	cg11929042	II	20	19222240	F	SLC24A3	NM_020689	Body				chr20:19222189-19222189		NA	NA
cg10592454	II	6	27215509	F	PRSS16;PRSS16	NM_005865;NM_005865	1stExon;5'UTR	chr6:27218792-27219813	N_Shelf				NA	TRUE	cg07031872	II	14	92788417	F	SLC24A4	NM_153648	TSS1500	chr14:92788913-92789204	N_Shore				NA	TRUE
cg16701914	I	16	2903108	F	PRSS22	NM_022119	Body	chr16:2902829-2903362	Island			16:2842846-2843536	NA	TRUE	cg12333453	II	2	172713491	F	SLC25A12;SLC25A12	NR_047549;NM_003705	Body;Body						NA	NA
cg05915609	II	16	2904455	R	PRSS22	NM_022119	Body	chr16:2902829-2903362	S_Shore				NA	TRUE	cg20495332	II	3	48935933	R	SLC25A20	NM_000387	Body	chr3:48936041-48936457	N_Shore			3:48910859-48911435	NA	TRUE
cg01967580	II	3	46759656	F	PRSS50	NM_013270	TSS1500	chr3:46759064-46759550	S_Shore				NA	TRUE	cg24788873	II	8	23409052	F	SLC25A37	NM_016612	Body				chr8:23408969-23408969		NA	NA
cg23840390	II	10	25147782	R	PRTFDC1;PRTFDC1	NM_020200;NM_001282786	Body;Body						NA	NA	cg11706635	II	7	103087723	R	SLC26A5;SLC26A5;SLC26A5;SLC26A5;SLC26A5	NM_206883;NM_001167962;NM_206884;NM_198999;NM_206885	TSS1500;TSS1500;TSS1500;TSS1500;TSS1500	chr7:103085710-103086132	S_Shore				NA	TRUE
cg24623694	II	19	40919760	F	PRX;PRX	NM_020956;NM_181882	TSS1500;TSS1500						TRUE	TRUE	cg16410579	I	7	5323171	R	SLC29A4;SLC29A4	NM_153247;NM_001040661	5'UTR;5'UTR	chr7:5322680-5323193	Island			7:5289070-5290053	NA	TRUE
cg04229851	II	4	7434754	R	PSAPL1;PSAPL1;SORCS2	NM_001085382;NM_001085382;NM_020777	3'UTR;1stExon;Body						NA	TRUE	cg03640465	II	4	10042842	R	SLC2A9	NM_001001290	TSS1500						NA	TRUE
cg22519912	II	5	139187370	R	PSD2	NM_032289	5'UTR						NA	TRUE	cg25841634	I	1	220102043	F	SLC30A10	NM_018713	TSS200	chr1:220101132-220102147	Island	high-CpG:218168163-218168719		1:218167756-218169182	NA	TRUE
cg25519099	II	16	74330209	F	PSMD7	NM_002811	TSS1500	chr16:74330533-74331314	N_Shore				NA	NA	cg02752727	II	8	117963175	R	SLC30A8;SLC30A8;SLC30A8	NM_001172815;NM_001172813;NM_001172811	TSS200;TSS200;5'UTR						NA	NA
cg19716643	II	14	52735026	F	PTGDR	NM_000953	1stExon	chr14:52734207-52735486	Island			14:51803958-51805603	NA	TRUE	cg08656070	II	1	234362732	F	SLC35F3;SLC35F3	NM_173508;NM_001300845	Body;Body						NA	NA
cg13561855	II	14	52735840	R	PTGDR	NM_000953	Body	chr14:52734207-52735486	S_Shore			14:51803958-51805603	NA	TRUE	cg04866260	II	11	124939867	R	SLC37A2;SLC37A2	NM_198277;NM_001145290	Body;Body				chr11:124939817-124939817		NA	NA
cg04790357	II	5	40680416	R	PTGER4;PTGER4	NM_000958;NM_000958	1stExon;5'UTR	chr5:40679502-40682081	Island			5:40714914-40716402	NA	TRUE	cg00379713	II	11	124940631	R	SLC37A2;SLC37A2	NM_198277;NM_001145290	Body;Body				chr11:124940571-124940571		NA	TRUE
cg20202413	II	3	46923068	R	PTH1R	NM_000316	5'UTR	chr3:46923265-46925182	N_Shore			3:46897834-46899609	NA	TRUE	cg12636538	I	11	118901039	F	SLC37A4;SLC37A4;SLC37A4;SLC37A4;SLC37A4	NM_001164277;NM_001164278;NM_001164280;NM_001467;NM_001164279	5'UTR;5'UTR;TSS1500;5'UTR;5'UTR	chr11:118900986-118901749	Island			11:118406197-118406959	NA	TRUE
cg26621400	II	8	27247655	R	PTK2B;PTK2B;PTK2B;PTK2B	NM_173174;NM_004103;NM_173176;NM_173175	5'UTR;5'UTR;5'UTR;5'UTR				chr8:27247455-27247455		NA	NA	cg12430027	II	12	46615473	F	SLC38A1;SLC38A1;SLC38A1;SLC38A1;SLC38A1;SLC38A1	NM_001278388;NM_001278387;NM_001077484;NM_030674;NM_001278389;NM_001278390	Body;Body;Body;Body;Body;Body						NA	NA
cg08366578	II	6	128329247	R	PTPRK;PTPRK;PTPRK;PTPRK;PTPRK;PTPRK;PTPRK	NM_001291983;NM_001135648;NM_002844;NM_001291984;NM_001291981;NM_001291983;NM_001291982	ExonBnd;Body;Body;Body;Body;Body;Body						NA	NA	cg11653771	II	X	48321527	F	SLC38A5	NM_033518	Body						NA	NA
cg19434087	II	7	157696664	F	PTPRN2;PTPRN2;PTPRN2	NM_002847;NM_130842;NM_130843	Body;Body;Body	chr7:157695025-157695358	S_Shore			7:157389263-157389601	NA	TRUE	cg00953848	II	X	48329580	F	SLC38A5	NM_033518	TSS1500						NA	NA
cg03328711	II	7	158167406	F	PTPRN2;PTPRN2;PTPRN2;PTPRN2;PTPRN2	NM_001308268;NM_002847;NM_130843;NM_130842;NM_001308267	Body;Body;Body;Body;Body				chr7:158167398-158167398		NA	NA	cg13799348	II	1	205633685	F	SLC45A3	NM_033102	Body	chr1:205631977-205632254	S_Shore				NA	NA
cg21027526	I	12	15743215	F	PTPRO;PTPRO;PTPRO;PTPRO;PTPRO;PTPRO	NM_030670;NM_030671;NM_030669;NM_030668;NM_002848;NM_030667	Body;Body;Body;Body;Body;Body						NA	TRUE	cg01069451	II	20	3210387	F	SLC4A11	NM_032034	Body	chr20:3211390-3211622	N_Shore				NA	TRUE
cg16668176	II	19	5308893	R	PTPRS;PTPRS;PTPRS;PTPRS	NM_130853;NM_130855;NM_130854;NM_002850	5'UTR;5'UTR;5'UTR;5'UTR						NA	TRUE	cg14665951	II	2	220492021	R	SLC4A3;SLC4A3	NM_201574;NM_005070	TSS1500;TSS1500	chr2:220492105-220492748	N_Shore				NA	TRUE
cg05039004	I	1	29586299	R	PTPRU;PTPRU;PTPRU	NM_133178;NM_133177;NM_005704	Body;Body;Body	chr1:29585897-29586598	Island			1:29458568-29459964	NA	TRUE	cg23932665	II	3	11033026	R	SLC6A1	NM_003042	TSS1500	chr3:11034446-11035384	N_Shore				NA	NA
cg10948929	I	7	121513695	F	PTPRZ1	NM_002851	Body	chr7:121513046-121513911	Island			7:121300759-121301147	NA	TRUE	cg16435571	I	3	10858003	R	SLC6A11	NM_014229	1stExon	chr3:10857687-10858447	Island			3:10832597-10833563	NA	TRUE
cg10115498	I	7	121512962	F	PTPRZ1;PTPRZ1;PTPRZ1	NM_002851;NM_001206839;NM_001206838	TSS200;TSS200;TSS200	chr7:121513046-121513911	N_Shore			7:121300179-121300570	NA	NA	cg10424442	II	1	110726002	F	SLC6A17	NM_001010898	Body						NA	NA
cg19846353	II	11	119585587	R	PVRL1;PVRL1;PVRL1	NM_203286;NM_203285;NM_002855	Body;Body;Body						NA	NA	cg11123744	I	5	1201479	R	SLC6A19	NM_001003841	TSS1500	chr5:1201443-1202138	Island			5:1254356-1255138	NA	TRUE
cg06291182	II	8	52253610	F	PXDNL	NM_144651	Body						NA	NA	cg12359315	II	3	45837458	R	SLC6A20;SLC6A20	NM_020208;NM_022405	Body;Body	chr3:45837480-45838256	N_Shore				TRUE	TRUE
cg02176069	II	11	64527298	R	PYGM;PYGM	NM_001164716;NM_005609	1stExon;1stExon					11:64283747-64283887	NA	TRUE	cg26529851	II	16	87886871	R	SLC7A5	NM_003486	Body					16:86444372-86444466	NA	TRUE
cg25123866	II	11	64528328	R	PYGM;PYGM	NM_001164716;NM_005609	TSS200;TSS200						NA	TRUE	cg16973751	II	X	135128777	R	SLC9A6;SLC9A6;SLC9A6	NM_001177651;NM_006359;NM_001042537	3'UTR;3'UTR;3'UTR						NA	NA
cg00447970	I	17	29719431	R	RAB11FIP4	NM_032932	Body	chr17:29718230-29719291	S_Shore			17:26742002-26743580	NA	TRUE	cg10143464	II	5	101626029	R	SLCO4C1	NM_180991	Body						NA	NA
cg08632918	II	13	111213106	R	RAB20	NM_017817	Body	chr13:111213589-111214477	N_Shore		chr13:111212967-111212967		NA	NA	cg04633600	I	5	101632286	F	SLCO4C1	NM_180991	TSS200	chr5:101632049-101632373	Island			5:101659402-101660241	NA	TRUE
cg05051328	I	16	2198949	F	RAB26	NM_014353	1stExon	chr16:2198455-2199129	Island			16:2138468-2139122	NA	TRUE	cg23677272	II	8	70748063	F	SLCO5A1	NM_030958	TSS1500	chr8:70744098-70747441	S_Shore				NA	TRUE
cg17498773	I	11	107799532	R	RAB39	NM_017516	Body	chr11:107798958-107799980	Island			11:107304169-107305210	NA	TRUE	cg01714149	II	5	101834362	R	SLCO6A1;SLCO6A1;SLCO6A1;SLCO6A1	NM_001308014;NM_173488;NM_001289002;NM_001289004	1stExon;1stExon;1stExon;1stExon	chr5:101834354-101834740	Island			5:101862214-101862639	NA	NA
cg27100022	II	11	107800031	F	RAB39	NM_017516	Body	chr11:107798958-107799980	S_Shore				NA	TRUE	cg26492514	II	5	168728236	F	SLIT3	NM_003062	TSS200	chr5:168727429-168728275	Island			5:168659377-168660918	NA	TRUE
cg24023856	I	X	154493906	R	RAB39B	NM_171998	TSS200	chrX:154493303-154493907	Island				NA	NA	cg04069089	II	5	168358939	R	SLIT3;SLIT3	NM_003062;NM_001271946	Body;Body						NA	NA
cg07692473	II	15	63481323	R	RAB8B	NM_016530	TSS1500	chr15:63481449-63481975	N_Shore			15:61268226-61269193	NA	TRUE	cg21787176	II	3	164908619	R	SLITRK3	NM_014926	5'UTR						NA	TRUE
cg05513775	II	1	174964265	F	RABGAP1L;RABGAP1L	NM_001243765;NM_001243764	3'UTR;3'UTR						NA	NA	cg16476427	II	11	107582876	R	SLN	NM_003063	TSS200						NA	TRUE
cg01273994	II	14	68286939	F	RAD51L1;RAD51L1;RAD51L1	NM_133510;NM_133509;NM_002877	5'UTR;5'UTR;5'UTR					14:67356227-67356722	NA	TRUE	cg15723784	II	15	67441067	R	SMAD3;SMAD3;SMAD3	NM_005902;NM_001145103;NM_001145102	Body;Body;5'UTR						NA	TRUE
cg00147665	II	7	4864983	R	RADIL	NM_018059	Body						NA	NA	cg13756898	II	15	67467746	R	SMAD3;SMAD3;SMAD3;SMAD3	NM_005902;NM_001145103;NM_001145104;NM_001145102	Body;Body;Body;Body						NA	TRUE
cg25266895	II	7	4921975	R	RADIL	NM_018059	5'UTR	chr7:4922707-4923576	N_Shore			7:4888415-4888860	NA	TRUE	cg09100593	II	3	160122503	F	SMC4;SMC4;MIR16-2	NM_005496;NM_001002800;NR_029525	Body;Body;TSS200	chr3:160117012-160118878	S_Shelf				NA	TRUE
cg10884288	I	7	4922196	R	RADIL	NM_018059	5'UTR	chr7:4922707-4923576	N_Shore			7:4888415-4888860	NA	TRUE	cg24337410	II	11	93266297	F	SMCO4	NM_020179	5'UTR						NA	NA
cg27418586	I	2	238768104	F	RAMP1	NM_005855	TSS200	chr2:238768073-238768831	Island			2:238432544-238433626	NA	TRUE	cg23560026	II	11	93271223	F	SMCO4	NM_020179	5'UTR						NA	NA
cg11387381	II	7	45214501	F	RAMP3	NM_005856	Body						NA	NA	cg13178667	II	12	11324798	R	SMIM10L1;SMIM10L1;PRH1;PRH1;PRH1-PRR4	NM_001271592;NM_001271592;NM_001291315;NM_001291314;NR_037918	1stExon;3'UTR;TSS1500;TSS1500;TSS1500	chr12:11323771-11324331	S_Shore				NA	NA
cg00796973	II	1	21957811	F	RAP1GAP;RAP1GAP;RAP1GAP	NM_001145658;NM_002885;NM_001145657	Body;5'UTR;5'UTR						NA	NA	cg16436980	II	13	44711375	R	SMIM2-AS1	NR_104065	Body						NA	NA
cg24884856	II	4	160203265	R	RAPGEF2	NM_014247	Body						NA	NA	cg17389981	II	6	168875326	F	SMOC2;SMOC2	NM_001166412;NM_022138	Body;Body						NA	NA
cg15184353	II	2	173888637	F	RAPGEF4;RAPGEF4;RAPGEF4;RAPGEF4;RAPGEF4	NM_001282901;NM_007023;NM_001100397;NM_001282900;NM_001282899	Body;Body;Body;Body;Body						NA	NA	cg22333897	II	6	168925698	F	SMOC2;SMOC2	NM_022138;NM_001166412	Body;Body					6:168668482-168668548	NA	TRUE
cg10837016	II	7	22224657	F	RAPGEF5	NM_012294	Body						NA	TRUE	cg24568187	II	11	6414550	R	SMPD1;SMPD1	NM_000543;NM_001007593	Body;Body	chr11:6411346-6411913	S_Shelf				NA	NA
cg12894814	II	7	22232412	F	RAPGEF5	NM_012294	Body						NA	TRUE	cg16696961	II	X	21742263	R	SMPX;SMPX	NM_014332;NR_045617	3'UTR;Body						NA	NA
cg20593464	II	11	63304928	F	RARRES3	NM_004585	Body						NA	NA	cg13678625	II	7	98730759	F	SMURF1;SMURF1;SMURF1	NM_001199847;NM_020429;NM_181349	Body;Body;Body						NA	NA
cg19721065	I	12	113549986	F	RASAL1	NM_004658	Body	chr12:113549885-113550165	Island			12:112034215-112034575	NA	TRUE	cg27484216	II	1	246249657	F	SMYD3;SMYD3	NM_022743;NM_001167740	Body;Body				chr1:246249452-246249452		NA	NA
cg08135764	II	1	178421422	R	RASAL2;RASAL2	NM_004841;NM_170692	Body;Body						NA	NA	cg10942753	II	1	246460690	F	SMYD3;SMYD3	NM_022743;NM_001167740	Body;Body						NA	NA
cg15053380	I	9	85678223	R	RASEF	NM_152573	TSS200	chr9:85677015-85678321	Island			9:84866836-84868141	NA	NA	cg09663101	I	22	21213549	F	SNAP29;PI4KA	NM_004782;NM_058004	1stExon;TSS1500	chr22:21212710-21213694	Island			22:19542449-19543669	NA	TRUE
cg03031959	I	9	85677921	R	RASEF;RASEF	NM_152573;NM_152573	1stExon;5'UTR	chr9:85677015-85678321	Island	high-CpG:84867681-84867886		9:84866836-84868141	NA	TRUE	cg14933224	II	1	227958140	F	SNAP47	NM_053052	Body						NA	NA
cg12451631	I	10	43698141	F	RASGEF1A	NM_145313	Body	chr10:43697777-43698177	Island			10:43017810-43018177	NA	TRUE	cg13302528	II	6	84304036	F	SNAP91;SNAP91;SNAP91;SNAP91;SNAP91;SNAP91	NM_001256718;NM_001256717;NM_001242792;NM_014841;NM_001242793;NM_001242794	Body;Body;Body;Body;Body;Body						NA	NA
cg16305345	II	10	43725275	R	RASGEF1A	NM_145313	5'UTR	chr10:43724528-43725613	Island			10:43044448-43045953	NA	TRUE	cg22744108	II	9	15421872	R	SNAPC3	NM_001039697	TSS1500	chr9:15422521-15423200	N_Shore				NA	NA
cg08757742	I	5	80256371	R	RASGRF2	NM_006909	TSS200	chr5:80255904-80257006	Island	high-CpG:80291780-80292575		5:80291523-80292975	NA	TRUE	cg20052865	II	14	101416128	F	SNORD114-1	NR_003193	TSS200						NA	TRUE
cg02625102	I	5	80256351	R	RASGRF2;RASGRF2-AS1	NM_006909;NR_105015	TSS200;Body	chr5:80255904-80257006	Island	high-CpG:80291780-80292575		5:80291523-80292975	NA	NA	cg05171761	I	15	25432321	R	SNORD115-10	NR_003302	TSS1500						NA	TRUE
cg14528318	I	11	64513068	F	RASGRP2;RASGRP2;RASGRP2	NM_001098670;NM_001098671;NM_153819	TSS1500;TSS1500;TSS200	chr11:64509433-64513826	Island			11:64266021-64270402	NA	TRUE	cg18211918	II	15	25447503	F	SNORD115-19;SNORD115-17;SNORD115-18	NR_003311;NR_003309;NR_003310	TSS1500;TSS1500;TSS1500						NA	TRUE
cg08148891	II	11	13030309	R	RASSF10	NM_001080521	TSS1500	chr11:13030330-13032584	N_Shore			11:12986885-12989383	NA	TRUE	cg19183867	II	15	25325901	R	SNORD116-15	NR_003330	TSS1500						NA	TRUE
cg05898321	II	20	4804808	F	RASSF2	NM_014737	TSS1500	chr20:4803013-4804146	S_Shore				NA	NA	cg16978004	II	15	25330242	F	SNORD116-17;SNORD116-18;SNORD116-19	NR_003332;NR_003333;NR_001290	TSS1500;TSS1500;TSS1500						NA	TRUE
cg19638572	II	1	206733139	R	RASSF5;RASSF5;RASSF5	NM_182663;NM_182665;NM_182664	Body;Body;Body	chr1:206730397-206730908	S_Shelf				NA	TRUE	cg03182528	II	15	25350938	R	SNORD116-29	NR_003360	TSS1500						NA	NA
cg19622623	II	12	86230825	R	RASSF9	NM_005447	TSS1500						NA	TRUE	cg22834052	II	2	86362424	F	SNORD94;PTCD3	NR_004378;NM_017952	TSS1500;Body						NA	TRUE
cg11337025	I	X	106361672	F	RBM41;RBM41	NM_001171080;NM_018301	Body;Body	chrX:106361519-106361900	Island			X:106248156-106248627	NA	TRUE	cg06745666	II	2	96947737	R	SNRNP200	NM_014014	Body						NA	NA
cg23768790	II	4	40579526	R	RBM47	NM_001098634	5'UTR						NA	NA	cg06866839	II	2	1062495	R	SNTG2	NM_018968	Body					2:1052488-1052659	NA	TRUE
cg04694430	I	1	10057199	R	RBP7	NM_052960	TSS200	chr1:10057121-10058108	Island			1:9979709-9980688	NA	NA	cg13163744	II	5	122243301	F	SNX24	NM_014035	Body						NA	NA
cg07790787	II	3	15124999	R	RBSN;RBSN	NM_022340;NM_001302378	Body;Body						NA	NA	cg14136101	II	4	186268267	R	SNX25	NM_031953	Body						NA	NA
cg08640790	I	15	91498075	R	RCCD1;RCCD1	NM_033544;NM_001017919	TSS200;TSS200	chr15:91497994-91498615	Island	high-CpG:89299060-89299174		15:89298999-89299616	NA	TRUE	cg16553052	II	7	2349605	R	SNX8	NM_013321	Body					7:2316120-2316335	NA	TRUE
cg14919044	II	1	167652688	R	RCSD1	NM_052862	Body						NA	NA	cg08827122	II	7	2349748	R	SNX8	NM_013321	Body	chr7:2353629-2354075	N_Shelf			7:2316120-2316335	NA	TRUE
cg08098650	II	14	104409977	F	RD3L;TDRD9	NM_001257268;NM_153046	TSS1500;Body						NA	NA	cg20837379	II	1	179262436	F	SOAT1;SOAT1;SOAT1;SOAT1	NM_003101;NM_001252511;NM_001252512;NR_045530	TSS1500;TSS1500;TSS1500;TSS1500	chr1:179262771-179263321	N_Shore				NA	NA
cg19336191	II	11	110122959	R	RDX	NM_002906	Body						NA	TRUE	cg04195668	II	6	127805387	F	SOGA3	NM_001012279	Body						NA	NA
cg27359670	II	2	86477088	R	REEP1;REEP1;REEP1;REEP1	NM_001164732;NM_022912;NM_001164731;NM_001164730	Body;Body;Body;Body						NA	NA	cg08707123	II	16	589874	R	SOLH	NM_005632	5'UTR	chr16:590093-590368	N_Shore			16:529848-530012	NA	TRUE
cg11620996	II	4	39368162	F	RFC1	NM_002913	TSS200	chr4:39367648-39368213	Island			4:39043910-39044608	NA	TRUE	cg06982846	II	4	186512967	R	SORBS2;SORBS2;SORBS2;SORBS2;SORBS2;SORBS2;SORBS2;SORBS2;SORBS2	NM_001145675;NM_001145674;NM_021069;NM_001145673;NM_001145670;NM_001145671;NM_001145672;NM_003603;NM_001270771	Body;Body;Body;Body;Body;Body;Body;Body;Body						NA	NA
cg18544612	II	13	34446325	F	RFC3	NM_181558	Body						NA	NA	cg03175677	II	10	106495209	R	SORCS3	NM_014978	Body						NA	TRUE
cg04194677	I	5	94982514	R	RFESD;RFESD;RFESD;RFESD	NM_173362;NM_001131065;NM_001131066;NM_001131066	TSS200;TSS200;1stExon;5'UTR	chr5:94982329-94982694	Island			5:95008086-95008939	NA	NA	cg25533774	II	7	16505409	F	SOSTDC1;SOSTDC1	NM_015464;NM_015464	1stExon;5'UTR						TRUE	TRUE
cg02126435	I	16	74701421	F	RFWD3	NM_018124	TSS1500	chr16:74700305-74701005	S_Shore		chr16:74701397-74701397	16:73258906-73259007	NA	TRUE	cg26059468	I	8	55370579	F	SOX17;SOX17	NM_022454;NM_022454	5'UTR;1stExon	chr8:55370170-55372525	Island			8:55532761-55535067	NA	TRUE
cg03930899	I	16	74701487	F	RFWD3	NM_018124	TSS1500	chr16:74700305-74701005	S_Shore		chr16:74701397-74701397	16:73258906-73259007	NA	TRUE	cg06764736	II	12	23998997	F	SOX5;SOX5	NM_152989;NM_006940	Body;Body			low-CpG:23890255-23890328			NA	TRUE
cg04801617	I	12	106976843	R	RFX4	NM_213594	TSS200	chr12:106977388-106977713	N_Shore			12:105500710-105500974	NA	TRUE	cg19900986	II	12	23717912	R	SOX5;SOX5;SOX5;SOX5;SOX5	NM_178010;NM_152989;NM_001261414;NM_006940;NM_001261415	Body;Body;Body;Body;Body						NA	NA
cg20896113	II	12	107154104	F	RFX4;RFX4	NM_032491;NM_213594	Body;Body				chr12:107153976-107153976		NA	TRUE	cg00983907	II	17	70093593	R	SOX9-AS1;SOX9-AS1	NR_103738;NR_103737	Body;Body						NA	NA
cg25591868	II	1	182573931	R	RGS16	NM_002928	TSS1500	chr1:182573375-182573760	S_Shore				NA	TRUE	cg10710569	II	2	231283552	F	SP100;SP100;SP100;SP100;SP100;SP100	NM_001206703;NM_001206702;NM_001206704;NM_001206701;NM_003113;NM_001080391	Body;Body;5'UTR;Body;Body;Body						NA	NA
cg17156690	II	9	116262381	F	RGS3;RGS3;RGS3;RGS3;RGS3	NM_130795;NM_001276261;NM_144488;NM_017790;NM_001282923	TSS1500;TSS1500;Body;Body;Body						NA	NA	cg16448102	II	7	20825824	F	SP8;SP8	NM_198956;NM_182700	5'UTR;Body	chr7:20823307-20825662	S_Shore			7:20792309-20792388	NA	TRUE
cg07998866	II	1	163038581	R	RGS4;RGS4;RGS4;RGS4	NM_001113381;NM_001102445;NM_001102445;NM_005613	TSS1500;5'UTR;1stExon;TSS200						NA	NA	cg02496234	II	7	20826128	R	SP8;SP8	NM_198956;NM_182700	5'UTR;Body	chr7:20823307-20825662	S_Shore			7:20792624-20792728	NA	TRUE
cg07942837	I	14	72398737	R	RGS6;RGS6;RGS6;RGS6;RGS6;RGS6;RGS6;RGS6;RGS6;RGS6	NM_001204424;NM_001204422;NM_001204418;NM_001204420;NM_001204417;NM_001204421;NM_004296;NM_001204419;NM_001204416;NM_001204423	TSS1500;TSS1500;TSS1500;TSS1500;TSS1500;TSS1500;TSS1500;TSS1500;TSS1500;TSS200	chr14:72398664-72399554	Island			14:71468430-71469345	NA	NA	cg27632911	I	20	34205182	R	SPAG4	NM_003116	Body	chr20:34204987-34205269	Island			20:33668402-33668683	NA	TRUE
cg26388423	I	14	72398740	R	RGS6;RGS6;RGS6;RGS6;RGS6;RGS6;RGS6;RGS6;RGS6;RGS6	NM_001204424;NM_001204422;NM_001204418;NM_001204420;NM_001204417;NM_001204421;NM_004296;NM_001204419;NM_001204416;NM_001204423	TSS1500;TSS1500;TSS1500;TSS1500;TSS1500;TSS1500;TSS1500;TSS1500;TSS1500;TSS200	chr14:72398664-72399554	Island			14:71468430-71469345	NA	NA	cg13516635	II	2	32287656	R	SPAST;SPAST	NM_199436;NM_014946	TSS1500;TSS1500	chr2:32288366-32289466	N_Shore				NA	NA
cg27353689	II	15	90033146	F	RHCG	NM_016321	Body	chr15:90029931-90030328	S_Shelf				NA	TRUE	cg02957827	II	13	24855090	R	SPATA13;SPATA13;SPATA13;SPATA13;SPATA13;SPATA13	NM_001166271;NM_153023;NM_001286795;NM_001286793;NM_001286794;NM_001286792	Body;Body;Body;Body;Body;Body				chr13:24854984-24854984		NA	NA
cg15817601	I	15	90039907	F	RHCG;RHCG	NM_016321;NR_110261	TSS200;TSS200	chr15:90039464-90039984	Island			15:87840451-87840918	NA	NA	cg14032985	II	13	24881210	F	SPATA13;SPATA13;SPATA13;SPATA13;SPATA13;SPATA13;C1QTNF9	NM_001286795;NM_001286794;NM_001286793;NM_001286792;NM_153023;NM_001166271;NM_001303138	3'UTR;3'UTR;3'UTR;3'UTR;3'UTR;3'UTR;TSS200	chr13:24882098-24882951	N_Shore				NA	NA
cg17125688	I	2	20646181	F	RHOB	NM_004040	TSS1500	chr2:20646428-20647988	N_Shore			2:20509515-20509741	NA	TRUE	cg18020869	II	13	24828544	F	SPATA13-AS1;SPATA13;SPATA13;SPATA13	NR_046531;NM_001166271;NM_153023;NM_001286792	Body;Body;Body;Body						NA	NA
cg02879097	II	4	40239725	F	RHOH;RHOH;RHOH;RHOH;RHOH;RHOH;RHOH;RHOH;RHOH;RHOH;RHOH;RHOH	NM_001278368;NM_001278367;NM_001278366;NM_001278365;NM_001278364;NM_001278369;NM_004310;NM_001278363;NM_001278362;NM_001278361;NM_001278360;NM_001278359	5'UTR;5'UTR;5'UTR;5'UTR;5'UTR;5'UTR;5'UTR;5'UTR;5'UTR;5'UTR;5'UTR;5'UTR						NA	NA	cg03237868	II	4	52919914	R	SPATA18	NM_145263	Body	chr4:52917388-52918280	S_Shore				NA	TRUE
cg14317001	II	8	144462776	R	RHPN1	NM_052924	Body	chr8:144462630-144462954	Island			8:144533774-144534048	NA	TRUE	cg22515913	II	20	44517333	R	SPATA25;NEURL2;NEURL2	NM_080608;NM_080749;NM_001278535	TSS1500;3'UTR;3'UTR	chr20:44518897-44520361	N_Shore				NA	NA
cg02969164	II	11	128839899	R	RICS;RICS	NM_014715;NM_001142685	Body;Body					11:128344929-128345148	NA	TRUE	cg17868893	II	2	201217491	F	SPATS2L;SPATS2L;SPATS2L;SPATS2L	NM_015535;NM_001100424;NM_001100423;NM_001100422	5'UTR;5'UTR;5'UTR;5'UTR						NA	TRUE
cg08528157	II	20	19916159	R	RIN2;RIN2	NM_001242581;NM_018993	Body;Body						NA	NA	cg08053264	II	5	35658529	R	SPEF2;SPEF2	NM_144722;NM_024867	Body;Body						NA	NA
cg19356389	I	6	33175140	F	RING1;MIR219-1	NM_002931;NR_029633	TSS1500;TSS1500	chr6:33175561-33176387	N_Shore				NA	TRUE	cg22519702	II	5	147204189	R	SPINK1	NM_003122	3'UTR						NA	TRUE
cg14947929	II	21	43187372	F	RIPK4	NM_020639	TSS200	chr21:43186280-43187436	Island			21:42059650-42060505	NA	TRUE	cg21579147	II	4	57688337	R	SPINK2	NM_021114	TSS1500	chr4:57687610-57687906	S_Shore				NA	TRUE
cg16330697	II	1	182559596	R	RNASEL	NM_021133	TSS1500						NA	NA	cg22543378	II	16	29673168	F	SPN;SPN	NM_001030288;NM_003123	TSS1500;TSS1500	chr16:29675845-29676120	N_Shelf				NA	NA
cg12636325	II	17	55122747	F	RNF126P1	NR_002818	TSS200	chr17:55122795-55124018	N_Shore				NA	TRUE	cg09169255	I	2	73114256	R	SPR	NM_003124	TSS1500	chr2:73114219-73114920	Island			2:72967745-72968548	NA	TRUE
cg05648183	I	2	7058390	F	RNF144A	NM_014746	5'UTR	chr2:7057530-7058433	Island			2:6974604-6975854	NA	TRUE	cg19908028	II	2	65538635	F	SPRED2;SPRED2	NM_001128210;NM_181784	3'UTR;3'UTR	chr2:65540761-65541311	N_Shelf				NA	TRUE
cg02870799	II	18	43937916	R	RNF165;RNF165	NM_001256758;NM_152470	5'UTR;Body						NA	NA	cg07173218	II	1	9410333	R	SPSB1	NM_025106	5'UTR						NA	TRUE
cg23008153	II	5	63461305	F	RNF180;RNF180	NM_001113561;NM_178532	TSS1500;TSS1500	chr5:63461448-63462106	N_Shore			5:63497013-63498119	NA	TRUE	cg13092433	II	11	66455539	R	SPTBN2	NM_006946	Body	chr11:66458783-66459123	N_Shelf				NA	TRUE
cg23877213	II	14	23707185	F	RNF212B;RNF212B	NM_001282322;NM_001282322	1stExon;5'UTR					14:22776842-22777299	NA	NA	cg01141721	II	20	36010619	F	SRC;SRC	NM_198291;NM_005417	5'UTR;5'UTR	chr20:36012595-36013439	N_Shore				NA	TRUE
cg21210450	II	1	45073990	F	RNF220	NM_018150	Body						NA	NA	cg18886293	II	17	74045166	F	SRP68;SRP68;SRP68;SRP68	NM_001260503;NR_048541;NM_014230;NM_001260502	Body;Body;Body;Body						NA	NA
cg26925064	I	5	80689796	F	RNU5E;RNU5D;ACOT12	NR_002754;NR_002755;NM_130767	Body;Body;Body	chr5:80689818-80690228	N_Shore			5:80725389-80725984	NA	TRUE	cg24666876	II	X	99899378	R	SRPX2;SRPX2	NM_014467;NM_014467	1stExon;5'UTR			low-CpG:99785840-99786058			NA	TRUE
cg23592078	II	19	46760301	F	RNU6-66P	NR_046936	Body						NA	NA	cg21962069	II	16	2803829	R	SRRM2;SRRM2-AS1	NM_016333;NR_027275	5'UTR;TSS1500	chr16:2801913-2803409	S_Shore			16:2743701-2743846	NA	NA
cg08305038	II	3	79817148	F	ROBO1	NM_002941	TSS200	chr3:79815638-79815900	S_Shore				NA	NA	cg14989226	II	7	75897850	R	SRRM3	NM_001110199	Body	chr7:75896510-75896944	S_Shore				NA	TRUE
cg07222250	II	3	77366495	R	ROBO2;ROBO2	NM_001128929;NM_002942	Body;Body					3:77449141-77449286	NA	TRUE	cg16913600	II	5	81032084	R	SSBP2;SSBP2;SSBP2;SSBP2;SSBP2;SSBP2	NM_001256736;NM_001256735;NM_001256734;NM_001256733;NM_001256732;NM_012446	Body;Body;Body;Body;Body;Body						NA	NA
cg02420880	II	1	64268019	F	ROR1;ROR1	NM_001083592;NM_005012	Body;Body						NA	NA	cg21794683	II	17	28246432	F	SSH2;SSH2;SSH2	NM_033389;NM_001282129;NM_001282130	Body;Body;Body						NA	NA
cg24052817	II	1	64355752	F	ROR1;ROR1	NM_005012;NM_001083592	Body;Body						NA	TRUE	cg22763697	II	8	53063192	F	ST18	NM_014682	Body						NA	NA
cg16931303	II	9	94512881	F	ROR2	NM_004560	Body						NA	NA	cg05370662	I	1	44172378	F	ST3GAL3;ST3GAL3;ST3GAL3;ST3GAL3;ST3GAL3;ST3GAL3;ST3GAL3;ST3GAL3;ST3GAL3;ST3GAL3	NM_174969;NM_174970;NM_174967;NM_006279;NM_174968;NM_174966;NM_174964;NM_174963;NM_174965;NM_174971	TSS1500;TSS1500;TSS1500;TSS1500;TSS1500;TSS1500;TSS1500;TSS1500;TSS1500;TSS1500	chr1:44172668-44173763	N_Shore				NA	TRUE
cg01959621	II	15	61079545	R	RORA	NM_134261	Body						NA	TRUE	cg19793803	II	1	44327018	R	ST3GAL3;ST3GAL3;ST3GAL3;ST3GAL3;ST3GAL3;ST3GAL3;ST3GAL3;ST3GAL3;ST3GAL3;ST3GAL3;ST3GAL3;ST3GAL3;ST3GAL3;ST3GAL3;ST3GAL3;ST3GAL3;ST3GAL3;ST3GAL3;ST3GAL3;ST3GAL3;ST3GAL3;ST3GAL3;ST3GAL3;ST3GAL3;ST3GAL3	NR_073019;NR_073017;NR_073018;NR_073023;NR_073016;NR_073020;NR_073021;NM_001270465;NM_001270463;NM_001270464;NM_001270466;NM_174967;NM_174965;NM_174970;NM_174968;NM_174966;NM_174964;NM_174963;NM_006279;NM_001270459;NM_001270460;NM_001270461;NM_001270462;NM_174971;NM_174969	Body;Body;Body;Body;Body;Body;Body;Body;Body;Body;Body;Body;Body;Body;Body;Body;Body;Body;Body;Body;Body;Body;Body;Body;Body						NA	NA
cg24474772	II	15	61152779	F	RORA	NM_134261	Body						NA	NA	cg25723459	II	11	126245829	R	ST3GAL4	NM_006278	5'UTR						NA	TRUE
cg08566367	II	1	151782221	R	RORC;RORC	NM_001001523;NM_005060	Body;Body						NA	NA	cg04233381	II	11	126243896	R	ST3GAL4;ST3GAL4	NM_001254757;NM_006278	5'UTR;5'UTR						NA	NA
cg24267752	II	6	117747251	R	ROS1	NM_002944	TSS1500						NA	NA	cg26940931	I	9	130659790	F	ST6GALNAC6;ST6GALNAC6;ST6GALNAC6;ST6GALNAC6;ST6GALNAC6;ST6GALNAC6;ST6GALNAC6	NM_001286999;NM_013443;NM_001287000;NM_001287003;NM_001287001;NR_104629;NM_001287002	Body;Body;5'UTR;TSS200;TSS200;Body;5'UTR	chr9:130661107-130662047	N_Shore			9:129699603-129699978	NA	NA
cg06312985	II	7	32961866	F	RP9P	NR_003500	Body						NA	TRUE	cg13242379	II	7	116869499	F	ST7	NM_018412	Body						NA	NA
cg08169949	I	1	28241532	F	RPA2	NM_002946	TSS1500	chr1:28240584-28241535	Island			1:28113187-28114165	NA	TRUE	cg14746637	II	7	116859594	R	ST7;ST7	NM_021908;NM_018412	Body;Body						NA	NA
cg01981268	II	17	95767	F	RPH3AL	NM_006987	Body	chr17:99719-100301	N_Shelf			17:95730-95839	NA	TRUE	cg10077926	II	13	33728130	R	STARD13;STARD13;STARD13;STARD13;STARD13;STARD13	NM_001243466;NM_052851;NM_001243474;NM_178007;NM_178006;NM_001243476	Body;5'UTR;5'UTR;Body;Body;Body				chr13:33728009-33728009		NA	NA
cg08986653	I	3	40498475	F	RPL14;RPL14	NM_001034996;NM_003973	TSS1500;TSS1500	chr3:40498639-40499260	N_Shore				NA	TRUE	cg03026483	II	17	40404781	R	STAT5B	NM_012448	5'UTR						NA	NA
cg15597140	II	6	133136317	F	RPS12;SNORD101	NM_001016;NR_002434	Body;TSS200	chr6:133135364-133135829	S_Shore				NA	TRUE	cg23858869	II	8	74491534	F	STAU2;STAU2;STAU2;STAU2;STAU2;STAU2;STAU2	NM_001164385;NM_001164384;NM_014393;NM_001164383;NM_001164382;NM_001164380;NM_001164381	Body;Body;Body;Body;Body;Body;Body						NA	NA
[truncated: 1,868 more rows]
