# Supplementary material for: Highly recurrent CBS epimutations in gastric cancer CpG island methylator phenotypes and inflammation
Source: Genome Biol. 2021 Jun 1;22:167. doi: 10.1186/s13059-021-02375-2 (PMC8170989; doi:10.1186/s13059-021-02375-2)
Supplement: Supplementary file 14 — Additional file 14: Table S13. List of 29 genes with hypermethylated CpG sites (β-value difference ≥ 0.2) and downregulation (< 0.6 FD) in both HFE145 CBS-deficient clones. [file 13059_2021_2375_MOESM14_ESM.xlsx]

## Sheet: Table S13
Table S13: List of 29 genes with hypermethylated CpG sites (β-value difference ≥ 0.2) and downregulation (<0.6 FD) in both HFE145 CBS-deficient clones
ABCA1
ACOX3
APBB2
ATP10D
ATP6V0E2
BDNF
EPHA4
EYA2
GPX7
H2AFJ
HLTF
HTRA3
ITSN1
JMJD8
LIMCH1
MID1
MPP7
MRAP2
MVK
PLCD1
POLE2
RFC1
ROBO1
SLC30A9
SMIM20
SVIP
SYNJ1
WDR4
ZNF12
