# Supplementary material for: Highly recurrent CBS epimutations in gastric cancer CpG island methylator phenotypes and inflammation
Source: Genome Biol. 2021 Jun 1;22:167. doi: 10.1186/s13059-021-02375-2 (PMC8170989; doi:10.1186/s13059-021-02375-2)
Supplement: Supplementary file 15 — Additional file 15: Table S14. List of CpG islands overlapping hypermethylated CpG sites in CBS-deficient cells and GIM-GC common CIMP signature (P < 1 × 10-4, bootstrapping using 10000 samples). [file 13059_2021_2375_MOESM15_ESM.xlsx]

## Sheet: Table S14
Table S14: List of CpG islands overlapping hypermethylated CpG sites in CBS-deficient cells and GIM-GC common CIMP signature (P<1×10-4, bootstrapping using 10000 samples)
CpGI	GeneSymbol
chr1:107682889-107684463	;NTNG1;NTNG1;NTNG1;NTNG1;NTNG1;NTNG1;NTNG1;NTNG1;NTNG1;NTNG1;NTNG1;NTNG1;NTNG1;NTNG1
chr1:108507251-108507841	VAV3;VAV3-AS1;VAV3;VAV3;VAV3-AS1;
chr1:110008962-110010124	;SYPL2;SYPL2;SYPL2
chr1:110210581-110210956	GSTM4;GSTM2;GSTM2;GSTM2;GSTM2;GSTM2;GSTM2
chr1:110672810-110673339
chr1:110752256-110754794	;KCNC4-AS1;KCNC4;KCNC4;KCNC4;KCNC4;KCNC4;KCNC4;KCNC4-AS1;KCNC4;KCNC4;KCNC4;KCNC4;KCNC4;KCNC4;KCNC4;KCNC4;KCNC4
chr1:111148983-111150186	KCNA2;KCNA2;KCNA2;
chr1:111505881-111507007	C1orf103;C1orf103;C1orf103;C1orf103;C1orf103;C1orf103;C1orf103;C1orf103;C1orf103
chr1:112531559-112533773	KCND3;KCND3;KCND3;KCND3;KCND3;KCND3;LOC643355;KCND3;KCND3;KCND3;KCND3;LOC643355;
chr1:114695136-114696672	SYT6;SYT6;SYT6;
chr1:114696886-114697185	SYT6;SYT6;SYT6;SYT6;
chr1:11750701-11752651	MAD2L2;MAD2L2;C1orf187;MAD2L2;C1orf187;MAD2L2;MAD2L2;DRAXIN;MAD2L2;DRAXIN;MAD2L2;C1orf187;MAD2L2;C1orf187;DRAXIN
chr1:121260857-121261525	;LOC647121;EMBP1
chr1:13839505-13840613	;LRRC38
chr1:145472980-145474702	POLR3GL;ANKRD34A;ANKRD34A
chr1:14924610-14925993	;KIAA1026;KIAA1026;KAZN;KAZN;KIAA1026;KIAA1026;KIAA1026;KIAA1026
chr1:156390403-156391581	C1orf61;MIR9-1;C1orf61;C1orf61;MIR9-1
chr1:156405160-156406350
chr1:156893519-156894232	C1orf92
chr1:165324191-165326328	LMX1A;LMX1A;LMX1A;LMX1A;LMX1A;LMX1A;
chr1:166853253-166853790
chr1:167599464-167599839	;RCSD1;RCSD1;RCSD1
chr1:177133392-177133846	ASTN1;ASTN1;ASTN1;ASTN1;ASTN1;ASTN1;ASTN1;ASTN1;ASTN1;ASTN1;ASTN1;ASTN1;ASTN1;ASTN1;ASTN1
chr1:177140120-177140323	;BRINP2;FAM5B;BRINP2;BRINP2;FAM5B;FAM5B
chr1:179711947-179713951	;FAM163A;FAM163A;FAM163A
chr1:181287300-181287873
chr1:197880016-197881637	;LHX9
chr1:202678881-202679769	SYT2;SYT2;SYT2;
chr1:205743900-205744668	RAB7L1;RAB7L1;RAB7L1;RAB7L1;RAB29;RAB29;RAB29;RAB29;RAB7L1;RAB7L1;RAB7L1;RAB7L1;RAB7L1;RAB29;RAB29;RAB29;RAB29;RAB29;RAB7L1;RAB7L1;RAB7L1;RAB7L1;RAB7L1;RAB7L1;RAB7L1;RAB7L1;RAB7L1;RAB7L1;RAB7L1;RAB7L1;RAB7L1;RAB7L1;RAB7L1;
chr1:207669637-207670015	;CR1;CR1;CR1;CR1;CR1;CR1
chr1:207818389-207818952	;CR1L;CR1L;CR1L
chr1:208084098-208084513	CD34;CD34;CD34;CD34;CD34;CD34;
chr1:21043832-21044771	KIF17;KIF17;KIF17;KIF17;KIF17;KIF17;KIF17;KIF17;KIF17;KIF17;KIF17;KIF17;KIF17;KIF17;KIF17;SH2D5;SH2D5
chr1:213123647-213125092	VASH2;VASH2;VASH2;VASH2;VASH2;VASH2;VASH2;VASH2;VASH2;VASH2;VASH2;VASH2;VASH2;VASH2;VASH2;VASH2;VASH2;VASH2;VASH2;VASH2;VASH2
chr1:214360607-214360965
chr1:217307744-217309179	ESRRG
chr1:21835548-21836344	;ALPL;ALPL;ALPL
chr1:228651447-228652529
chr1:229567206-229570684	;ACTA1;ACTA1;ACTA1
chr1:230561103-230562702	PGBD5;
chr1:234040298-234041457	SLC35F3;SLC35F3;SLC35F3
chr1:234349884-234350471	SLC35F3;SLC35F3;SLC35F3;SLC35F3;SLC35F3;SLC35F3
chr1:236558459-236559336	;EDARADD;EDARADD;EDARADD;EDARADD;EDARADD;EDARADD
chr1:236849472-236850323	;ACTN2;ACTN2;ACTN2;ACTN2;ACTN2;ACTN2
chr1:241587601-241587883
chr1:26737246-26738148	;LIN28;LIN28A;LIN28;LIN28
chr1:26758492-26758856	LIN28;DHDDS;DHDDS;DHDDS;DHDDS;DHDDS;DHDDS
chr1:34628783-34630976	CSMD2;CSMD2;CSMD2;CSMD2;C1orf94;C1orf94;CSMD2;CSMD2;C1orf94;CSMD2;C1orf94;C1orf94;CSMD2;C1orf94
chr1:35258564-35258791	;GJA4;GJA4;GJA4
chr1:37783611-37784258
chr1:38099677-38100864	RSPO1;RSPO1;RSPO1;RSPO1;RSPO1;RSPO1;RSPO1;
chr1:39044059-39044561
chr1:40136988-40138087	NT5C1A;
chr1:47690980-47691727	TAL1;TAL1;TAL1;TAL1;TAL1;TAL1;TAL1;TAL1;TAL1;TAL1;TAL1;TAL1;TAL1;TAL1;TAL1;TAL1;TAL1;TAL1;TAL1
chr1:49242371-49242810	BEND5;AGBL4;BEND5;AGBL4;BEND5;BEND5;BEND5;BEND5;BEND5;AGBL4;BEND5;BEND5;AGBL4;AGBL4;BEND5;AGBL4
chr1:50798667-50799536
chr1:50892437-50893243
chr1:58715272-58716095	DAB1;DAB1;DAB1;
chr1:60539315-60539540	C1orf87;C1orf87;C1orf87
chr1:6241031-6241251	CHD5;
chr1:6309163-6310092	GPR153
chr1:63782394-63790471	;LINC00466;FOXD3-AS1;FOXD3-AS1;FOXD3-AS1;FOXD3-AS1;FOXD3;FOXD3;FOXD3-AS1;FOXD3-AS1;FOXD3;FOXD3-AS1;FOXD3-AS1;FOXD3-AS1;FOXD3-AS1;FOXD3-AS1;FOXD3;FOXD3-AS1;FOXD3;FOXD3;FOXD3;FOXD3-AS1;FOXD3-AS1;FOXD3;FOXD3;FOXD3-AS1;FOXD3;FOXD3-AS1
chr1:67773329-67773767	IL12RB2;IL12RB2;IL12RB2;IL12RB2;IL12RB2;IL12RB2;IL12RB2;IL12RB2;IL12RB2
chr1:71512224-71513804	PTGER3;PTGER3;PTGER3;PTGER3;PTGER3;PTGER3;PTGER3;PTGER3;PTGER3;PTGER3;PTGER3;PTGER3;PTGER3;PTGER3;PTGER3;PTGER3;PTGER3;PTGER3;PTGER3;PTGER3;ZRANB2-AS1
chr1:75595813-75596162	LHX8;LHX8;LHX8
chr1:77747314-77748224	;AK5;AK5;AK5;AK5;AK5;AK5
chr1:86621278-86622871	COL24A1
chr1:9488937-9489249	LOC100506022;LOC100506022;
chr1:98510966-98511710	;MIR137;MIR2682;MIR137;MIR137HG;MIR137HG;MIR137;MIR137HG;MIR137HG
chr1:99729982-99730335	;LPPR4;LPPR4
chr10:100992156-100992687	HPSE2;HPSE2;HPSE2;HPSE2
chr10:101281181-101282116
chr10:102419147-102419668
chr10:102498738-102499643
chr10:102503913-102506146	PAX2;PAX2;PAX2;PAX2;PAX2;PAX2;PAX2;PAX2;PAX2;PAX2;PAX2;PAX2;PAX2;PAX2;PAX2;PAX2;PAX2;PAX2;PAX2;PAX2;PAX2;PAX2;PAX2;PAX2;PAX2;PAX2;PAX2;PAX2;PAX2;PAX2;PAX2;PAX2
chr10:102590122-102590402	PAX2;PAX2;PAX2;PAX2;PAX2;
chr10:102975969-102978096
chr10:102984182-102990063	;LBX1;LBX1;FLJ41350;LBX1-AS1;LBX1;FLJ41350;LBX1;LBX1;LBX1-AS1;FLJ41350
chr10:103603166-103603642	KCNIP2;KCNIP2;KCNIP2;KCNIP2;KCNIP2;KCNIP2;KCNIP2;KCNIP2;KCNIP2;KCNIP2;KCNIP2;KCNIP2;KCNIP2;KCNIP2;KCNIP2;KCNIP2;KCNIP2;KCNIP2;KCNIP2;KCNIP2;KCNIP2;KCNIP2;KCNIP2;KCNIP2;KCNIP2;C10orf76
chr10:104170168-104170872	PSD;PSD;PSD;PSD
chr10:104178528-104179548	PSD;PSD;PSD;PSD;PSD;PSD;PSD;PSD;PSD;PSD;PSD;FBXL15;PSD;PSD;PSD;FBXL15;PSD;FBXL15;PSD;FBXL15;PSD;PSD;PSD;FBXL15;PSD;PSD;PSD;PSD;FBXL15;FBXL15;PSD;PSD;FBXL15;FBXL15;PSD;PSD;FBXL15;FBXL15;PSD;PSD
chr10:118500868-118502706	HSPA12A;
chr10:118899247-118900329	VAX1;VAX1;
chr10:118925271-118925529
chr10:119301321-119305368	EMX2;EMX2OS;EMX2;EMX2;EMX2;EMX2OS;EMX2;EMX2;EMX2;EMX2;EMX2OS;EMX2;EMX2;EMX2OS;EMX2;EMX2;EMX2OS;EMX2;EMX2;EMX2;EMX2
chr10:122708510-122708899
chr10:124894075-124897366	;HMX3
chr10:128993505-128995167	FAM196A;DOCK1;DOCK1;DOCK1;FAM196A;FAM196A;FAM196A;DOCK1;DOCK1;FAM196A;FAM196A;DOCK1;DOCK1;DOCK1
chr10:129534410-129537366	;FOXI2
chr10:130339526-130339777
chr10:133998912-134001500	JAKMIP3;;DPYSL4;DPYSL4;DPYSL4
chr10:134597357-134602649	INPP5A;;NKX6-2
chr10:134901198-134902619	ADGRA1;ADGRA1-AS1;GPR123;GPR123;GPR123;ADGRA1
chr10:135341255-135342561	;CYP2E1;CYP2E1;CYP2E1
chr10:16561604-16563822	C1QL3;C1QL3;C1QL3;
chr10:1778784-1780018	ADARB2;ADARB2;ADARB2;
chr10:22540707-22542739	;LOC100130992
chr10:22623350-22625875
chr10:43600146-43601165	RET;RET
chr10:43857486-43858205
chr10:70320130-70320822	;TET1;TET1;TET1
chr10:71337585-71338675
chr10:72200065-72201368	NODAL;
chr10:82116202-82117120	DYDC1;DYDC1;DYDC1;DYDC2;DYDC2;DYDC2;DYDC1;DYDC1;DYDC2;DYDC2;DYDC2;DYDC2;DYDC2;DYDC2;DYDC1;DYDC1;DYDC1;DYDC2;DYDC2;DYDC2;DYDC2;DYDC2;DYDC2;DYDC2;DYDC1;DYDC2;DYDC1;DYDC2;DYDC2;DYDC2;DYDC2;DYDC1;DYDC1;DYDC2;DYDC2;DYDC2
chr10:88022640-88023279	GRID1;MIR346;GRID1;GRID1;MIR346
chr10:94833272-94835256	CYP26A1;CYP26A1;CYP26A1;CYP26A1;CYP26A1;
chr11:106888323-106890203	GUCY1A2;GUCY1A2;GUCY1A2
chr11:109293519-109294983	C11orf87
chr11:113929633-113932190	;ZBTB16;ZBTB16;ZBTB16;ZBTB16;ZBTB16;ZBTB16
chr11:117298981-117299215	;DSCAML1
chr11:124738712-124739011	ROBO3
chr11:128562671-128565011	FLI1;FLI1;FLI1;FLI1;FLI1;FLI1;FLI1;FLI1;FLI1;SENCR;FLI1;SENCR;FLI1;FLI1;FLI1;FLI1
chr11:133938850-133939681	JAM3;JAM3;JAM3
chr11:134145559-134147180	;GLB1L3;GLB1L3;GLB1L3
chr11:134281380-134282919	B3GAT1;B3GAT1;B3GAT1;B3GAT1;B3GAT1;B3GAT1;
chr11:17717505-17717767	;LOC102723330
chr11:17740789-17743779	;MYOD1;MYOD1;MYOD1
chr11:19366653-19368234	;NAV2
chr11:20184570-20185497	DBX1;
chr11:24518224-24518738	LUZP2;LUZP2;LUZP2;LUZP2;LUZP2;LUZP2;LUZP2;LUZP2;LUZP2;LUZP2;LUZP2;LUZP2
chr11:31831620-31839038	PAX6;PAX6;PAX6;PAX6;PAX6;PAX6;PAX6;PAX6;PAX6;PAX6;PAX6;PAX6;PAX6;PAX6;PAX6;PAX6;PAX6;PAX6;PAX6;PAX6;PAX6;PAX6;PAX6;PAX6;PAX6;PAX6;PAX6;PAX6;PAX6;PAX6;PAX6;PAX6;PAX6;PAX6;PAX6;PAX6;PAX6;PAX6;PAX6;PAX6;PAX6;PAX6;PAX6;PAX6;PAX6;PAX6;PAX6;PAX6;DKFZp686K1684;PAX6;PAX6
chr11:31847132-31847958
chr11:32454874-32457311	WT1;WT1;WT1;WT1;WT1;WT1;WT1;WT1;WT1;WT1;WT1;WT1;WT1-AS;WT1-AS;WT1-AS;WT1-AS;WT1;WIT1;WT1;WT1;WT1;WT1;WT1;WT1;WIT1;WT1;WT1;WIT1;WT1;WT1;WT1;WT1;WT1;WT1;WT1;WT1-AS;WT1-AS;WT1-AS;WT1-AS;WT1;WT1;WT1;WT1-AS;WT1;WT1;WT1;WIT1;WT1;WT1;WT1;WT1
chr11:32459422-32459878	WT1-AS;WT1-AS;WT1-AS;WT1;WT1;WT1;WT1-AS;WT1-AS;WIT1;WT1;WT1;WT1;WT1;WIT1;WT1-AS;WT1-AS;WT1-AS;WT1-AS
chr11:45376931-45377243	;LOC101928812;LOC101928812
chr11:45686160-45687495	CHST1;CHST1;CHST1;
chr11:45921387-45922167	MAPK8IP1
chr11:61594996-61596710	FADS2;FADS2;FADS2;FADS2;FADS2;FADS2
chr11:63766058-63768666	OTUB1;OTUB1;MACROD1
chr11:71954816-71955659	PHOX2A;PHOX2A;PHOX2A;
chr11:74442260-74442874	CHRDL2;CHRDL2;CHRDL2;
chr11:8102358-8102913	TUB;TUB;TUB;TUB;TUB;TUB
chr11:82443435-82444976	;FAM181B;FAM181B;FAM181B
chr11:8284102-8285032	LMO1;LMO1;LMO1;LMO1;LMO1;LMO1
chr11:98891543-98891821	;CNTN5;CNTN5;CNTN5;CNTN5;CNTN5
chr12:101603387-101603933	SLC5A8;SLC5A8;SLC5A8;
chr12:102036253-102036461	MYBPC1;MYBPC1;MYBPC1;MYBPC1
chr12:103218120-103218688	;LINC00485
chr12:106974412-106974951
chr12:113900750-113906442	;LHX5
chr12:114843022-114843610	TBX5;TBX5;TBX5;TBX5;TBX5;TBX5;TBX5
chr12:117798076-117799448	NOS1;NOS1;NOS1;
chr12:119419105-119419810	SRRM4;SRRM4;SRRM4
chr12:132905449-132906206	GALNT9;GALNT9;GALNT9;LOC101928416;GALNT9;GALNT9;LOC101928416
chr12:21680408-21680982	C12orf39;SPX;SPX;SPX
chr12:24714956-24716243	SOX5;SOX5;SOX5;;C12orf67
chr12:28123023-28123773	PTHLH;PTHLH;PTHLH;PTHLH;PTHLH;PTHLH;PTHLH;PTHLH;PTHLH;PTHLH;PTHLH;PTHLH;PTHLH;PTHLH;PTHLH;PTHLH;PTHLH;PTHLH;PTHLH;PTHLH
chr12:28127890-28128575
chr12:29935995-29937433	TMTC1;TMTC1;TMTC1;
chr12:3599966-3603008	;THCAT155;PRMT8;PRMT8;PRMT8;PRMT8;PRMT8
chr12:39299248-39299629	CPNE8;CPNE8;CPNE8
chr12:41086522-41087102	;CNTN1;CNTN1;CNTN1;CNTN1;CNTN1;CNTN1
chr12:49371690-49375550	;WNT1;WNT1;WNT1
chr12:50016973-50017466	;PRPF40B;PRPF40B;PRPF40B
chr12:58003880-58004249	DTX3;DTX3;DTX3;DTX3;DTX3;DTX3;DTX3;ARHGEF25;GEFT;DTX3;DTX3;GEFT;GEFT;GEFT;GEFT;GEFT;GEFT;ARHGEF25;ARHGEF25;ARHGEF25
chr12:58130870-58132047	AGAP2;AGAP2;AGAP2
chr12:58132478-58132734	AGAP2;AGAP2;AGAP2
chr12:63543636-63544967	AVPR1A;AVPR1A;AVPR1A
chr12:65218245-65219143	;TBC1D30
chr12:65514878-65515863	WIF1;WIF1;WIF1;
chr12:81330608-81331514	LIN7A;LIN7A;MIR618;MIR618;LIN7A;LIN7A;LIN7A;
chr12:82152320-82152674	PPFIA2;PPFIA2;PPFIA2;PPFIA2;PPFIA2;PPFIA2;PPFIA2;PPFIA2;PPFIA2;PPFIA2;PPFIA2;PPFIA2;PPFIA2;PPFIA2;PPFIA2;
chr13:100608122-100609686	;LOC101927437
chr13:100611862-100612278	;LOC101927437
chr13:103052361-103052944	FGF14;FGF14;FGF14
chr13:108519292-108521063	FAM155A;FAM155A;FAM155A;
chr13:110434466-110440180	IRS2;IRS2;IRS2;
chr13:112709884-112712665
chr13:112726281-112728419	SOX1;SOX1;;LINC00403
chr13:112984966-112985733	;LINC01044
chr13:112997192-112997717
chr13:20735043-20736157	GJA3;GJA3;GJA3;
chr13:22243259-22245362	;FGF9;FGF9;FGF9
chr13:25319668-25322255
chr13:25620937-25621554
chr13:28366549-28368505	GSX1;GSX1;GSX1;
chr13:37005581-37006453	;CCNA1;CCNA1;CCNA1;CCNA1;CCNA1;CCNA1;CCNA1;CCNA1;CCNA1;CCNA1;CCNA1;CCNA1
chr13:37247949-37248463	;C13orf36;SERTM1;C13orf36;C13orf36
chr13:42030913-42032667	;C13orf15;RGCC;C13orf15;C13orf15;RGCC;RGCC
chr13:46960684-46961670	C13orf18;KIAA0226L;KIAA0226L;KIAA0226L;KIAA0226L;KIAA0226L;KIAA0226L;KIAA0226L;KIAA0226L;KIAA0226L;KIAA0226L;KIAA0226L;KIAA0226L;KIAA0226L;KIAA0226L;KIAA0226L;KIAA0226L;KIAA0226L;KIAA0226L;KIAA0226L;KIAA0226L;C13orf18;C13orf18;
chr13:53419897-53422872	;PCDH8;PCDH8;PCDH8;PCDH8;PCDH8;PCDH8
chr13:58206526-58208930	PCDH17;PCDH17;PCDH17
chr13:67804593-67805459	PCDH9;PCDH9;PCDH9;PCDH9;PCDH9;PCDH9;
chr13:79175610-79177985	POU4F1;POU4F1;POU4F1;POU4F1;RNF219-AS1;RNF219-AS1
chr13:96204691-96205496	CLDN10;CLDN10;CLDN10;CLDN10;CLDN10;CLDN10;CLDN10;CLDN10;CLDN10
chr13:96742138-96744162	;HS6ST3;HS6ST3;HS6ST3
chr14:100196443-100197077	CYP46A1;
chr14:100437381-100438863
chr14:102025989-102031567	DIO3OS;;DIO3;DIO3;MIR1247;MIR1247;DIO3;DIO3;DIO3;MIR1247;DIO3;DIO3
chr14:21100838-21101043
chr14:23821087-23822106	SLC22A17;SLC22A17;SLC22A17;SLC22A17;SLC22A17;SLC22A17;SLC22A17;SLC22A17;SLC22A17;SLC22A17;SLC22A17;SLC22A17;SLC22A17;SLC22A17;SLC22A17;SLC22A17;SLC22A17;SLC22A17;SLC22A17;SLC22A17;SLC22A17;SLC22A17;SLC22A17;;EFS;EFS
chr14:30396210-30397420	PRKD1;PRKD1;PRKD1;
chr14:31343355-31344757	COCH;COCH;COCH;COCH;COCH;COCH;COCH;LOC100506071
chr14:36983440-36983738	SFTA3;SFTA3;SFTA3
chr14:37666686-37667493	;MIPOL1;MIPOL1;MIPOL1;MIPOL1;MIPOL1;MIPOL1;MIPOL1;MIPOL1;MIPOL1;MIPOL1;MIPOL1;MIPOL1
chr14:61114102-61116552	SIX1;SIX1;SIX1;
chr14:62583679-62584279	;FLJ43390;LINC00643
chr14:70014543-70014993
chr14:70038108-70040302	;CCDC177;C14orf162
chr14:73712288-73712911	PAPLN;PAPLN;PAPLN
chr14:74892466-74893184	SYNDIG1L;TMEM90A;TMEM90A;TMEM90A;
chr14:79745153-79746059	NRXN3;NRXN3;NRXN3;NRXN3;NRXN3;NRXN3;NRXN3;NRXN3;NRXN3;NRXN3;NRXN3;NRXN3;NRXN3;NRXN3;NRXN3;NRXN3;NRXN3;NRXN3;NRXN3;NRXN3;NRXN3;NRXN3;NRXN3;NRXN3
chr14:88792904-88793324	KCNK10;KCNK10;KCNK10;
chr14:90526696-90528951	;KCNK13;KCNK13;KCNK13
chr14:92789494-92790712	SLC24A4;SLC24A4;SLC24A4;SLC24A4;SLC24A4
chr14:96342209-96343570	;TUNAR
chr15:101389732-101390260
chr15:101419261-101421133	;ALDH1A3;ALDH1A3;ALDH1A3;ALDH1A3;ALDH1A3
chr15:26107503-26108818	ATP10A;
chr15:29395641-29396290	APBA2;APBA2
chr15:29561494-29562143	FAM189A1;NDNL2;FAM189A1;NDNL2;NDNL2;FAM189A1
chr15:30762927-30763795
chr15:32828332-32829181	LOC100996255;
chr15:33009530-33011696	;GREM1;GREM1;GREM1;GREM1;LOC100131315;GREM1;GREM1;GREM1
chr15:37179516-37179782	LOC145845;
chr15:40573628-40576118	;ANKRD63
chr15:45996453-45996735
chr15:53080458-53083699	ONECUT1;
chr15:53097561-53098476
chr15:58357309-58358776	ALDH1A2;ALDH1A2;ALDH1A2;ALDH1A2;ALDH1A2;ALDH1A2;ALDH1A2;ALDH1A2;ALDH1A2;
chr15:60296135-60298520	;FOXB1;FOXB1;FOXB1
chr15:68113241-68113520	;SKOR1
chr15:74419870-74423044	;LOC283731;LOC283731;ISLR2;LOC283731;ISLR2;ISLR2;LOC283731;ISLR2;ISLR2;ISLR2;ISLR2;ISLR2;ISLR2;ISLR2;LOC283731;ISLR2;ISLR2;ISLR2;LOC283731;ISLR2;ISLR2;ISLR2;ISLR2;ISLR2;LOC283731;ISLR2;ISLR2;ISLR2;ISLR2;ISLR2;ISLR2;LOC283731;ISLR2;ISLR2;ISLR2;ISLR2;ISLR2;LOC283731;ISLR2;ISLR2;ISLR2;ISLR2;LOC283731;ISLR2;ISLR2;ISLR2
chr15:74425091-74428821	ISLR2;ISLR2;ISLR2;ISLR2;
chr15:79724099-79725643	;KIAA1024
chr15:81426499-81426702	;C15orf26;C15orf26;C15orf26
chr15:82335472-82339937	;MEX3B;MEX3B;MEX3B
chr15:84115762-84116921	SH3GL3;SH3GL3;SH3GL3;SH3GL3;SH3GL3;SH3GL3;SH3GL3;SH3GL3;SH3GL3
chr15:89147660-89149198	;LINC01586;LINC01586;MIR1179
chr15:89914363-89915061
chr15:92936677-92938521	;ST8SIA2;ST8SIA2;ST8SIA2
chr15:93631428-93633173	RGMA;RGMA;RGMA;RGMA;RGMA;RGMA;
chr15:99645030-99646444	;SYNM;SYNM
chr16:10273943-10277424	GRIN2A;GRIN2A;GRIN2A;GRIN2A;GRIN2A;GRIN2A;GRIN2A;GRIN2A;GRIN2A;GRIN2A;GRIN2A;GRIN2A;GRIN2A;GRIN2A;
chr16:1029878-1035327	;LMF1;LMF1;SOX8;SOX8;LMF1;LMF1
chr16:12994574-12997690	;SHISA9;SHISA9;SHISA9;SHISA9;SHISA9;SHISA9
chr16:1382916-1384735	;BAIAP3;BAIAP3;BAIAP3;BAIAP3;BAIAP3;BAIAP3;BAIAP3;BAIAP3;BAIAP3;BAIAP3;BAIAP3;BAIAP3;BAIAP3;BAIAP3;BAIAP3;BAIAP3;BAIAP3;BAIAP3;BAIAP3;BAIAP3;BAIAP3;BAIAP3;BAIAP3;BAIAP3;BAIAP3;BAIAP3;BAIAP3;BAIAP3;BAIAP3;BAIAP3;BAIAP3;BAIAP3
chr16:214343-216720	;HBM;HBM;HBM
chr16:2245866-2247100	CASKIN1;
chr16:22824616-22826459	;HS3ST2
chr16:23313239-23313946	SCNN1B
chr16:24267040-24267527	;CACNG3;CACNG3;CACNG3
chr16:25702955-25704631	;HS3ST4
chr16:2765619-2765855	PRSS27
chr16:28073817-28075296	GSG1L
chr16:30032784-30033131	;C16orf92;C16orf92;C16orf92;C16orf92;FAM57B
chr16:3220438-3221356
chr16:3989006-3989348
chr16:49498889-49499405
chr16:50875063-50875322
chr16:51183699-51188763	SALL1;SALL1;SALL1;SALL1;SALL1;SALL1;
chr16:55357521-55359040	;IRX6;IRX6;IRX6
chr16:55689598-55690895	;SLC6A2;SLC6A2;SLC6A2;SLC6A2;SLC6A2;SLC6A2;SLC6A2;SLC6A2;SLC6A2;SLC6A2
chr16:56224731-56224980	LOC283856;LOC283856;LOC283856;GNAO1;GNAO1;LOC283856;LOC283856;GNAO1;GNAO1;DKFZP434H168;GNAO1;GNAO1
chr16:62069121-62070634	CDH8;CDH8;CDH8
chr16:71264360-71264659	HYDIN;HYDIN;HYDIN;HYDIN;HYDIN;HYDIN;
chr16:77245944-77247013	SYCE1L;
chr16:77822375-77823134	;VAT1L
chr16:90038530-90039583	;CENPBD1;AFG3L1;CENPBD1;AFG3L1;AFG3L1;AFG3L1;CENPBD1;AFG3L1;AFG3L1;CENPBD1;AFG3L1P;AFG3L1P;AFG3L1P;CENPBD1;CENPBD1;AFG3L1;AFG3L1;CENPBD1;AFG3L1;CENPBD1;AFG3L1P;AFG3L1P;AFG3L1P;AFG3L1;AFG3L1;AFG3L1
chr17:11143487-11145416	;SHISA6;SHISA6;SHISA6;SHISA6
chr17:19436788-19437692	SLC47A1;SLC47A1;SLC47A1
chr17:19483305-19483687	SLC47A1;
chr17:1952919-1962328	;MIR132;MIR132;MIR212;MIR212;MIR132;MIR212;HIC1;HIC1;HIC1;HIC1;HIC1;HIC1;SMG6;SMG6;SMG6;SMG6;SMG6;SMG6
chr17:21279506-21281574	;KCNJ12;KCNJ12;KCNJ12
chr17:2652454-2653372	;MIR1253
chr17:32905965-32908951	C17orf102;C17orf102;TMEM132E;TMEM132E;C17orf102;TMEM132E;TMEM132E;TMEM132E
chr17:34068043-34068668	RASL10B;GAS2L2
chr17:34997843-34998760
chr17:37761691-37763551	;NEUROD2
chr17:42392323-42393079	RUNDC3A;RUNDC3A;RUNDC3A;RUNDC3A;RUNDC3A;RUNDC3A;RUNDC3A;RUNDC3A;RUNDC3A;RUNDC3A;
chr17:45055317-45056838	;RPRML;RPRML;RPRML
chr17:45867103-45867744
chr17:46800533-46800746	C17orf93;PRAC;PRAC;C17orf93;PRAC;PRAC;C17orf93
chr17:48276877-48279008	COL1A1;COL1A1;COL1A1;
chr17:50235175-50236466	CA10;CA10;CA10;CA10;CA10;CA10;CA10;CA10;CA10
chr17:5403131-5404602	;LOC728392;LOC728392;LOC728392;NLRP1;LOC728392;LOC728392;NLRP1;NLRP1
chr17:6616422-6617471	SLC13A5;SLC13A5;SLC13A5;SLC13A5;SLC13A5;SLC13A5;
chr17:71639028-71641670	SDK2;
chr17:71948478-71949255
chr17:72352827-72353798	BTBD17
chr17:72855621-72858012	GRIN2C;GRIN2C;GRIN2C;GRIN2C;GRIN2C;GRIN2C;;FDXR;FDXR
chr17:74070404-74073530	SRP68;SRP68;GALR2;GALR2;ZACN;ZACN;ZACN;EXOC7;EXOC7;EXOC7;EXOC7;EXOC7;ZACN;EXOC7
chr17:75524589-75525152
chr17:7554139-7555338	;ATP1B2;ATP1B2;ATP1B2;ATP1B2;ATP1B2;ATP1B2
chr17:77763364-77767356	CBX2;;CBX8
chr17:79314962-79320653
chr17:79366806-79374742	;BAHCC1
chr17:8868469-8869372	PIK3R5;PIK3R5;PIK3R5;PIK3R5;PIK3R5;PIK3R5;
chr17:8906236-8908080
chr18:2846565-2848175	;EMILIN2;EMILIN2;EMILIN2
chr18:28621489-28623117	DSC3;DSC3;DSC3;DSC3;DSC3;DSC3;
chr18:30349690-30352302	KLHL14;KLHL14;KLHL14
chr18:34833554-34834606	CELF4;CELF4;CELF4;CELF4;BRUNOL4;BRUNOL4;BRUNOL4;BRUNOL4
chr18:35104533-35104942	BRUNOL4;BRUNOL4;BRUNOL4;BRUNOL4;CELF4;CELF4;CELF4;CELF4
chr18:35144907-35147628	BRUNOL4;BRUNOL4;BRUNOL4;BRUNOL4;BRUNOL4;BRUNOL4;BRUNOL4;BRUNOL4;BRUNOL4;BRUNOL4;BRUNOL4;BRUNOL4;
chr18:43913345-43914477	;RNF165;RNF165;RNF165;RNF165;RNF165;RNF165
chr18:49868377-49868759	DCC;DCC;DCC
chr18:56887091-56887665	;GRP;GRP;GRP;GRP;GRP;GRP;GRP;GRP;GRP
chr18:56934833-56936827	RAX
chr18:59000683-59001692
chr18:70208974-70211790	CBLN2;CBLN2;CBLN2
chr18:76737005-76741244	;SALL3
chr18:77557780-77558948
chr18:904578-909574	;ADCYAP1;ADCYAP1;ADCYAP1;ADCYAP1;ADCYAP1;ADCYAP1
chr19:10526982-10527755	;PDE4A;PDE4A;PDE4A
chr19:11531278-11531590	RGL3;RGL3;RGL3;RGL3;CCDC151;CCDC151
chr19:11590295-11593643	ELAVL3;ELAVL3;ELAVL3;ELAVL3;ELAVL3;ELAVL3;
chr19:1401092-1401784	GAMT;GAMT;GAMT;GAMT;GAMT;GAMT;
chr19:17798679-17799329	UNC13A;
chr19:17982670-17983821	;SLC5A5;SLC5A5;SLC5A5
chr19:19322675-19322916	;NCAN;NCAN;NCAN
chr19:30215232-30215594
chr19:30363202-30363527
chr19:30716328-30719970
chr19:31839635-31843049	TSHZ3;
chr19:36449871-36451135
chr19:36478097-36478330
chr19:37063892-37064749	ZNF529;ZNF529;ZNF529;ZNF529-AS1;ZNF529-AS1;ZNF529-AS1;ZNF529-AS1;ZNF529;ZNF529;ZNF529;ZNF529;ZNF529-AS1;ZNF529-AS1;ZNF529-AS1;ZNF529-AS1;ZNF529;ZNF529;ZNF529;ZNF529;ZNF529;ZNF529;ZNF529-AS1;ZNF529;ZNF529-AS1;ZNF529-AS1;ZNF529-AS1;ZNF529;ZNF529;ZNF529;ZNF529
chr19:37463991-37464606	;ZNF568;ZNF568
chr19:37997790-37998125	;ZNF793;ZNF793-AS1;ZNF793;ZNF793;ZNF793
chr19:38719089-38720627	DPF1;DPF1;DPF1;
chr19:3880718-3881278	MIR1268A;;ATCAY;MIR1268A;ATCAY;ATCAY;ATCAY
chr19:41082615-41083355	SPTBN4;SHKBP1;SPTBN4;SHKBP1;SHKBP1;SHKBP1
chr19:4198017-4198654	ANKRD24
chr19:42681304-42681513
chr19:44203558-44203987
chr19:46105259-46105467	GPR4;
chr19:46932068-46932349
chr19:47742725-47743151
chr19:47910107-47910563	MEIS3;MEIS3;MEIS3;MEIS3;MEIS3
chr19:49931203-49931804	GFY;
chr19:49935751-49936275	SLC17A7;SLC17A7;SLC17A7
chr19:50666147-50666514	C19orf41;C19orf41;C19orf41;IZUMO2;
chr19:50812297-50812508	MYH14;MYH14;MYH14;KCNC3;
chr19:50831454-50832070	KCNC3;KCNC3;KCNC3
chr19:51069359-51069600	LRRC4B;LRRC4B;LRRC4B
chr19:51142284-51142986	SYT3;SYT3;SYT3;SYT3;SYT3;SYT3;SYT3;SYT3;SYT3;
chr19:51416002-51416249	KLK4;KLK4;KLK4;KLK4;
chr19:51568154-51568412	KLK13;KLK13;KLK13;
chr19:52390841-52391368	ZNF577;ZNF577;ZNF577;ZNF577;ZNF577;ZNF577;ZNF577;ZNF577;ZNF577;ZNF577;ZNF577;ZNF577;ZNF577;ZNF577;ZNF577;ZNF649-AS1;ZNF577;ZNF577;ZNF577;ZNF649;ZNF649-AS1;ZNF649
chr19:54024645-54024923	ZNF331;ZNF331;ZNF331
chr19:54411376-54411968	PRKCG;;CACNG7
chr19:55684876-55685317	;SYT5;SYT5;SYT5
chr19:5680433-5681417	;C19orf70;HSD11B1L;HSD11B1L;HSD11B1L;HSD11B1L;C19orf70;HSD11B1L;HSD11B1L;C19orf70;C19orf70;HSD11B1L;HSD11B1L;HSD11B1L;HSD11B1L;HSD11B1L;HSD11B1L;HSD11B1L;HSD11B1L;HSD11B1L;HSD11B1L;C19orf70;HSD11B1L;HSD11B1L;HSD11B1L;HSD11B1L;HSD11B1L;HSD11B1L;HSD11B1L;HSD11B1L;HSD11B1L;HSD11B1L;C19orf70;C19orf70;C19orf70;C19orf70;C19orf70;HSD11B1L;HSD11B1L;HSD11B1L;HSD11B1L;HSD11B1L;HSD11B1L;HSD11B1L;HSD11B1L;HS…
chr19:56879417-56879995	ZNF542P;ZNF542P;ZNF542P;ZNF542P;ZNF542P;ZNF542;ZNF542;ZNF542;ZNF542
chr19:56904636-56905355	ZNF582;ZNF582-AS1;ZNF582-AS1;ZNF582-AS1;ZNF582;ZNF582-AS1;ZNF582-AS1;ZNF582-AS1;ZNF582;ZNF582-AS1;ZNF582-AS1;ZNF582-AS1;ZNF582-AS1;
chr19:57078365-57079301	ZNF470;ZNF470;ZNF470
chr19:57149423-57149631
chr19:57683596-57683850
chr19:58094739-58095764	ZIK1;ZIK1;ZIK1
chr19:58458686-58459219	ZNF256;ZNF256;ZNF256;
chr19:58513455-58514498	ZNF606;ZNF606;LOC100128398;ZNF606;LOC100128398;ZNF606;ZNF606;ZNF606;LOC100128398;ZNF606;ZNF606;LOC100128398;LOC100128398;ZNF606;LOC100128398;ZNF606;LOC100128398
chr19:7794793-7796410	;CLEC4G;CLEC4G;CLEC4G
chr19:7852932-7854557	;CLEC4GP1
chr19:7980970-7982983	MAP2K7;TGFBR3L;
chr19:821345-822669	LPPR3;LPPR3;LPPR3;;AZU1
chr19:852855-853495	ELANE;ELANE;ELANE
chr19:8807813-8808794	;ACTL9;ACTL9;ACTL9
chr2:101033606-101034296	CHST10;
chr2:105459127-105461770	;LINC01158;LINC01158;LINC01158;LINC01158
chr2:105468851-105473488	;LINC01158;LINC01158;LINC01158;POU3F3;LINC01158;POU3F3;LINC01158;POU3F3
chr2:108602824-108603467	;SLC5A7;SLC5A7;SLC5A7;SLC5A7;SLC5A7;SLC5A7;SLC5A7
chr2:109647955-109648230
chr2:109744585-109746833	;SH3RF3;LOC100287216;SH3RF3-AS1;SH3RF3;LOC100287216;SH3RF3;SH3RF3
chr2:119611296-119611881
chr2:119914126-119916663	;C1QL2;C1QL2;C1QL2
chr2:133426652-133428870	LYPD1;LYPD1;LYPD1;LYPD1;LYPD1;LYPD1;NCKAP5;NCKAP5;NCKAP5;NCKAP5
chr2:137522460-137523696
chr2:145273456-145275378	ZEB2;ZEB2;ZEB2;ZEB2;ZEB2;ZEB2;ZEB2-AS1;ZEB2-AS1;ZEB2;ZEB2;ZEB2;ZEB2;ZEB2;ZEB2;ZEB2;ZEB2;ZEB2-AS1;LINC01412;ZEB2;ZEB2;ZEB2;LINC01412;ZEB2;ZEB2;ZEB2
chr2:154334449-154335458	;RPRM;RPRM;RPRM
chr2:154727906-154728271	;GALNT13
chr2:157176251-157177346
chr2:158453799-158454111	ACVR1C;ACVR1C;ACVR1C;ACVR1C;ACVR1C;ACVR1C;ACVR1C;ACVR1C;ACVR1C
chr2:16079801-16083032	;MYCN;MYCN;MYCNOS;MYCNOS;MYCNOS;MYCN;MYCN;MYCN;MYCN;MYCN;MYCN;MYCNOS;MYCNOS;MYCN;MYCN;MYCNOS;MYCNOS;MYCN;MYCN;MYCN;MYCN;MYCN;MYCN;MYCN
chr2:162094460-162096195	TANK;;LOC101929512
chr2:162275161-162275596	TBR1
chr2:171672310-171675447	GAD1;GAD1;GAD1;GAD1;GAD1;GAD1
chr2:173600281-173600970	LOC91149;RAPGEF4;RAPGEF4-AS1;LOC91149;RAPGEF4;LOC91149;RAPGEF4;RAPGEF4;RAPGEF4;LOC91149;RAPGEF4
chr2:175190866-175192123	;LINC01305
chr2:175199463-175202639	;SP9
chr2:175204843-175207553
chr2:177027617-177028014	;HOXD3
chr2:177052957-177054350	;HOXD1;MIR7704;HAGLR;HAGLR;HAGLR;HAGLR;HAGLR;HAGLR;HOXD1;HOXD1;HOXD1;HAGLR;HOXD1;HAGLR;HAGLR;HAGLR;HAGLR;HAGLR
chr2:177502240-177502910	;LINC01116;LINC01117
chr2:180725717-180726465	ZNF385B;MIR1258;ZNF385B;ZNF385B;MIR1258;ZNF385B;MIR1258;ZNF385B;
chr2:182547873-182549177	NEUROD1;NEUROD1;NEUROD1;
chr2:183731819-183732093	FRZB;FRZB;FRZB
chr2:193058995-193060812	TMEFF2;TMEFF2;TMEFF2;TMEFF2;TMEFF2;TMEFF2;TMEFF2;TMEFF2;TMEFF2;TMEFF2;TMEFF2;TMEFF2;
chr2:198669079-198670154	;PLCL1;PLCL1;PLCL1
chr2:202897386-202901046	;FZD7;FZD7;FZD7
chr2:207139336-207140031	;ZDBF2;ZDBF2;ZDBF2
chr2:207308266-207308907	;ADAM23;ADAM23;ADAM23
chr2:207506774-207507422	;LOC200726;LOC200726;LOC200726
chr2:210636344-210636935	UNC80;UNC80;UNC80;UNC80;UNC80;UNC80
chr2:213402180-213403867	ERBB4;ERBB4;ERBB4;ERBB4;ERBB4;ERBB4
chr2:217559039-217559484	IGFBP5;IGFBP5;IGFBP5
chr2:219848919-219850541	FEV;FEV;FEV
chr2:220173870-220174283	PTPRN;PTPRN;PTPRN;PTPRN;PTPRN;PTPRN;PTPRN;PTPRN;PTPRN;
chr2:220416863-220417869	TMEM198;OBSL1
chr2:223176493-223177515
chr2:232394763-232395337	NMUR1;
chr2:232791575-232792016	NPPC
chr2:237071794-237078762	;GBX2;GBX2;GBX2
chr2:30142831-30144624	ALK;ALK;ALK;
chr2:31360321-31361821	GALNT14;GALNT14;GALNT14;GALNT14;GALNT14;GALNT14;GALNT14;GALNT14;GALNT14;GALNT14;GALNT14;
chr2:38301276-38304518	CYP1B1;CYP1B1;CYP1B1;
chr2:45161427-45163058
chr2:47796923-47799166	KCNK12;
chr2:48757211-48757785	;STON1-GTF2A1L;STON1-GTF2A1L;STON1;STON1;STON1;STON1;STON1-GTF2A1L;STON1;STON1;STON1-GTF2A1L;STON1-GTF2A1L
chr2:66802890-66804831	LOC100507073;MEIS1;LOC100507073;
chr2:71126720-71129209	;VAX2
chr2:72371121-72375004	CYP26B1;CYP26B1;CYP26B1
chr2:73429283-73430647	;NOTO;NOTO;NOTO
chr2:73518364-73520986	;EGR4;EGR4;EGR4
chr2:945686-946774	;SNTG2;SNTG2;SNTG2
chr2:95690857-95692431	;MAL;MAL;MAL;MAL;MAL;MAL;MAL;MAL;MAL;MAL;MAL;MAL
chr2:98962873-98964187	;CNGA3;CNGA3;CNGA3;CNGA3;CNGA3;CNGA3
chr2:99552185-99553831	KIAA1211L;C2orf55;C2orf55;C2orf55;
chr20:19192459-19193902	;SLC24A3
chr20:20344400-20350605	C20orf26;CFAP61;;INSM1;INSM1;INSM1
chr20:21083501-21083847
chr20:21086139-21087175
chr20:21485932-21496714	;NKX2-2;NKX2-2;NKX2-2
chr20:21501961-21503931
chr20:30639908-30640786	;HCK;HCK;HCK;HCK;HCK;HCK;HCK;HCK;HCK
chr20:327376-328977	;NRSN2;NRSN2;NRSN2
chr20:37352130-37357372	;SLC32A1;SLC32A1;SLC32A1
chr20:41817475-41819212	PTPRT;PTPRT;
chr20:44935932-44937310	;CDH22
chr20:48098512-48099560	KCNB1;KCNB1;KCNB1;
chr20:58179808-58180787	;PHACTR3;PHACTR3;PHACTR3
chr20:58507755-58509517	SYCP2;SYCP2;SYCP2;FAM217B;SYCP2;SYCP2;FAM217B;
chr20:61049361-61051897	GATA5;GATA5;GATA5;
chr20:61992186-61993599	CHRNA4;CHRNA4;LOC100130587;CHRNA4;CHRNA4;CHRNA4;CHRNA4;CHRNA4;LOC100130587;
chr20:62716288-62716533	OPRL1;C20orf201;OPRL1;LKAAEAR1;OPRL1;OPRL1;OPRL1
chr20:62947648-62948464
chr20:708601-709290
chr20:9495253-9495597	;LAMP5;LAMP5;LAMP5-AS1;C20orf103;C20orf103;C20orf103;LAMP5-AS1;LAMP5;LAMP5
chr21:27011624-27012398	;JAM2;JAM2;JAM2;JAM2;JAM2;JAM2;JAM2;JAM2;JAM2;JAM2;JAM2;JAM2;JAM2;JAM2
chr21:27945010-27945646	CYYR1;CYYR1;CYYR1;
chr21:28216558-28218117	ADAMTS1;ADAMTS1;ADAMTS1;
chr21:28337856-28340237	ADAMTS5;ADAMTS5;ADAMTS5
chr21:31311386-31312106	GRIK1;GRIK1;GRIK1;GRIK1;GRIK1;GRIK1;
chr21:34395128-34400245	;OLIG2
chr21:34442206-34444543	;OLIG1;OLIG1;OLIG1
chr21:36041305-36043224	;CLIC6
chr21:39287946-39289267	KCNJ6;KCNJ6;KCNJ6;
chr21:46129391-46129689	C21orf29;C21orf29;C21orf29;TSPEAR;TSPEAR
chr21:46351328-46352911	ITGB2;ITGB2-AS1;ITGB2-AS1;ITGB2-AS1;ITGB2-AS1;ITGB2-AS1;ITGB2-AS1;ITGB2;ITGB2-AS1;ITGB2-AS1;ITGB2-AS1;ITGB2-AS1;ITGB2-AS1;ITGB2-AS1;ITGB2;ITGB2;ITGB2;ITGB2;;C21orf67
chr22:17600563-17602611	CECR6;CECR6;CECR6;CECR6;CECR6;LOC100996342;CECR6;CECR6;CECR6;CECR6;LOC100996342
chr22:17849474-17850733	;CECR2
chr22:19136293-19138512	;GSC2
chr22:19709081-19712106	SEPT5;SEPT5;SEPT5;SEPT5;SEPT5-GP1BB;SEPT5-GP1BB;SEPT5;SEPT5-GP1BB;SEPT5-GP1BB;SEPT5;SEPT5;SEPT5-GP1BB;SEPT5-GP1BB;SEPT5;GP1BB;GP1BB;SEPT5;SEPT5;SEPT5-GP1BB;SEPT5-GP1BB;GP1BB;SEPT5
chr22:19742901-19744729	;TBX1;TBX1;TBX1;TBX1;TBX1;TBX1;TBX1;TBX1;TBX1
chr22:21368197-21368771	MGC16703;P2RX6;P2RX6;MGC16703;MGC16703;P2RX6;P2RX6;P2RX6;P2RX6;TUBA3FP;P2RX6;MGC16703;P2RX6;P2RX6;P2RX6
chr22:22862623-22863220	ZNF280B;ZNF280B;ZNF280B;ZNF280B;ZNF280B;ZNF280B
chr22:25960959-25961368	;ADRBK2;ADRBK2;ADRBK2
chr22:31218226-31218893	OSBP2;OSBP2;OSBP2;OSBP2;OSBP2;OSBP2
chr22:37099471-37099711	CACNG2;CACNG2;CACNG2;
chr22:37212769-37213467	PVALB;PVALB;PVALB
chr22:44287497-44288061	PNPLA5;PNPLA5;PNPLA5;
chr22:45403036-45406372	PHF21B;PHF21B;PHF21B;PHF21B;PHF21B;PHF21B;PHF21B;PHF21B;PHF21B;
chr22:46262065-46263747
chr22:48970857-48972947	FAM19A5;FAM19A5;FAM19A5
chr3:112930437-112931506	;BOC;BOC;BOC;BOC;BOC;BOC;BOC;BOC;BOC;BOC;BOC
chr3:120003883-120004426
chr3:12045652-12046627	;SYN2;SYN2;SYN2;SYN2;SYN2;SYN2
chr3:123166218-123168567	ADCY5;
chr3:125898662-125899568	ALDH1L1;ALDH1L1-AS2;ALDH1L1;ALDH1L1;ALDH1L1;ALDH1L1;ALDH1L1;ALDH1L1;ALDH1L1-AS2;ALDH1L1;ALDH1L1;ALDH1L1;ALDH1L1;ALDH1L1;ALDH1L1;ALDH1L1;ALDH1L1-AS2;ALDH1L1;ALDH1L1;ALDH1L1;ALDH1L1;ALDH1L1;ALDH1L1;ALDH1L1-AS2;ALDH1L1;ALDH1L1;ALDH1L1;ALDH1L1;ALDH1L1-AS2;ALDH1L1;ALDH1L1-AS2;
chr3:126398076-126398365
chr3:128205495-128212274	GATA2;GATA2;GATA2;GATA2;GATA2;GATA2;GATA2;GATA2;GATA2;GATA2-AS1;GATA2;GATA2;GATA2-AS1;GATA2;GATA2;GATA2;GATA2;GATA2;GATA2-AS1;GATA2;GATA2;GATA2-AS1;GATA2;GATA2
chr3:12837992-12838359	;CAND2;CAND2
chr3:134369464-134370242	KY;KY;KY;
chr3:134514085-134515980	;EPHB1;EPHB1;EPHB1
chr3:13460970-13462146	NUP210;
chr3:138153269-138154621	;ESYT3;ESYT3;ESYT3
chr3:139257712-139257949	RBP1;RBP1;RBP1;
chr3:139258152-139258731	RBP1;RBP1;RBP1;RBP1;RBP1;RBP1;RBP1;RBP1;RBP1;RBP1;RBP1;RBP1;LOC100507291
chr3:140769886-140771080	;SPSB4;SPSB4;SPSB4
chr3:147108511-147111703	ZIC4;ZIC4;ZIC4;ZIC4;ZIC4;ZIC4;ZIC4;ZIC4;ZIC4;ZIC4;ZIC4;ZIC4
chr3:147126988-147128999	ZIC4;ZIC4;ZIC4;ZIC4;ZIC4;ZIC4;ZIC4;ZIC4;ZIC4;ZIC4;ZIC4;ZIC1;ZIC1;ZIC1;ZIC1
chr3:150802996-150805168	;MED12L;MED12L;MED12L
chr3:152552602-152553712	;P2RY1;P2RY1;P2RY1
chr3:153838787-153840380	;ARHGEF26;ARHGEF26-AS1;ARHGEF26;ARHGEF26;ARHGEF26;ARHGEF26-AS1;SGEF;ARHGEF26;ARHGEF26;ARHGEF26;ARHGEF26;ARHGEF26-AS1;SGEF;SGEF
chr3:154146347-154146965	GPR149;
chr3:156008991-156009320	KCNAB1;KCNAB1;KCNAB1;KCNAB1;KCNAB1;KCNAB1;KCNAB1;KCNAB1;KCNAB1;KCNAB1;KCNAB1;KCNAB1;KCNAB1;KCNAB1;KCNAB1;KCNAB1;KCNAB1;KCNAB1;KCNAB1;KCNAB1;KCNAB1;KCNAB1;KCNAB1;KCNAB1;KCNAB1;KCNAB1;KCNAB1
chr3:159756632-159756997	;IL12A-AS1
chr3:159942916-159944431	LOC401097;C3orf80;C3orf80;C3orf80;LOC401097;LOC401097
chr3:179168735-179169593	GNB4;GNB4;GNB4;
chr3:183145427-183146790	MCF2L2;MCF2L2;MCF2L2;
chr3:183977548-183980633	ECE2;ECE2;ECE2;CAMK2N2;ECE2;CAMK2N2;CAMK2N2;CAMK2N2;ECE2;ECE2
chr3:183993905-183994347	ECE2;ECE2;ECE2;ECE2;ECE2;ECE2;ECE2;ECE2;ECE2;ECE2;ECE2;ECE2
chr3:187387914-187388176	;SST;SST;SST
chr3:238391-240140	CHL1;CHL1;CHL1;CHL1;CHL1;CHL1;CHL1;CHL1;CHL1;CHL1;CHL1
chr3:38690409-38691513	SCN5A;SCN5A;SCN5A;SCN5A;SCN5A;SCN5A;
chr3:39851025-39851820	;MYRIP;MYRIP;MYRIP;MYRIP;MYRIP;MYRIP;MYRIP;MYRIP
chr3:44036407-44041104
chr3:46853727-46854138
chr3:46940054-46940394	PTH1R;PTH1R;PTH1R;PTH1R;PTH1R;PTH1R;PTH1R
chr3:49906737-49907482	CAMKV;CAMKV;CAMKV;
chr3:51740740-51741413	TEX264;TEX264;TEX264;;GRM2;GRM2;GRM2;GRM2;GRM2;GRM2
chr3:51989763-51990639	GPR62;GPR62;GPR62;PCBP4;PCBP4;PCBP4
chr3:55515152-55515613	WNT5A;WNT5A;WNT5A
chr3:55520226-55522344	WNT5A;WNT5A;WNT5A;
chr3:62304514-62304780	;C3orf14;C3orf14;C3orf14;C3orf14;PTPRG-AS1;PTPRG-AS1;PTPRG-AS1;C3orf14;PTPRG-AS1;PTPRG-AS1;PTPRG-AS1;C3orf14;C3orf14;C3orf14;C3orf14;C3orf14;C3orf14;C3orf14
chr3:62362610-62363082	FEZF2;
chr3:68980783-68982035	FAM19A4;FAM19A4;FAM19A4;FAM19A4;FAM19A4;FAM19A4;
chr3:71802560-71804209	EIF4E3;EIF4E3;GPR27;GPR27;EIF4E3;EIF4E3;EIF4E3;EIF4E3;GPR27;EIF4E3;EIF4E3;GPR27;EIF4E3;EIF4E3;EIF4E3;GPR27;EIF4E3;EIF4E3;EIF4E3;EIF4E3;EIF4E3;
chr3:89163635-89164107	EPHA3;EPHA3
chr3:96532023-96533625	;EPHA6;EPHA6;EPHA6
chr4:101111146-101111497	DDIT4L;DDIT4L;LOC101929353;DDIT4L;LOC101929353;DDIT4L;LOC101929353;DDIT4L;LOC101929353;LOC101929353;
chr4:10458129-10459353	ZNF518B
chr4:104640559-104640797	TACR3;TACR3;TACR3
chr4:109087747-109090407	LEF1;LEF1;LEF1;LEF1;LOC641518;LEF1;LEF1;LEF1;LEF1;LEF1-AS1;LEF1;LEF1;LEF1;LEF1;LEF1;LOC641518;LEF1;LEF1;LEF1;LEF1;LEF1;LEF1-AS1;LEF1;LEF1;LEF1;LEF1;LEF1;LOC641518;LEF1;LEF1;LEF1;LEF1;LEF1-AS1;LEF1;LEF1;LEF1;LEF1;LEF1;LOC641518;LEF1;LEF1;LEF1;LEF1;LEF1;LEF1;LOC641518;LEF1;LEF1-AS1;LEF1;LEF1;LEF1;LEF1;LEF1;LEF1;LEF1;LEF1;LEF1;LEF1;LEF1;LEF1;LOC641518;LEF1-AS1;LEF1;LEF1;LEF1;LEF1;LEF1;LEF1;LEF1-AS1;…
chr4:111542062-111544464	PITX2;PITX2;PITX2;PITX2;PITX2;PITX2;PITX2;PITX2;PITX2;PITX2;PITX2;PITX2;PITX2
chr4:113431825-113432596
chr4:113435898-113438002	NEUROG2;NEUROG2;NEUROG2
chr4:113444181-113444389
chr4:113626739-113627507
chr4:118006538-118006859	;TRAM1L1;TRAM1L1;TRAM1L1
chr4:121992003-121993703	C4orf31;NDNF;C4orf31;C4orf31;
chr4:128544031-128544903
chr4:134069162-134070442	;PCDH10;PCDH10
chr4:13543562-13546494	;NKX3-2;NKX3-2;NKX3-2
chr4:13548570-13549956	NKX3-2;LINC01096;LOC285548
chr4:142053327-142054601	RNF150;RNF150;RNF150;
chr4:144620822-144622218	FREM3;
chr4:145566242-145567413	;HHIP;HHIP;HHIP;HHIP-AS1;HHIP;HHIP
chr4:147558231-147558583	;POU4F2
chr4:154680774-154681377	RNF175;RNF175;RNF175;
chr4:154713537-154714240	SFRP2;
chr4:155663809-155664315	;LRAT
chr4:156129168-156130209	;NPY2R;NPY2R;NPY2R
chr4:156297601-156298094	MAP9;MAP9;MAP9;
chr4:156680095-156681386	GUCY1B3;GUCY1B3;GUCY1B3;GUCY1B3;GUCY1B3;GUCY1B3;GUCY1B3;GUCY1B3;GUCY1B3;GUCY1B3;GUCY1B3;GUCY1B3;GUCY1B3;GUCY1B3;GUCY1B3;GUCY1B3;GUCY1B3;GUCY1B3;GUCY1B3;GUCY1B3;GUCY1B3
chr4:164252954-164253471	NPY1R;NPY1R;NPY1R;
chr4:168155005-168155765	SPOCK3;SPOCK3;SPOCK3;SPOCK3;SPOCK3;SPOCK3;SPOCK3;SPOCK3;SPOCK3;SPOCK3;SPOCK3;SPOCK3;SPOCK3;SPOCK3;SPOCK3;SPOCK3;SPOCK3;SPOCK3;SPOCK3;SPOCK3;SPOCK3;SPOCK3;SPOCK3;SPOCK3;SPOCK3;SPOCK3;SPOCK3;SPOCK3;SPOCK3;SPOCK3;SPOCK3;SPOCK3;SPOCK3;
chr4:172733734-172735118	;GALNTL6;GALNTL6;GALNTL6
chr4:174450046-174451469	HAND2;NBLA00301;HAND2;HAND2;HAND2-AS1;HAND2;HAND2;NBLA00301;HAND2;HAND2;NBLA00301;HAND2;HAND2-AS1;NBLA00301
chr4:174459200-174460054	NBLA00301;HAND2-AS1
chr4:176923075-176923630	GPM6A;GPM6A;GPM6A;GPM6A;GPM6A;GPM6A;GPM6A;GPM6A;GPM6A;GPM6A;GPM6A;GPM6A;GPM6A;GPM6A;GPM6A;GPM6A;GPM6A;GPM6A;GPM6A
chr4:180979038-180980619
chr4:186048541-186050220
chr4:186455983-186456864	PDLIM3;PDLIM3;PDLIM3;PDLIM3;PDLIM3;PDLIM3;PDLIM3;PDLIM3;PDLIM3;PDLIM3;PDLIM3;
chr4:20253276-20256868	;SLIT2;SLIT2;SLIT2;SLIT2;SLIT2;SLIT2;SLIT2;SLIT2;SLIT2;SLIT2;SLIT2;SLIT2
chr4:41867385-41867586
chr4:41869174-41869459
chr4:4228099-4229839	OTOP1;
chr4:42399152-42400802	;SHISA3;SHISA3;SHISA3
chr4:4387593-4389919	;D4S234E;D4S234E;NSG1;NSG1;NSG1;NSG1;NSG1;NSG1;NSG1;NSG1;NSG1;NSG1;NSG1;NSG1;NSG1;NSG1;D4S234E;D4S234E;D4S234E
chr4:44449386-44451133	KCTD8;
chr4:48485362-48486473	;SLC10A4;SLC10A4;SLC10A4
chr4:48492117-48493589	SLC10A4;ZAR1;
chr4:4868440-4869173
chr4:5053230-5054092	STK32B;STK32B;STK32B;STK32B;STK32B;STK32B;STK32B
chr4:54966163-54968063	;GSX2;GSX2;GSX2
chr4:55096185-55100331	PDGFRA;PDGFRA;PDGFRA
chr4:55991402-55992171	KDR;KDR;KDR
chr4:568513-570488
chr4:5709985-5710495	EVC2;EVC2;EVC2;EVC2;EVC2
chr4:5713035-5713451	EVC2;EVC2;EVC2;EVC2;EVC2;EVC;EVC;EVC;EVC2;EVC2;EVC;EVC;EVC;EVC
chr4:57975860-57976916	IGFBP7;IGFBP7;IGFBP7;IGFBP7-AS1;IGFBP7;IGFBP7;IGFBP7;IGFBP7;IGFBP7-AS1;IGFBP7-AS1;
chr4:5891981-5892365	CRMP1;CRMP1;CRMP1
chr4:5894071-5895116	CRMP1;
chr4:6200912-6202724	JAKMIP1;JAKMIP1;JAKMIP1;JAKMIP1;JAKMIP1;JAKMIP1;JAKMIP1;JAKMIP1;LOC285484;LOC285484;
chr4:6223566-6224224	;LOC285484
chr4:6472175-6474534	PPP2R2C;PPP2R2C;PPP2R2C;PPP2R2C;
chr4:656993-658162	PDE6B;PDE6B;PDE6B
chr4:72897564-72897964	;NPFFR2;NPFFR2;NPFFR2
chr4:74702420-74702627	;CXCL6;CXCL6;CXCL6
chr4:81104761-81105527	;PRDM8;PRDM8;PRDM8
chr4:818646-820970	CPLX1;CPLX1;CPLX1
chr4:81951941-81952808	;BMP3;BMP3;BMP3
chr4:85417659-85420799	NKX6-1
chr4:85422929-85423190
chr4:90758008-90758870	SNCA;SNCA;SNCA;SNCA;SNCA;SNCA;SNCA;SNCA;SNCA;SNCA;SNCA;SNCA;SNCA;SNCA-AS1;SNCA;SNCA;SNCA;SNCA;SNCA;SNCA;SNCA;SNCA;SNCA;SNCA-AS1;SNCA;SNCA;SNCA;SNCA-AS1;SNCA;SNCA;SNCA;SNCA;SNCA-AS1;SNCA
chr4:9533766-9534520
chr4:96469456-96469667	UNC5C
chr4:995482-997541	IDUA;IDUA;IDUA;
chr5:100236567-100236955	ST8SIA4;ST8SIA4
chr5:1008715-1010039	;NKD2;NKD2;NKD2
chr5:110559569-110560446	CAMK4;CAMK4;CAMK4
chr5:113391071-113392005
chr5:121647450-121648147	;SNCAIP;SNCAIP;SNCAIP;SNCAIP;SNCAIP;SNCAIP;SNCAIP;SNCAIP;SNCAIP;SNCAIP;SNCAIP;SNCAIP;SNCAIP;SNCAIP;SNCAIP;SNCAIP;SNCAIP;SNCAIP;SNCAIP;SNCAIP
chr5:122424337-122424539	;PRDM6
chr5:131346892-131347776	ACSL6;ACSL6;ACSL6;ACSL6;ACSL6;ACSL6;ACSL6;ACSL6;ACSL6;ACSL6;ACSL6;ACSL6;ACSL6;ACSL6;ACSL6;ACSL6;ACSL6;ACSL6;ACSL6;ACSL6;ACSL6;ACSL6;ACSL6;ACSL6;ACSL6;ACSL6;ACSL6;ACSL6;ACSL6;
chr5:134870740-134872051	;NEUROG1;NEUROG1;NEUROG1
chr5:134879443-134879819
chr5:139227605-139228279	PSD2;;NRG2;NRG2;NRG2;NRG2
chr5:146257346-146258575	PPP2R2B;PPP2R2B;PPP2R2B;PPP2R2B;PPP2R2B;PPP2R2B;PPP2R2B;PPP2R2B;PPP2R2B;PPP2R2B;PPP2R2B;PPP2R2B;PPP2R2B;PPP2R2B;PPP2R2B;PPP2R2B;PPP2R2B;PPP2R2B;PPP2R2B;PPP2R2B;PPP2R2B;PPP2R2B;PPP2R2B;PPP2R2B;PPP2R2B;PPP2R2B;PPP2R2B;PPP2R2B;PPP2R2B;PPP2R2B;PPP2R2B;PPP2R2B;PPP2R2B;PPP2R2B
chr5:146832560-146833938	DPYSL3;DPYSL3;DPYSL3;
chr5:153857038-153859113	HAND1;
chr5:158478378-158478630	EBF1;EBF1;EBF1;EBF1
chr5:1594238-1595027	SDHAP3;;LOC728613
chr5:173738806-173739534
chr5:175223609-175224679	;CPLX2;CPLX2;CPLX2
chr5:175298515-175300066	CPLX2;CPLX2;CPLX2;CPLX2;CPLX2;CPLX2
chr5:175792355-175793505	ARL10;ARL10;ARL10;ARL10;MIR1271
chr5:176236761-176238081	;UNC5A
chr5:178770724-178772794	ADAMTS2;ADAMTS2;
chr5:179779114-179781279	GFPT2;GFPT2;GFPT2;
chr5:180017099-180019062	;SCGB3A1;SCGB3A1;SCGB3A1
chr5:43191974-43193155	;NIM1K;NIM1K;NIM1K;MGC42105;MGC42105;MGC42105
chr5:59189046-59189894	PDE4D;PDE4D;PDE4D;PDE4D;PDE4D;PDE4D
chr5:63801781-63802605	;RGS7BP;RGS7BP;RGS7BP
chr5:63986189-63986974	;FAM159B;FAM159B;FAM159B
chr5:65891877-65893539	;MAST4;MAST4;MAST4;MAST4;MAST4;MAST4;MAST4;MAST4;MAST4;MAST4;MAST4;MAST4;MAST4;MAST4;MAST4
chr5:76936126-76936984	OTP;
chr5:77268350-77268787
chr5:79330928-79331488	THBS4;THBS4;THBS4;THBS4;THBS4;THBS4;THBS4
chr5:79864842-79866447	ANKRD34B;ANKRD34B;ANKRD34B;
chr5:82768387-82769268	VCAN;VCAN;VCAN;VCAN;VCAN;VCAN;VCAN;VCAN;VCAN;VCAN;VCAN;VCAN
chr5:87969960-87972070	LOC645323;LOC645323;LOC645323;LOC645323;LOC645323;LINC00461;LINC00461
chr5:88179866-88180258	MEF2C;MEF2C;MEF2C;MEF2C;MEF2C;MEF2C;MEF2C;MEF2C;MEF2C;MEF2C;MEF2C;MEF2C-AS1;MEF2C;MEF2C;MEF2C;MEF2C;MEF2C;MEF2C;MEF2C;MEF2C;MEF2C;MEF2C;MEF2C-AS1;MEF2C;MEF2C;MEF2C;MEF2C;MEF2C-AS1
chr5:89854290-89854956	;GPR98;GPR98;ADGRV1;ADGRV1;GPR98;GPR98;GPR98
chr5:92914770-92917337	FLJ42709;FLJ42709;NR2F1-AS1;NR2F1-AS1;NR2F1-AS1;NR2F1-AS1;NR2F1-AS1;NR2F1-AS1;NR2F1-AS1;NR2F1-AS1;NR2F1-AS1
chr5:94619459-94621121	MCTP1;
chr6:100054686-100054988	;PRDM13;PRDM13;PRDM13
chr6:100909210-100909444	SIM1
chr6:100914946-100915245
chr6:101841425-101841905
chr6:108478523-108479558
chr6:108485671-108490539	;NR2E1;NR2E1;NR2E1
chr6:108491033-108491410	NR2E1
chr6:114663328-114664859
chr6:118228042-118229811	;SLC35F1;SLC35F1;SLC35F1
chr6:124124177-124125309	;NKAIN2;NKAIN2;NKAIN2;NKAIN2;NKAIN2;NKAIN2;NKAIN2;NKAIN2;NKAIN2;NKAIN2;NKAIN2
chr6:126068722-126071320	;HEY2;HEY2;HEY2
chr6:127439265-127441072	;RSPO3;RSPO3;RSPO3
chr6:127835928-127836255	C6orf174;C6orf174;C6orf174;SOGA3;SOGA3
chr6:127836730-127837706	C6orf174;SOGA3;SOGA3;SOGA3;C6orf174;C6orf174
chr6:137818167-137819372
chr6:13925099-13925510	;RNF182;RNF182;RNF182;RNF182;RNF182;RNF182;RNF182;RNF182;RNF182;RNF182;RNF182;RNF182;RNF182;RNF182;RNF182;RNF182;RNF182;RNF182
chr6:150463771-150465002	;PPP1R14C;PPP1R14C;PPP1R14C
chr6:152128822-152129771	ESR1;ESR1;ESR1;ESR1;ESR1;ESR1;ESR1;ESR1;ESR1;ESR1;ESR1;ESR1;ESR1;ESR1;ESR1;ESR1;ESR1;ESR1;ESR1;ESR1;ESR1;ESR1;ESR1;ESR1;ESR1;ESR1;ESR1;ESR1
chr6:152623279-152623480	SYNE1;SYNE1;SYNE1;SYNE1;SYNE1
chr6:154360586-154361008	OPRM1;OPRM1;OPRM1;OPRM1;OPRM1;OPRM1;OPRM1;OPRM1;OPRM1;OPRM1;OPRM1;OPRM1;OPRM1;OPRM1;OPRM1;OPRM1;OPRM1;OPRM1;OPRM1;OPRM1;OPRM1;OPRM1;OPRM1;OPRM1;OPRM1;OPRM1;OPRM1;OPRM1;OPRM1;OPRM1;OPRM1;OPRM1;OPRM1;OPRM1;OPRM1;OPRM1;OPRM1;OPRM1;OPRM1;OPRM1;OPRM1;OPRM1;OPRM1;OPRM1;OPRM1;OPRM1;OPRM1;OPRM1;OPRM1;OPRM1;OPRM1;OPRM1;OPRM1;OPRM1;OPRM1;OPRM1;OPRM1;OPRM1;OPRM1;OPRM1;OPRM1;OPRM1;OPRM1;OPRM1;OPRM1;OPRM1;OPR…
chr6:1604606-1615866	;FOXCUT;FOXC1
chr6:161352084-161352386
chr6:166421891-166422241
chr6:21665715-21666031	FLJ22536
chr6:21666655-21666862	FLJ22536
chr6:27258958-27259163
chr6:27279794-27280635	POM121L2;POM121L2;POM121L2
chr6:27482888-27483089
chr6:28175282-28175605
chr6:28554863-28555124	SCAND3;SCAND3;SCAND3;
chr6:28956106-28956578
chr6:29759946-29760903	;LOC554223;LOC554223;HCG4;HCG4;LOC554223;LOC554223
chr6:29795553-29796594	HLA-G;HLA-G;HLA-G
chr6:33084740-33084995	HLA-DPB2
chr6:34111735-34113944	;GRM4;GRM4;GRM4;GRM4
chr6:39760066-39760426	;DAAM2;DAAM2;DAAM2
chr6:69345216-69345483	;ADGRB3;LOC101928307;BAI3;LOC101928307;ADGRB3;BAI3;BAI3
chr6:70992040-70992912	COL9A1;COL9A1;COL9A1;COL9A1;COL9A1;COL9A1
chr6:71665360-71667132	B3GAT2;B3GAT2;B3GAT2;
chr6:72596036-72596404	;RIMS1;RIMS1;RIMS1
chr6:73330942-73333109	;KCNQ5;KCNQ5;KCNQ5;KCNQ5;KCNQ5;KCNQ5;KCNQ5;KCNQ5;KCNQ5;KCNQ5;KCNQ5;KCNQ5;KCNQ5;KCNQ5;KCNQ5
chr6:7728885-7729108	BMP6
chr6:78172231-78174088	HTR1B;
chr6:83073416-83075319	TPBG;TPBG;TPBG;TPBG;TPBG;TPBG
chr6:84562820-84563758	;RIPPLY2;RIPPLY2;RIPPLY2;RIPPLY2;RIPPLY2;RIPPLY2
chr6:84569263-84569619	CYB5R4;CYB5R4;CYB5R4
chr6:87647253-87647707	;HTR1E;HTR1E;HTR1E
chr6:88875397-88877449	CNR1;CNR1;CNR1;CNR1;CNR1;CNR1;CNR1;CNR1;CNR1;CNR1;CNR1;CNR1;
chr6:91320890-91321219
chr6:94126272-94129677	EPHA7;EPHA7;EPHA7;EPHA7;EPHA7;EPHA7;EPHA7;EPHA7;EPHA7
chr6:96463869-96464136	;FUT9;FUT9;FUT9
chr7:100823307-100823701	C7orf52;NAT16;C7orf52;C7orf52;
chr7:107301205-107302416	LOC286002;SLC26A4;SLC26A4-AS1;SLC26A4;LOC286002;SLC26A4;LOC286002;SLC26A4;LOC286002;SLC26A4;SLC26A4
chr7:121956543-121957341	;CADPS2;CADPS2;CADPS2
chr7:127806677-127808849
chr7:137531125-137532382	DGKI;
chr7:143582125-143582610	FAM115A;TCAF1;TCAF1;TCAF1
chr7:145813030-145814084	CNTNAP2;CNTNAP2;CNTNAP2
chr7:150942304-150943033	SMARCD3;SMARCD3;SMARCD3;SMARCD3;SMARCD3;SMARCD3;SMARCD3;SMARCD3;SMARCD3
chr7:155258827-155261403
chr7:155325811-155326357	CNPY1;CNPY1;CNPY1;
chr7:155579868-155580392
chr7:156810572-156814593
chr7:24323558-24325080	;NPY;NPY;NPY
chr7:28448716-28450028	CREB5;CREB5;CREB5;CREB5;CREB5;CREB5
chr7:30721372-30722445	CRHR2;CRHR2;CRHR2;CRHR2;CRHR2;CRHR2;CRHR2;CRHR2;CRHR2;CRHR2;CRHR2;CRHR2;CRHR2;CRHR2;CRHR2;CRHR2;
chr7:32110063-32110910	PDE1C;PDE1C;PDE1C;PDE1C;PDE1C;PDE1C;PDE1C;PDE1C;PDE1C;PDE1C;PDE1C;PDE1C;PDE1C;PDE1C;PDE1C;
chr7:39453515-39454291	POU6F2;POU6F2
chr7:43152020-43153340	;HECW1;HECW1;HECW1
chr7:44104746-44105116	DBNL;DBNL;DBNL;DBNL;DBNL;DBNL;DBNL;DBNL;;PGAM2;PGAM2;PGAM2
chr7:45613386-45615504	;ADCY1;ADCY1;ADCY1
chr7:54614052-54614797	VSTM2A
chr7:6575923-6576389	GRID2IP
chr7:6654745-6655860	;ZNF853;ZNF853;ZNF853
chr7:8473139-8475199	;NXPH1;NXPH1;NXPH1
chr7:84814839-84816242
chr7:87256958-87258444	ABCB1;RUNDC3B;RUNDC3B;RUNDC3B;ABCB1;RUNDC3B;RUNDC3B;ABCB1;RUNDC3B;ABCB1;RUNDC3B;RUNDC3B;RUNDC3B;RUNDC3B;RUNDC3B;RUNDC3B;ABCB1;RUNDC3B;RUNDC3B;RUNDC3B;RUNDC3B;RUNDC3B;RUNDC3B;RUNDC3B;RUNDC3B;RUNDC3B;ABCB1;RUNDC3B;ABCB1;RUNDC3B;RUNDC3B
chr7:90893567-90896683	;FZD1;FZD1;FZD1
chr7:98245805-98247759	;NPTX2;NPTX2;NPTX2
chr8:103135914-103136775	NCALD;NCALD;NCALD;NCALD;NCALD;NCALD;NCALD;NCALD;NCALD;NCALD;NCALD;NCALD;NCALD;MIR5680;NCALD;NCALD;NCALD;NCALD;NCALD;NCALD;NCALD;NCALD;NCALD;NCALD;MIR5680;NCALD;NCALD;NCALD;NCALD;NCALD;NCALD;NCALD;
chr8:104510870-104513913	;RIMS2;RIMS2;RIMS2
chr8:106330518-106332120	;ZFPM2;ZFPM2;ZFPM2
chr8:110987857-110988072	KCNV1;
chr8:116660432-116660747	TRPS1;TRPS1;TRPS1;TRPS1
chr8:121135864-121136141	;COL14A1
chr8:134581969-134584875	ST3GAL1;ST3GAL1;ST3GAL1;ST3GAL1;ST3GAL1;ST3GAL1;
chr8:140714585-140718259	KCNK9;KCNK9;KCNK9;
chr8:142318353-142319155
chr8:143545445-143546178	;BAI1;ADGRB1;BAI1;BAI1
chr8:143591567-143592674	BAI1
chr8:144240761-144242113	;LY6H;LY6H;LY6H;LY6H;LY6H;LY6H;LY6H
chr8:144510850-144513957	;MAFA
chr8:145555342-145562310	;SCRT1
chr8:15094237-15095168	SGCZ;SGCZ;SGCZ;
chr8:24770908-24772547	;NEFM;NEFM;NEFM;NEFM;NEFM;NEFM
chr8:24857509-24858427
chr8:25900562-25905842	EBF2;
chr8:25909292-25909686
chr8:33456915-33457515	DUSP26;DUSP26;DUSP26;DUSP26;DUSP26;DUSP26;DUSP26;DUSP26;DUSP26;DUSP26;
chr8:41510987-41511648	;ANK1;ANK1;ANK1;ANK1;ANK1;ANK1;ANK1;ANK1
chr8:41753340-41755250	ANK1;ANK1;ANK1;
chr8:48100163-48100914	;LOC100287846
chr8:49835987-49836231	SNAI2;SNAI2;SNAI2;
chr8:50822270-50822860	SNTG1;;SNTG1;SNTG1;SNTG1;SNTG1;SNTG1
chr8:53477544-53478627	FAM150A;FAM150A;FAM150A
chr8:54163303-54164443	OPRK1;OPRK1;OPRK1;
chr8:55366180-55367628
chr8:63160598-63162064	;NKAIN3;NKAIN3;NKAIN3
chr8:63998227-63998737	TTPA;
chr8:65286067-65286659	;MIR124-2HG;MIR124-2HG
chr8:65290108-65290946	MIR124-2HG;MIR124-2HG;MIR124-2HG;MIR124-2HG;;MIR124-2
chr8:65492935-65494452	BHLHE22;BHLHE22;BHLHE22
chr8:65710990-65711722	CYP7B1;CYP7B1;CYP7B1;
chr8:6691833-6693135	XKR5;XKR5;XKR5;GS1-24F4.2;XKR5;XKR5;XKR5;GS1-24F4.2;XKR5;XKR5;
chr8:67089249-67089962	TRIM55;TRIM55;TRIM55;TRIM55;CRH;CRH;CRH;
chr8:67940691-67940997	PPP1R42;LRRC67;LRRC67;LRRC67;
chr8:72459564-72460523
chr8:72755783-72756667	MSC;MSC;MSC-AS1;MSC-AS1;MSC;MSC;
chr8:72987480-72988023	TRPA1;TRPA1;TRPA1
chr8:73448659-73449725	;KCNB2;KCNB2;KCNB2
chr8:79428433-79428754	PKIA;PKIA;PKIA;PKIA;PKIA;PKIA
chr8:80523975-80525765	STMN2;STMN2;STMN2
chr8:80803688-80804324
chr8:85096759-85097247	RALYL;RALYL;RALYL;RALYL;RALYL;RALYL;RALYL;RALYL;RALYL;RALYL;RALYL;RALYL;RALYL;RALYL;RALYL;RALYL;RALYL;RALYL;RALYL;RALYL;RALYL;RALYL;RALYL;RALYL;RALYL;RALYL;RALYL;RALYL;RALYL;RALYL;RALYL;RALYL;RALYL;RALYL
chr8:91803656-91804141	;NECAB1
chr8:9760750-9761643	LOC157627;MIR124-1;LOC157627;MIR124-1;LINC00599;LOC157627;MIR124-1
chr8:9762661-9764748	MIR124-1;LOC157627;
chr8:99438692-99440425	;KCNS2;KCNS2;KCNS2
chr9:101705907-101706682	;COL15A1;COL15A1;COL15A1
chr9:126773246-126780953	LHX2;LHX2;LHX2
chr9:129386112-129389231	LMX1B;LMX1B;LMX1B;LMX1B
chr9:130516407-130517849	SH2D3C;SH2D3C;SH2D3C;SH2D3C;SH2D3C;SH2D3C;SH2D3C;SH2D3C;SH2D3C;SH2D3C;SH2D3C;SH2D3C;SH2D3C;SH2D3C;SH2D3C;SH2D3C;SH2D3C;SH2D3C;SH2D3C;SH2D3C;SH2D3C;SH2D3C;SH2D3C;SH2D3C;SH2D3C;SH2D3C;SH2D3C
chr9:134699141-134699523
chr9:138593527-138594253	SOHLH1;SOHLH1;KCNT1;KCNT1;KCNT1
chr9:16870123-16872020	BNC2;BNC2;BNC2;
chr9:17578721-17579804	SH3GL2;SH3GL2;SH3GL2
chr9:214586-215431	;C9orf66;C9orf66;DOCK8;C9orf66;DOCK8;DOCK8;C9orf66;C9orf66;DOCK8;DOCK8;DOCK8;C9orf66;C9orf66
chr9:22446681-22447695	DMRTA1
chr9:841374-843364	;DMRT1
chr9:96720586-96723189	BARX1;
chr9:98783216-98784364	ERCC6L2;;NCRNA00092;LINC00092
chr1:12123488-12124148	;TNFRSF8;TNFRSF8;TNFRSF8;TNFRSF8;TNFRSF8;TNFRSF8;TNFRSF8
chr1:14026481-14027200	;PRDM2;PRDM2;PRDM2;PRDM2
chr1:152487978-152488270	LCE5A;CRCT1;CRCT1;CRCT1;
chr1:156358050-156358252	RHBG;RHBG;
chr1:156828804-156831102	NTRK1;INSRR;INSRR;NTRK1;NTRK1;INSRR;NTRK1;NTRK1;NTRK1;NTRK1;NTRK1;NTRK1;NTRK1;NTRK1;NTRK1;NTRK1;NTRK1;NTRK1;NTRK1;NTRK1;NTRK1;NTRK1
chr1:170633274-170634178	;PRRX1;PRRX1
chr1:173638662-173639045	ANKRD45;
chr1:206730397-206730908	RASSF5;RASSF5;RASSF5;RASSF5;RASSF5;RASSF5;RASSF5;RASSF5;RASSF5
chr1:226924560-226926553	ITPKB;ITPKB;ITPKB;
chr1:228603706-228604567	TRIM17;TRIM17;TRIM17;TRIM17;TRIM17;TRIM17;TRIM17;TRIM17;TRIM17;TRIM17;TRIM17;TRIM17;TRIM17;TRIM17;TRIM17;TRIM17;TRIM17;TRIM17;TRIM17;TRIM17;TRIM17;
chr1:228633382-228634127
chr1:24229115-24229537	CNR2
chr1:25255527-25259005	RUNX3;RUNX3;RUNX3;RUNX3;RUNX3;RUNX3
chr1:38510102-38513642	;POU3F1;POU3F1;POU3F1
chr1:42611485-42611691
chr1:46951168-46951792
chr1:46954793-46957121
chr1:50489417-50489846	AGBL4;AGBL4;AGBL4;
chr10:11207178-11207980	CELF2;CELF2;CUGBP2;CUGBP2;CELF2;CELF2;CELF2;CELF2;CUGBP2;CUGBP2;CUGBP2;CUGBP2;CUGBP2;CUGBP2;CUGBP2;CUGBP2;CUGBP2;CUGBP2;CELF2;CELF2;CELF2;CELF2;CELF2;CELF2;CELF2;CELF2
chr10:119293917-119297675	EMX2OS
chr10:135148196-135150565	CALY;CALY;CALY;
chr10:15761423-15762101	ITGA8;ITGA8;ITGA8;ITGA8;ITGA8;ITGA8;ITGA8;
chr10:28030182-28035211	MKX;MKX;MKX;MKX;MKX;MKX-AS1;
chr10:35896518-35897461	GJD4;GJD4;GJD4;
chr10:43697777-43698177	RASGEF1A;RASGEF1A;RASGEF1A
chr10:43724528-43725613	RASGEF1A;RASGEF1A;RASGEF1A;RASGEF1A;RASGEF1A;RASGEF1A
chr10:8077829-8078378
chr11:105481126-105481422	;GRIA4;GRIA4;GRIA4;GRIA4;GRIA4;GRIA4;GRIA4;GRIA4;GRIA4;GRIA4;GRIA4;GRIA4;GRIA4;GRIA4;GRIA4;GRIA4;GRIA4;GRIA4;GRIA4;GRIA4;GRIA4;GRIA4;GRIA4;GRIA4;GRIA4;GRIA4;GRIA4;GRIA4;GRIA4;GRIA4;GRIA4;GRIA4;GRIA4;GRIA4
chr11:122852411-122852699	BSX
chr11:130297401-130298517	ADAMTS8;ADAMTS8;ADAMTS8;
chr11:132934059-132934291	OPCML
chr11:17756056-17758286	;KCNC1;KCNC1
chr11:20690579-20691845	;NELL1;NELL1;NELL1;NELL1;NELL1;NELL1
chr11:43963626-43966048	;C11orf96;LOC387763;LOC387763;LOC387763;C11orf96;C11orf96
chr11:69517840-69519929	FGF19;FGF19;FGF19;
chr11:69588826-69590546	;FGF4;FGF4;FGF4
chr11:72295167-72295875	PDE2A;PDE2A;PDE2A;PDE2A
chr11:72301302-72301746	PDE2A;PDE2A;PDE2A;PDE2A
chr11:74951647-74953491	;TPBGL
chr11:94134226-94134848	GPR83;GPR83;GPR83;
chr12:106975195-106975714	;RFX4;RFX4;LOC100287944;RFX4;RFX4;LOC100287944
chr12:130645327-130648988	;FZD10;FZD10-AS1;FZD10;FZD10;FZD10
chr12:14927291-14928023	H2AFJ;H2AFJ;H2AFJ;H2AFJ;H2AFJ
chr12:42984087-42984380	PRICKLE1
chr12:52400467-52401696	;GRASP;GRASP;GRASP;GRASP;GRASP;GRASP;GRASP;GRASP;GRASP;GRASP
chr13:20766208-20767779	GJB2;GJB2;GJB2;
chr13:36919737-36921004	SPG20;SPG20;SPG20;SPG20;SPG20;SPG20;SPG20;SPG20;SPG20;SPG20;SPG20;SPG20;SPG20;SPG20;SPG20;SPG20;SPG20;SPG20;SPG20;SPG20-AS1;SPG20-AS1;SPG20
chr13:88329394-88329885	SLITRK5;
chr13:95363152-95366051	SOX21;SOX21;SOX21;SOX21;SOX21-AS1;SOX21;
chr13:95619883-95620977
chr13:96293606-96294603	DZIP1;DZIP1
chr14:103745232-103746271
chr14:104601959-104605672	;KIF26A
chr14:105070518-105071463	TMEM179;TMEM179;TMEM179;
chr14:24044886-24046760	JPH4;JPH4;JPH4;JPH4;JPH4;JPH4;JPH4;JPH4;JPH4
chr14:24803678-24804353	ADCY4;ADCY4;ADCY4;ADCY4;ADCY4;ADCY4;ADCY4;ADCY4;ADCY4;RIPK3;RIPK3;ADCY4;ADCY4;ADCY4;RIPK3
chr14:33402094-33404079	;NPAS3;NPAS3;NPAS3;NPAS3
chr14:36986362-36990576	;NKX2-1;NKX2-1;NKX2-1;NKX2-1;NKX2-1-AS1;NKX2-1;NKX2-1;NKX2-1;NKX2-1-AS1;NKX2-1;NKX2-1;NKX2-1;NKX2-1-AS1;NKX2-1;NKX2-1;NKX2-1-AS1;NKX2-1;NKX2-1
chr14:52734207-52735486	;PTGDR;PTGDR;PTGDR
chr14:62279476-62280019
chr14:70041213-70041662	;CCDC177
chr14:70345943-70346527	;SMOC1;SMOC1;SMOC1;SMOC1;SMOC1;SMOC1
chr14:76819145-76819379
chr14:77605885-77608304	ZDHHC22;ZDHHC22;ZDHHC22;
chr14:77648108-77648328	;TMEM63C;TMEM63C;TMEM63C
chr14:81421294-81421561	;TSHR;TSHR;TSHR;TSHR;TSHR;TSHR;TSHR;TSHR;TSHR
chr14:94405235-94406170	ASB2;ASB2;ASB2;ASB2;ASB2;ASB2;ASB2
chr15:51973533-51973838	;SCG3;SCG3;SCG3;SCG3;SCG3;SCG3
chr15:52820333-52821639	MYO5A;MYO5A;MYO5A;MYO5A;MYO5A;MYO5A;
chr15:83775861-83776922	;TM6SF1;TM6SF1;TM6SF1;TM6SF1;TM6SF1;TM6SF1
chr16:203753-204866	;HBZ;HBZ;HBZ
chr16:3232835-3234048
chr16:56623068-56623914	;MT3;MT3;MT3
chr16:68480864-68482822	SMPD3;SMPD3;SMPD3;
chr16:77468309-77469074	ADAMTS18;ADAMTS18;ADAMTS18;
chr16:80574741-80575090	;DYNLRB2;DYNLRB2;DYNLRB2;DYNLRB2;LOC102724084;DYNLRB2;DYNLRB2;DYNLRB2;DYNLRB2;DYNLRB2;DYNLRB2;LOC102724084;DYNLRB2;DYNLRB2
chr16:86320175-86321055	;LOC146513;LINC01081
chr16:86541430-86545228	;FENDRR;FENDRR;FOXF1;FOXF1;FENDRR;FENDRR
chr16:86599355-86602649	;FOXC2;FOXC2;FOXC2-AS1;FOXC2;FOXC2
chr16:87636506-87637284	;JPH3;JPH3;JPH3;JPH3;JPH3;JPH3;JPH3
chr16:89268492-89268865	SLC22A31;
chr17:1811473-1812097
chr17:29718230-29719291	;RAB11FIP4
chr17:37307498-37307775	PLXDC1;
chr17:39889956-39891489	HAP1;HAP1;HAP1;
chr17:4542715-4544934	ALOX15;
chr17:48048953-48050616	DLX4;DLX4;DLX4;DLX4;DLX4;DLX4;
chr17:55122795-55124018	;RNF126P1
chr17:56832961-56833986	;PPM1E;PPM1E;PPM1E
chr17:6945389-6947521	SLC16A11;SLC16A11;SLC16A11;
chr17:74533281-74534566	CYGB;CYGB;PRCD;PRCD;PRCD;PRCD
chr18:5894866-5896249	TMEM200C;
chr19:10046824-10047067	OLFM2;
chr19:10399844-10405375	ICAM4;ICAM4;ICAM4;ICAM5;ICAM4;ICAM4;ICAM4;ICAM5
chr19:15580382-15580863	;PGLYRP2
chr19:17566532-17566778	;NXNL1
chr19:17791067-17791301	UNC13A
chr19:18335072-18337375	PDE4C;PDE4C;PDE4C;PDE4C;PDE4C;PDE4C;PDE4C;PDE4C;PDE4C
chr19:18899037-18902284	COMP;COMP;COMP;
chr19:2307566-2308092	LINGO3;
chr19:37157632-37158119	ZNF461;ZNF461;ZNF461;
chr19:38746638-38747379	PPP1R14A;PPP1R14A;PPP1R14A
chr19:42827743-42829149	TMEM145;TMEM145;TMEM145;MEGF8;TMEM145
chr19:46999028-46999290	PNMAL2;PNMAL2;PNMAL2;PNMAL2;PPP5D1;;PPP5D1
chr19:51189824-51190109	SHANK1
chr19:51198143-51198460	SHANK1
chr19:51231632-51231969
chr19:54927902-54928225	TTYH1;TTYH1;TTYH1;TTYH1;TTYH1;TTYH1;TTYH1;TTYH1;TTYH1;TTYH1;TTYH1
chr19:55953371-55954641	SHISA7;
chr2:127643800-127644104
chr2:154728944-154729328	GALNT13;GALNT13;GALNT13
chr2:171569877-171573904	LOC440925;LOC440925;SP5;SP5;LOC440925;SP5;LINC01124;LOC101926913;SP5;SP5;
chr2:172951289-172952159	DLX1;DLX1;DLX1;DLX1;DLX1;DLX1
chr2:175193398-175193764
chr2:20865289-20867589	;GDF7;GDF7;GDF7
chr2:219762987-219763537
chr2:219824151-219825864	;CDK5R2;CDK5R2;CDK5R2
chr2:220222902-220223854
chr2:220348955-220349784	SPEG
chr2:222436034-222438941	EPHA4;EPHA4;EPHA4;EPHA4;EPHA4;EPHA4;
chr2:228028679-228029733	COL4A3;COL4A4;COL4A3;COL4A3;COL4A3;COL4A3;COL4A4;COL4A3;COL4A4;COL4A3;COL4A3;COL4A3;COL4A4;COL4A4;COL4A3;COL4A3;COL4A3;COL4A3;COL4A3;COL4A3;COL4A3;COL4A3;COL4A4;COL4A4;COL4A3;COL4A3;COL4A3;COL4A3;COL4A3;COL4A3;COL4A4;COL4A3;COL4A3;COL4A3;COL4A4;COL4A3;COL4A3;COL4A3;COL4A4;COL4A3;COL4A3;COL4A4;COL4A3;COL4A3;COL4A3;COL4A3;COL4A3
chr2:230578062-230579981	DNER;
chr2:233283397-233285959
chr2:233350278-233352974	ECEL1;ECEL1;ECEL1;ECEL1;ECEL1;ECEL1;ECEL1
chr2:235404502-235406541	;ARL4C;ARL4C;ARL4C;ARL4C;ARL4C;ARL4C;ARL4C
chr2:26396102-26397204	FAM59B;GAREML
chr2:27070302-27072922	;DPYSL5;DPYSL5;DPYSL5;DPYSL5
chr2:287353-290099	FAM150B;FAM150B;FAM150B;
chr2:29033351-29034011	;SPDYA;SPDYA;SPDYA;SPDYA;SPDYA;SPDYA;SPDYA;SPDYA;SPDYA
chr2:45395869-45398186
chr2:72079362-72079610
chr2:74740455-74743795	;TLX2;TLX2;TLX2;DQX1
chr2:75426592-75428030	TACR1;TACR1;TACR1;TACR1;TACR1;TACR1;
chr20:13200670-13202616	;ISM1
chr20:24449844-24452037	;SYNDIG1;TMEM90B;TMEM90B;TMEM90B
chr20:25128764-25129610	LOC284798;LOC284798;LOC284798;LOC284798;LOC284798;LOC284798;
chr20:3662310-3663187	ADAM33;ADAM33;ADAM33;ADAM33;ADAM33;ADAM33;ADAM33;ADAM33;ADAM33;
chr20:39994545-39995810	EMILIN3;
chr20:4803013-4804146	RASSF2;
chr20:5891878-5892417	;CHGB;CHGB;CHGB
chr20:61733275-61734521	HAR1B;HAR1B;HAR1A;HAR1A;HAR1B;
chr20:62283516-62284835	STMN3;STMN3;STMN3;STMN3;STMN3;STMN3
chr20:690575-691099
chr21:32929927-32932017	TIAM1;
chr21:42218489-42219222	DSCAM;DSCAM;DSCAM;DSCAM;DSCAM;DSCAM;
chr21:47009996-47011163
chr22:31198491-31199033	OSBP2;OSBP2;OSBP2;OSBP2;OSBP2
chr22:40057941-40058844	CACNA1I;CACNA1I
chr22:43738882-43740285	SCUBE1;
chr22:43807400-43808455	;MPPED1
chr22:45809191-45809953	RIBC2;SMC1B;SMC1B;SMC1B;RIBC2;SMC1B;RIBC2;SMC1B;RIBC2;SMC1B;RIBC2;RIBC2;SMC1B;SMC1B;SMC1B;RIBC2;RIBC2;RIBC2;RIBC2
chr22:45898294-45899357	;FBLN1;FBLN1;FBLN1;FBLN1
chr3:10547178-10547389	ATP2B2;ATP2B2;ATP2B2;ATP2B2;ATP2B2;ATP2B2;
chr3:128273936-128274796
chr3:13245692-13246212
chr3:13323438-13324929
chr3:133464949-133465420	;TF;TF;TF
chr3:134125487-134125871
chr3:172167526-172167866	GHSR;GHSR;
chr3:27762351-27763995	EOMES;EOMES;EOMES;EOMES;EOMES;EOMES;EOMES;EOMES;EOMES;EOMES
chr3:27771638-27771942
chr3:30936047-30936265	GADL1;
chr3:36985540-36987041	TRANK1;TRANK1;TRANK1;
chr3:44596535-44597018	;ZKSCAN7;ZKSCAN7;ZKSCAN7;ZKSCAN7;ZKSCAN7;ZNF167;ZNF167;ZKSCAN7;ZKSCAN7;ZKSCAN7;ZKSCAN7;ZKSCAN7;ZKSCAN7;ZKSCAN7;ZKSCAN7;ZKSCAN7;ZKSCAN7;ZNF167;ZNF167;ZNF167;ZNF167
chr3:45077069-45077690	CLEC3B;CLEC3B;CLEC3B;
chr3:46923265-46925182	PTH1R;PTH1R;PTH1R;PTH1R;PTH1R;PTH1R
chr3:54155239-54157025	CACNA2D3
chr3:55522560-55522836	WNT5A;
chr3:79815638-79815900	ROBO1;ROBO1;ROBO1
chr3:87138225-87138546	;LINC00506;LINC00506
chr4:109092578-109092839	LEF1;LEF1;LEF1;LOC641518;LEF1-AS1;LEF1;LEF1;LEF1;LOC641518;LOC641518;LEF1-AS1;LEF1-AS1
chr4:111560563-111560808	PITX2;PITX2;PITX2;PITX2;PITX2;PITX2;PITX2;PITX2;PITX2;PITX2;PITX2;
chr4:140201064-140201449	C4orf49;C4orf49;C4orf49;MGARP;
chr4:143766940-143768413	INPP4B;INPP4B;INPP4B;INPP4B;INPP4B;INPP4B;
chr4:1595293-1595539
chr4:164264821-164265772	NPY5R
chr4:166128385-166129255	;KLHL2;KLHL2;KLHL2;KLHL2;KLHL2;KLHL2;KLHL2;KLHL2;KLHL2;KLHL2
chr4:166794545-166795341	;TLL1;TLL1;TLL1;TLL1;TLL1;TLL1;TLL1
chr4:183063396-183066370	;MGC45800;LOC90768;LOC90768;LOC90768;LOC90768;LOC90768
chr4:2366421-2367092	ZFYVE28;ZFYVE28;ZFYVE28;ZFYVE28;ZFYVE28;ZFYVE28;ZFYVE28;ZFYVE28;ZFYVE28;ZFYVE28;ZFYVE28;ZFYVE28;ZFYVE28;ZFYVE28;ZFYVE28;ZFYVE28;ZFYVE28;ZFYVE28;ZFYVE28
chr4:3533643-3534788	LRPAP1;LRPAP1;LRPAP1;
chr4:41753669-41753947
chr4:42152766-42154984	BEND4;BEND4;BEND4;BEND4;BEND4;BEND4;
chr4:5021003-5021329	CYTL1;
chr4:57521621-57522703	HOPX;HOPX;HOPX;HOPX;HOPX;HOPX;HOPX;HOPX;HOPX;HOPX;HOPX;HOPX;HOPX;HOPX;HOPX;HOPX;HOPX;HOPX;HOPX;HOPX;HOPX
chr4:57687610-57687906	SPINK2;SPINK2;SPINK2;SPINK2;SPINK2;SPINK2;SPINK2;SPINK2;SPINK2;SPINK2;SPINK2;SPINK2;SPINK2;SPINK2;SPINK2;SPINK2;SPINK2;SPINK2;SPINK2
chr4:8271214-8272091	;HTRA3;HTRA3;HTRA3
chr5:110408704-110409039	;TSLP;TSLP;TSLP;TSLP;TSLP;TSLP
chr5:122426125-122426836	PRDM6
chr5:139125902-139127711	;LOC101929696;LOC101929696
chr5:145724294-145724551
chr5:149681702-149682601	ARSI;ARSI;ARSI;
chr5:158533557-158534000
chr5:1667187-1668081
chr5:32709910-32714450	;NPR3;NPR3;NPR3;NPR3;NPR3;NPR3;NPR3;NPR3;NPR3;NPR3;NPR3
chr5:38257825-38259136	;EGFLAM;EGFLAM;EGFLAM
chr5:41509783-41510166	PLCXD3
chr5:42951076-42952410
chr5:43396897-43397364	CCL28;CCL28;CCL28;CCL28;CCL28;CCL28;CCL28;CCL28
chr5:63461448-63462106	;RNF180;RNF180
chr5:6448753-6449629	;UBE2QL1;UBE2QL1;UBE2QL1
chr5:76925445-76926875	OTP
chr5:77140542-77140914
chr5:7850957-7851413	C5orf49;C5orf49;C5orf49
chr5:80689818-80690228	RNU5E;RNU5D;ACOT12;RNU5E;RNU5D;ACOT12;ACOT12;ACOT12;RNU5E-1;RNU5D-1;RNU5E;RNU5D;RNU5E-1;RNU5D-1
chr6:110299365-110301267	;GPR6;GPR6;GPR6;GPR6;GPR6;GPR6;GPR6
chr6:137242315-137245442	;SLC35D3;SLC35D3;SLC35D3
chr6:150275451-150276203
chr6:168719681-168720495	DACT2;DACT2;DACT2;DACT2;DACT2;
chr6:17102309-17102539	;STMND1
chr6:26020671-26021125	;HIST1H1A;HIST1H1A;HIST1H1A;HIST1H1A;HIST1H3A;HIST1H3A;HIST1H4A;HIST1H3A;HIST1H3A;HIST1H4A;HIST1H4A;HIST1H4A
chr6:29944402-29945169	HCG9;
chr6:3227025-3229688	TUBB2B;TUBB2B;TUBB2B;
chr6:36807678-36808808	CPNE5;
chr6:46702736-46703316	PLA2G7;PLA2G7;PLA2G7;PLA2G7;PLA2G7;
chr6:48036137-48036410	C6orf138;PTCHD4;PTCHD4;PTCHD4;PTCHD4;PTCHD4;PTCHD4;C6orf138;C6orf138;
chr6:91004795-91006944	BACH2;BACH2;BACH2;BACH2;BACH2;BACH2;BACH2;BACH2;BACH2;
chr7:108095401-108097206	NRCAM;NRCAM;NRCAM;NRCAM;NRCAM;NRCAM;
chr7:113724924-113727795	;FOXP2
chr7:116962841-116964803	WNT2;WNT2;WNT2;WNT2;WNT2
chr7:12443163-12443705	VWDE;VWDE;VWDE;
chr7:129422997-129423355
chr7:151106244-151107808	WDR86;WDR86;WDR86;WDR86;WDR86;WDR86-AS1;WDR86-AS1;WDR86-AS1;WDR86;WDR86;WDR86;WDR86;WDR86;WDR86;WDR86;WDR86;WDR86-AS1;WDR86-AS1;WDR86-AS1;WDR86;WDR86;WDR86;WDR86;WDR86;WDR86;WDR86;WDR86;WDR86-AS1;WDR86-AS1;WDR86-AS1;WDR86;WDR86;WDR86-AS1;WDR86-AS1;WDR86-AS1;
chr7:155174128-155175248
chr7:1703861-1710517
chr7:21582443-21583313	;DNAH11;DNAH11;DNAH11
chr7:38670439-38671008	AMPH;AMPH;AMPH;AMPH;AMPH;AMPH;
chr7:44184770-44185695	MYL7;;GCK;GCK;GCK
chr7:44364432-44365328	CAMK2B;CAMK2B;CAMK2B;CAMK2B;CAMK2B;CAMK2B;CAMK2B;CAMK2B;CAMK2B;CAMK2B;CAMK2B;CAMK2B;CAMK2B;CAMK2B;CAMK2B;CAMK2B;CAMK2B;CAMK2B;CAMK2B;CAMK2B;CAMK2B;CAMK2B;CAMK2B;CAMK2B;CAMK2B;CAMK2B;CAMK2B;CAMK2B;CAMK2B;CAMK2B;CAMK2B;CAMK2B;CAMK2B;CAMK2B;CAMK2B;CAMK2B;CAMK2B;CAMK2B;CAMK2B;CAMK2B;CAMK2B;CAMK2B;CAMK2B;CAMK2B;CAMK2B;CAMK2B;CAMK2B;CAMK2B;CAMK2B;CAMK2B;CAMK2B;
chr7:45960137-45961347	IGFBP3;IGFBP3;IGFBP3;IGFBP3;IGFBP3;IGFBP3;
chr7:4922707-4923576	RADIL;
chr7:50343757-50344519	IKZF1;IKZF1;IKZF1;IKZF1;IKZF1;IKZF1;IKZF1;IKZF1;IKZF1;IKZF1;IKZF1;IKZF1;IKZF1;IKZF1;IKZF1;IKZF1
chr7:50517627-50518668	FIGNL1;FIGNL1;FIGNL1;FIGNL1;FIGNL1;FIGNL1;FIGNL1;FIGNL1;FIGNL1;FIGNL1;FIGNL1;FIGNL1;FIGNL1;
chr7:63386608-63386885
chr7:750788-751237	PRKAR1B;PRKAR1B;PRKAR1B;PRKAR1B;PRKAR1B;PRKAR1B;PRKAR1B;PRKAR1B;PRKAR1B;PRKAR1B;PRKAR1B;PRKAR1B;PRKAR1B
chr7:8481974-8482762	NXPH1
chr7:87563342-87564571	ADAM22;ADAM22;ADAM22;ADAM22;ADAM22;ADAM22;ADAM22;ADAM22;ADAM22;ADAM22;ADAM22;ADAM22;ADAM22;ADAM22;ADAM22
chr7:98099882-98100289
chr8:11141894-11142686	;MTMR9;MTMR9;MTMR9
chr8:24799703-24800147
chr8:494155-496083	C8orf42;TDRP;TDRP;C8orf42;C8orf42
chr8:97505747-97507607	;SDC2;SDC2;SDC2
chr8:99952020-99954686	;STK3;STK3;OSR2;OSR2;OSR2
chr9:116450145-116450454
chr9:133027737-133028563	;HMCN2
chr9:135039673-135039978	NTNG2
chr9:139084513-139086208
chr9:34589113-34591978	CNTFR;CNTFR;CNTFR;CNTFR;CNTFR;
chr1:117664180-117665148	TRIM45;TRIM45;TRIM45;TRIM45;TRIM45;TRIM45;
chr1:154474107-154475699	SHE;TDRD10;TDRD10;SHE;TDRD10;SHE;TDRD10;SHE;TDRD10;TDRD10;TDRD10;TDRD10;SHE;TDRD10;TDRD10
chr1:180198119-180204975	;LHX4;LHX4;LHX4
chr1:19991146-19992788	;HTR6;HTR6;HTR6
chr1:220701507-220702348	;MARK1;MARK1;MARK1;MARK1;MARK1;MARK1;MARK1;MARK1;MARK1;MARK1;MARK1;MARK1;MARK1;MARK1;MARK1;MARK1;MARK1;MARK1
chr1:47696504-47698197	TAL1;TAL1;TAL1;TAL1;TAL1;TAL1;TAL1;TAL1;TAL1;TAL1;TAL1;TAL1;TAL1;TAL1;TAL1;TAL1;;TAL1;TAL1;TAL1;TAL1;TAL1;TAL1;TAL1;TAL1;TAL1;TAL1;TAL1;TAL1;TAL1;TAL1;TAL1;TAL1
chr1:53067880-53068608	GPX7
chr1:70032967-70034495
chr1:75600674-75601415	LHX8;LHX8;LHX8
chr1:92945907-92952609	GFI1;GFI1;GFI1;GFI1;GFI1;GFI1;GFI1;GFI1;GFI1;GFI1;
chr10:100993820-100994188	HPSE2;HPSE2;HPSE2;HPSE2;HPSE2;HPSE2;HPSE2;HPSE2;HPSE2;HPSE2;HPSE2;HPSE2
chr10:118927021-118928132	;MIR3663HG;MIR3663;MIR3663HG;MIR3663;MIR3663HG;MIR3663HG;MIR3663HG;MIR3663HG
chr10:118976049-118976706
chr10:124907283-124911035	HMX2;HMX2;HMX2;;BUB3;BUB3
chr10:131761169-131771696	EBF3;EBF3;EBF3;
chr10:43428167-43429460
chr10:50602989-50606783	DRGX;;DRGX;DRGX
chr10:50887565-50887862	;C10orf53;C10orf53;C10orf53;C10orf53;C10orf53;C10orf53
chr10:60935827-60937049	;PHYHIPL;PHYHIPL;PHYHIPL;PHYHIPL;CCHE1;PHYHIPL;CCHE1;PHYHIPL;PHYHIPL;PHYHIPL;PHYHIPL;PHYHIPL;PHYHIPL;CCHE1;PHYHIPL
chr10:77155128-77169600	;ZNF503;ZNF503;ZNF503;C10orf41;ZNF503;ZNF503;ZNF503-AS2;ZNF503;ZNF503;C10orf41;ZNF503;ZNF503;C10orf41;ZNF503-AS2;ZNF503-AS2;ZNF503;ZNF503;ZNF503-AS2;C10orf41;ZNF503;C10orf41;ZNF503;ZNF503;ZNF503-AS2;ZNF503-AS2;ZNF503-AS2;ZNF503-AS2;ZNF503-AS2;ZNF503-AS2;C10orf41;C10orf41;ZNF503-AS2;ZNF503-AS2;ZNF503-AS2;ZNF503-AS2;ZNF503-AS2;ZNF503-AS2
chr10:8091374-8098329	;FLJ45983;FLJ45983;GATA3-AS1;GATA3-AS1;GATA3-AS1;GATA3-AS1;FLJ45983;GATA3;GATA3;FLJ45983;FLJ45983;GATA3;GATA3;GATA3;GATA3;FLJ45983;GATA3;GATA3
chr10:90967555-90967900	;CH25H;CH25H;CH25H
chr11:104034536-104035058	PDGFD;PDGFD;PDGFD;PDGFD;PDGFD;PDGFD
chr11:107798958-107799980	;RAB39A;RAB39;RAB39;RAB39
chr11:110581839-110583883	ARHGAP20;ARHGAP20;ARHGAP20;ARHGAP20;ARHGAP20;ARHGAP20;ARHGAP20;ARHGAP20;ARHGAP20;ARHGAP20;ARHGAP20;ARHGAP20;
chr11:14995128-14995908	CALCA;CALCA;CALCA;CALCA;CALCA;CALCA;CALCA;CALCA;CALCA;
chr11:17497463-17498626	ABCC8;ABCC8;ABCC8;
chr11:2158951-2162484	MIR483;INS-IGF2;IGF2;IGF2;IGF2;IGF2;IGF2;IGF2;IGF2;IGF2;INS-IGF2;IGF2;INS-IGF2;IGF2;IGF2;IGF2;IGF2;IGF2;IGF2;IGF2;INS-IGF2;IGF2;INS-IGF2;IGF2;IGF2;IGF2;IGF2;INS-IGF2;IGF2AS;IGF2;IGF2;IGF2AS;IGF2;INS-IGF2;IGF2;IGF2AS;IGF2;IGF2AS;IGF2;IGF2;IGF2;INS-IGF2;IGF2;IGF2-AS;IGF2-AS;IGF2AS;INS-IGF2;IGF2;IGF2;IGF2AS;IGF2AS;INS-IGF2;IGF2;IGF2;IGF2;IGF2AS;IGF2AS;INS-IGF2;IGF2;IGF2AS;IGF2;INS-IGF2;IGF2;IGF2-AS;…
chr11:43602545-43603215	;MIR129-2
chr11:44330542-44331761	ALX4;ALX4;ALX4
chr11:64509433-64513826	RASGRP2;RASGRP2;RASGRP2;RASGRP2;RASGRP2;RASGRP2;RASGRP2;RASGRP2;RASGRP2;RASGRP2;PYGM;PYGM;PYGM;PYGM
chr11:66188130-66189397	;NPAS4;NPAS4;NPAS4
chr11:69632033-69634710	FGF3;FGF3;FGF3;
chr11:69706778-69707017
chr11:75378416-75379882	MAP6;MAP6;
chr12:106977388-106977713	RFX4;RFX4;RFX4
chr12:45269830-45270835	NELL2;NELL2;NELL2;NELL2;NELL2;NELL2;NELL2;NELL2;NELL2;NELL2;NELL2;NELL2;NELL2;NELL2;NELL2;NELL2;NELL2;NELL2;NELL2;NELL2;NELL2;NELL2;NELL2;NELL2;NELL2
chr12:48577361-48578574	;C12orf68;CCDC184;C12orf68;C12orf68
chr12:49483601-49484255	;DHH
chr12:54332805-54333731	;HOXC13;HOXC13-AS;HOXC13;HOXC13;HOXC13
chr12:75601081-75601752	KCNC2;KCNC2;KCNC2;KCNC2;KCNC2;KCNC2;KCNC2;KCNC2;KCNC2
chr13:100637112-100637472	ZIC2
chr13:26624725-26626265	SHISA2;
chr13:49794125-49795542	;MLNR
chr13:78492425-78493382	EDNRB;EDNRB;EDNRB;EDNRB;EDNRB;EDNRB;EDNRB;EDNRB;EDNRB;EDNRB;EDNRB
chr14:60336951-60337461	RTN1;RTN1;RTN1;
chr14:60981523-60982636
chr14:65006874-65009197	HSPA2;HSPA2;HSPA2;HSPA2;HSPA2;LOC102723809
chr14:70655095-70656077	SLC8A3;SLC8A3;SLC8A3;SLC8A3;SLC8A3;SLC8A3;SLC8A3;SLC8A3;SLC8A3;SLC8A3;SLC8A3;SLC8A3;SLC8A3;SLC8A3;SLC8A3;SLC8A3;SLC8A3;
chr14:72398664-72399554	;RGS6;RGS6;RGS6;RGS6;RGS6;RGS6;RGS6;RGS6;RGS6;RGS6;RGS6;RGS6;RGS6;RGS6;RGS6;RGS6;RGS6;RGS6;RGS6;RGS6;RGS6;RGS6;RGS6;RGS6;RGS6;RGS6;RGS6;RGS6;RGS6;RGS6;RGS6;RGS6;RGS6;RGS6;RGS6;RGS6;RGS6;RGS6;RGS6;RGS6;RGS6;RGS6
chr14:74724228-74725374	VSX2
chr14:77964571-77965670	ISM2;ISM2;
chr14:95234612-95236569	;GSC
chr15:28351606-28353102
chr15:68115485-68122575	;SKOR1;LBXCOR1
chr15:88799522-88801017	NTRK3-AS1;NTRK3;NTRK3;NTRK3;NTRK3;NTRK3;NTRK3;NTRK3;NTRK3;NTRK3;NTRK3;NTRK3;NTRK3;NTRK3;NTRK3;NTRK3;NTRK3;NTRK3;NTRK3-AS1;NTRK3;NTRK3;NTRK3;NTRK3;NTRK3;NTRK3;NTRK3;NTRK3;NTRK3-AS1;
chr15:96952547-96953085
chr16:54317821-54324604	IRX3;IRX3;IRX3;
chr16:56225255-56226351	GNAO1;GNAO1;LOC283856;LOC283856;GNAO1;GNAO1;LOC283856;GNAO1;GNAO1;GNAO1;GNAO1;DKFZP434H168;GNAO1;GNAO1
chr16:79632619-79635537	MAF;MAF;MAF;MAF;MAF;MAF;MAF;MAF;MAF;
chr16:86530747-86532994
chr17:33814234-33814947	SLFN12L;
chr17:35291899-35300875	;LHX1;LHX1;LHX1
chr17:47209811-47210740	;B4GALNT2;B4GALNT2;B4GALNT2;B4GALNT2;B4GALNT2;B4GALNT2;B4GALNT2;B4GALNT2;B4GALNT2;B4GALNT2
chr17:7608376-7608956	WRAP53;WRAP53;WRAP53;WRAP53;WRAP53;WRAP53;WRAP53;WRAP53;WRAP53;WRAP53;WRAP53;WRAP53;EFNB3;EFNB3;EFNB3
chr17:78449507-78452783	NPTX1;NPTX1;NPTX1;
chr19:30015781-30021367	;LOC284395;VSTM2B;LOC284395;VSTM2B
chr19:37825101-37825756	HKR1;HKR1;HKR1
chr19:37959852-37960615	ZNF569;ZNF570;ZNF569;ZNF570;ZNF570;ZNF570;ZNF570;ZNF570;ZNF570
chr19:3801392-3801819	MATK;MIR1268A;MATK;MATK;MATK;MATK;MIR1268A
chr19:50193020-50194798	CPT1C;CPT1C;C19orf76;C19orf76;ADM5;ADM5;CPT1C;CPT1C;CPT1C;CPT1C;CPT1C;CPT1C;CPT1C;C19orf76;CPT1C;CPT1C;CPT1C;CPT1C;CPT1C;ADM5;CPT1C;C19orf76;CPT1C;CPT1C;CPT1C;CPT1C;CPT1C;CPT1C;CPT1C;CPT1C;CPT1C;CPT1C;CPT1C;CPT1C
chr19:50833813-50834128	KCNC3;KCNC3;KCNC3
chr19:51830064-51831145	IGLON5;VSIG10L
chr2:10219802-10221016	CYS1;CYS1;CYS1;
chr2:115918737-115920765	DPP10;DPP10;DPP10;DPP10-AS1;DPP10;DPP10;DPP10;DPP10;DPP10;DPP10;DPP10;DPP10;DPP10-AS1;DPP10;DPP10;DPP10;DPP10;DPP10;DPP10;DPP10;DPP10;DPP10;DPP10
chr2:119605200-119605620	EN1;EN1;EN1
chr2:162273294-162273725	TBR1;TBR1;TBR1
chr2:223162946-223163912	PAX3;PAX3;PAX3;CCDC140;PAX3;PAX3;PAX3;PAX3;PAX3;PAX3;PAX3;PAX3;PAX3;PAX3;PAX3;PAX3;PAX3;CCDC140;PAX3;PAX3;PAX3;CCDC140;CCDC140;PAX3;PAX3;PAX3;PAX3;PAX3;PAX3;PAX3;CCDC140;PAX3;PAX3;PAX3;PAX3;PAX3;PAX3;PAX3;PAX3;PAX3;PAX3;PAX3;PAX3;PAX3;PAX3;PAX3;CCDC140;PAX3;PAX3;PAX3;PAX3;PAX3;PAX3;PAX3;PAX3;PAX3;PAX3;PAX3;PAX3;PAX3;PAX3;PAX3;PAX3;PAX3;PAX3;PAX3;PAX3;PAX3;PAX3;PAX3;CCDC140;PAX3;PAX3;PAX3;PAX3;PAX…
chr2:223167205-223167560	CCDC140
chr2:25391072-25391875	POMC;POMC;POMC;POMC;POMC;POMC;
chr2:68870351-68871055	;PROKR1
chr2:7057530-7058433	RNF144A;RNF144A-AS1;RNF144A;RNF144A;RNF144A
chr2:71114733-71115474	;LINC01143
chr2:71453588-71454318	PAIP2B;PAIP2B;PAIP2B
chr20:44660342-44660948	SLC12A5;SLC12A5
chr20:61339858-61341220	;NTSR1;NTSR1;NTSR1
chr22:27053081-27053629	;MIAT;MIAT;MIAT;MIAT;MIAT
chr22:30116081-30117160	;CABP7
chr22:42310057-42311669
chr3:11034446-11035384	SLC6A1;SLC6A1;SLC6A1
chr3:132756985-132757895	;TMEM108;TMEM108;TMEM108;TMEM108;TMEM108;TMEM108
chr3:37493418-37494538	ITGA9
chr4:13530847-13531244	;LINC01097
chr4:1396291-1401730	;NKX1-1
chr4:175135259-175135496
chr4:175750330-175750584	GLRA3;GLRA3;GLRA3;GLRA3;GLRA3;GLRA3;
chr4:17782642-17783624	FAM184B;FAM184B;FAM184B;
chr4:185937242-185937750	;HELT;HELT
chr4:185939222-185942747	;HELT;HELT;HELT
chr4:330162-332068	;ZNF141;ZNF141;ZNF141
chr4:48987790-48988808	CWH43;CWH43;CWH43
chr4:57396748-57397269	;THEGL
chr4:66535193-66535620	EPHA5;EPHA5;EPHA5;EPHA5;EPHA5;EPHA5;EPHA5;EPHA5;EPHA5;EPHA5;EPHA5;EPHA5;EPHA5;EPHA5;EPHA5;EPHA5;EPHA5-AS1;EPHA5;EPHA5;EPHA5;EPHA5;EPHA5
chr4:89378223-89378948	;HERC5;HERC5;HERC5
chr5:153862142-153862451
chr5:158527374-158527983	EBF1;EBF1;EBF1;EBF1;EBF1;EBF1;LOC101927740
chr5:178016558-178017670	COL23A1;COL23A1;COL23A1;
chr5:87437095-87437505
chr6:108437998-108441208
chr6:170604411-170606479	;FAM120B;FAM120B
chr6:28602853-28603295
chr6:29595298-29595795	GABBR1;GABBR1;GABBR1;GABBR1;GABBR1;GABBR1;GABBR1
chr6:31276241-31276526
chr6:35181095-35182547	;SCUBE3
chr6:99279317-99283842	;POU3F2;POU3F2;POU3F2
chr7:1269165-1282864	;UNCX
chr7:142494563-142495248
chr7:155164557-155167854	;BLACE
chr7:155302253-155303158	CNPY1
chr7:75889086-75889345	SRRM3
chr7:94284858-94286527	SGCE;SGCE;SGCE;SGCE;SGCE;PEG10;SGCE;PEG10;SGCE;PEG10;SGCE;PEG10;SGCE;SGCE;PEG10;SGCE;PEG10;SGCE;SGCE;SGCE;SGCE;PEG10;PEG10;PEG10;SGCE;SGCE;SGCE;PEG10;SGCE;SGCE;SGCE;SGCE;PEG10;PEG10;PEG10;PEG10;PEG10;PEG10;PEG10;PEG10;PEG10;PEG10;PEG10;PEG10;SGCE;PEG10;PEG10;PEG10;SGCE;PEG10;SGCE;PEG10;PEG10
chr8:133492398-133493586	KCNQ3;KCNQ3;KCNQ3;
chr8:143858279-143859411	LYNX1;LYNX1;LYNX1;LYNX1;LYNX1;LYNX1;LYNX1;LYNX1;LYNX1;LYNX1;LYNX1;LYNX1;LYNX1;LYNX1;LYNX1;LYNX1;LYNX1;LYNX1;
chr8:41503916-41504266	;NKX6-3
chr8:75896528-75897116	;CRISPLD1;CRISPLD1;CRISPLD1
chr9:2621308-2623685	FLJ35024;VLDLR-AS1;VLDLR;VLDLR;VLDLR;VLDLR;FLJ35024;VLDLR;VLDLR;VLDLR-AS1;VLDLR;VLDLR;VLDLR;VLDLR;FLJ35024;VLDLR;VLDLR;VLDLR;VLDLR;VLDLR-AS1;FLJ35024;VLDLR;VLDLR;VLDLR;VLDLR
chr9:86152353-86153777	FRMD3;FRMD3;FRMD3
chr9:976162-977828	;DMRT3
