# Supplementary material for: Highly recurrent CBS epimutations in gastric cancer CpG island methylator phenotypes and inflammation
Source: Genome Biol. 2021 Jun 1;22:167. doi: 10.1186/s13059-021-02375-2 (PMC8170989; doi:10.1186/s13059-021-02375-2)
Supplement: Supplementary file 16 — Additional file 16: Table S15. List of metabolites profiled in GES1 and HFE145 CBS-deficient cells. [file 13059_2021_2375_MOESM16_ESM.xlsx]

## Sheet: S15
Table S15: List of metabolites profiled in GES1 and HFE145 CBS-deficient cells
GES1						HFE145
Matched metabolite ID	CBS-deficient/ Control	P value	p(corr)[1]	VIP[1]		Matched metabolite ID	CBS-deficient/ Control	P value	p(corr)[1]	VIP[1]
Creatine Phosphate	4.93851	0.106654	0.661935	0.198283		Adenosine	5.6589	1.25877e-05	0.958873	2.60931
Butyrylcarnitine	3.20439	0.0824365	0.695404	2.31373		Inosine	5.28225	4.94276e-05	0.941283	4.5769
PC(o-36:1)	3.0328	0.116376	0.659696	2.44366		Uridine	5.26482	1.40021e-05	0.969743	2.45332
1-Methylnicotinamide	2.6984	0.00109952	0.884116	0.867755		Guanosine	5.20537	6.69042e-05	0.942897	1.35808
PG 36:1	2.3772	1.93755e-06	0.982353	3.10768		Hypoxanthine	4.79657	3.29269e-05	0.954684	2.51426
PE(P-38:1)	2.35301	0.0368933	0.830076	1.47954		NADH	4.12905	0.0402253	0.723977	0.782539
PE(P-40:1)	2.13805	0.0615104	0.773381	0.566963		Propionylcarnitine	2.64319	0.0405754	0.723352	1.25819
PE(P-36:1)	2.11295	0.0222726	0.872177	1.28274		Guanine	2.49564	0.000549692	0.885243	0.798269
DG 38:0	2.06678	0.00236127	0.831233	0.15051		5'-Methylthioadenosine	2.38775	0.00821302	0.833803	0.242471
Ophthalmic Acid	2.03794	0.224337	0.534892	0.216929		Timnodonic Acid (cis-5,8,11,14,17-Eicosapentaenoic Acid) FA20:5	2.16138	2.2203e-06	0.980021	0.441874
Aspartic Acid	1.99	0.0858693	0.717339	0.245566		cAMP (Fragment)	2.12759	0.0383281	0.713047	0.426623
Lactosylceramide(d-42:2)/Galabiosylceramide(d-42:2)	1.98443	0.00784326	0.806919	0.525688		PC 32:2	2.10334	0.00660055	0.862456	1.7095
2-Hydroxy-4-(Methylthio)Butyric Acid	1.85603	0.279733	0.475261	0.0468168		CL 66:4	2.09634	0.0450426	0.701521	0.392214
Phosphocreatine	1.84207	0.125475	0.614437	0.398191		GlcCer(d-34:1)/GalCer(d-34:1)	1.99874	0.015391	0.736847	0.633792
PC(o-36:2)/PC(P-36:1)	1.83228	0.203246	0.510456	1.47834		Phosphoenolpyruvic acid	1.9953	0.0299455	0.746513	0.344366
Isovalerylcarnitine	1.79842	0.252686	0.461953	1.31454		Isovalerylcarnitine	1.95391	0.107488	0.57904	0.699845
PC 36:0	1.73741	0.00316549	0.698642	0.436698		Cer(d-36:2)	1.89381	0.00601802	0.787169	0.150697
Betaine	1.7353	0.0560545	0.723761	1.37336		D-Glyceraldehyde-3-Phosphate	1.88757	0.0896602	0.606881	0.461242
PC 38:1	1.73359	0.0404985	0.714281	0.998737		Nicotinamide Mononucleotide	1.88644	0.0236499	0.704894	0.20321
Ganglioside GM3 (d-42:2)	1.72191	0.005434	0.810015	0.215004		S-Adenosyl-L-Homocysteine (SAH)	1.88258	0.00234437	0.841869	0.446989
Uridine	1.68083	0.400988	0.351819	0.557844		Sucrose	1.79188	0.510224	0.217378	0.182869
PC 38:2	1.59574	0.0837501	0.638279	1.86265		Deoxyadenosine Monophosphate	1.73655	0.023114	0.749185	0.153008
Pantothenic Acid	1.57506	0.00148385	0.887357	0.941473		1-Methylnicotinamide	1.72906	0.0471602	0.65763	0.631413
Ganglioside GM3 (d-42:1)	1.56861	0.0177061	0.728479	0.171341		Linolenic Acid FA18:3	1.72266	0.0177688	0.772397	0.187972
N-Amidino-L-Aspartate (Fragment)	1.55241	0.112043	0.641624	0.370022		Aconitate	1.70821	0.0164246	0.781375	0.748291
PC 42:1	1.5447	0.0123377	0.765516	0.452395		PC(o-36:2)/PC(P-36:1)	1.69428	0.0324691	0.721125	0.727221
Cytidine 5'-Monophosphate (CMP)	1.53529	0.233905	0.504009	0.626675		CL 68:4	1.69365	0.0350918	0.725571	0.603257
PI 38:2	1.51421	0.187357	0.499873	1.48874		Ribulose 5-Phosphate	1.63396	0.15305	0.419198	0.189479
PI 36:2	1.50846	0.0206398	0.726874	3.43973		Arachidonic Acid (cis-5,8,11,14-Eicosatetraenoic acid) FA20:4	1.63328	0.000277749	0.918003	1.22186
DG 34:0	1.49321	0.00800359	0.776553	0.569612		CL 64:3	1.63114	0.0894758	0.603646	0.131637
LysoPC 24:0	1.45991	0.0302332	0.621309	0.055525		PE 40:1	1.6304	0.000513944	0.896678	0.357217
PC 44:2	1.44566	0.00117281	0.866967	0.38368		2'-Deoxyuridine 5'-Monophosphate	1.55634	0.0529659	0.639747	0.0922345
Fructose-6-Phosphate /Glucose-6-phosphate	1.44468	0.440815	0.319529	0.253911		5-Aminoimidazole-4-Carboxamide-1-Beta-D-Ribofuranosyl 5'-Monophosphate	1.53536	0.110508	0.529188	0.0625552
Uridine 5'-Diphosphate (UDP)	1.4385	0.450487	0.313519	0.199248		GlcCer(d-40:1)/GalCer(d-40:1)	1.53416	0.156075	0.491376	0.435425
Uridine-5-Monophosphate (UMP)	1.43137	0.396147	0.349993	1.01296		6(Z),9(Z),12(Z),15(Z),18(Z),21(Z)-Tetracosahexaenoic acid FA24:6	1.5216	0.00295463	0.882594	0.331556
Putrescine (Fragment)	1.42946	0.0538703	0.614719	0.115317		PE 42:1	1.51825	1.2081e-05	0.965553	1.06273
Proline	1.41772	0.28719	0.467983	1.24049		PC(o-32:1)/PC(P-32:0)	1.51324	0.197202	0.473328	0.78746
N-Acetyl-D-Galactosamine/N-Acetyl-D-Glucosamine (Fragment)	1.41331	0.00455767	0.789087	0.252908		PC(P-34:1)/ PC(o-34:2)	1.51161	0.088944	0.597508	0.524782
Cytidine 5'-Diphosphate (CDP)	1.39523	0.318845	0.418878	0.271298		LysoPE 16:0	1.50117	3.05144e-05	0.942306	0.493075
TG 42:0	1.38118	0.0102336	0.756731	0.146926		TG 51:2	1.49183	0.00715806	0.841246	0.29419
cis-11-Eicosenoic acid, FA 20:1	1.37096	0.167889	0.485795	0.343679		cis-11,14-Eicosadienoic Acid FA20:2	1.47862	0.0228432	0.703359	0.349988
SLBPA(54:3)	1.36896	0.0825948	0.526683	0.0595931		PE(P-34:2)	1.47445	0.0134651	0.781982	0.757161
DG 36:0	1.33917	0.279483	0.356636	0.204042		Palmitoleic Acid FA16:1	1.47289	0.00324338	0.886734	0.701659
Tetracosanoic acid, FA 24:0	1.33179	0.00523407	0.820751	0.27181		Linoleic Acid FA18:2	1.46192	0.0279807	0.742148	0.403087
Arginine	1.31083	0.198621	0.514313	1.32794		Mead Acid (cis-5,8,11-Eicosatrienoic Acid) FA20:3	1.45773	0.0327326	0.677612	0.482122
PE(P-34:2)	1.28812	0.000409776	0.927269	0.747189		LysoPE 18:0	1.45239	5.21791e-05	0.957733	0.581789
PE 38:1	1.26989	0.0898476	0.619054	0.398849		Oleic Acid FA18:1	1.45062	0.00237336	0.863847	1.54268
Nervonic Acid, FA 24:1	1.26618	0.137201	0.514462	0.257513		TG 50:2	1.4502	0.00138343	0.892668	0.659316
Octacosanoic acid, FA 28:0	1.26194	0.0899722	0.560446	0.0964932		Choline	1.44873	0.30833	0.377375	1.18016
PI 36:1	1.26154	0.184958	0.578695	1.84004		PE(P-32:1)	1.44291	0.134121	0.535461	0.465713
PG 36:2	1.25852	0.0216311	0.725187	0.708615		CL 70:4	1.42341	0.0218942	0.753748	0.467377
PC 42:0	1.25216	0.131469	0.514381	0.1293		PE 34:2	1.41734	0.00154275	0.898927	1.44803
Glycerophosphocholine	1.24397	0.453269	0.319385	1.18915		PC 44:1	1.41601	0.104296	0.588132	0.198558
Nonacosanoic acid, FA 29:0	1.23837	0.296279	0.364831	0.0384		GlcCer(d-42:2)/GalCer(d-42:2)	1.41303	0.056224	0.618429	0.559562
Behenic Acid, FA 22:0	1.23666	0.0496585	0.641271	0.166295		PC(o-36:1)	1.40873	0.107207	0.580197	0.427988
Phosphoenolpyruvic Acid	1.23431	0.592943	0.188888	0.0566542		PE 32:2	1.40675	0.033573	0.737528	1.13534
PE(P-34:1)	1.23388	0.0260817	0.837142	1.94682		TG 50:3	1.39823	0.00704316	0.789001	0.247576
GlcCer(d-40:1)/GalCer(d-40:1)	1.22475	0.139577	0.50771	0.504586		PC 34:3	1.39528	0.0590845	0.677842	0.950799
Hypoxanthine	1.22303	0.527706	0.227597	0.431923		CL 70:6	1.3866	0.013095	0.773203	0.475997
TG 54:2 (o)	1.22224	0.116653	0.578013	0.105412		TG 52:2	1.38056	0.0410851	0.707527	0.67125
3-Hydroxy-3-Methylglutarate	1.21768	0.212089	0.477519	0.149367		Arginine	1.37755	0.00640432	0.837183	1.40909
SM(d-40:1)	1.21293	0.024068	0.683172	0.517902		PE(P-35:1)	1.37595	0.0726041	0.647316	0.510727
Triacontanoic acid, FA 30:0	1.20055	0.0882681	0.46965	0.052247		PE 30:1	1.3714	0.00147008	0.806049	0.187178
Palmitoylcarnitine	1.19647	0.557523	0.186406	0.021933		cis-9-Tetradecenoic acid FA14:1	1.36834	0.114586	0.582177	0.0991519
S-Adenosylmethionine (SAM)	1.19585	0.112961	0.527121	0.578408		2'-Deoxycytidine 5'-Diphosphate	1.36434	0.191243	0.466697	0.0949473
GlcCer(d-34:1)/GalCer(d-34:1)	1.18483	0.494957	0.245909	0.519223		PE 42:2	1.36302	0.00336505	0.862191	0.654266
Pyruvic Acid	1.17505	0.657645	0.175748	0.0918996		TG 51:1	1.35685	0.00519576	0.799851	0.236612
2-Hydroxybutyric Acid	1.17123	0.0352421	0.672145	0.155953		Citrate/Isocitrate	1.3518	0.0460385	0.633448	2.62451
PI 38:3	1.17117	0.209736	0.441873	0.708063		N-Acetylneuraminate (Sialic Acid)	1.34894	0.0247167	0.711912	0.612456
PC 34:0	1.16113	0.0190187	0.727643	1.17502		Methionine	1.34798	0.123689	0.529462	0.680833
CL 64:3	1.15933	0.383155	0.269633	0.0424941		PE 40:2	1.34054	0.00275817	0.814531	0.255127
DG 34:1	1.1505	0.105126	0.609873	0.728086		7(Z),10(Z)-Hexadecadienoic acid FA16:2	1.33758	0.00358547	0.85136	0.126086
Hexacosanoic acid, FA 26:0	1.14865	0.443239	0.294247	0.100396		TG 52:3	1.33406	0.00504866	0.826802	0.403487
4-Hydroxy-L-Phenylglycine	1.14438	0.46024	0.291607	0.0519663		CL 72:4	1.33134	0.101019	0.493993	0.136275
Nicotinamide Mononucleotide	1.1412	0.683057	0.196515	0.0509167		Ornithine	1.32596	0.189742	0.427646	0.0503989
cis-17-Hexacosenoic acid, FA 26:1	1.13977	0.332113	0.422787	0.122871		TG 49:1	1.32466	0.000121952	0.892409	0.256221
Phosphoglyceric Acid	1.13605	0.712613	0.123527	0.125199		TG 48:2	1.31715	0.000145962	0.876387	0.279669
PC 34:1	1.12881	0.0109842	0.778397	2.16314		PE(P-36:2)	1.30972	0.0333514	0.723715	0.857337
Pentacosanoic acid, FA 25:0	1.12744	0.600517	0.182597	0.0337282		PC(P-34:0)/PC(o-34:1)	1.30788	0.212794	0.460919	1.23903
PE(P-40:6)	1.12665	0.260015	0.40597	1.09674		cis-10-Nonadecenoic acid FA19:1	1.30119	0.0332652	0.687604	0.196648
PE 36:1	1.11863	0.00903469	0.796267	1.66644		TG 54:3	1.29811	0.0834649	0.600114	0.290624
DG 36:2	1.11823	0.244961	0.38243	0.282888		Phosphocreatine	1.29529	0.41489	0.305901	0.274675
CL 70:4	1.11617	0.56303	0.201438	0.13783		PC 44:2	1.29368	0.258679	0.413878	0.168537
TG 52:1 (o)	1.10783	0.593521	0.225277	0.062305		PC 38:2	1.29128	0.0521226	0.669816	1.04057
Phosphocholine	1.1072	0.530966	0.261414	0.72403		Cytidine 5'-Monophosphate (CMP)	1.2911	0.303871	0.357133	0.329229
Maleamate	1.10541	0.791101	0.0862568	0.0262389		TG 49:2	1.28386	0.00371801	0.840816	0.167856
GlcCer(d-42:1)	1.10343	0.455325	0.260876	0.409676		CL 70:7	1.28291	0.0336356	0.698491	0.220951
PE(P-38:4)	1.09689	0.299834	0.390679	0.917402		Flavin Adenine Dinucleotide (FAD)	1.28009	0.0192449	0.781088	0.3165
Aminobutanoate/2-Amino-2-Methylpropanoate	1.08261	0.54494	0.197758	0.0772942		PE 36:2	1.27748	0.000338292	0.918904	2.18745
Tricosanoic acid, FA 23:0	1.07471	0.64715	0.176005	0.0202763		Adrenic Acid (cis-7,10,13,16-Docosatetraenoic acid) FA22:4/cis-4,10,13,16-Docosatetraenoic Acid FA22:4	1.27664	0.0622727	0.626992	0.236092
PG 32:0	1.07373	0.653162	0.208941	0.122918		PC 42:1	1.27508	0.14825	0.526415	0.202682
PE(P-35:1)	1.06963	0.320803	0.379561	0.210364		PC 33:1	1.27	0.0103844	0.836267	2.16283
PI 34:1	1.06831	0.463845	0.324703	1.01365		PE(P-34:0)	1.26484	0.0382236	0.667678	0.512665
SM(d-42:2)	1.0654	0.593975	0.192226	0.461908		Creatine Phosphate	1.26174	0.51829	0.238168	0.131889
Deoxyuridine	1.06447	0.916781	0.0644115	0.00646154		Uridine-5-Monophosphate (UMP)	1.26038	0.407398	0.287809	0.12258
Adenosine Monophosphate (AMP)	1.06099	0.751032	0.14115	0.391574		TG 62:3	1.25278	0.0953474	0.503835	0.0601525
Heptacosanoic acid, FA 27:0	1.05984	0.757847	0.129192	0.0156191		N-Acetylputrescine	1.25092	0.00115776	0.854003	0.204002
N-Acetyl-Dl-Methionine (Fragment)	1.05545	0.178955	0.424599	0.0385257		PI 36:2	1.24763	0.0082628	0.783054	1.38304
cis-13,16-Docosadienoic acid, FA 22:2	1.0553	0.792122	0.101472	0.022809		PE(P-16:0e/0:0)	1.24756	0.0387112	0.685111	0.38152
TG 44:0	1.05	0.736254	0.113932	0.0373854		Cellotetraose [M+2Na+H] (Fragment)	1.24454	0.140804	0.515734	0.32881
PC 28:0	1.03118	0.776915	0.106021	0.0898833		N-Acetyl-Dl-Glutamic Acid	1.24406	0.407	0.301415	0.252802
Thymidine	1.02809	0.854951	0.0744778	0.00984048		TG 54:2	1.23749	0.018648	0.723396	0.283569
L-Cysteine-Glutathione Disulfide	1.02065	0.948217	0.0620705	0.0103824		cis-11-Eicosenoic acid FA20:1	1.23733	0.0604429	0.554367	0.306288
Citrate/Isocitrate	1.01918	0.91871	0.0158988	0.114461		PE(P-34:1)	1.23291	0.131979	0.537903	1.19536
N-Methyl-L-Glutamate	1.0114	0.613485	0.185785	0.399834		TG 48:1	1.23021	0.0518469	0.634586	0.351907
Glucosamine	1.01102	0.577076	0.210681	2.0434		PE 38:2	1.22966	0.00290438	0.889418	0.630419
N-Acetyl-Dl-Serine	1.00156	0.994274	-0.00963417	0.00127545		PE(P-36:1)	1.2283	0.00500942	0.699497	0.456565
Pyridoxal	1.00093	0.995339	0.00315263	0.000588999		GlcCer(d-42:1)	1.22781	0.305577	0.353808	0.440439
Creatine	0.99167	0.80463	-0.0714327	0.0305136		PC 30:1	1.22438	0.0971388	0.515152	0.54055
Uridine 5'-Diphosphoglucose/Uridine 5'-Diphosphogalactose	0.990561	0.971442	-0.0273749	0.0148902		Xanthosine	1.2241	0.493818	0.250812	0.027972
4-Hydroxybenzaldehyde	0.985601	0.933535	-0.0418196	0.00776566		Palmitoylcarnitine	1.21677	0.00603899	0.685044	0.0484456
Creatinine	0.981095	0.728013	-0.127506	0.0521307		Trehalose	1.21642	0.333894	0.292354	0.129828
N-Methyl-D-Aspartic Acid	0.972057	0.807359	-0.102895	0.0550699		PC 34:2	1.21388	0.00571095	0.847289	3.20418
Fumaric Acid	0.972044	0.825523	-0.036065	0.00825882		PC 32:1	1.21268	0.000900408	0.878886	3.88141
NAD	0.96754	0.831675	-0.101273	0.102506		Mandelic Acid (Fragment)	1.20764	0.156673	0.515193	0.12851
4-Acetamidobutanoate	0.962422	0.652107	-0.166902	0.0185238		DG 34:2	1.20408	0.12425	0.537383	0.135535
Stearic Acid, FA 18:0	0.959397	0.684411	-0.140022	0.432835		TG 50:1 (o)	1.19619	0.286828	0.355141	0.0578471
N-Acetyl-L-Alanine	0.954508	0.761384	-0.139354	0.038671		Tyrosine	1.1949	0.318508	0.349886	0.634087
PG 38:3	0.952911	0.766672	-0.139251	0.147611		L-Tryptophan	1.19475	0.271463	0.396267	0.304631
5-Aminolevulinic Acid (Fragment)	0.948711	0.300561	-0.238013	0.0699726		O-Succinyl-L-Homoserine	1.1902	0.0831624	0.448144	0.0478337
TG 50:1 (o)	0.944866	0.835783	-0.0961918	0.0417924		Tridecanoic Acid FA13:0	1.18543	0.276746	0.37342	0.0437129
Adenosine 5'-Diphosphoribose	0.944802	0.856316	-0.0782155	0.0618101		LysoPC 18:1 Isomer	1.18514	0.390373	0.303173	0.0801236
Cer(d-34:1 )	0.943504	0.792149	-0.0992398	0.161073		4-Hydroxy-L-Phenylglycine	1.18438	0.289298	0.371938	0.0700984
Arachidic Acid (eicosanoic acid), FA 20:0	0.939238	0.645142	-0.154036	0.0750304		PE(P-38:3)	1.18402	0.00194272	0.856196	0.658346
Glycine	0.931615	0.163577	-0.511913	0.262947		Adipoyl-L-Carnitine [H+] (Fragment)	1.17448	0.732474	0.149354	0.0323434
Valine	0.929447	0.189635	-0.504534	0.483974		Pyruvic Acid	1.16928	0.343502	0.296737	0.124671
LysoPC 18:1 isomer	0.925586	0.416335	-0.27883	0.0498956		Succinic Acid	1.16677	0.342093	0.350752	0.416098
PE 34:0	0.924636	0.618767	-0.166447	0.102219		NAD	1.16357	0.336372	0.344067	0.360343
CL 68:4	0.91999	0.262784	-0.371777	0.147454		PG 36:1	1.16132	0.00586957	0.840469	0.796688
Suberic Acid	0.917465	0.234139	-0.403317	0.0917263		TG 50:1	1.16093	0.110594	0.526166	0.423005
Ethylmalonic Acid	0.913887	0.257114	-0.409412	0.0586427		DG 36:2	1.16	0.131686	0.521037	0.15871
Guanine	0.912197	0.709296	-0.171963	0.0783146		Phenylalanine	1.15923	0.391636	0.310145	0.717225
Pyridoxine	0.90786	0.65909	-0.137655	0.0211711		cis-13,16-Docosadienoic acid FA22:2	1.15202	0.340098	0.252134	0.0537006
PC 30:0	0.904798	0.280397	-0.431488	1.38741		PE 38:1	1.15018	0.169339	0.491923	0.310429
3-Methyglutaric Acid	0.902767	0.0659729	-0.629183	0.0970415		Cer(d-34:1)	1.14373	0.210642	0.440407	0.433742
PE 34:1	0.898652	0.423331	-0.309167	0.948221		DG 38:4	1.14267	0.014066	0.677123	0.193797
cis-10-Nonadecenoic acid, FA 19:1	0.897245	0.56043	-0.193948	0.0579536		PE 32:1	1.14264	0.00189556	0.862236	0.697011
Glycerylphosphorylethanolamine	0.894503	0.22796	-0.388013	0.164535		PE 36:3	1.14238	0.00280622	0.846549	0.579525
TG 56:1	0.885424	0.38249	-0.317214	0.0640851		PC 40:2	1.14198	0.282684	0.394908	0.18034
TG 50:0	0.883248	0.568538	-0.242131	0.120297		TG 60:2	1.1392	0.36435	0.306404	0.0571322
Uridine 5'-Diphosphoglucuronic Acid	0.879198	0.223795	-0.366833	0.107485		Isoleucine/Leucine	1.13832	0.377228	0.317886	0.965382
TG 44:1	0.873227	0.61002	-0.14203	0.0344543		SM(d-34:0)	1.1378	0.013546	0.710434	0.672656
Guanosine 5-Monophosphate (GMP)	0.868271	0.601868	-0.184882	0.368451		PC 36:0	1.13454	0.220166	0.287953	0.116327
ECDSCG [z=2]	0.868075	0.0848441	-0.591109	0.7766		Alanine	1.1322	0.57103	0.209469	0.100456
PC 30:1	0.863407	0.255002	-0.403638	0.435165		Cer(d-40:1)	1.13128	0.256019	0.380044	0.224281
Glutamic Acid	0.86273	0.152781	-0.499813	0.305293		Pentadecanoic Acid FA15:0	1.12805	0.3351	0.380312	0.0892399
Xanthine	0.860862	0.46332	-0.245941	0.0758126		Cer(d-42:2)	1.12691	0.100043	0.548271	0.548132
Lactic Acid	0.857764	0.417261	-0.312592	1.25019		Thymidine	1.12671	0.579499	0.199782	0.0438147
PE(P-16:0e/0:0)	0.856317	0.204703	-0.436861	0.0531951		Adenosine 3',5'-Cyclic Monophosphate	1.12126	0.35026	0.339439	0.0635978
Glutamine	0.852546	0.116925	-0.607776	0.224037		Norvaline	1.12071	0.383006	0.303624	0.392654
Hippurate	0.850651	0.44086	-0.28621	0.119069		TG 46:2	1.11578	0.332371	0.268338	0.0445339
Fumaric Acid	0.847545	0.406802	-0.280964	0.100354		Riboflavin	1.11456	0.490428	0.25104	0.0261164
TG 54:1	0.845658	0.336541	-0.413246	0.129312		Creatine	1.10508	0.584974	0.194803	0.0844256
Isoleucine/Leucine	0.836537	0.216582	-0.468206	1.51294		Acetylcarnitine	1.0965	0.715383	0.133301	0.135266
PE 32:0	0.832088	0.172199	-0.486576	0.320618		CL 72:6	1.08995	0.0417999	0.617068	0.267998
PE 30:0	0.832069	0.463962	-0.2757	0.160957		PC 36:2	1.08793	0.00436387	0.819574	2.26807
CL 66:4	0.831792	0.185075	-0.445334	0.125113		TG 47:1	1.08511	0.419891	0.276242	0.0548335
Tyrosine	0.826516	0.221501	-0.51466	0.694757		cis-7,10,13,16,19-Docosapentaenoic acid FA22:5	1.08307	0.486047	0.266607	0.10466
Erucic Acid, FA 22:1	0.825874	0.197293	-0.461566	0.148201		Butyrylcarnitine	1.0783	0.781331	0.107452	0.0610213
PE 32:1	0.820236	0.360612	-0.335369	0.583911		PC 42:0	1.07611	0.554259	0.208089	0.0392934
cis-11,14-Eicosadienoic Acid, FA 20:2	0.816693	0.280686	-0.341025	0.166349		PC 32:0	1.07278	0.296737	0.38102	1.10789
Phenylacetylglycine	0.814014	0.153096	-0.509226	0.160952		L-Cysteine-Glutathione Disulfide	1.07186	0.544266	0.225769	0.0647302
PC 32:1	0.807937	0.00870886	-0.82269	4.52059		TG 60:3	1.07075	0.514927	0.215047	0.0237121
NADP	0.805128	0.148031	-0.506254	0.255033		LysoPC 18:1 Isomer	1.06447	0.364891	0.300171	0.038876
Histidine	0.805064	0.441045	-0.3049	0.0824592		PE 36:1	1.06396	0.443796	0.281468	0.766201
PC 28:1	0.804407	0.396088	-0.301222	0.0511698		Spermidine (Fragment)	1.06311	0.760984	0.110103	0.0300968
MCCCP [z=2]	0.801529	0.276686	-0.360574	0.0406548		Guanosine 5-Diphospho-Beta-L-Fucose (GDP Fucose)	1.06063	0.574237	0.199216	0.0547995
Sucrose	0.800849	0.525206	-0.271306	0.0704663		Creatinine	1.05903	0.582875	0.194308	0.0716303
Gluconic Acid	0.79851	0.020915	-0.734057	0.536502		S-Adenosylmethionine (SAM)	1.05448	0.51471	0.206658	0.187968
PC(P-40:6)	0.793722	0.31251	-0.351893	0.273435		Undecanoic acid (undecylic acid) FA11:0	1.05322	0.810448	0.0794835	0.00681497
Choline	0.788912	0.253068	-0.447073	0.918961		PC 38:1	1.05037	0.591614	0.200755	0.117964
Glutathione Oxidised	0.788646	0.0727782	-0.602782	0.43443		TG 56:3	1.04574	0.602555	0.19163	0.0282343
Deoxyadenosine Monophosphate	0.779702	0.271349	-0.396817	0.0605725		Hentriacontanoic acid FA31:0	1.04458	0.526584	0.123354	0.00722722
Succinate	0.774378	0.0974476	-0.566534	0.568316		SM(d-34:1)	1.04192	0.406689	0.304579	0.761113
Propionylcarnitine	0.773701	0.142803	-0.514023	0.358748		Ganglioside GM3(d-42:1)	1.04148	0.786621	0.0805542	0.0136883
Uridine 5'-Diphospho-N-Acetylgalactosamine	0.773199	0.381438	-0.325661	0.760236		PE(P-38:4)	1.03901	0.520882	0.238435	0.404581
D-Tryptophan	0.767457	0.0456361	-0.686278	0.46475		PC 42:2	1.03119	0.730513	0.121837	0.0393543
1-Methyladenosine	0.765223	0.145265	-0.602299	0.0800033		TG 58:2	1.03113	0.681533	0.123348	0.0169806
PC 32:0	0.764312	0.0442165	-0.666846	3.64529		TG 52:1 (o)	1.02868	0.722397	0.118614	0.0106774
PC(P-38:4)	0.763492	0.219783	-0.422765	0.185346		PE(P-38:1)	1.02778	0.750174	0.109947	0.0714881
PC 34:2	0.759836	0.0257234	-0.715607	3.45423		TG 46:1	1.02702	0.803179	0.100676	0.0226547
Guanosine 5-Diphospho-Beta-L-Fucose (GDP Fucose)	0.753569	0.0400866	-0.778513	0.347015		PE 34:1	1.02686	0.545234	0.22176	0.354003
Inosine	0.753471	0.210233	-0.454353	0.820401		PI 38:2	1.02473	0.7529	0.107302	0.103496
SM(d-34:1)	0.75245	0.00058546	-0.91474	3.27558		TG 52:1	1.02373	0.788693	0.0663771	0.0446975
Glutarate (Fragment)	0.745631	0.0349465	-0.660715	0.0410199		PI 34:1	1.01527	0.707409	0.125194	0.169517
Malate	0.744928	0.188711	-0.462354	0.880301		TG 48:0	1.01462	0.891547	0.0510147	0.0238383
Riboflavin	0.744443	0.177285	-0.484103	0.0565899		PI 36:1	1.00862	0.833288	0.0537226	0.0817204
PE 36:3	0.741729	0.0998261	-0.58009	0.694586		TG 52:4	1.00701	0.941183	0.0182896	0.00599547
PE 34:2	0.737871	0.205625	-0.445793	0.869203		Erucic Acid (cis-13-docosenoic acid) FA22:1	1.00395	0.98664	-0.0176367	0.00313252
5-Methylcytidine (Fragment)	0.734097	0.237886	-0.43155	0.0734828		Nonanoic Acid (pelargonic acid) FA9:0	1.00141	0.995911	-0.00867399	0.000451533
Guanosine	0.733697	0.468924	-0.281564	0.2069		MCCCP [z=2]	1.00073	0.997735	9.16194e-05	4.71063e-05
PE 42:1	0.722918	0.000182709	-0.932489	0.537755		CL 74:7	0.997946	0.990695	-0.0276986	0.00185333
PC 36:3	0.718971	0.000560265	-0.949497	2.26934		DG 34:1	0.995135	0.95159	-0.0132594	0.0124751
Trehalose	0.717911	0.143503	-0.483709	0.0930939		Uridine 5'-Diphosphoglucose/Uridine 5'-Diphosphogalactose	0.99026	0.948859	-0.0169902	0.0169452
S-Adenosyl-L-Homocysteine (SAH)	0.706869	0.301581	-0.393788	0.245968		cis-4,7,10,13,16,19-Docosahexaenoic acid (cis-DHA) FA22:6	0.987434	0.741912	-0.109062	0.0362751
Methionine	0.702864	0.0411814	-0.677684	0.872382		PC 34:0	0.986292	0.823922	-0.077447	0.105095
Phenylalanine	0.697252	0.0188618	-0.748264	1.44844		PC 36:1	0.98485	0.733343	-0.117613	0.345405
N-Acetyl-Dl-Glutamic Acid	0.696164	0.110551	-0.559859	0.39173		PE(P-38:2)	0.983944	0.84025	-0.0716709	0.036933
Adenosine	0.687077	0.342587	-0.340361	0.566009		Nonacosanoic acid FA29:0	0.982108	0.902871	-0.0276835	0.0030547
Flavin Adenine Dinucleotide (FAD)	0.685035	0.0472495	-0.657909	0.444882		Myristic Acid (tetradecanoic acid) FA14:0	0.981307	0.825457	-0.0602554	0.0440212
TG 58:2	0.678868	0.0863483	-0.710592	0.231595		TG 54:4	0.977446	0.825733	-0.035782	0.0178146
Adenosine 5'-Diphosphate (ADP)	0.667681	0.034425	-0.697802	1.49292		Hexacosanoic acid FA26:0	0.972593	0.651674	-0.154189	0.0254816
LysoPC 16:0	0.660774	0.0388658	-0.656934	0.346944		PI 38:3	0.970467	0.169839	-0.449613	0.357427
PC 33:1	0.658958	0.0177249	-0.839418	2.36446		Ophthalmic Acid	0.970422	0.901672	-0.0420089	0.00869042
TG 60:2	0.654413	0.102419	-0.679952	0.241912		Stearic Acid (octadecanoic acid) FA18:0	0.966225	0.689473	-0.144971	0.39438
Nepsilon,Nepsilon,Nepsilon-Trimethyllysine	0.649883	0.0834949	-0.590418	0.182438		Arachidic Acid (eicosanoic acid) FA20:0	0.96561	0.687628	-0.140218	0.0487879
SM(d-32:1)	0.649182	0.00918694	-0.797577	0.753083		Glutarate	0.964969	0.382563	-0.287487	0.0318699
EEE [z=1]	0.649124	0.0510152	-0.767623	0.283585		PC 36:3	0.964586	0.184109	-0.428676	0.55056
LysoPC 18:0	0.644262	0.0215214	-0.706125	0.251334		Citramalate	0.963352	0.389481	-0.285227	0.0522969
Aconitate	0.63841	0.0383145	-0.669525	0.450656		Phosphoglyceric Acid	0.963002	0.900061	-0.0302507	0.0557092
TG 56:3	0.625531	0.0137718	-0.759797	0.357302		Palmitic Acid (hexadecanoic acid) FA16:0	0.962465	0.606718	-0.177617	0.350352
Glutathione Reduced (GSH)	0.62382	0.0052537	-0.845678	4.71358		Pyridoxal	0.960996	0.759089	-0.118681	0.0193663
N-Acetylneuraminate (Sialic Acid)	0.61775	0.0051571	-0.87506	0.396777		3'-Cmp	0.953592	0.707479	-0.136178	0.0243921
SM(d-34:2)	0.612967	0.00463493	-0.840645	1.22848		Adenosine 5'-Diphosphoribose	0.953275	0.695766	-0.146105	0.0637266
PC 36:4	0.610852	0.0218764	-0.806982	1.83975		CL 74:8	0.950047	0.466422	-0.236304	0.0718311
TG 52:1	0.609916	0.0751951	-0.741314	0.70405		Glucosamine	0.949898	0.106873	-0.556115	6.18918
Decanoic Acid (capric acid), FA 10:0	0.605087	0.142922	-0.507347	0.117809		TG 44:1	0.94768	0.725958	-0.117463	0.0179536
TG 54:2	0.598032	0.0119236	-0.807807	0.713687		4-Hydroxy-L-Proline	0.947543	0.0862511	-0.49948	0.196999
NADH	0.595296	0.388178	-0.326432	0.171247		Glycerylphosphorylethanolamine	0.947365	0.136074	-0.466159	0.298859
SM(d-34:0)	0.578212	0.0190983	-0.77141	0.901777		SM(d-34:2)	0.947346	0.550356	-0.201428	0.167662
Guanosine 5'-Diphospho-D-Mannose	0.556854	0.034729	-0.690122	0.215127		Dihydrofolate	0.947314	0.856825	-0.057213	0.00219349
cis-13,16,19-docosatrienoic acid, FA 22:3	0.555134	0.0108908	-0.78412	0.269575		N-Acetyl-Dl-Methionine	0.947306	0.841107	-0.0721003	0.049039
Adenosine 3',5'-Cyclic Monophosphate	0.546114	0.0425973	-0.607469	0.180791		PE(P-40:1)	0.943704	0.155626	-0.492011	0.0958569
TG 62:3	0.543075	0.0202091	-0.850929	0.228161		PC 34:1	0.940921	0.0389766	-0.718352	3.55976
CDP-Ethanolamine	0.535208	0.0614995	-0.631494	0.127941		Triacontanoic acid FA30:0	0.939932	0.5155	-0.216968	0.0157658
TG 60:3	0.534726	0.0144266	-0.870255	0.270391		PG 36:2	0.939232	0.551676	-0.170144	0.108483
TG 51:1	0.520089	0.0189437	-0.754984	0.361135		PE 34:0	0.933567	0.489831	-0.266834	0.065358
TG 50:1	0.505843	0.0392083	-0.777524	1.29379		17(Z)-Hexacosenoic acid FA26:1	0.933266	0.570024	-0.202517	0.0438636
TG 46:1	0.488216	0.0471395	-0.653514	0.450848		D-Glucuronic Acid	0.931502	0.498382	-0.195578	0.0654752
TG 49:1	0.474126	0.0327877	-0.690324	0.405925		NADP	0.929682	0.378153	-0.288278	0.0971292
Dihydrofolate (Fragment)	0.470543	0.0289158	-0.695515	0.217967		Lactosylceramide(d-34:1)/Galabiosylceramide(d-34:1)	0.927658	0.816999	-0.0900236	0.0317555
Alpha Hydroxyglutaric Acid	0.454424	0.00136798	-0.927197	0.662284		CL 74:9	0.926772	0.244945	-0.354485	0.0791288
TG 52:2	0.449212	0.0133818	-0.90053	1.70737		SM(d-32:1)	0.92116	0.0778442	-0.50555	0.251895
Cer(d-36:2)	0.444414	0.15432	-0.494267	0.248207		Lactic Acid	0.920872	0.716964	-0.13863	0.540881
TG 54:3	0.425207	0.00141961	-0.936135	1.11994		SLBPA(54:3)	0.919617	0.580892	-0.178572	0.0219125
PC 34:3	0.406437	0.000172766	-0.886174	1.43067		Octacosanoic acid FA28:0	0.918856	0.384179	-0.270181	0.0337366
(S)-Dihydroorotate (Fragment)	0.392203	0.0732054	-0.597646	0.063396		Ganglioside GM3(d-42:2)	0.917813	0.596342	-0.161894	0.0166207
Cytidine 5'-Diphosphocholine	0.391308	1.5914e-05	-0.958054	0.257893		PC 30:0	0.917106	0.000128675	-0.931354	1.40352
Maltotetraose	0.36894	0.173909	-0.456032	0.0555283		DG 32:0	0.913839	0.12881	-0.458033	0.153146
TG 56:4	0.363644	3.16871e-05	-0.954188	0.532355		TG 46:0	0.913373	0.202031	-0.379018	0.106879
PE 32:2	0.36281	0.0115229	-0.797766	0.996521		Pantothenic Acid	0.912111	0.668695	-0.153528	0.213176
Alpha-Ketoglutarate	0.360183	0.0920841	-0.591305	0.185434		1-Methyladenosine	0.907811	0.451215	-0.239569	0.0346167
Docosatetraenoic Acid, FA 22:4	0.355121	0.000611376	-0.887397	0.300225		Betaine	0.904841	0.433302	-0.278847	0.240634
TG 52:3	0.329868	0.0023079	-0.864698	1.15154		PE(P-40:2)	0.902038	0.0258762	-0.661493	0.188653
						Glutathione Oxidised	0.901056	0.712966	-0.123941	0.113807
						Maltotetraose	0.897594	0.754215	-0.122583	0.0241806
						3-Methyglutaric Acid	0.896479	0.17452	-0.470196	0.102979
						3-Methyl-L-Histidine	0.894974	0.310191	-0.342614	0.0807341
						CL 72:9	0.8944	0.33975	-0.297338	0.0438436
						TG 54:1	0.89389	0.036729	-0.494994	0.0925054
						D-Mannosamine	0.890664	0.0130474	-0.755831	9.92635
						Glutathione Reduced (GSH)	0.890462	0.562597	-0.211666	1.1706
						SM(d-42:2)	0.888101	2.49616e-05	-0.917787	1.3045
						Alpha-Aminoadipate/N-Methyl-L-Glutamate	0.886028	0.0106483	-0.770459	2.38518
						Aminobutanoate/2-Amino-2-Methylpropanoate	0.884888	0.759424	-0.103695	0.0346969
						Glycine	0.884304	0.0320605	-0.721593	0.676632
						PE 32:0	0.88265	0.241281	-0.440446	0.110742
						LysoPC 16:0	0.882572	0.114772	-0.528023	0.187121
						SM(d-40:1)	0.880544	0.0340133	-0.629526	0.555666
						EEE [z=1]	0.878067	0.316752	-0.355118	0.0786154
						Pyridoxine	0.877349	0.338548	-0.346413	0.2335
						Alpha Hydroxyglutaric Acid	0.875442	0.638083	-0.169325	0.120334
						Gluconic Acid	0.875057	0.565297	-0.212939	0.182115
						SM(d-42:1)	0.87056	0.0597379	-0.639827	1.01936
						cis-13,16,19-docosatrienoic acid FA22:3	0.866664	0.0858705	-0.573256	0.108119
						Heptacosanoic acid FA27:0	0.863113	0.324115	-0.279069	0.0260997
						Fumaric Acid	0.862817	0.409335	-0.292041	0.144728
						TG 54:2 (o)	0.862171	0.0593146	-0.470485	0.0418487
						Cer(d-42:1)	0.861076	0.0857596	-0.580089	0.589775
						9(Z),12(Z),15(Z),18(Z)-Tetracosatetraenoic acid FA24:4	0.857582	0.0605854	-0.604719	0.134744
						TG 56:4	0.856972	0.0576206	-0.541874	0.0997054
						TG 42:0	0.852308	0.23155	-0.376455	0.0522212
						Adenosine 5'-Diphosphate (ADP)	0.846697	0.354308	-0.339397	0.643077
						PG 32:0	0.8464	0.101587	-0.57162	0.0959204
						TG 44:0	0.844523	0.261486	-0.384718	0.0904536
						ECDSCG [z=2]	0.842683	0.423227	-0.283766	0.368627
						Cytidine 5'-Diphosphate (CDP)	0.841085	0.318341	-0.351972	0.153144
						Phenylacetylglycine	0.839949	0.467169	-0.264832	0.105526
						Carnosine (Fragment)	0.839509	0.0389531	-0.582022	0.126161
						DG 34:0	0.83584	0.0121045	-0.699133	0.205242
						TG 50:0	0.832923	0.0798397	-0.584464	0.21318
						PE 30:0	0.819865	0.100071	-0.57634	0.127109
						Behenic Acid (docosanoic acid) FA22:0	0.816708	0.0464745	-0.633671	0.154247
						Histidine	0.812509	0.0117896	-0.663816	0.189545
						PE(P-40:6)	0.803584	0.0182474	-0.736253	1.49179
						Melezitose	0.803366	0.543721	-0.230696	0.0690235
						2-Hydroxybutyric Acid	0.797024	0.0305088	-0.696209	0.0975245
						SM(d-42:3)	0.793029	0.000769878	-0.908394	0.439562
						DG 36:0	0.792046	0.00313286	-0.78838	0.189228
						Pentacosanoic acid FA25:0	0.791749	0.371981	-0.232254	0.0444155
						Folic Acid	0.785679	0.307195	-0.384866	0.0751532
						CL 74:10	0.783816	0.0818782	-0.42632	0.0830929
						Glutamic Acid	0.782441	0.318347	-0.35167	0.429934
						Adenosine Monophosphate (AMP)	0.779814	0.342735	-0.349506	0.797098
						Decanoic Acid (capric acid) FA10:0	0.77367	0.327165	-0.332956	0.0635077
						Uridine 5'-Diphosphate (UDP)	0.768353	0.34365	-0.320741	0.189716
						3-Hydroxy-3-Methylglutarate	0.76524	0.282031	-0.376925	0.137648
						Uridine 5'-Diphospho-N-Acetylglucosamine/Uridine 5'-Diphospho-N-Acetylgalactosamine	0.758943	0.172582	-0.462512	1.10934
						Lactosylceramide(d-42:2)/Galabiosylceramide(d-42:2)	0.755746	0.305991	-0.381391	0.186451
						N-Acetyl-Dl-Serine	0.754501	0.320261	-0.349806	0.255921
						Phosphocholine	0.753083	0.247939	-0.401162	1.39655
						Nervonic Acid FA24:1	0.749642	0.000488946	-0.850802	0.279319
						Tricosanoic acid FA23:0	0.74557	0.0273146	-0.664959	0.10294
						Malate	0.742923	0.181016	-0.471503	1.21391
						Octanoic Acid (caprylic acid) FA8:0	0.739012	0.286294	-0.363975	0.042041
						PC 28:0	0.738583	0.0264928	-0.743941	0.415313
						Glutamine	0.737779	0.0415295	-0.619888	0.408525
						Formyl-L-Methionyl Peptide	0.730006	0.282522	-0.372874	0.066384
						PG 34:0	0.725923	0.0470187	-0.537116	0.291401
						Tetracosanoic acid FA24:0	0.714707	0.0162634	-0.723003	0.254367
						Guanosine 5'-Diphospho-D-Mannose	0.714021	0.0943191	-0.559662	0.15093
						Uridine 5'-Diphosphoglucuronic Acid	0.67784	0.013831	-0.740912	0.36246
						PG 38:3	0.677723	0.000912037	-0.932069	1.07875
						Cytidine 5'-Diphosphocholine	0.636682	0.160568	-0.479254	0.115532
						Aspartic Acid	0.60218	0.000492353	-0.916158	0.332649
						PC(P-38:4)	0.596729	0.00646266	-0.829983	0.205709
						4-Acetamidobutanoate	0.583499	0.000160878	-0.916277	0.121244
						LysoPC 18:0	0.575841	0.0159116	-0.739854	0.487555
						PC 36:4	0.54141	0.00100448	-0.871952	2.61105
						CDP-Ethanolamine	0.47226	0.0247989	-0.715711	0.209768
						Alpha-Ketoglutarate	0.469184	0.0986328	-0.572865	0.281092
						Deoxyuridine	0.420941	0.112677	-0.587146	0.149193
						Dodecanoic Acid (lauric acid) FA12:0	0.418317	0.12603	-0.537738	0.3104
						Taurine	0.416999	0.0288322	-0.709869	0.946426
						Glycerophosphocholine	0.411378	0.0271209	-0.757751	2.47782
						Fructose-6-Phosphate /Glucose-6-phosphate	0.405268	0.0274858	-0.707859	0.189757
						Kynurenine (Fragment)	0.327504	0.00422418	-0.845734	0.158256
