# Supplementary material for: Highly recurrent CBS epimutations in gastric cancer CpG island methylator phenotypes and inflammation
Source: Genome Biol. 2021 Jun 1;22:167. doi: 10.1186/s13059-021-02375-2 (PMC8170989; doi:10.1186/s13059-021-02375-2)
Supplement: Supplementary file 17 — Additional file 17: Table S16. Overlap of genes in GES1 CBS-deficient clones with MSigDB hallmark gene sets (q-value < 0.01). [file 13059_2021_2375_MOESM17_ESM.xlsx]

## Sheet: Table S16
Table S16: Overlap of genes in GES1 CBS-deficient clones with MSigDB hallmark gene sets (q-value <0.01)
Upregulated
	Clone 1 upregulated
#	Gene Set Name [# Genes (K)]	Description	# Genes in Overlap (k)	p-value	FDR q-value
1	HALLMARK_P53_PATHWAY [200]	Genes involved in p53 pathways and networks.	12	7.59 e-9	3.79 e-7
2	HALLMARK_INFLAMMATORY_RESPONSE [200]	Genes defining inflammatory response.	10	7.37 e-7	1.84 e-5
3	HALLMARK_APICAL_JUNCTION [200]	Genes encoding components of apical junction complex.	9	6.26 e-6	6.26 e-5
4	HALLMARK_ESTROGEN_RESPONSE_LATE [200]	Genes defining late response to estrogen.	9	6.26 e-6	6.26 e-5
5	HALLMARK_KRAS_SIGNALING_UP [200]	Genes up-regulated by KRAS activation.	9	6.26 e-6	6.26 e-5
6	HALLMARK_CHOLESTEROL_HOMEOSTASIS [74]	Genes involved in cholesterol homeostasis.	6	8.22 e-6	6.85 e-5
7	HALLMARK_UV_RESPONSE_DN [144]	Genes down-regulated in response to ultraviolet (UV) radiation.	7	4.16 e-5	2.97 e-4
8	HALLMARK_REACTIVE_OXYGEN_SPECIES_PATHWAY [49]	Genes up-regulated by reactive oxigen species (ROS).	4	2.74 e-4	1.33 e-3
9	HALLMARK_EPITHELIAL_MESENCHYMAL_TRANSITION [200]	Genes defining epithelial-mesenchymal transition, as in wound healing, fibrosis and metastasis.	7	3.2 e-4	1.33 e-3
10	HALLMARK_GLYCOLYSIS [200]	Genes encoding proteins involved in glycolysis and gluconeogenesis.	7	3.2 e-4	1.33 e-3
11	HALLMARK_MTORC1_SIGNALING [200]	Genes up-regulated through activation of mTORC1 complex.	7	3.2 e-4	1.33 e-3
12	HALLMARK_TNFA_SIGNALING_VIA_NFKB [200]	Genes regulated by NF-kB in response to TNF [GeneID=7124].	7	3.2 e-4	1.33 e-3
13	HALLMARK_APOPTOSIS [161]	Genes mediating programmed cell death (apoptosis) by activation of caspases.	6	6.15 e-4	2.37 e-3
14	HALLMARK_ESTROGEN_RESPONSE_EARLY [200]	Genes defining early response to estrogen.	6	1.88 e-3	5.86 e-3
15	HALLMARK_HYPOXIA [200]	Genes up-regulated in response to low oxygen levels (hypoxia).	6	1.88 e-3	5.86 e-3
16	HALLMARK_OXIDATIVE_PHOSPHORYLATION [200]	Genes encoding proteins involved in oxidative phosphorylation.	6	1.88 e-3	5.86 e-3
	Clone 2 upregulated
#	Gene Set Name [# Genes (K)]	Description	# Genes in Overlap (k)	p-value	FDR q-value
1	HALLMARK_INTERFERON_GAMMA_RESPONSE [200]	Genes up-regulated in response to IFNG [GeneID=3458].	16	4.53 e-12	2.26 e-10
2	HALLMARK_INFLAMMATORY_RESPONSE [200]	Genes defining inflammatory response.	15	5.33 e-11	1.33 e-9
3	HALLMARK_TNFA_SIGNALING_VIA_NFKB [200]	Genes regulated by NF-kB in response to TNF [GeneID=7124].	14	5.83 e-10	9.72 e-9
4	HALLMARK_CHOLESTEROL_HOMEOSTASIS [74]	Genes involved in cholesterol homeostasis.	9	5.7 e-9	4.93 e-8
5	HALLMARK_KRAS_SIGNALING_UP [200]	Genes up-regulated by KRAS activation.	13	5.91 e-9	4.93 e-8
6	HALLMARK_P53_PATHWAY [200]	Genes involved in p53 pathways and networks.	13	5.91 e-9	4.93 e-8
7	HALLMARK_MTORC1_SIGNALING [200]	Genes up-regulated through activation of mTORC1 complex.	11	4.74 e-7	3.39 e-6
8	HALLMARK_INTERFERON_ALPHA_RESPONSE [97]	Genes up-regulated in response to alpha interferon proteins.	8	8.56 e-7	5.35 e-6
9	HALLMARK_UV_RESPONSE_DN [144]	Genes down-regulated in response to ultraviolet (UV) radiation.	9	1.84 e-6	1.02 e-5
10	HALLMARK_EPITHELIAL_MESENCHYMAL_TRANSITION [200]	Genes defining epithelial-mesenchymal transition, as in wound healing, fibrosis and metastasis.	10	3.7 e-6	1.85 e-5
11	HALLMARK_APOPTOSIS [161]	Genes mediating programmed cell death (apoptosis) by activation of caspases.	9	4.6 e-6	2.09 e-5
12	HALLMARK_COMPLEMENT [200]	Genes encoding components of the complement system, which is part of the innate immune system.	9	2.62 e-5	1.01 e-4
13	HALLMARK_HYPOXIA [200]	Genes up-regulated in response to low oxygen levels (hypoxia).	9	2.62 e-5	1.01 e-4
14	HALLMARK_PEROXISOME [104]	Genes encoding components of peroxisome.	6	1.54 e-4	5.5 e-4
15	HALLMARK_GLYCOLYSIS [200]	Genes encoding proteins involved in glycolysis and gluconeogenesis.	8	1.66 e-4	5.52 e-4
16	HALLMARK_ESTROGEN_RESPONSE_EARLY [200]	Genes defining early response to estrogen.	7	9.28 e-4	2.58 e-3
17	HALLMARK_ESTROGEN_RESPONSE_LATE [200]	Genes defining late response to estrogen.	7	9.28 e-4	2.58 e-3
18	HALLMARK_IL2_STAT5_SIGNALING [200]	Genes up-regulated by STAT5 in response to IL2 stimulation.	7	9.28 e-4	2.58 e-3
19	HALLMARK_ANDROGEN_RESPONSE [101]	Genes defining response to androgens.	5	1.1 e-3	2.89 e-3
	Hallmark gene sets shared between clones
	k is the number of genes in the intersection of the query set with the hallmark set from MSigDB
	K is the number of genes in the hallmark set from MSigDB
Downregulated
	Clone 1 downregulated
#	Gene Set Name [# Genes (K)]	Description	# Genes in Overlap (k)	p-value	FDR q-value
1	HALLMARK_EPITHELIAL_MESENCHYMAL_TRANSITION [200]	Genes defining epithelial-mesenchymal transition, as in wound healing, fibrosis and metastasis.	23	1.83 e-20	9.15 e-19
2	HALLMARK_APICAL_JUNCTION [200]	Genes encoding components of apical junction complex.	12	4.73 e-8	1.18 e-6
3	HALLMARK_NOTCH_SIGNALING [32]	Genes up-regulated by activation of Notch signaling.	5	4 e-6	6.67 e-5
4	HALLMARK_ESTROGEN_RESPONSE_LATE [200]	Genes defining late response to estrogen.	9	2.34 e-5	2.34 e-4
5	HALLMARK_MITOTIC_SPINDLE [200]	Genes important for mitotic spindle assembly.	9	2.34 e-5	2.34 e-4
6	HALLMARK_APOPTOSIS [161]	Genes mediating programmed cell death (apoptosis) by activation of caspases.	8	3.29 e-5	2.74 e-4
7	HALLMARK_MYOGENESIS [200]	Genes involved in development of skeletal muscle (myogenesis).	8	1.5 e-4	1.07 e-3
8	HALLMARK_TGF_BETA_SIGNALING [54]	Genes up-regulated in response to TGFB1 [GeneID=7040].	4	7.42 e-4	3.28 e-3
9	HALLMARK_UV_RESPONSE_DN [144]	Genes down-regulated in response to ultraviolet (UV) radiation.	6	8.14 e-4	3.28 e-3
10	HALLMARK_ADIPOGENESIS [200]	Genes up-regulated during adipocyte differentiation (adipogenesis).	7	8.54 e-4	3.28 e-3
11	HALLMARK_HYPOXIA [200]	Genes up-regulated in response to low oxygen levels (hypoxia).	7	8.54 e-4	3.28 e-3
12	HALLMARK_MTORC1_SIGNALING [200]	Genes up-regulated through activation of mTORC1 complex.	7	8.54 e-4	3.28 e-3
13	HALLMARK_XENOBIOTIC_METABOLISM [200]	Genes encoding proteins involved in processing of drugs and other xenobiotics.	7	8.54 e-4	3.28 e-3
14	HALLMARK_ANGIOGENESIS [36]	Genes up-regulated during formation of blood vessels (angiogenesis).	3	2.51 e-3	8.97 e-3
	Clone 2 downregulated
	Gene Set Name [# Genes (K)]	Description	# Genes in Overlap (k)	p-value	FDR q-value
1	HALLMARK_EPITHELIAL_MESENCHYMAL_TRANSITION [200]	Genes defining epithelial-mesenchymal transition, as in wound healing, fibrosis and metastasis.	27	7.09 e-25	3.55 e-23
2	HALLMARK_HYPOXIA [200]	Genes up-regulated in response to low oxygen levels (hypoxia).	14	1.23 e-9	3.08 e-8
3	HALLMARK_APOPTOSIS [161]	Genes mediating programmed cell death (apoptosis) by activation of caspases.	12	9.36 e-9	1.56 e-7
4	HALLMARK_APICAL_JUNCTION [200]	Genes encoding components of apical junction complex.	12	1.04 e-7	1.3 e-6
5	HALLMARK_NOTCH_SIGNALING [32]	Genes up-regulated by activation of Notch signaling.	6	2.05 e-7	2.05 e-6
6	HALLMARK_ESTROGEN_RESPONSE_LATE [200]	Genes defining late response to estrogen.	11	8.38 e-7	5.98 e-6
7	HALLMARK_MYOGENESIS [200]	Genes involved in development of skeletal muscle (myogenesis).	11	8.38 e-7	5.98 e-6
8	HALLMARK_UV_RESPONSE_DN [144]	Genes down-regulated in response to ultraviolet (UV) radiation.	9	2.95 e-6	1.84 e-5
9	HALLMARK_GLYCOLYSIS [200]	Genes encoding proteins involved in glycolysis and gluconeogenesis.	10	6.17 e-6	2.8 e-5
10	HALLMARK_HEME_METABOLISM [200]	Genes involved in metabolism of heme (a cofactor consisting of iron and porphyrin) and erythroblast differentiation.	10	6.17 e-6	2.8 e-5
11	HALLMARK_MTORC1_SIGNALING [200]	Genes up-regulated through activation of mTORC1 complex.	10	6.17 e-6	2.8 e-5
12	HALLMARK_MITOTIC_SPINDLE [200]	Genes important for mitotic spindle assembly.	9	4.11 e-5	1.71 e-4
13	HALLMARK_TGF_BETA_SIGNALING [54]	Genes up-regulated in response to TGFB1 [GeneID=7040].	5	7.73 e-5	2.97 e-4
14	HALLMARK_ADIPOGENESIS [200]	Genes up-regulated during adipocyte differentiation (adipogenesis).	8	2.45 e-4	7.21 e-4
15	HALLMARK_COMPLEMENT [200]	Genes encoding components of the complement system, which is part of the innate immune system.	8	2.45 e-4	7.21 e-4
16	HALLMARK_ESTROGEN_RESPONSE_EARLY [200]	Genes defining early response to estrogen.	8	2.45 e-4	7.21 e-4
17	HALLMARK_XENOBIOTIC_METABOLISM [200]	Genes encoding proteins involved in processing of drugs and other xenobiotics.	8	2.45 e-4	7.21 e-4
18	HALLMARK_FATTY_ACID_METABOLISM [158]	Genes encoding proteins involved in metabolism of fatty acids.	7	3.23 e-4	8.96 e-4
19	HALLMARK_COAGULATION [138]	Genes encoding components of blood coagulation system; also up-regulated in platelets.	6	9.47 e-4	2.49 e-3
20	HALLMARK_PEROXISOME [104]	Genes encoding components of peroxisome.	5	1.62 e-3	4.04 e-3
21	HALLMARK_ANGIOGENESIS [36]	Genes up-regulated during formation of blood vessels (angiogenesis).	3	3.08 e-3	7.07 e-3
22	HALLMARK_CHOLESTEROL_HOMEOSTASIS [74]	Genes involved in cholesterol homeostasis.	4	3.11 e-3	7.07 e-3
	Hallmark gene sets shared between clones
	k is the number of genes in the intersection of the query set with the hallmark set from MSigDB
	K is the number of genes in the hallmark set from MSigDB
