# Supplementary material for: Highly recurrent CBS epimutations in gastric cancer CpG island methylator phenotypes and inflammation
Source: Genome Biol. 2021 Jun 1;22:167. doi: 10.1186/s13059-021-02375-2 (PMC8170989; doi:10.1186/s13059-021-02375-2)
Supplement: Supplementary file 18 — Additional file 18: Table S17. Overlap of genes in HFE145 CBS-deficient clones with MSigDB hallmark gene sets (q-value < 0.01). [file 13059_2021_2375_MOESM18_ESM.xlsx]

## Sheet: Table S17
Table S17: Overlap of genes in HFE145 CBS-deficient clones with MSigDB hallmark gene sets (q-value <0.01)
Upregulated
	Clone 1 upregulated
#	Gene Set Name [# Genes (K)]	Description	# Genes in Overlap (k)	p-value	FDR q-value
1	HALLMARK_EPITHELIAL_MESENCHYMAL_TRANSITION [200]	Genes defining epithelial-mesenchymal transition, as in wound healing, fibrosis and metastasis.	14	1.01 e-11	5.06 e-10
2	HALLMARK_HYPOXIA [200]	Genes up-regulated in response to low oxygen levels (hypoxia).	12	1.82 e-9	4.56 e-8
3	HALLMARK_TNFA_SIGNALING_VIA_NFKB [200]	Genes regulated by NF-kB in response to TNF [GeneID=7124].	10	2.31 e-7	3.84 e-6
4	HALLMARK_COAGULATION [138]	Genes encoding components of blood coagulation system; also up-regulated in platelets.	8	1.25 e-6	1.57 e-5
5	HALLMARK_UV_RESPONSE_DN [144]	Genes down-regulated in response to ultraviolet (UV) radiation.	8	1.73 e-6	1.59 e-5
6	HALLMARK_INFLAMMATORY_RESPONSE [200]	Genes defining inflammatory response.	9	2.23 e-6	1.59 e-5
7	HALLMARK_XENOBIOTIC_METABOLISM [200]	Genes encoding proteins involved in processing of drugs and other xenobiotics.	9	2.23 e-6	1.59 e-5
8	HALLMARK_TGF_BETA_SIGNALING [54]	Genes up-regulated in response to TGFB1 [GeneID=7040].	5	1.36 e-5	8.47 e-5
9	HALLMARK_MTORC1_SIGNALING [200]	Genes up-regulated through activation of mTORC1 complex.	8	1.93 e-5	1.07 e-4
10	HALLMARK_ESTROGEN_RESPONSE_EARLY [200]	Genes defining early response to estrogen.	7	1.48 e-4	6.15 e-4
11	HALLMARK_GLYCOLYSIS [200]	Genes encoding proteins involved in glycolysis and gluconeogenesis.	7	1.48 e-4	6.15 e-4
12	HALLMARK_KRAS_SIGNALING_UP [200]	Genes up-regulated by KRAS activation.	7	1.48 e-4	6.15 e-4
13	HALLMARK_INTERFERON_ALPHA_RESPONSE [97]	Genes up-regulated in response to alpha interferon proteins.	5	2.27 e-4	8.73 e-4
14	HALLMARK_ANDROGEN_RESPONSE [100]	Genes defining response to androgens.	5	2.62 e-4	9.34 e-4
15	HALLMARK_CHOLESTEROL_HOMEOSTASIS [74]	Genes involved in cholesterol homeostasis.	4	8.2 e-4	2.59 e-3
16	HALLMARK_ALLOGRAFT_REJECTION [200]	Genes up-regulated during transplant rejection.	6	9.83 e-4	2.59 e-3
17	HALLMARK_COMPLEMENT [200]	Genes encoding components of the complement system, which is part of the innate immune system.	6	9.83 e-4	2.59 e-3
18	HALLMARK_ESTROGEN_RESPONSE_LATE [200]	Genes defining late response to estrogen.	6	9.83 e-4	2.59 e-3
19	HALLMARK_IL2_STAT5_SIGNALING [200]	Genes up-regulated by STAT5 in response to IL2 stimulation.	6	9.83 e-4	2.59 e-3
20	HALLMARK_IL6_JAK_STAT3_SIGNALING [87]	Genes up-regulated by IL6 [GeneID=3569] via STAT3 [GeneID=6774], e.g., during acute phase response.	4	1.5 e-3	3.75 e-3
21	HALLMARK_APOPTOSIS [161]	Genes mediating programmed cell death (apoptosis) by activation of caspases.	5	2.23 e-3	5.31 e-3
	Clone 2 upregulated
#	Gene Set Name [# Genes (K)]	Description	# Genes in Overlap (k)	p-value	FDR q-value
1	HALLMARK_HYPOXIA [200]	Genes up-regulated in response to low oxygen levels (hypoxia).	17	2.67 e-14	1.34 e-12
2	HALLMARK_EPITHELIAL_MESENCHYMAL_TRANSITION [200]	Genes defining epithelial-mesenchymal transition, as in wound healing, fibrosis and metastasis.	14	7.18 e-11	1.8 e-9
3	HALLMARK_TNFA_SIGNALING_VIA_NFKB [200]	Genes regulated by NF-kB in response to TNF [GeneID=7124].	12	9.5 e-9	1.58 e-7
4	HALLMARK_GLYCOLYSIS [200]	Genes encoding proteins involved in glycolysis and gluconeogenesis.	11	9.61 e-8	9.61 e-7
5	HALLMARK_XENOBIOTIC_METABOLISM [200]	Genes encoding proteins involved in processing of drugs and other xenobiotics.	11	9.61 e-8	9.61 e-7
6	HALLMARK_COAGULATION [138]	Genes encoding components of blood coagulation system; also up-regulated in platelets.	9	3.41 e-7	2.84 e-6
7	HALLMARK_KRAS_SIGNALING_UP [200]	Genes up-regulated by KRAS activation.	10	8.85 e-7	6.32 e-6
8	HALLMARK_ESTROGEN_RESPONSE_EARLY [200]	Genes defining early response to estrogen.	9	7.36 e-6	3.35 e-5
9	HALLMARK_ESTROGEN_RESPONSE_LATE [200]	Genes defining late response to estrogen.	9	7.36 e-6	3.35 e-5
10	HALLMARK_MTORC1_SIGNALING [200]	Genes up-regulated through activation of mTORC1 complex.	9	7.36 e-6	3.35 e-5
11	HALLMARK_P53_PATHWAY [200]	Genes involved in p53 pathways and networks.	9	7.36 e-6	3.35 e-5
12	HALLMARK_TGF_BETA_SIGNALING [54]	Genes up-regulated in response to TGFB1 [GeneID=7040].	5	2.75 e-5	1.14 e-4
13	HALLMARK_UV_RESPONSE_DN [144]	Genes down-regulated in response to ultraviolet (UV) radiation.	7	4.73 e-5	1.82 e-4
14	HALLMARK_ANDROGEN_RESPONSE [100]	Genes defining response to androgens.	6	5.15 e-5	1.83 e-4
15	HALLMARK_INFLAMMATORY_RESPONSE [200]	Genes defining inflammatory response.	8	5.48 e-5	1.83 e-4
16	HALLMARK_CHOLESTEROL_HOMEOSTASIS [74]	Genes involved in cholesterol homeostasis.	5	1.26 e-4	3.93 e-4
17	HALLMARK_ALLOGRAFT_REJECTION [200]	Genes up-regulated during transplant rejection.	7	3.61 e-4	9.5 e-4
18	HALLMARK_G2M_CHECKPOINT [200]	Genes involved in the G2/M checkpoint, as in progression through the cell division cycle.	7	3.61 e-4	9.5 e-4
19	HALLMARK_HEME_METABOLISM [200]	Genes involved in metabolism of heme (a cofactor consisting of iron and porphyrin) and erythroblast differentiation.	7	3.61 e-4	9.5 e-4
20	HALLMARK_APICAL_JUNCTION [200]	Genes encoding components of apical junction complex.	6	2.08 e-3	4.72 e-3
21	HALLMARK_COMPLEMENT [200]	Genes encoding components of the complement system, which is part of the innate immune system.	6	2.08 e-3	4.72 e-3
22	HALLMARK_IL2_STAT5_SIGNALING [200]	Genes up-regulated by STAT5 in response to IL2 stimulation.	6	2.08 e-3	4.72 e-3
23	HALLMARK_APOPTOSIS [161]	Genes mediating programmed cell death (apoptosis) by activation of caspases.	5	4.19 e-3	9.1 e-3
	Hallmark gene sets shared between clones
	k is the number of genes in the intersection of the query set with the hallmark set from MSigDB
	K is the number of genes in the hallmark set from MSigDB
Downregulated
	Clone 1 downregulated
#	Gene Set Name [# Genes (K)]	Description	# Genes in Overlap (k)	p-value	FDR q-value
1	HALLMARK_UV_RESPONSE_DN [144]	Genes down-regulated in response to ultraviolet (UV) radiation.	10	2.78 e-7	1.39 e-5
2	HALLMARK_ADIPOGENESIS [200]	Genes up-regulated during adipocyte differentiation (adipogenesis).	11	7.34 e-7	1.84 e-5
3	HALLMARK_EPITHELIAL_MESENCHYMAL_TRANSITION [200]	Genes defining epithelial-mesenchymal transition, as in wound healing, fibrosis and metastasis.	10	5.48 e-6	8.23 e-5
4	HALLMARK_APOPTOSIS [161]	Genes mediating programmed cell death (apoptosis) by activation of caspases.	9	6.58 e-6	8.23 e-5
5	HALLMARK_ANGIOGENESIS [36]	Genes up-regulated during formation of blood vessels (angiogenesis).	5	9.72 e-6	9.72 e-5
6	HALLMARK_P53_PATHWAY [200]	Genes involved in p53 pathways and networks.	8	2.24 e-4	1.86 e-3
7	HALLMARK_CHOLESTEROL_HOMEOSTASIS [74]	Genes involved in cholesterol homeostasis.	5	3.24 e-4	2.32 e-3
8	HALLMARK_PEROXISOME [104]	Genes encoding components of peroxisome.	5	1.52 e-3	9.52 e-3
	Clone 2 downregulated
#	Gene Set Name [# Genes (K)]	Description	# Genes in Overlap (k)	p-value	FDR q-value
1	HALLMARK_UV_RESPONSE_DN [144]	Genes down-regulated in response to ultraviolet (UV) radiation.	10	4.3 e-8	2.15 e-6
2	HALLMARK_ADIPOGENESIS [200]	Genes up-regulated during adipocyte differentiation (adipogenesis).	9	7.56 e-6	1.89 e-4
3	HALLMARK_EPITHELIAL_MESENCHYMAL_TRANSITION [200]	Genes defining epithelial-mesenchymal transition, as in wound healing, fibrosis and metastasis.	8	5.61 e-5	9.35 e-4
4	HALLMARK_ANGIOGENESIS [36]	Genes up-regulated during formation of blood vessels (angiogenesis).	4	8.89 e-5	1.11 e-3
	Hallmark gene sets shared between clones
	k is the number of genes in the intersection of the query set with the hallmark set from MSigDB
	K is the number of genes in the hallmark set from MSigDB
