# Supplementary material for: Highly recurrent CBS epimutations in gastric cancer CpG island methylator phenotypes and inflammation
Source: Genome Biol. 2021 Jun 1;22:167. doi: 10.1186/s13059-021-02375-2 (PMC8170989; doi:10.1186/s13059-021-02375-2)
Supplement: Supplementary file 19 — Additional file 19: Table S18. Overlap of negatively and positively correlated genes to CBS in gastric TCGA (q-value < 0.05) with MSigDB hallmark gene sets (q-value < 0.01). [file 13059_2021_2375_MOESM19_ESM.xlsx]

## Sheet: Table S18
Table S18: Overlap of negatively and positively correlated genes to CBS in gastric TCGA (q-value <0.05) with MSigDB hallmark gene sets (q-value <0.01)
Negative correlation
Genes filtered by p and q values <0.05
#	Gene Set Name [# Genes (K)]	Description	# Genes in Overlap (k)	p-value	FDR q-value
1	HALLMARK_INTERFERON_GAMMA_RESPONSE [200]	Genes up-regulated in response to IFNG [GeneID=3458].	32	7.99 e-24	4 e-22
2	HALLMARK_INTERFERON_ALPHA_RESPONSE [97]	Genes up-regulated in response to alpha interferon proteins.	19	2.12 e-16	5.3 e-15
3	HALLMARK_ALLOGRAFT_REJECTION [200]	Genes up-regulated during transplant rejection.	20	1.75 e-11	2.19 e-10
4	HALLMARK_P53_PATHWAY [200]	Genes involved in p53 pathways and networks.	20	1.75 e-11	2.19 e-10
5	HALLMARK_TNFA_SIGNALING_VIA_NFKB [200]	Genes regulated by NF-kB in response to TNF [GeneID=7124].	19	1.36 e-10	1.36 e-9
6	HALLMARK_INFLAMMATORY_RESPONSE [200]	Genes defining inflammatory response.	17	6.9 e-9	5.75 e-8
7	HALLMARK_APOPTOSIS [161]	Genes mediating programmed cell death (apoptosis) by activation of caspases.	15	1.54 e-8	1.1 e-7
8	HALLMARK_ESTROGEN_RESPONSE_EARLY [200]	Genes defining early response to estrogen.	14	1.54 e-6	9.65 e-6
9	HALLMARK_COMPLEMENT [200]	Genes encoding components of the complement system, which is part of the innate immune system.	13	8.13 e-6	4.52 e-5
10	HALLMARK_XENOBIOTIC_METABOLISM [200]	Genes encoding proteins involved in processing of drugs and other xenobiotics.	12	3.96 e-5	1.98 e-4
11	HALLMARK_APICAL_JUNCTION [200]	Genes encoding components of apical junction complex.	11	1.77 e-4	8.06 e-4
12	HALLMARK_UV_RESPONSE_DN [144]	Genes down-regulated in response to ultraviolet (UV) radiation.	9	2.65 e-4	1.11 e-3
13	HALLMARK_KRAS_SIGNALING_UP [200]	Genes up-regulated by KRAS activation.	10	7.26 e-4	2.79 e-3
14	HALLMARK_DNA_REPAIR [150]	Genes involved in DNA repair.	8	1.61 e-3	5.75 e-3
15	HALLMARK_ESTROGEN_RESPONSE_LATE [200]	Genes defining late response to estrogen.	9	2.7 e-3	8.45 e-3
16	HALLMARK_MITOTIC_SPINDLE [200]	Genes important for mitotic spindle assembly.	9	2.7 e-3	8.45 e-3
	k is the number of genes in the intersection of the query set with the hallmark set from MSigDB
	K is the number of genes in the hallmark set from MSigDB
Positive correlation
Genes filtered by p and q values <0.05
#	Gene Set Name [# Genes (K)]	Description	# Genes in Overlap (k)	p-value	FDR q-value
1	HALLMARK_KRAS_SIGNALING_DN [200]	Genes down-regulated by KRAS activation.	29	2.63 e-14	1.31 e-12
2	HALLMARK_XENOBIOTIC_METABOLISM [200]	Genes encoding proteins involved in processing of drugs and other xenobiotics.	25	4.35 e-11	1.09 e-9
3	HALLMARK_HYPOXIA [200]	Genes up-regulated in response to low oxygen levels (hypoxia).	23	1.36 e-9	2.27 e-8
4	HALLMARK_COAGULATION [138]	Genes encoding components of blood coagulation system; also up-regulated in platelets.	18	1.13 e-8	1.42 e-7
5	HALLMARK_BILE_ACID_METABOLISM [112]	Genes involve in metabolism of bile acids and salts.	16	1.97 e-8	1.97 e-7
6	HALLMARK_MYOGENESIS [200]	Genes involved in development of skeletal muscle (myogenesis).	21	3.5 e-8	2.92 e-7
7	HALLMARK_APICAL_JUNCTION [200]	Genes encoding components of apical junction complex.	19	7.33 e-7	4.07 e-6
8	HALLMARK_EPITHELIAL_MESENCHYMAL_TRANSITION [200]	Genes defining epithelial-mesenchymal transition, as in wound healing, fibrosis and metastasis.	19	7.33 e-7	4.07 e-6
9	HALLMARK_GLYCOLYSIS [200]	Genes encoding proteins involved in glycolysis and gluconeogenesis.	19	7.33 e-7	4.07 e-6
10	HALLMARK_COMPLEMENT [200]	Genes encoding components of the complement system, which is part of the innate immune system.	18	3.09 e-6	1.54 e-5
11	HALLMARK_PANCREAS_BETA_CELLS [40]	Genes specifically up-regulated in pancreatic beta cells.	8	5.42 e-6	2.46 e-5
12	HALLMARK_PEROXISOME [104]	Genes encoding components of peroxisome.	12	1.12 e-5	4.66 e-5
13	HALLMARK_KRAS_SIGNALING_UP [200]	Genes up-regulated by KRAS activation.	17	1.23 e-5	4.72 e-5
14	HALLMARK_ESTROGEN_RESPONSE_LATE [200]	Genes defining late response to estrogen.	16	4.58 e-5	1.64 e-4
15	HALLMARK_SPERMATOGENESIS [135]	Genes up-regulated during production of male gametes (sperm), as in spermatogenesis.	12	1.48 e-4	4.95 e-4
16	HALLMARK_HEME_METABOLISM [200]	Genes involved in metabolism of heme (a cofactor consisting of iron and porphyrin) and erythroblast differentiation.	15	1.61 e-4	5.02 e-4
17	HALLMARK_UV_RESPONSE_UP [158]	Genes up-regulated in response to ultraviolet (UV) radiation.	13	1.74 e-4	5.12 e-4
18	HALLMARK_CHOLESTEROL_HOMEOSTASIS [74]	Genes involved in cholesterol homeostasis.	8	5.05 e-4	1.39 e-3
19	HALLMARK_ESTROGEN_RESPONSE_EARLY [200]	Genes defining early response to estrogen.	14	5.27 e-4	1.39 e-3
20	HALLMARK_FATTY_ACID_METABOLISM [158]	Genes encoding proteins involved in metabolism of fatty acids.	12	6.3 e-4	1.57 e-3
21	HALLMARK_ANGIOGENESIS [36]	Genes up-regulated during formation of blood vessels (angiogenesis).	5	1.87 e-3	4.46 e-3
22	HALLMARK_ANDROGEN_RESPONSE [101]	Genes defining response to androgens.	8	3.77 e-3	8.57 e-3
	k is the number of genes in the intersection of the query set with the hallmark set from MSigDB
	K is the number of genes in the hallmark set from MSigDB
