# Supplementary material for: Highly recurrent CBS epimutations in gastric cancer CpG island methylator phenotypes and inflammation
Source: Genome Biol. 2021 Jun 1;22:167. doi: 10.1186/s13059-021-02375-2 (PMC8170989; doi:10.1186/s13059-021-02375-2)
Supplement: Supplementary file 20 — Additional file 20: Table S19. Overlap of negatively correlated genes to CBS in various TCGA cancers (q-value < 0.05) with MSigDB hallmark gene sets (q-value < 0.01). [file 13059_2021_2375_MOESM20_ESM.xlsx]

## Sheet: Table S19
Table S19: Overlap of negatively correlated genes to CBS in various TCGA cancers (q-value <0.05) with MSigDB hallmark gene sets (q-value <0.01)
BLCA
Gene Set Name [# Genes (K)]	# Genes in Overlap (k)	p-value	FDR q-value
HALLMARK_P53_PATHWAY [200]	18	5.32 e-13	2.66 e-11
HALLMARK_INTERFERON_ALPHA_RESPONSE [97]	9	2.84 e-7	7.11 e-6
HALLMARK_APICAL_JUNCTION [200]	11	2.67 e-6	2.67 e-5
HALLMARK_ESTROGEN_RESPONSE_EARLY [200]	11	2.67 e-6	2.67 e-5
HALLMARK_INTERFERON_GAMMA_RESPONSE [200]	11	2.67 e-6	2.67 e-5
HALLMARK_IL6_JAK_STAT3_SIGNALING [87]	7	1.57 e-5	1.24 e-4
HALLMARK_ESTROGEN_RESPONSE_LATE [200]	10	1.74 e-5	1.24 e-4
HALLMARK_APOPTOSIS [161]	8	1.26 e-4	7.87 e-4
HALLMARK_INFLAMMATORY_RESPONSE [200]	8	5.45 e-4	2.72 e-3
HALLMARK_TNFA_SIGNALING_VIA_NFKB [200]	8	5.45 e-4	2.72 e-3
HALLMARK_ALLOGRAFT_REJECTION [200]	7	2.56 e-3	9.84 e-3
HALLMARK_HYPOXIA [200]	7	2.56 e-3	9.84 e-3
HALLMARK_IL2_STAT5_SIGNALING [200]	7	2.56 e-3	9.84 e-3
ESCA
Gene Set Name [# Genes (K)]	# Genes in Overlap (k)	p-value	FDR q-value
HALLMARK_ESTROGEN_RESPONSE_EARLY [200]	46	1.52 e-17	7.58 e-16
HALLMARK_KRAS_SIGNALING_UP [200]	44	4.41 e-16	1.1 e-14
HALLMARK_ESTROGEN_RESPONSE_LATE [200]	41	5.56 e-14	9.27 e-13
HALLMARK_XENOBIOTIC_METABOLISM [200]	37	2.29 e-11	2.86 e-10
HALLMARK_COMPLEMENT [200]	35	3.82 e-10	3.82 e-9
HALLMARK_GLYCOLYSIS [200]	31	7.05 e-8	5.88 e-7
HALLMARK_COAGULATION [138]	24	2.36 e-7	1.69 e-6
HALLMARK_BILE_ACID_METABOLISM [112]	21	3.6 e-7	2.25 e-6
HALLMARK_PEROXISOME [104]	20	4.43 e-7	2.46 e-6
HALLMARK_IL6_JAK_STAT3_SIGNALING [87]	18	5.33 e-7	2.66 e-6
HALLMARK_IL2_STAT5_SIGNALING [200]	29	7.69 e-7	3.5 e-6
HALLMARK_APOPTOSIS [161]	25	1.21 e-6	5.06 e-6
HALLMARK_FATTY_ACID_METABOLISM [158]	24	2.93 e-6	1.13 e-5
HALLMARK_ANDROGEN_RESPONSE [100]	18	4.42 e-6	1.58 e-5
HALLMARK_APICAL_JUNCTION [200]	27	7.18 e-6	2.39 e-5
HALLMARK_INTERFERON_GAMMA_RESPONSE [200]	26	2.06 e-5	6.45 e-5
HALLMARK_ALLOGRAFT_REJECTION [200]	25	5.69 e-5	1.67 e-4
HALLMARK_UV_RESPONSE_UP [158]	21	8.98 e-5	2.49 e-4
HALLMARK_PROTEIN_SECRETION [96]	15	1.46 e-4	3.58 e-4
HALLMARK_ADIPOGENESIS [200]	24	1.5 e-4	3.58 e-4
HALLMARK_INFLAMMATORY_RESPONSE [200]	24	1.5 e-4	3.58 e-4
HALLMARK_PANCREAS_BETA_CELLS [40]	9	1.89 e-4	4.3 e-4
HALLMARK_CHOLESTEROL_HOMEOSTASIS [74]	12	4.62 e-4	1.01 e-3
HALLMARK_INTERFERON_ALPHA_RESPONSE [97]	14	5.53 e-4	1.15 e-3
HALLMARK_HEME_METABOLISM [200]	22	9.15 e-4	1.83 e-3
HALLMARK_NOTCH_SIGNALING [32]	7	1.17 e-3	2.25 e-3
HALLMARK_UV_RESPONSE_DN [144]	17	1.56 e-3	2.89 e-3
HALLMARK_MITOTIC_SPINDLE [199]	21	1.98 e-3	3.54 e-3
HALLMARK_TNFA_SIGNALING_VIA_NFKB [200]	20	4.62 e-3	7.97 e-3
HNSC
Gene Set Name [# Genes (K)]	# Genes in Overlap (k)	p-value	FDR q-value
HALLMARK_INTERFERON_GAMMA_RESPONSE [200]	84	2.05 e-53	1.02 e-51
HALLMARK_INTERFERON_ALPHA_RESPONSE [97]	59	4.05 e-50	1.01 e-48
HALLMARK_COMPLEMENT [200]	49	9.62 e-20	1.6 e-18
HALLMARK_P53_PATHWAY [200]	48	5.69 e-19	5.69 e-18
HALLMARK_TNFA_SIGNALING_VIA_NFKB [200]	48	5.69 e-19	5.69 e-18
HALLMARK_APICAL_JUNCTION [200]	46	1.83 e-17	1.53 e-16
HALLMARK_INFLAMMATORY_RESPONSE [200]	44	5.28 e-16	3.77 e-15
HALLMARK_APOPTOSIS [161]	38	4.55 e-15	2.84 e-14
HALLMARK_ESTROGEN_RESPONSE_LATE [200]	42	1.35 e-14	7.52 e-14
HALLMARK_HEME_METABOLISM [200]	41	6.55 e-14	3.28 e-13
HALLMARK_ESTROGEN_RESPONSE_EARLY [200]	40	3.08 e-13	1.4 e-12
HALLMARK_HYPOXIA [200]	39	1.4 e-12	5.84 e-12
HALLMARK_IL2_STAT5_SIGNALING [200]	37	2.64 e-11	1.01 e-10
HALLMARK_EPITHELIAL_MESENCHYMAL_TRANSITION [200]	35	4.36 e-10	1.56 e-9
HALLMARK_COAGULATION [138]	27	3.45 e-9	1.15 e-8
HALLMARK_UV_RESPONSE_DN [144]	27	9.04 e-9	2.83 e-8
HALLMARK_IL6_JAK_STAT3_SIGNALING [87]	20	2.11 e-8	6.21 e-8
HALLMARK_ALLOGRAFT_REJECTION [200]	31	7.88 e-8	2.19 e-7
HALLMARK_PROTEIN_SECRETION [96]	20	1.22 e-7	3.11 e-7
HALLMARK_PI3K_AKT_MTOR_SIGNALING [105]	21	1.24 e-7	3.11 e-7
HALLMARK_UV_RESPONSE_UP [158]	26	2.59 e-7	6.16 e-7
HALLMARK_TGF_BETA_SIGNALING [54]	14	5.67 e-7	1.29 e-6
HALLMARK_GLYCOLYSIS [200]	28	2.64 e-6	5.27 e-6
HALLMARK_KRAS_SIGNALING_UP [200]	28	2.64 e-6	5.27 e-6
HALLMARK_XENOBIOTIC_METABOLISM [200]	28	2.64 e-6	5.27 e-6
HALLMARK_KRAS_SIGNALING_DN [200]	27	7.86 e-6	1.51 e-5
HALLMARK_ANDROGEN_RESPONSE [100]	17	1.89 e-5	3.5 e-5
HALLMARK_MITOTIC_SPINDLE [199]	25	5.67 e-5	1.01 e-4
HALLMARK_CHOLESTEROL_HOMEOSTASIS [74]	13	1.25 e-4	2.15 e-4
HALLMARK_UNFOLDED_PROTEIN_RESPONSE [113]	16	3.04 e-4	5.07 e-4
HALLMARK_DNA_REPAIR [150]	18	1.01 e-3	1.63 e-3
HALLMARK_PEROXISOME [104]	14	1.17 e-3	1.83 e-3
HALLMARK_APICAL_SURFACE [44]	8	1.95 e-3	2.96 e-3
HALLMARK_ADIPOGENESIS [200]	21	2.24 e-3	3.1 e-3
HALLMARK_MTORC1_SIGNALING [200]	21	2.24 e-3	3.1 e-3
HALLMARK_MYOGENESIS [200]	21	2.24 e-3	3.1 e-3
HALLMARK_BILE_ACID_METABOLISM [112]	14	2.39 e-3	3.23 e-3
LIHC
Gene Set Name [# Genes (K)]	# Genes in Overlap (k)	p-value	FDR q-value
HALLMARK_G2M_CHECKPOINT [200]	43	2.67 e-15	1.33 e-13
HALLMARK_MYC_TARGETS_V1 [200]	42	1.33 e-14	3.33 e-13
HALLMARK_MITOTIC_SPINDLE [199]	37	2.23 e-11	3.72 e-10
HALLMARK_WNT_BETA_CATENIN_SIGNALING [42]	16	1.59 e-10	1.98 e-9
HALLMARK_P53_PATHWAY [200]	33	6.22 e-9	6.22 e-8
HALLMARK_IL2_STAT5_SIGNALING [200]	31	7.79 e-8	6.49 e-7
HALLMARK_HEDGEHOG_SIGNALING [36]	12	1.77 e-7	1.26 e-6
HALLMARK_E2F_TARGETS [200]	30	2.61 e-7	1.31 e-6
HALLMARK_GLYCOLYSIS [200]	30	2.61 e-7	1.31 e-6
HALLMARK_KRAS_SIGNALING_UP [200]	30	2.61 e-7	1.31 e-6
HALLMARK_UV_RESPONSE_DN [144]	24	5.75 e-7	2.61 e-6
HALLMARK_TNFA_SIGNALING_VIA_NFKB [200]	29	8.42 e-7	3.51 e-6
HALLMARK_APICAL_JUNCTION [200]	28	2.61 e-6	9.33 e-6
HALLMARK_EPITHELIAL_MESENCHYMAL_TRANSITION [200]	28	2.61 e-6	9.33 e-6
HALLMARK_HYPOXIA [200]	27	7.79 e-6	2.43 e-5
HALLMARK_MTORC1_SIGNALING [200]	27	7.79 e-6	2.43 e-5
HALLMARK_TGF_BETA_SIGNALING [54]	11	1.03 e-4	3.02 e-4
HALLMARK_PROTEIN_SECRETION [96]	15	1.53 e-4	4.02 e-4
HALLMARK_ESTROGEN_RESPONSE_EARLY [200]	24	1.61 e-4	4.02 e-4
HALLMARK_MYOGENESIS [200]	24	1.61 e-4	4.02 e-4
HALLMARK_DNA_REPAIR [150]	19	3.75 e-4	8.94 e-4
HALLMARK_UNFOLDED_PROTEIN_RESPONSE [113]	15	9.17 e-4	2.08 e-3
HALLMARK_INFLAMMATORY_RESPONSE [200]	22	9.7 e-4	2.11 e-3
HALLMARK_ALLOGRAFT_REJECTION [200]	21	2.22 e-3	4.15 e-3
HALLMARK_COMPLEMENT [200]	21	2.22 e-3	4.15 e-3
HALLMARK_ESTROGEN_RESPONSE_LATE [200]	21	2.22 e-3	4.15 e-3
HALLMARK_APOPTOSIS [161]	18	2.24 e-3	4.15 e-3
HALLMARK_ANGIOGENESIS [36]	7	2.47 e-3	4.42 e-3
HALLMARK_MYC_TARGETS_V2 [58]	9	3.24 e-3	5.59 e-3
HALLMARK_UV_RESPONSE_UP [158]	17	4.34 e-3	7.24 e-3
