# Supplementary material for: Highly recurrent CBS epimutations in gastric cancer CpG island methylator phenotypes and inflammation
Source: Genome Biol. 2021 Jun 1;22:167. doi: 10.1186/s13059-021-02375-2 (PMC8170989; doi:10.1186/s13059-021-02375-2)
Supplement: Supplementary file 21 — Additional file 21: Table S20. Overlap of negatively correlated genes to CBS in CCLE (q-value < 0.05) with MSigDB hallmark gene sets (q-value < 0.01). [file 13059_2021_2375_MOESM21_ESM.xlsx]

## Sheet: Table S20
Table S20: Overlap of negatively correlated genes to CBS in CCLE (q-value <0.05) with MSigDB hallmark gene sets (q-value <0.01)
Negatively correlated
Gene Set Name [# Genes (K)]	# Genes in Overlap (k)	p-value	FDR q-value
HALLMARK_INTERFERON_GAMMA_RESPONSE [200]	101	4.15 e-74	2.07 e-72
HALLMARK_INTERFERON_ALPHA_RESPONSE [97]	64	9.67 e-58	2.42 e-56
HALLMARK_TNFA_SIGNALING_VIA_NFKB [200]	82	2.64 e-51	4.39 e-50
HALLMARK_ALLOGRAFT_REJECTION [200]	72	1.27 e-40	1.27 e-39
HALLMARK_INFLAMMATORY_RESPONSE [200]	72	1.27 e-40	1.27 e-39
HALLMARK_KRAS_SIGNALING_UP [200]	56	1.49 e-25	1.24 e-24
HALLMARK_P53_PATHWAY [200]	55	1.06 e-24	7.58 e-24
HALLMARK_COMPLEMENT [200]	52	3.31 e-22	2.07 e-21
HALLMARK_IL2_STAT5_SIGNALING [200]	51	2.13 e-21	1.18 e-20
HALLMARK_IL6_JAK_STAT3_SIGNALING [87]	30	3.84 e-17	1.92 e-16
HALLMARK_APOPTOSIS [161]	40	1.14 e-16	5.18 e-16
HALLMARK_ESTROGEN_RESPONSE_LATE [200]	41	5.75 e-14	2.4 e-13
HALLMARK_HYPOXIA [200]	40	2.71 e-13	1.04 e-12
HALLMARK_APICAL_JUNCTION [200]	37	2.36 e-11	7.85 e-11
HALLMARK_ESTROGEN_RESPONSE_EARLY [200]	37	2.36 e-11	7.85 e-11
HALLMARK_ANDROGEN_RESPONSE [100]	25	5.02 e-11	1.57 e-10
HALLMARK_MTORC1_SIGNALING [200]	36	9.78 e-11	2.88 e-10
HALLMARK_PI3K_AKT_MTOR_SIGNALING [105]	25	1.56 e-10	4.34 e-10
HALLMARK_XENOBIOTIC_METABOLISM [200]	33	5.71 e-9	1.5 e-8
HALLMARK_GLYCOLYSIS [200]	32	2.07 e-8	5.17 e-8
HALLMARK_UV_RESPONSE_DN [144]	24	5.4 e-7	1.29 e-6
HALLMARK_UV_RESPONSE_UP [158]	25	8.64 e-7	1.96 e-6
HALLMARK_REACTIVE_OXYGEN_SPECIES_PATHW	12	6.64 e-6	1.44 e-5
THWAY [49]
HALLMARK_EPITHELIAL_MESENCHYMAL_TRANSI	26	2.1 e-5	4.37 e-5
NSITION [200]
HALLMARK_COAGULATION [138]	19	1.2 e-4	2.41 e-4
HALLMARK_FATTY_ACID_METABOLISM [158]	20	2.57 e-4	4.95 e-4
HALLMARK_HEME_METABOLISM [200]	23	3.85 e-4	7.12 e-4
HALLMARK_CHOLESTEROL_HOMEOSTASIS [74]	12	4.67 e-4	8.33 e-4
HALLMARK_PROTEIN_SECRETION [96]	13	1.58 e-3	2.73 e-3
HALLMARK_TGF_BETA_SIGNALING [54]	9	1.91 e-3	3.19 e-3
HALLMARK_MITOTIC_SPINDLE [199]	21	2.01 e-3	3.23 e-3
HALLMARK_ADIPOGENESIS [200]	21	2.13 e-3	3.33 e-3
Positively correlated
Gene Set Name [# Genes (K)]	# Genes in Overlap (k)	p-value	FDR q-value
HALLMARK_KRAS_SIGNALING_DN [200]	33	5.58 e-9	2.79 e-7
HALLMARK_SPERMATOGENESIS [135]	23	6.09 e-7	1.52 e-5
HALLMARK_MYOGENESIS [200]	27	7.18 e-6	1.2 e-4
HALLMARK_UV_RESPONSE_UP [158]	23	9.62 e-6	1.2 e-4
HALLMARK_HEDGEHOG_SIGNALING [36]	9	7.88 e-5	7.88 e-4
HALLMARK_APICAL_JUNCTION [200]	23	3.79 e-4	3.16 e-3
