# Supplementary material for: Highly recurrent CBS epimutations in gastric cancer CpG island methylator phenotypes and inflammation
Source: Genome Biol. 2021 Jun 1;22:167. doi: 10.1186/s13059-021-02375-2 (PMC8170989; doi:10.1186/s13059-021-02375-2)
Supplement: Supplementary file 22 — Additional file 22: Table S21. Gene expression analysis of Cbs+/+ vs. Cbs-/- mice. [file 13059_2021_2375_MOESM22_ESM.xlsx]

## Sheet: Table S21
Table S21: Gene expression analysis of Cbs+/+ vs. Cbs-/- mice
Females						Males
GeneID	GeneName	FPKM_CBS +/+ female	FPKM_CBS -/- female	log2 ratio_female	FPKM difference	GeneID	GeneName	FPKM_CBS +/+ male	FPKM_CBS -/- male	log2 ratio_male	FPKM difference
ENSMUSG00000105145	AC157822.1	2276.15	1.63279	-10.4362	-2274.52	ENSMUSG00000000001	Gnai3	37.6617	34.6997	-0.118144	-2.96204
ENSMUSG00000089070	Gm24498	9.18573	0	-9.84482	-9.18573	ENSMUSG00000000003	Pbsn	0	0	0	0
ENSMUSG00000105827	Hist2h2bb	5.95527	0	-9.22044	-5.95527	ENSMUSG00000000028	Cdc45	0.894749	1.21424	0.436294	0.319489
ENSMUSG00000089250	Gm25713	5.48528	0	-9.10205	-5.48528	ENSMUSG00000000031	H19	1.08203	0.786098	-0.455991	-0.295929
ENSMUSG00000106169	mmu-mir-6948	4.89706	0	-8.93871	-4.89706	ENSMUSG00000000037	Scml2	0.328543	0.168148	-0.926262	-0.160395
ENSMUSG00000083208	Gm11522	4.83247	0	-8.9196	-4.83247	ENSMUSG00000000049	Apoh	0.0197568	0	-1.57322	-0.0197568
ENSMUSG00000095742	CAAA01147332.1	4.75734	0	-8.89704	-4.75734	ENSMUSG00000000056	Narf	5.88667	9.74552	0.726318	3.85885
ENSMUSG00000088822	Gm25225	4.47804	0	-8.80994	-4.47804	ENSMUSG00000000058	Cav2	10.7655	8.48334	-0.343356	-2.2822
ENSMUSG00000095051	Gm25673	4.35881	0	-8.77109	-4.35881	ENSMUSG00000000078	Klf6	24.9205	27.2614	0.129477	2.34091
ENSMUSG00000099609	Gm29008	4.20606	0	-8.71975	-4.20606	ENSMUSG00000000085	Scmh1	3.54244	4.26696	0.267775	0.724518
ENSMUSG00000093752	Gm20716	4.05498	0	-8.6671	-4.05498	ENSMUSG00000000088	Cox5a	110.496	126.525	0.195415	16.0292
ENSMUSG00000093769	Hist2h3c1	4.86182	0.002277	-8.63236	-4.85954	ENSMUSG00000000093	Tbx2	2.3793	1.88267	-0.336165	-0.49663
ENSMUSG00000087885	Gm23600	3.8754	0	-8.60192	-3.8754	ENSMUSG00000000094	Tbx4	0.19891	0.397826	0.965074	0.198916
ENSMUSG00000076320	Gm26340	3.85152	0	-8.59303	-3.85152	ENSMUSG00000000103	Zfy2	0.160269	0	-4.08974	-0.160269
ENSMUSG00000105908	mmu-mir-6920	3.71044	0	-8.53933	-3.71044	ENSMUSG00000000120	Ngfr	0.975288	0.863127	-0.174354	-0.112161
ENSMUSG00000088200	Gm23753	3.69134	0	-8.53191	-3.69134	ENSMUSG00000000125	Wnt3	0	0	0	0
ENSMUSG00000077138	Gm23577	3.61327	0	-8.50115	-3.61327	ENSMUSG00000000126	Wnt9a	0.520001	0.863161	0.720252	0.34316
ENSMUSG00000089321	Gm22523	3.5936	0	-8.49329	-3.5936	ENSMUSG00000000127	Fer	10.3321	10.0769	-0.0360476	-0.25521
ENSMUSG00000077557	Gm23706	3.45316	0	-8.43594	-3.45316	ENSMUSG00000000131	Xpo6	3.07006	3.77341	0.29673	0.703353
ENSMUSG00000084722	Gm24140	3.36702	0	-8.39961	-3.36702	ENSMUSG00000000134	Tfe3	2.1898	1.49455	-0.548035	-0.695244
ENSMUSG00000077797	Snord19	3.11327	0	-8.28691	-3.11327	ENSMUSG00000000142	Axin2	1.23803	1.40039	0.17644	0.162359
ENSMUSG00000087795	Gm25965	3.03834	0	-8.25188	-3.03834	ENSMUSG00000000148	Brat1	1.37332	0.792903	-0.78484	-0.58042
ENSMUSG00000077704	Snord89	2.95019	0	-8.20955	-2.95019	ENSMUSG00000000149	Gna12	10.1568	8.22563	-0.303916	-1.93118
ENSMUSG00000064597	Gm22299	2.93994	0	-8.20454	-2.93994	ENSMUSG00000000154	Slc22a18	7.6351	8.08032	0.0816619	0.445223
ENSMUSG00000088876	Gm25861	2.89973	0	-8.18474	-2.89973	ENSMUSG00000000157	Itgb2l	3.9909	2.32642	-0.776026	-1.66448
ENSMUSG00000084755	Gm16276	2.89938	0	-8.18457	-2.89938	ENSMUSG00000000159	Igsf5	13.0142	9.52701	-0.449588	-3.48721
ENSMUSG00000089504	Gm23475	2.86937	0	-8.16961	-2.86937	ENSMUSG00000000167	Pih1d2	0.241192	0.387134	0.660834	0.145942
ENSMUSG00000105863	SNORA17	2.8325	0	-8.15102	-2.8325	ENSMUSG00000000168	Dlat	11.8272	10.8161	-0.128814	-1.0111
ENSMUSG00000093061	Mir5098	2.80049	0	-8.13468	-2.80049	ENSMUSG00000000171	Sdhd	60.3883	68.8808	0.189803	8.4925
ENSMUSG00000095016	Gm26285	2.79598	0	-8.13236	-2.79598	ENSMUSG00000000182	Fgf23	0	0	0	0
ENSMUSG00000064580	Gm25134	2.76488	0	-8.11628	-2.76488	ENSMUSG00000000183	Fgf6	0	0	0	0
ENSMUSG00000084693	Gm24894	2.74515	0	-8.10599	-2.74515	ENSMUSG00000000184	Ccnd2	22.0359	21.2925	-0.0494899	-0.743433
ENSMUSG00000089673	Gm16546	2.74118	0	-8.10391	-2.74118	ENSMUSG00000000194	Gpr107	3.45118	3.71926	0.107624	0.268076
ENSMUSG00000084644	Gm24379	2.73747	0	-8.10196	-2.73747	ENSMUSG00000000197	Nalcn	0.505679	0.880168	0.787604	0.374489
ENSMUSG00000074403	Hist2h3b	2.73008	0	-8.09807	-2.73008	ENSMUSG00000000202	Btbd17	0	0.0958146	3.40347	0.0958146
ENSMUSG00000080469	Snord98	2.68676	0	-8.07508	-2.68676	ENSMUSG00000000204	Slfn4	0.0222313	1.99895	5.96183	1.97672
ENSMUSG00000065669	Gm22581	2.66633	0	-8.06411	-2.66633	ENSMUSG00000000214	Th	0.0267503	0.0861632	1.38773	0.0594129
ENSMUSG00000088054	Mir1968	2.52244	0	-7.98439	-2.52244	ENSMUSG00000000215	Ins2	0	0	0	0
ENSMUSG00000088699	Gm22328	2.4832	0	-7.96185	-2.4832	ENSMUSG00000000216	Scnn1g	0.667824	0.173506	-1.88508	-0.494318
ENSMUSG00000106326	Gm42977	2.48128	0	-7.96074	-2.48128	ENSMUSG00000000223	Drp2	0.260754	0.235793	-0.139541	-0.0249613
ENSMUSG00000102333	Gm37235	2.46247	0	-7.94981	-2.46247	ENSMUSG00000000244	Tspan32	0	0.216726	4.50288	0.216726
ENSMUSG00000095738	Gm25313	2.44997	0	-7.9425	-2.44997	ENSMUSG00000000247	Lhx2	0	0	0	0
ENSMUSG00000084651	Mir1904	2.43687	0	-7.93479	-2.43687	ENSMUSG00000000248	Clec2g	0.388332	0.152675	-1.29198	-0.235657
ENSMUSG00000081564	Gm13717	2.43416	0	-7.93319	-2.43416	ENSMUSG00000000253	Gmpr	5.90829	6.19626	0.0685445	0.287973
ENSMUSG00000087945	Gm24250	2.24243	0	-7.81534	-2.24243	ENSMUSG00000000263	Glra1	0	0	0	0
ENSMUSG00000088303	Gm23382	2.24087	0	-7.81434	-2.24087	ENSMUSG00000000266	Mid2	7.43939	6.55497	-0.182332	-0.884413
ENSMUSG00000087838	Gm23954	2.2288	0	-7.80658	-2.2288	ENSMUSG00000000275	Trim25	7.48098	16.4066	1.13193	8.92559
ENSMUSG00000081862	Gm12413	2.21331	0	-7.79656	-2.21331	ENSMUSG00000000276	Dgke	1.42892	0.869343	-0.710489	-0.559577
ENSMUSG00000094322	Ighv9-4	2.19588	0	-7.78521	-2.19588	ENSMUSG00000000278	Scpep1	12.3524	11.4038	-0.115185	-0.948641
ENSMUSG00000077787	Gm23908	2.14964	0	-7.75464	-2.14964	ENSMUSG00000000282	Mnt	3.3249	3.53104	0.0865261	0.206132
ENSMUSG00000065799	Gm25517	2.13415	0	-7.74426	-2.13415	ENSMUSG00000000290	Itgb2	1.94271	3.94784	1.01923	2.00513
ENSMUSG00000064960	Gm24406	2.12647	0	-7.73909	-2.12647	ENSMUSG00000000295	Hddc2	1.75113	2.36588	0.431964	0.614755
ENSMUSG00000100158	Gm28119	2.11535	0	-7.73155	-2.11535	ENSMUSG00000000296	Tpd52l1	6.32983	6.45942	0.0291934	0.129595
ENSMUSG00000062170	Fmr1nb	2.11048	0	-7.72825	-2.11048	ENSMUSG00000000301	Pemt	0.102093	0.117794	0.189116	0.0157004
ENSMUSG00000106059	Gm9364	2.07293	0	-7.70247	-2.07293	ENSMUSG00000000303	Cdh1	161.806	138.083	-0.228711	-23.7227
ENSMUSG00000093189	Gm25694	2.07236	0	-7.70207	-2.07236	ENSMUSG00000000305	Cdh4	0.383516	0.108872	-1.72702	-0.274645
ENSMUSG00000104762	AC123530.1	2.04257	0	-7.68128	-2.04257	ENSMUSG00000000308	Ckmt1	88.8032	90.1169	0.0211837	1.31371
ENSMUSG00000016758	Bik	2.02284	0	-7.66736	-2.02284	ENSMUSG00000000317	Bcl6b	0.508423	1.19405	1.21569	0.685627
ENSMUSG00000095205	Snord93	1.99825	0	-7.6498	-1.99825	ENSMUSG00000000318	Clec10a	0.414954	0.314354	-0.389736	-0.1006
ENSMUSG00000092675	Gm25262	1.97408	0	-7.63232	-1.97408	ENSMUSG00000000320	Alox12	0.793645	0.649361	-0.28549	-0.144284
ENSMUSG00000095315	Gm10130	1.93957	0	-7.60701	-1.93957	ENSMUSG00000000325	Arvcf	1.01856	0.554839	-0.864714	-0.463721
ENSMUSG00000065573	Mir350	1.92726	0	-7.59787	-1.92726	ENSMUSG00000000326	Comt	10.3981	8.63259	-0.26817	-1.7655
ENSMUSG00000073184	Gm10479	1.92166	0	-7.5937	-1.92166	ENSMUSG00000000339	Rtca	4.85228	4.38169	-0.146856	-0.470587
ENSMUSG00000093938	Evi2b	1.91774	0	-7.59076	-1.91774	ENSMUSG00000000340	Dbt	22.4768	22.2107	-0.017173	-0.266082
ENSMUSG00000093132	Gm25993	1.8939	0	-7.57282	-1.8939	ENSMUSG00000000346	Dazap2	45.1335	47.3038	0.067745	2.17037
ENSMUSG00000105998	AC122367.1	1.88333	0	-7.56478	-1.88333	ENSMUSG00000000355	Mcts1	6.77371	4.60525	-0.555665	-2.16846
ENSMUSG00000080956	Gm16179	1.87678	0	-7.55978	-1.87678	ENSMUSG00000000359	Rem1	2.29092	1.08846	-1.06673	-1.20246
ENSMUSG00000064377	Gm24966	1.87471	0	-7.5582	-1.87471	ENSMUSG00000000365	Rnf17	0.094983	0.123983	0.351894	0.029
ENSMUSG00000097839	Gm26909	1.84847	0	-7.53797	-1.84847	ENSMUSG00000000374	Trappc10	9.77061	9.7957	0.00369706	0.025096
ENSMUSG00000089639	Gm2862	1.8346	0	-7.52717	-1.8346	ENSMUSG00000000378	Ccm2	3.42995	2.97791	-0.203248	-0.452035
ENSMUSG00000064768	Snord60	1.82708	0	-7.52127	-1.82708	ENSMUSG00000000381	Wap	0	0	0	0
ENSMUSG00000104616	Gm6069	1.81459	0	-7.51143	-1.81459	ENSMUSG00000000384	Tbrg4	5.83699	5.6941	-0.0356952	-0.142891
ENSMUSG00000077624	Gm23834	1.77918	0	-7.48315	-1.77918	ENSMUSG00000000385	Tmprss2	29.8213	24.3866	-0.290146	-5.43469
ENSMUSG00000089308	Gm24837	1.77901	0	-7.48302	-1.77901	ENSMUSG00000000386	Mx1	1.10585	3.33091	1.5821	2.22506
ENSMUSG00000098397	Mir7669	1.77645	0	-7.48095	-1.77645	ENSMUSG00000000392	Fap	0.141895	0.0729318	-0.873074	-0.0689629
ENSMUSG00000106663	Gm42839	1.74459	0	-7.45499	-1.74459	ENSMUSG00000000394	Gcg	1.68409	1.78717	0.0852159	0.10308
ENSMUSG00000098347	Mir6339	1.73339	0	-7.44575	-1.73339	ENSMUSG00000000399	Ndufa9	32.974	30.5184	-0.111618	-2.45568
ENSMUSG00000102369	9530022L04Rik	1.72927	0	-7.44234	-1.72927	ENSMUSG00000000402	Egfl6	2.08168	3.33421	0.677005	1.25253
ENSMUSG00000060777	Gm10087	1.71701	0	-7.43214	-1.71701	ENSMUSG00000000409	Lck	0	0.174805	4.20793	0.174805
ENSMUSG00000087327	Gm15884	1.70607	0	-7.42297	-1.70607	ENSMUSG00000000411	Tssk3	0	0	0	0
ENSMUSG00000065851	Gm22352	1.70003	0	-7.41788	-1.70003	ENSMUSG00000000416	Cttnbp2	1.20908	1.19928	-0.0116409	-0.009797
ENSMUSG00000077756	Snord90	1.69555	0	-7.4141	-1.69555	ENSMUSG00000000420	Galnt1	10.8925	10.5403	-0.0473838	-0.352265
ENSMUSG00000096263	Snord14c	1.68011	0	-7.40097	-1.68011	ENSMUSG00000000435	Myf5	0	0	0	0
ENSMUSG00000090429	Gm17271	1.65623	0	-7.38045	-1.65623	ENSMUSG00000000439	Mkrn2	2.72426	2.38121	-0.193409	-0.343049
ENSMUSG00000084231	Gm11975	1.65421	0	-7.37869	-1.65421	ENSMUSG00000000440	Pparg	14.9819	6.22266	-1.26627	-8.75929
ENSMUSG00000098882	Mir6392	1.64311	0	-7.36904	-1.64311	ENSMUSG00000000441	Raf1	12.2299	11.7501	-0.0576886	-0.479778
ENSMUSG00000082413	Gm13401	1.62006	0	-7.34878	-1.62006	ENSMUSG00000000486	37135	0.849807	0.221245	-1.89459	-0.628562
ENSMUSG00000089050	Gm23353	1.61634	0	-7.34549	-1.61634	ENSMUSG00000000489	Pdgfb	2.91805	1.8201	-0.678016	-1.09795
ENSMUSG00000073412	Lst1	1.61075	0	-7.34052	-1.61075	ENSMUSG00000000530	Acvrl1	3.25811	2.26708	-0.521272	-0.991029
ENSMUSG00000065657	Gm25337	1.60652	0	-7.33675	-1.60652	ENSMUSG00000000531	Grasp	1.66051	1.09104	-0.601418	-0.569467
ENSMUSG00000086681	Gm16178	1.60443	0	-7.33488	-1.60443	ENSMUSG00000000532	Acvr1b	7.79007	8.5169	0.128535	0.726835
ENSMUSG00000100344	Gm29640	1.60356	0	-7.3341	-1.60356	ENSMUSG00000000538	Tom1l2	7.26081	6.03456	-0.266477	-1.22624
ENSMUSG00000093485	Gm20708	1.59778	0	-7.32892	-1.59778	ENSMUSG00000000544	Gpa33	9.81542	4.89571	-1.00206	-4.9197
ENSMUSG00000089376	Gm22136	1.59314	0	-7.32476	-1.59314	ENSMUSG00000000552	Zfp385a	4.45254	4.83429	0.118422	0.381755
ENSMUSG00000076364	Gm24049	1.58925	0	-7.32125	-1.58925	ENSMUSG00000000555	Itga5	7.49722	11.6854	0.63959	4.18818
ENSMUSG00000098568	Mir6987	1.58608	0	-7.31839	-1.58608	ENSMUSG00000000560	Gabra2	0	0	0	0
ENSMUSG00000101659	Gm29009	1.58087	0	-7.31367	-1.58087	ENSMUSG00000000561	Wdr77	4.08867	4.64924	0.184939	0.56057
ENSMUSG00000098320	Vis1	1.57102	0	-7.30471	-1.57102	ENSMUSG00000000562	Adora3	0.11157	0.247109	1.0806	0.135539
ENSMUSG00000087913	Gm24915	1.55093	0	-7.28626	-1.55093	ENSMUSG00000000563	Atp5f1	31.4015	36.0031	0.197231	4.60164
ENSMUSG00000090963	Gm17655	1.54413	0	-7.27997	-1.54413	ENSMUSG00000000567	Sox9	18.5314	21.9632	0.244998	3.43184
ENSMUSG00000105542	Gm34248	1.54037	0	-7.27647	-1.54037	ENSMUSG00000000568	Hnrnpd	5.81256	6.51703	0.164772	0.704468
ENSMUSG00000093054	Gm24811	1.53736	0	-7.27367	-1.53736	ENSMUSG00000000579	Dynlt1c	2.51201	2.32534	-0.110944	-0.186674
ENSMUSG00000065530	Mir99a	1.5304	0	-7.26716	-1.5304	ENSMUSG00000000581	C1d	2.40366	4.01016	0.736032	1.6065
ENSMUSG00000075903	Gm23941	1.52269	0	-7.25992	-1.52269	ENSMUSG00000000594	Gm2a	9.30994	10.3496	0.152582	1.0397
ENSMUSG00000089512	Gm26287	1.50996	0	-7.24789	-1.50996	ENSMUSG00000000600	Krit1	1.41495	1.6905	0.25505	0.275552
ENSMUSG00000108596	Itgam	1.50882	0	-7.2468	-1.50882	ENSMUSG00000000605	Clcn4	12.2341	9.96816	-0.29524	-2.26594
ENSMUSG00000080768	Gm12219	1.50727	0	-7.24534	-1.50727	ENSMUSG00000000606	Vmn2r88	0	0	0	0
ENSMUSG00000065687	Gm23734	1.50427	0	-7.24248	-1.50427	ENSMUSG00000000617	Grm6	0	0	0	0
ENSMUSG00000088711	Gm22731	1.50143	0	-7.23977	-1.50143	ENSMUSG00000000627	Sema4f	0.0985522	0.156023	0.612992	0.0574705
ENSMUSG00000102921	Gm37153	1.49021	0	-7.22902	-1.49021	ENSMUSG00000000628	Hk2	4.71406	4.31382	-0.12772	-0.400238
ENSMUSG00000094251	Gm25632	1.48774	0	-7.22664	-1.48774	ENSMUSG00000000631	Myo18a	11.3092	9.75491	-0.213095	-1.5543
ENSMUSG00000076961	Gm23251	1.48251	0	-7.22159	-1.48251	ENSMUSG00000000632	Sez6	0.128155	0.212672	0.688629	0.0845167
ENSMUSG00000107556	RP23-441J16.5	1.47934	0	-7.21853	-1.47934	ENSMUSG00000000673	Haao	0.323585	0	-5.05998	-0.323585
ENSMUSG00000093831	Gm23144	1.45757	0	-7.19728	-1.45757	ENSMUSG00000000682	Cd52	1.90532	3.00353	0.653872	1.09821
ENSMUSG00000064844	Gm26202	1.44145	0	-7.18135	-1.44145	ENSMUSG00000000686	Abhd15	0.874599	0.347536	-1.30693	-0.527063
ENSMUSG00000080507	Gm22071	1.44143	0	-7.18133	-1.44143	ENSMUSG00000000690	Hoxb6	0.700282	0.66956	-0.06379	-0.0307215
ENSMUSG00000090212	Gm15647	1.43884	0	-7.17876	-1.43884	ENSMUSG00000000693	Loxl3	0.806312	0.723545	-0.154235	-0.0827671
ENSMUSG00000085731	Gm16229	1.43336	0	-7.17329	-1.43336	ENSMUSG00000000701	Tcl1b5	0	0	0	0
ENSMUSG00000090458	Gm17122	1.43097	0	-7.1709	-1.43097	ENSMUSG00000000706	Btn1a1	0	0	0	0
ENSMUSG00000076287	Gm24273	1.43008	0	-7.17	-1.43008	ENSMUSG00000000708	Kat2b	11.7871	13.6374	0.210199	1.85035
ENSMUSG00000093176	Mir5119	1.42789	0	-7.16781	-1.42789	ENSMUSG00000000711	Rab5b	41.1406	43.9733	0.0960415	2.83268
ENSMUSG00000098579	Mir6937	1.42777	0	-7.16769	-1.42777	ENSMUSG00000000724	Cryba1	0.679829	0.481741	-0.488341	-0.198088
ENSMUSG00000064514	Gm22455	1.41987	0	-7.15974	-1.41987	ENSMUSG00000000730	Dnmt3l	0.174625	0.205322	0.221897	0.0306969
ENSMUSG00000087442	Gm14453	1.41878	0	-7.15864	-1.41878	ENSMUSG00000000731	Aire	0	0	0	0
ENSMUSG00000077156	n-R5s90	1.41718	0	-7.15702	-1.41718	ENSMUSG00000000732	Icosl	4.22231	3.7208	-0.181961	-0.501513
ENSMUSG00000088614	Gm26001	1.40334	0	-7.14297	-1.40334	ENSMUSG00000000738	Spg7	10.1146	9.35714	-0.112178	-0.757419
ENSMUSG00000094787	Ighv1-54	1.4015	0	-7.14109	-1.4015	ENSMUSG00000000739	Sult5a1	0.28529	0.462423	0.677948	0.177133
ENSMUSG00000084593	Gm22345	1.39245	0	-7.1318	-1.39245	ENSMUSG00000000740	Rpl13	55.9596	68.9995	0.30215	13.0399
ENSMUSG00000084453	Gm24596	1.38968	0	-7.12895	-1.38968	ENSMUSG00000000743	Chmp1a	9.1524	7.90128	-0.211815	-1.25112
ENSMUSG00000081873	Gm15197	1.3845	0	-7.1236	-1.3845	ENSMUSG00000000751	Rpa1	4.33768	3.17588	-0.448555	-1.1618
ENSMUSG00000064814	Gm23939	1.3833	0	-7.12236	-1.3833	ENSMUSG00000000753	Serpinf1	2.43956	2.36299	-0.0458191	-0.0765742
ENSMUSG00000083412	Gm12268	1.37115	0	-7.10973	-1.37115	ENSMUSG00000000759	Tubgcp3	2.81723	2.71023	-0.0556591	-0.106997
ENSMUSG00000077785	Gm23910	1.36458	0	-7.10285	-1.36458	ENSMUSG00000000766	Oprm1	0.0216105	0.0352048	0.516073	0.0135943
ENSMUSG00000077637	Gm22771	1.35381	0	-7.09149	-1.35381	ENSMUSG00000000776	Polr3d	6.53212	6.43612	-0.0213268	-0.0959982
ENSMUSG00000099181	Mir6905	1.34696	0	-7.08424	-1.34696	ENSMUSG00000000782	Tcf7	0.878035	1.16263	0.401065	0.284599
ENSMUSG00000098661	Mir7052	1.34566	0	-7.08285	-1.34566	ENSMUSG00000000787	Ddx3x	65.07	60.1634	-0.113087	-4.90656
ENSMUSG00000088677	Gm22804	1.33279	0	-7.06909	-1.33279	ENSMUSG00000000791	Il12rb1	0	0	0	0
ENSMUSG00000107191	Gm43579	1.31967	0	-7.05492	-1.31967	ENSMUSG00000000792	Slc5a5	23.7624	21.9864	-0.112026	-1.77609
ENSMUSG00000107628	RP24-194J12.3	1.31787	0	-7.05297	-1.31787	ENSMUSG00000000794	Kcnn3	3.98159	3.97524	-0.00229818	-0.00635346
ENSMUSG00000088843	Gm26357	1.30203	0	-7.03565	-1.30203	ENSMUSG00000000804	Usp32	12.6846	15.2238	0.26307	2.53928
ENSMUSG00000108466	RP23-64D23.7	1.30173	0	-7.03532	-1.30173	ENSMUSG00000000805	Car4	1.63697	1.63162	-0.00469781	-0.00535428
ENSMUSG00000086499	Gm16217	1.29815	0	-7.03139	-1.29815	ENSMUSG00000000811	Txnrd3	1.92025	2.54843	0.406467	0.628174
ENSMUSG00000089069	Gm22840	1.2961	0	-7.02913	-1.2961	ENSMUSG00000000817	Fasl	0.090501	0	-3.32914	-0.090501
ENSMUSG00000102248	Gm30280	1.28673	0	-7.01873	-1.28673	ENSMUSG00000000823	Znf512b	2.71847	2.39473	-0.182215	-0.323736
ENSMUSG00000076532	Igkv4-91	1.28374	0	-7.0154	-1.28374	ENSMUSG00000000826	Dnajc5	4.2495	4.33631	0.0291064	0.0868083
ENSMUSG00000084447	Gm26251	1.27593	0	-7.00667	-1.27593	ENSMUSG00000000827	Tpd52l2	2.05296	3.13143	0.606703	1.07847
ENSMUSG00000098088	Gm26916	1.27214	0	-7.00241	-1.27214	ENSMUSG00000000838	Fmr1	6.21895	6.31038	0.0210223	0.0914299
ENSMUSG00000076972	Mir193b	1.26107	0	-6.9899	-1.26107	ENSMUSG00000000861	Bcl11a	2.14147	1.59301	-0.424542	-0.548463
ENSMUSG00000098221	Gm27030	1.25694	0	-6.9852	-1.25694	ENSMUSG00000000869	Il4	0.752156	0.318774	-1.21299	-0.433382
ENSMUSG00000004630	Pcp2	1.25164	0	-6.97916	-1.25164	ENSMUSG00000000876	Pxmp4	5.74955	7.4818	0.379355	1.73224
ENSMUSG00000089317	Snord123	1.25073	0	-6.97812	-1.25073	ENSMUSG00000000881	Dlg3	6.19764	5.38911	-0.201322	-0.808524
ENSMUSG00000097586	Gm26528	1.24887	0	-6.97598	-1.24887	ENSMUSG00000000884	Gnb1l	0.301061	0.443433	0.543692	0.142372
ENSMUSG00000007033	Hspa1l	1.24745	0	-6.97435	-1.24745	ENSMUSG00000000889	Dbh	0	0	0	0
ENSMUSG00000077285	Gm26394	1.24659	0	-6.97338	-1.24659	ENSMUSG00000000901	Mmp11	0.785806	1.36273	0.786559	0.576924
ENSMUSG00000098349	Gm27711	1.2438	0	-6.97016	-1.2438	ENSMUSG00000000902	Smarcb1	3.14596	2.66778	-0.237045	-0.478186
ENSMUSG00000096406	Rn5s	1.22587	0	-6.94939	-1.22587	ENSMUSG00000000903	Vpreb3	0	0	0	0
ENSMUSG00000023070	Rgn	1.21829	0	-6.94051	-1.21829	ENSMUSG00000000915	Hip1r	16.2624	13.9096	-0.225315	-2.35286
ENSMUSG00000093106	Gm25534	1.21684	0	-6.93881	-1.21684	ENSMUSG00000000916	Nsun5	0.896879	0.621202	-0.52281	-0.275678
ENSMUSG00000084454	Gm24592	1.21677	0	-6.93873	-1.21677	ENSMUSG00000000934	Top1mt	2.53447	2.93472	0.210763	0.400245
ENSMUSG00000089265	Gm22888	1.21489	0	-6.9365	-1.21489	ENSMUSG00000000938	Hoxa10	0	0	0	0
ENSMUSG00000098328	Gm27271	1.20083	0	-6.91985	-1.20083	ENSMUSG00000000942	Hoxa4	1.75102	1.58609	-0.14187	-0.16493
ENSMUSG00000088555	Gm22098	1.18949	0	-6.90628	-1.18949	ENSMUSG00000000948	Gm38393	0.723969	0.610622	-0.242005	-0.113347
ENSMUSG00000106368	AC160635.1	1.18718	0	-6.9035	-1.18718	ENSMUSG00000000957	Mmp14	8.71137	6.63852	-0.391522	-2.07285
ENSMUSG00000064496	DQ267101	1.18601	0	-6.90208	-1.18601	ENSMUSG00000000958	Slc7a7	2.16199	2.01362	-0.102078	-0.148369
ENSMUSG00000088668	Gm25335	1.18601	0	-6.90208	-1.18601	ENSMUSG00000000959	Oxa1l	5.67685	5.70231	0.00644494	0.0254616
ENSMUSG00000094131	Gm22265	1.18601	0	-6.90208	-1.18601	ENSMUSG00000000976	Heatr6	1.9565	1.20313	-0.6969	-0.753375
ENSMUSG00000106489	SCARNA15	1.18371	0	-6.8993	-1.18371	ENSMUSG00000000982	Ccl3	0	0.468346	5.57998	0.468346
ENSMUSG00000001131	Timp1	1.1805	0	-6.89542	-1.1805	ENSMUSG00000000983	Wfdc18	8.86305	0.126644	-6.02094	-8.7364
ENSMUSG00000095396	Gm25618	1.17908	0	-6.8937	-1.17908	ENSMUSG00000001014	Icam4	0.139281	0.023699	-2.14725	-0.115582
ENSMUSG00000087992	Gm25059	1.1784	0	-6.89288	-1.1784	ENSMUSG00000001016	Ilf2	1.85305	1.94635	0.0704934	0.0932937
ENSMUSG00000102762	4930403P22Rik	1.1781	0	-6.89252	-1.1781	ENSMUSG00000001017	Chtop	4.64535	6.44765	0.47212	1.8023
ENSMUSG00000076424	Gm25986	1.17728	0	-6.89152	-1.17728	ENSMUSG00000001018	Snapin	7.34469	2.96155	-1.30745	-4.38314
ENSMUSG00000096280	Gm23287	1.16044	0	-6.87091	-1.16044	ENSMUSG00000001020	S100a4	3.32624	5.25616	0.658529	1.92992
ENSMUSG00000074213	Gm10642	1.1562	0	-6.86567	-1.1562	ENSMUSG00000001021	S100a3	0.00748295	0.0637154	2.07602	0.0562325
ENSMUSG00000093441	Mir5710	1.15378	0	-6.86267	-1.15378	ENSMUSG00000001023	S100a5	0.0517448	0	-2.62632	-0.0517448
ENSMUSG00000088414	Mir1967	1.15346	0	-6.86228	-1.15346	ENSMUSG00000001025	S100a6	114.717	93.4563	-0.295682	-21.2604
ENSMUSG00000098389	Mir6983	1.15126	0	-6.85955	-1.15126	ENSMUSG00000001027	Scn4a	0.0108786	0	-1.06202	-0.0108786
ENSMUSG00000099287	Gm27987	1.13818	0	-6.84321	-1.13818	ENSMUSG00000001029	Icam2	0.817987	1.2756	0.634764	0.457615
ENSMUSG00000098710	Mir7067	1.12953	0	-6.83229	-1.12953	ENSMUSG00000001034	Mapk7	1.68257	1.52213	-0.143678	-0.160441
ENSMUSG00000064917	Gm22574	1.12671	0	-6.82871	-1.12671	ENSMUSG00000001036	Epn2	6.51444	4.34816	-0.582133	-2.16627
ENSMUSG00000100349	Gm28188	1.1257	0	-6.82744	-1.1257	ENSMUSG00000001039	B9d1	1.2592	3.07582	1.28173	1.81662
ENSMUSG00000086554	9530034E10Rik	1.12371	0	-6.8249	-1.12371	ENSMUSG00000001052	Sec24b	8.13232	8.55617	0.0732111	0.423854
ENSMUSG00000088901	Mir1943	1.12305	0	-6.82407	-1.12305	ENSMUSG00000001053	N4bp3	1.83274	1.79093	-0.0331102	-0.0418098
ENSMUSG00000043424	Eif3j2	1.12024	0	-6.82049	-1.12024	ENSMUSG00000001054	Rmnd5b	4.0032	5.04201	0.332102	1.0388
ENSMUSG00000065836	Gm23502	1.11648	0	-6.81568	-1.11648	ENSMUSG00000001056	Nhp2	12.6976	14.9037	0.230947	2.20611
ENSMUSG00000089607	Gm22500	1.11263	0	-6.81074	-1.11263	ENSMUSG00000001062	Vps9d1	1.4587	1.25324	-0.217409	-0.205458
ENSMUSG00000084457	n-R5s73	1.11119	0	-6.80888	-1.11119	ENSMUSG00000001065	Zfp276	1.1543	0.805951	-0.512913	-0.348353
ENSMUSG00000098589	Gm27353	1.10702	0	-6.80351	-1.10702	ENSMUSG00000001076	C1ql4	0	0	0	0
ENSMUSG00000108617	RP23-142A14.9	1.10519	0	-6.80114	-1.10519	ENSMUSG00000001082	Mfsd10	1.71574	1.69384	-0.0184186	-0.0218921
ENSMUSG00000095555	Gm28010	1.09894	0	-6.79303	-1.09894	ENSMUSG00000001089	Luzp1	9.29174	9.48539	0.0297257	0.193644
ENSMUSG00000084796	Mir142hg	1.09815	0	-6.792	-1.09815	ENSMUSG00000001095	Slc13a2	0	0	0	0
ENSMUSG00000097457	2310031A07Rik	1.09723	0	-6.79081	-1.09723	ENSMUSG00000001098	Kctd10	21.7989	20.9911	-0.0544523	-0.807805
ENSMUSG00000091283	Gm17234	1.09549	0	-6.78854	-1.09549	ENSMUSG00000001100	Poldip2	8.21695	7.98807	-0.0407069	-0.228887
ENSMUSG00000087652	Gm15918	1.08724	0	-6.77774	-1.08724	ENSMUSG00000001103	Sebox	0	0	0	0
ENSMUSG00000073807	Gm10581	1.07939	0	-6.76738	-1.07939	ENSMUSG00000001105	Ift20	18.5207	15.8392	-0.225503	-2.68144
ENSMUSG00000078655	Gm10972	1.07709	0	-6.76432	-1.07709	ENSMUSG00000001119	Col6a1	39.2762	34.8994	-0.170407	-4.37679
ENSMUSG00000084625	Gm25544	1.06864	0	-6.75307	-1.06864	ENSMUSG00000001120	Pcbp3	1.81146	1.42749	-0.341535	-0.38396
ENSMUSG00000089139	Mir1964	1.06276	0	-6.74518	-1.06276	ENSMUSG00000001123	Lgals9	83.8871	82.5326	-0.0234832	-1.35457
ENSMUSG00000080396	Snord111	1.06274	0	-6.74516	-1.06274	ENSMUSG00000001127	Araf	3.79979	4.40756	0.213538	0.60777
ENSMUSG00000082765	Gm14411	1.06125	0	-6.74315	-1.06125	ENSMUSG00000001128	Cfp	1.82733	2.02489	0.147343	0.197564
ENSMUSG00000099123	Mir6965	1.05397	0	-6.73331	-1.05397	ENSMUSG00000001131	Timp1	1.95373	0	-7.61745	-1.95373
ENSMUSG00000088669	Gm25336	1.05329	0	-6.73239	-1.05329	ENSMUSG00000001134	Uxt	3.86305	2.89226	-0.416291	-0.970785
ENSMUSG00000093933	Gm25526	1.04225	0	-6.71733	-1.04225	ENSMUSG00000001138	Cnnm3	0.767601	1.40429	0.862977	0.63669
ENSMUSG00000077595	Gm26019	1.039	0	-6.71287	-1.039	ENSMUSG00000001143	Lman2l	2.74641	1.68776	-0.69916	-1.05865
ENSMUSG00000065623	Gm24762	1.03775	0	-6.71116	-1.03775	ENSMUSG00000001150	Mcm3ap	4.60551	4.11007	-0.163822	-0.495442
ENSMUSG00000076145	Mir679	1.03775	0	-6.71116	-1.03775	ENSMUSG00000001151	Pcnt	4.31864	4.06338	-0.0876868	-0.255258
ENSMUSG00000095792	Gm26296	1.03775	0	-6.71116	-1.03775	ENSMUSG00000001155	Ftcd	0	0	0	0
ENSMUSG00000098802	Mir7046	1.03775	0	-6.71116	-1.03775	ENSMUSG00000001156	Mxd1	22.0494	18.1724	-0.278848	-3.87697
ENSMUSG00000055015	Gm9961	1.03467	0	-6.7069	-1.03467	ENSMUSG00000001157	Gmcl1	2.81882	2.34611	-0.263793	-0.472708
ENSMUSG00000094824	Gm23803	1.03326	0	-6.70496	-1.03326	ENSMUSG00000001158	Snrnp27	10.5531	12.188	0.20761	1.63488
ENSMUSG00000098879	Mir7675	1.02242	0	-6.68988	-1.02242	ENSMUSG00000001166	Oas1c	0.512793	0.190563	-1.38219	-0.32223
ENSMUSG00000055872	Gm9985	1.02006	0	-6.68658	-1.02006	ENSMUSG00000001168	Oas1h	0.262892	0.445738	0.739875	0.182846
ENSMUSG00000037548	H2-DMb2	1.01682	0	-6.68204	-1.01682	ENSMUSG00000001173	Ocrl	2.69631	3.01154	0.158958	0.315233
ENSMUSG00000093187	Mir344-2	1.01366	0	-6.6776	-1.01366	ENSMUSG00000001175	Calm1	45.7998	41.2041	-0.15252	-4.59575
ENSMUSG00000081499	Gm12517	1.01264	0	-6.67615	-1.01264	ENSMUSG00000001211	Agpat3	6.05593	6.83851	0.175061	0.782579
ENSMUSG00000099423	Gm17826	1.00617	0	-6.667	-1.00617	ENSMUSG00000001225	Slc26a3	0.188869	0	-4.31374	-0.188869
ENSMUSG00000079546	Gm11146	0.998439	0	-6.65598	-0.998439	ENSMUSG00000001227	Sema6b	0.487488	0.434699	-0.161831	-0.0527886
ENSMUSG00000088193	Gm23905	0.995592	0	-6.6519	-0.995592	ENSMUSG00000001228	Uhrf1	2.98517	1.39309	-1.09403	-1.59208
ENSMUSG00000089299	Gm24637	0.990664	0	-6.64481	-0.990664	ENSMUSG00000001229	Dpp9	8.76032	7.55434	-0.213415	-1.20598
ENSMUSG00000088629	Gm23030	0.988881	0	-6.64224	-0.988881	ENSMUSG00000001240	Ramp2	1.87891	4.0251	1.09505	2.14619
ENSMUSG00000082941	Gm12850	0.987772	0	-6.64064	-0.987772	ENSMUSG00000001247	Lsr	43.2791	39.3908	-0.135778	-3.88826
ENSMUSG00000087239	Gm7613	0.986613	0	-6.63896	-0.986613	ENSMUSG00000001248	Gramd1a	4.58046	2.83119	-0.692142	-1.74927
ENSMUSG00000098980	Mir6397	0.981962	0	-6.63221	-0.981962	ENSMUSG00000001249	Hpn	2.07945	2.34931	0.175243	0.269862
ENSMUSG00000068417	Pnp2	0.969158	0	-6.61347	-0.969158	ENSMUSG00000001260	Gabrg1	0	0	0	0
ENSMUSG00000105699	Gm43703	0.965087	0	-6.60746	-0.965087	ENSMUSG00000001270	Ckb	131.395	114.731	-0.195645	-16.6645
ENSMUSG00000094979	Gm25253	0.964322	0	-6.60633	-0.964322	ENSMUSG00000001280	Sp1	8.33162	9.81201	0.235689	1.48038
ENSMUSG00000087111	Gm11399	0.962975	0	-6.60433	-0.962975	ENSMUSG00000001281	Itgb7	0.641433	1.16	0.844824	0.518571
ENSMUSG00000077264	Gm24429	0.961383	0	-6.60197	-0.961383	ENSMUSG00000001285	Myg1	1.86906	1.91407	0.0341485	0.0450078
ENSMUSG00000086690	4933406J10Rik	0.960818	0	-6.60113	-0.960818	ENSMUSG00000001288	Rarg	5.51951	6.89662	0.320828	1.37711
ENSMUSG00000089245	Gm24053	0.9601	0	-6.60006	-0.9601	ENSMUSG00000001289	Pfdn5	25.7824	32.8652	0.350054	7.08281
ENSMUSG00000084686	Gm22027	0.959544	0	-6.59923	-0.959544	ENSMUSG00000001300	Efnb2	9.86757	7.64159	-0.368397	-2.22598
ENSMUSG00000028040	Efna4	0.958948	0	-6.59835	-0.958948	ENSMUSG00000001305	Rrp15	1.97706	1.78305	-0.148213	-0.194001
ENSMUSG00000088439	Gm25386	0.957967	0	-6.59689	-0.957967	ENSMUSG00000001313	Rnd2	1.49713	1.4415	-0.0542659	-0.0556369
ENSMUSG00000106396	Gm42902	0.956616	0	-6.59487	-0.956616	ENSMUSG00000001323	Srr	5.45917	3.53267	-0.626485	-1.9265
ENSMUSG00000092563	Gm3617	0.955215	0	-6.59278	-0.955215	ENSMUSG00000001333	Sync	0.85782	0.756618	-0.178889	-0.101202
ENSMUSG00000098280	Mir7687	0.94981	0	-6.58468	-0.94981	ENSMUSG00000001334	Fndc5	0.77444	0.263683	-1.51916	-0.510757
ENSMUSG00000098942	Mir8100	0.948315	0	-6.58243	-0.948315	ENSMUSG00000001348	Acp5	10.4281	15.6321	0.583576	5.20401
ENSMUSG00000107767	RP24-441P8.4	0.947224	0	-6.58078	-0.947224	ENSMUSG00000001349	Cnn1	154.574	247.179	0.677228	92.6056
ENSMUSG00000090077	Lime1	0.945414	0	-6.57805	-0.945414	ENSMUSG00000001366	Fbxo9	8.26892	7.89455	-0.0667604	-0.374376
ENSMUSG00000099284	Mir7026	0.940396	0	-6.57046	-0.940396	ENSMUSG00000001376	Ccdc132	2.22788	2.64516	0.246662	0.417273
ENSMUSG00000097239	Gm27029	0.94025	0	-6.57024	-0.94025	ENSMUSG00000001380	Hars	12.2679	12.3912	0.0144207	0.123341
ENSMUSG00000088359	Gm24009	0.937327	0	-6.56579	-0.937327	ENSMUSG00000001383	Zmat2	13.0839	14.7227	0.170128	1.63881
ENSMUSG00000038057	Dbil5	0.934419	0	-6.56136	-0.934419	ENSMUSG00000001403	Ube2c	6.20043	4.79231	-0.370964	-1.40812
ENSMUSG00000045201	Lrrc3b	0.932953	0	-6.55911	-0.932953	ENSMUSG00000001415	Smg5	4.70251	4.43409	-0.0846064	-0.268416
ENSMUSG00000034883	Lrr1	0.928518	0	-6.55231	-0.928518	ENSMUSG00000001416	Cct3	9.52902	7.54165	-0.33705	-1.98737
ENSMUSG00000083783	Gm12739	0.928313	0	-6.552	-0.928313	ENSMUSG00000001418	Glmp	3.7869	4.37973	0.209312	0.592835
ENSMUSG00000083569	Gm13666	0.927356	0	-6.55053	-0.927356	ENSMUSG00000001419	Mef2d	9.35222	7.83434	-0.255199	-1.51788
ENSMUSG00000081372	Gm16171	0.926109	0	-6.5486	-0.926109	ENSMUSG00000001420	Tmem79	3.03257	1.33424	-1.1785	-1.69833
ENSMUSG00000101014	Gm28289	0.92476	0	-6.54652	-0.92476	ENSMUSG00000001424	Snd1	10.8876	7.84135	-0.472992	-3.04621
ENSMUSG00000097836	Gm26903	0.922439	0	-6.54294	-0.922439	ENSMUSG00000001435	Col18a1	14.8569	8.33967	-0.832314	-6.51725
ENSMUSG00000102984	Gm34727	0.920892	0	-6.54054	-0.920892	ENSMUSG00000001436	Slc19a1	0.918876	1.16639	0.34081	0.247515
ENSMUSG00000054422	Fabp1	0.917921	0	-6.53593	-0.917921	ENSMUSG00000001440	Kpnb1	24.841	22.8345	-0.121456	-2.00648
ENSMUSG00000088207	Gm23756	0.912912	0	-6.52812	-0.912912	ENSMUSG00000001441	Npepps	9.33173	7.48738	-0.317303	-1.84435
ENSMUSG00000088165	Gm23533	0.910078	0	-6.52368	-0.910078	ENSMUSG00000001444	Tbx21	0.086831	0	-3.27547	-0.086831
ENSMUSG00000046295	Ankle1	0.908945	0	-6.52191	-0.908945	ENSMUSG00000001445	Mrpl10	14.0571	15.142	0.107183	1.0849
ENSMUSG00000085003	Pip5k1bos	0.905883	0	-6.51709	-0.905883	ENSMUSG00000001467	Cyp51	11.7343	15.3249	0.384863	3.59065
ENSMUSG00000087662	Gm11373	0.903479	0	-6.5133	-0.903479	ENSMUSG00000001472	Tcf25	25.2535	27.6975	0.133225	2.44405
ENSMUSG00000087067	Gm11532	0.899372	0	-6.5068	-0.899372	ENSMUSG00000001473	Tubb6	14.9859	8.547	-0.809393	-6.43892
ENSMUSG00000079053	Gm14010	0.897836	0	-6.50436	-0.897836	ENSMUSG00000001482	Def8	5.31235	6.69305	0.332754	1.3807
ENSMUSG00000087807	Gm25559	0.897518	0	-6.50385	-0.897518	ENSMUSG00000001493	Meox1	2.54945	1.42111	-0.838703	-1.12835
ENSMUSG00000088327	Gm25666	0.896432	0	-6.50213	-0.896432	ENSMUSG00000001494	Sost	0	0	0	0
ENSMUSG00000075044	Slc22a29	0.893093	0	-6.4968	-0.893093	ENSMUSG00000001496	Nkx2-1	0	0	0	0
ENSMUSG00000088969	Gm22085	0.8922	0	-6.49538	-0.8922	ENSMUSG00000001497	Pax9	0	0	0	0
ENSMUSG00000065732	Gm24492	0.889504	0	-6.49106	-0.889504	ENSMUSG00000001504	Irx2	0.556977	2.04384	1.85696	1.48687
ENSMUSG00000077633	Gm22148	0.889504	0	-6.49106	-0.889504	ENSMUSG00000001506	Col1a1	65.0238	56.6805	-0.198083	-8.3433
ENSMUSG00000094650	Gm25361	0.889504	0	-6.49106	-0.889504	ENSMUSG00000001507	Itga3	14.182	8.60616	-0.719959	-5.57582
ENSMUSG00000094713	Gm22822	0.889504	0	-6.49106	-0.889504	ENSMUSG00000001508	Sgca	0.382365	0.256237	-0.559486	-0.126128
ENSMUSG00000098764	Mir7667	0.889504	0	-6.49106	-0.889504	ENSMUSG00000001510	Dlx3	1.54087	1.72457	0.161501	0.1837
ENSMUSG00000099301	Mir3473e	0.889504	0	-6.49106	-0.889504	ENSMUSG00000001517	Foxm1	1.36465	0.828316	-0.713495	-0.536331
ENSMUSG00000088832	Gm23543	0.88391	0	-6.48206	-0.88391	ENSMUSG00000001518	Itfg2	1.22139	1.25208	0.035513	0.0306877
ENSMUSG00000086468	Etaa1os	0.882791	0	-6.48025	-0.882791	ENSMUSG00000001520	Nrip2	0.776915	0.532385	-0.536891	-0.24453
ENSMUSG00000028749	Pla2g2f	0.880483	0	-6.47652	-0.880483	ENSMUSG00000001521	Tulp3	0.912635	1.17948	0.366498	0.266844
ENSMUSG00000098021	Gm9522	0.879313	0	-6.47462	-0.879313	ENSMUSG00000001524	Gtf2h4	1.69058	0.906704	-0.891499	-0.783875
ENSMUSG00000087653	1700087M22Rik	0.878492	0	-6.47329	-0.878492	ENSMUSG00000001525	Tubb5	46.7564	38.4258	-0.283022	-8.33061
ENSMUSG00000064829	Gm22879	1.3446	0.00529	-6.46913	-1.33931	ENSMUSG00000001542	Ell2	31.9815	42.2881	0.402904	10.3066
ENSMUSG00000087405	Gm14232	0.875761	0	-6.46885	-0.875761	ENSMUSG00000001552	Jup	27.8403	25.3	-0.137986	-2.54032
ENSMUSG00000078772	Gm12353	0.874382	0	-6.4666	-0.874382	ENSMUSG00000001555	Fkbp10	2.57213	3.72113	0.53105	1.149
ENSMUSG00000107919	RP23-62E9.1	0.87047	0	-6.4602	-0.87047	ENSMUSG00000001558	Klhl10	0	0	0	0
ENSMUSG00000087776	Gm22322	0.862793	0	-6.44757	-0.862793	ENSMUSG00000001566	Mnx1	0.0391518	0	-2.29724	-0.0391518
ENSMUSG00000085177	Gm11209	0.862756	0	-6.44751	-0.862756	ENSMUSG00000001569	Nom1	1.98255	2.73632	0.46288	0.753764
ENSMUSG00000103045	Gm37308	0.861337	0	-6.44516	-0.861337	ENSMUSG00000001576	Ergic1	14.4555	13.2559	-0.124892	-1.19959
ENSMUSG00000064644	Gm23302	0.859854	0	-6.4427	-0.859854	ENSMUSG00000001583	Tnk1	2.30013	2.17696	-0.0790454	-0.123167
ENSMUSG00000076214	Mir717	0.859582	0	-6.44225	-0.859582	ENSMUSG00000001588	Acap1	0.195309	0.232064	0.237597	0.0367557
ENSMUSG00000071113	Mboat4	0.859522	0	-6.44215	-0.859522	ENSMUSG00000001604	Tcea3	16.4598	19.6988	0.259018	3.23901
ENSMUSG00000065847	Gm25188	0.859125	0	-6.44149	-0.859125	ENSMUSG00000001622	Csn3	0	0	0	0
ENSMUSG00000089273	Gm24550	0.858154	0	-6.43988	-0.858154	ENSMUSG00000001627	Ifrd1	3.33696	3.52792	0.0800491	0.190958
ENSMUSG00000065570	Mir412	0.857242	0	-6.43836	-0.857242	ENSMUSG00000001630	Stk38l	7.19207	6.70619	-0.100768	-0.485876
ENSMUSG00000084024	Gm15937	0.857119	0	-6.43816	-0.857119	ENSMUSG00000001632	Brpf1	2.95643	3.21183	0.119152	0.255398
ENSMUSG00000092210	A930009A15Rik	0.855245	0	-6.43504	-0.855245	ENSMUSG00000001642	Akr1b3	4.10979	3.08546	-0.412419	-1.02433
ENSMUSG00000076376	Mir674	0.853924	0	-6.43283	-0.853924	ENSMUSG00000001655	Hoxc13	0	0	0	0
ENSMUSG00000086560	Gm13372	0.852674	0	-6.43074	-0.852674	ENSMUSG00000001656	Hoxc11	0	0	0	0
ENSMUSG00000064554	n-R5s173	0.85213	0	-6.42983	-0.85213	ENSMUSG00000001657	Hoxc8	1.26905	1.56221	0.297722	0.29316
ENSMUSG00000098672	Mir6911	1.91222	0.012302	-6.42946	-1.89992	ENSMUSG00000001661	Hoxc6	0.646748	0.634416	-0.027348	-0.0123322
ENSMUSG00000064802	Gm24036	0.850541	0	-6.42717	-0.850541	ENSMUSG00000001663	Gstt1	6.57185	7.06959	0.105172	0.497736
ENSMUSG00000024391	Apom	0.849782	0	-6.4259	-0.849782	ENSMUSG00000001665	Gstt3	8.64693	7.6249	-0.181248	-1.02204
ENSMUSG00000087610	Gm16253	0.848139	0	-6.42314	-0.848139	ENSMUSG00000001666	Ddt	20.3773	25.6564	0.332207	5.27904
ENSMUSG00000108333	RP23-338G5.2	0.847306	0	-6.42174	-0.847306	ENSMUSG00000001670	Tat	0	0.13976	3.90458	0.13976
ENSMUSG00000084126	Gm15844	0.84575	0	-6.41912	-0.84575	ENSMUSG00000001672	Marveld3	2.02667	0.729555	-1.46148	-1.29712
ENSMUSG00000099337	Gm29486	0.845667	0	-6.41898	-0.845667	ENSMUSG00000001674	Ddx18	6.89052	5.00184	-0.461365	-1.88868
ENSMUSG00000090067	Gm2976	0.842688	0	-6.41395	-0.842688	ENSMUSG00000001687	Ubl3	14.0932	13.4842	-0.0636889	-0.609055
ENSMUSG00000098513	Mir6399	0.838884	0	-6.4075	-0.838884	ENSMUSG00000001700	Gramd3	9.67785	11.6692	0.269696	1.99138
ENSMUSG00000108427	RP24-462O14.3	0.835777	0	-6.40221	-0.835777	ENSMUSG00000001707	Eef1e1	8.0922	3.8242	-1.07939	-4.268
ENSMUSG00000086969	4930443O20Rik	0.833116	0	-6.39766	-0.833116	ENSMUSG00000001729	Akt1	23.41	21.7152	-0.10837	-1.69478
ENSMUSG00000089187	Gm22949	0.830204	0	-6.39267	-0.830204	ENSMUSG00000001739	Cldn15	1.1317	1.29693	0.194997	0.165229
ENSMUSG00000036185	Sapcd1	0.828071	0	-6.389	-0.828071	ENSMUSG00000001741	Il16	0.781993	0.648053	-0.267285	-0.133941
ENSMUSG00000096694	Gm23190	0.826961	0	-6.38709	-0.826961	ENSMUSG00000001750	Tcirg1	2.8962	1.45951	-0.983801	-1.43669
ENSMUSG00000055497	Gm9974	1.71647	0.010779	-6.37655	-1.70569	ENSMUSG00000001751	Naglu	5.41905	3.3961	-0.672581	-2.02296
ENSMUSG00000093345	Gm27956	0.81937	0	-6.37394	-0.81937	ENSMUSG00000001755	Coasy	4.39973	3.61675	-0.282012	-0.782977
ENSMUSG00000097587	4930578M01Rik	0.818058	0	-6.37166	-0.818058	ENSMUSG00000001761	Smo	4.12976	5.20849	0.334084	1.07873
ENSMUSG00000090232	Gm16132	0.817041	0	-6.36989	-0.817041	ENSMUSG00000001763	Tspan33	1.00257	2.04052	1.01796	1.03794
ENSMUSG00000065395	Mir193a	0.815379	0	-6.36698	-0.815379	ENSMUSG00000001767	Crnkl1	4.79265	4.10699	-0.222239	-0.685655
ENSMUSG00000087322	Gm16075	0.812336	0	-6.36166	-0.812336	ENSMUSG00000001768	Rin2	7.47799	6.5425	-0.192533	-0.935491
ENSMUSG00000087949	Gm24251	0.810177	0	-6.35786	-0.810177	ENSMUSG00000001773	Folh1	0	0	0	0
ENSMUSG00000089014	Gm25520	0.809097	0	-6.35596	-0.809097	ENSMUSG00000001774	Chordc1	23.3023	21.5507	-0.112691	-1.75166
ENSMUSG00000104405	Gm31748	0.8064	0	-6.3512	-0.8064	ENSMUSG00000001783	Rtcb	16.988	18.4774	0.12118	1.48944
ENSMUSG00000085578	Gm11527	0.804625	0	-6.34806	-0.804625	ENSMUSG00000001785	Pwp1	5.70376	6.49948	0.188102	0.795721
ENSMUSG00000093159	Gm25037	0.801902	0	-6.34323	-0.801902	ENSMUSG00000001786	Fbxo7	1.97322	1.93335	-0.0292933	-0.0398622
ENSMUSG00000092862	Mir3094	0.80148	0	-6.34248	-0.80148	ENSMUSG00000001794	Capns1	19.0818	31.5467	0.724992	12.4649
ENSMUSG00000065752	Gm23344	0.797938	0	-6.33617	-0.797938	ENSMUSG00000001802	Lrp3	1.31612	1.0389	-0.338342	-0.277227
ENSMUSG00000076143	Mir708	0.790217	0	-6.32232	-0.790217	ENSMUSG00000001804	Dsg4	0	0.05281	2.65099	0.05281
ENSMUSG00000090024	Gm16350	0.789568	0	-6.32115	-0.789568	ENSMUSG00000001815	Evx2	0	0	0	0
ENSMUSG00000105253	Gm42522	0.787764	0	-6.31789	-0.787764	ENSMUSG00000001819	Hoxd13	0	0	0	0
ENSMUSG00000096801	Gm23412	0.78559	0	-6.31395	-0.78559	ENSMUSG00000001823	Hoxd12	0	0	0	0
ENSMUSG00000099254	Mir7030	0.783258	0	-6.30972	-0.783258	ENSMUSG00000001827	Folr1	0.358535	0.456699	0.340689	0.0981634
ENSMUSG00000035964	Tmem59l	0.783168	0	-6.30955	-0.783168	ENSMUSG00000001829	Clpb	4.51784	2.77712	-0.700049	-1.74072
ENSMUSG00000105469	A930036I15Rik	0.782395	0	-6.30815	-0.782395	ENSMUSG00000001833	39326	46.1259	45.9837	-0.00445283	-0.142177
ENSMUSG00000077287	Gm25763	0.781477	0	-6.30648	-0.781477	ENSMUSG00000001844	Zdhhc4	2.14811	3.2567	0.598062	1.10858
ENSMUSG00000094229	Gm22969	0.781434	0	-6.3064	-0.781434	ENSMUSG00000001847	Rac1	45.8111	45.8894	0.00246472	0.0783484
ENSMUSG00000088335	Gm22843	0.779976	0	-6.30374	-0.779976	ENSMUSG00000001855	Nup214	4.04981	3.18762	-0.344417	-0.862197
ENSMUSG00000099104	Gm17087	0.779834	0	-6.30348	-0.779834	ENSMUSG00000001864	Aif1l	0.546647	0.969012	0.814564	0.422365
ENSMUSG00000105976	Gm42782	0.779594	0	-6.30304	-0.779594	ENSMUSG00000001865	Cpa3	2.47487	4.64804	0.90655	2.17316
ENSMUSG00000089439	Gm23195	0.779178	0	-6.30228	-0.779178	ENSMUSG00000001870	Ltbp1	8.64424	9.59126	0.149817	0.94702
ENSMUSG00000088707	Gm25551	0.777237	0	-6.29873	-0.777237	ENSMUSG00000001891	Ugp2	26.1843	25.6009	-0.0324924	-0.583354
ENSMUSG00000105648	Gm43505	0.77005	0	-6.28549	-0.77005	ENSMUSG00000001901	Kcnh6	0.608863	0.109792	-2.36909	-0.499071
ENSMUSG00000083307	AA414768	0.766847	0	-6.27956	-0.766847	ENSMUSG00000001909	Trmt1	1.84798	1.75808	-0.0715546	-0.089904
ENSMUSG00000101995	Gm29480	0.766746	0	-6.27937	-0.766746	ENSMUSG00000001910	Nacc1	19.4245	18.5541	-0.0661067	-0.870426
ENSMUSG00000077567	Gm23200	0.764839	0	-6.27582	-0.764839	ENSMUSG00000001911	Nfix	25.3294	24.5032	-0.047826	-0.826242
ENSMUSG00000106709	Gm42582	0.763605	0	-6.27353	-0.763605	ENSMUSG00000001918	Slc1a5	5.83248	6.18272	0.0839932	0.350243
ENSMUSG00000084025	Gm6276	0.760457	0	-6.26764	-0.760457	ENSMUSG00000001924	Uba1	39.6153	32.132	-0.301962	-7.48329
ENSMUSG00000088265	Gm24784	0.760383	0	-6.2675	-0.760383	ENSMUSG00000001930	Vwf	1.56787	1.84431	0.232902	0.276437
ENSMUSG00000107539	RP23-281H4.10	0.760345	0	-6.26743	-0.760345	ENSMUSG00000001942	Siae	4.01471	3.10536	-0.369487	-0.909353
ENSMUSG00000094551	Gm22392	0.759265	0	-6.26541	-0.759265	ENSMUSG00000001943	Vsig2	90.5677	76.4798	-0.24389	-14.088
ENSMUSG00000108057	RP23-52D17.5	0.759208	0	-6.2653	-0.759208	ENSMUSG00000001946	Esam	3.86115	5.08233	0.395563	1.22118
ENSMUSG00000081552	Gm12328	0.757057	0	-6.26126	-0.757057	ENSMUSG00000001948	Spa17	2.72825	3.88154	0.507087	1.15329
ENSMUSG00000082007	Gm15206	0.755948	0	-6.25917	-0.755948	ENSMUSG00000001962	Fam50a	6.55136	6.99364	0.0941091	0.442275
ENSMUSG00000097912	6330403N20Rik	0.754613	0	-6.25666	-0.754613	ENSMUSG00000001964	Emd	5.97895	6.18028	0.0477016	0.20133
ENSMUSG00000088332	Gm22847	0.751137	0	-6.25008	-0.751137	ENSMUSG00000001983	Taco1	5.18217	6.27251	0.275005	1.09035
ENSMUSG00000088377	Gm25183	0.749645	0	-6.24725	-0.749645	ENSMUSG00000001985	Grik3	0.34516	0.498748	0.518482	0.153588
ENSMUSG00000088634	Gm24958	0.747367	0	-6.24292	-0.747367	ENSMUSG00000001986	Gria3	0.489988	0.820673	0.732385	0.330684
ENSMUSG00000108190	RP23-62E15.1	0.746857	0	-6.24195	-0.746857	ENSMUSG00000001988	Npas1	0.264098	0.009801	-3.79105	-0.254297
ENSMUSG00000093097	Mir3097	0.745679	0	-6.2397	-0.745679	ENSMUSG00000001995	Sipa1l2	3.68722	3.5897	-0.0385638	-0.097519
ENSMUSG00000092335	Gm7221	0.743505	0	-6.23555	-0.743505	ENSMUSG00000001998	Ap4e1	1.41776	1.98202	0.480476	0.564258
ENSMUSG00000077025	Mir493	0.741254	0	-6.23123	-0.741254	ENSMUSG00000001999	Blvra	3.64629	3.07695	-0.244196	-0.569333
ENSMUSG00000087924	Gm23231	0.741254	0	-6.23123	-0.741254	ENSMUSG00000002006	Pdzd4	1.5132	0.863339	-0.802489	-0.649858
ENSMUSG00000098602	Mir6946	0.741254	0	-6.23123	-0.741254	ENSMUSG00000002007	Srpk3	0.645896	0.745168	0.203331	0.0992723
ENSMUSG00000081123	Gm11469	0.734379	0	-6.21797	-0.734379	ENSMUSG00000002010	Idh3g	11.4391	9.8862	-0.210285	-1.55288
ENSMUSG00000098140	Gm26938	0.732442	0	-6.21421	-0.732442	ENSMUSG00000002012	Pnck	1.24476	1.95342	0.645956	0.708659
ENSMUSG00000094462	Gm21028	0.730406	0	-6.21024	-0.730406	ENSMUSG00000002014	Ssr4	14.8784	19.319	0.376576	4.44058
ENSMUSG00000084607	Gm22208	0.727776	0	-6.20511	-0.727776	ENSMUSG00000002015	Bcap31	36.421	25.8677	-0.493456	-10.5533
ENSMUSG00000092006	Gm17139	0.727538	0	-6.20465	-0.727538	ENSMUSG00000002017	Fam98a	5.59894	4.84912	-0.207032	-0.749817
ENSMUSG00000095740	Gm22474	0.727398	0	-6.20437	-0.727398	ENSMUSG00000002020	Ltbp2	0.337086	0.353433	0.0663956	0.0163468
ENSMUSG00000077542	Gm22023	0.726429	0	-6.20247	-0.726429	ENSMUSG00000002028	Kmt2a	8.87253	6.9397	-0.35402	-1.93283
ENSMUSG00000035237	Lcat	0.722142	0	-6.19405	-0.722142	ENSMUSG00000002031	Ift46	2.45104	2.94477	0.263778	0.493731
ENSMUSG00000093599	Mir5620	0.717428	0	-6.18473	-0.717428	ENSMUSG00000002032	Tmem25	0.580188	0.789331	0.43762	0.209144
ENSMUSG00000033219	Gm9758	0.713543	0	-6.17701	-0.713543	ENSMUSG00000002033	Cd3g	0.629075	0.914318	0.532405	0.285244
ENSMUSG00000105400	SCARNA4	0.708824	0	-6.16757	-0.708824	ENSMUSG00000002043	Trappc6a	5.20693	4.93527	-0.0771521	-0.271661
ENSMUSG00000072900	Mir540	0.708063	0	-6.16604	-0.708063	ENSMUSG00000002052	Supt6	16.4766	15.0253	-0.132945	-1.45135
ENSMUSG00000088897	Gm22521	0.708063	0	-6.16604	-0.708063	ENSMUSG00000002055	Spag5	0.771968	0.350751	-1.1161	-0.421217
ENSMUSG00000100037	Gm29103	2.49464	0.024991	-6.16147	-2.46965	ENSMUSG00000002057	Foxn1	0.226361	0.180772	-0.309143	-0.045589
ENSMUSG00000092565	Gm20477	0.705779	0	-6.16144	-0.705779	ENSMUSG00000002058	Unc119	0.926388	3.02125	1.69473	2.09486
ENSMUSG00000106127	4930520M14Rik	0.701287	0	-6.15236	-0.701287	ENSMUSG00000002059	Rab34	1.34943	1.11593	-0.271883	-0.233499
ENSMUSG00000080971	Gm16128	0.69981	0	-6.14936	-0.69981	ENSMUSG00000002064	Sdf2	8.17543	6.22322	-0.393081	-1.95221
ENSMUSG00000087249	Gm16062	0.698488	0	-6.14667	-0.698488	ENSMUSG00000002068	Ccne1	0.759499	0.345308	-1.11485	-0.414191
ENSMUSG00000086601	Rapgef3os1	0.698282	0	-6.14625	-0.698282	ENSMUSG00000002076	Hsf2bp	0.0293827	0.0686421	0.997742	0.0392595
ENSMUSG00000108257	RP23-336I5.10	0.697315	0	-6.14428	-0.697315	ENSMUSG00000002083	Bbc3	1.14895	0.5342	-1.09061	-0.614753
ENSMUSG00000091390	Gm17168	0.697299	0	-6.14425	-0.697299	ENSMUSG00000002100	Mybpc3	0.033719	0	-2.12826	-0.033719
ENSMUSG00000064742	Gm24705	0.696917	0	-6.14347	-0.696917	ENSMUSG00000002102	Psmc3	17.9099	18.5829	0.0531874	0.672977
ENSMUSG00000093224	Gm25750	0.696249	0	-6.14211	-0.696249	ENSMUSG00000002103	Acp2	4.65827	4.08294	-0.18975	-0.575328
ENSMUSG00000081967	Gm14017	0.695357	0	-6.14028	-0.695357	ENSMUSG00000002104	Rapsn	0	0.397756	5.34963	0.397756
ENSMUSG00000091160	Gm17133	0.690982	0	-6.13131	-0.690982	ENSMUSG00000002105	Slc39a13	3.22806	3.42858	0.0866865	0.200528
ENSMUSG00000092540	Gm8738	0.690785	0	-6.1309	-0.690785	ENSMUSG00000002107	Celf2	1.87658	1.63143	-0.200823	-0.245153
ENSMUSG00000085465	Gm15347	0.690637	0	-6.1306	-0.690637	ENSMUSG00000002108	Nr1h3	1.27731	0.648749	-0.966558	-0.62856
ENSMUSG00000087250	Usp46os1	0.687654	0	-6.12444	-0.687654	ENSMUSG00000002109	Ddb2	0.740931	1.56665	1.07011	0.825715
ENSMUSG00000085698	Gm16022	0.68623	0	-6.12149	-0.68623	ENSMUSG00000002111	Spi1	0.521735	1.03672	0.977101	0.514988
ENSMUSG00000084277	Gm11702	0.685391	0	-6.11975	-0.685391	ENSMUSG00000002129	Sf3a1	9.45487	7.40335	-0.352457	-2.05152
ENSMUSG00000085352	Gm4128	0.684333	0	-6.11756	-0.684333	ENSMUSG00000002147	Stat6	12.5128	11.7357	-0.0924293	-0.777139
ENSMUSG00000105044	Gm10416	0.681724	0	-6.11212	-0.681724	ENSMUSG00000002190	Clgn	0.0541481	0.0815222	0.512715	0.0273741
ENSMUSG00000024033	Rsph1	0.678846	0	-6.10611	-0.678846	ENSMUSG00000002204	Napsa	0.32016	0.0469954	-2.53425	-0.273165
ENSMUSG00000086767	Gm13070	0.678793	0	-6.106	-0.678793	ENSMUSG00000002205	Vrk3	2.53986	1.93016	-0.394245	-0.609705
ENSMUSG00000090327	Gm17111	0.675045	0	-6.09813	-0.675045	ENSMUSG00000002210	Smg9	2.06715	2.1463	0.0539531	0.0791509
ENSMUSG00000085547	Gm13767	0.674363	0	-6.09669	-0.674363	ENSMUSG00000002221	Paxip1	2.66343	2.27048	-0.22935	-0.392942
ENSMUSG00000077457	Snord65	0.673305	0	-6.09446	-0.673305	ENSMUSG00000002222	Rmnd5a	10.4084	11.3352	0.122943	0.926762
ENSMUSG00000107704	RP23-119D13.5	0.672813	0	-6.09342	-0.672813	ENSMUSG00000002227	Mov10	0.894354	1.21265	0.435054	0.318298
ENSMUSG00000091159	Gm17545	0.672224	0	-6.09217	-0.672224	ENSMUSG00000002228	Ppm1j	0	0.246037	4.67828	0.246037
ENSMUSG00000089802	Gm16107	0.670912	0	-6.0894	-0.670912	ENSMUSG00000002233	Rhoc	6.83013	5.93152	-0.203192	-0.898609
ENSMUSG00000098929	Mir6400	0.670351	0	-6.08821	-0.670351	ENSMUSG00000002240	Prr27	0	0	0	0
ENSMUSG00000107111	Gm42747	0.668093	0	-6.08341	-0.668093	ENSMUSG00000002249	Tead3	3.76917	4.60266	0.287529	0.83349
ENSMUSG00000084617	Gm22073	0.665167	0	-6.07717	-0.665167	ENSMUSG00000002250	Ppard	7.93738	8.2893	0.0625102	0.351919
ENSMUSG00000106006	Gm17951	0.664737	0	-6.07625	-0.664737	ENSMUSG00000002257	Def6	2.05379	1.00724	-1.02064	-1.04655
ENSMUSG00000093081	Mir3075	0.662768	0	-6.07204	-0.662768	ENSMUSG00000002265	Peg3	5.96855	4.85542	-0.297231	-1.11313
ENSMUSG00000106600	mmu-mir-6915	2.14856	0.022143	-6.06942	-2.12642	ENSMUSG00000002266	Zim1	0.229768	0.159085	-0.503886	-0.0706825
ENSMUSG00000103421	Golt1a	0.65921	0	-6.06439	-0.65921	ENSMUSG00000002274	Metrn	0.828362	0.947574	0.191811	0.119212
ENSMUSG00000108223	RP23-406G9.1	0.659077	0	-6.0641	-0.659077	ENSMUSG00000002279	Lmf1	1.07499	0.727454	-0.557058	-0.347537
ENSMUSG00000074882	Cyp2c68	0.658746	0	-6.06339	-0.658746	ENSMUSG00000002280	Narfl	1.6316	1.73252	0.0860725	0.10092
ENSMUSG00000087222	E030042O20Rik	0.657174	0	-6.05999	-0.657174	ENSMUSG00000002289	Angptl4	1.17577	0.940226	-0.31948	-0.235543
ENSMUSG00000024761	Gm16437	0.656455	0	-6.05844	-0.656455	ENSMUSG00000002297	Dbf4	0.971885	0.961945	-0.0146785	-0.00993942
ENSMUSG00000102725	Gm37939	1.03046	0.005655	-6.05445	-1.0248	ENSMUSG00000002307	Daxx	4.14021	4.13202	-0.00284872	-0.00818685
ENSMUSG00000104624	Gm43478	0.654436	0	-6.05406	-0.654436	ENSMUSG00000002308	Cd320	2.12266	2.90161	0.449161	0.778947
ENSMUSG00000026085	Lyg1	0.654273	0	-6.0537	-0.654273	ENSMUSG00000002319	Ipo4	4.08196	2.49787	-0.706327	-1.58408
ENSMUSG00000097469	Gm26733	0.651563	0	-6.04781	-0.651563	ENSMUSG00000002320	Tm9sf1	10.5667	8.00401	-0.400296	-2.56271
ENSMUSG00000098988	Gm28008	0.647999	0	-6.04001	-0.647999	ENSMUSG00000002324	Rec8	1.01866	1.58041	0.628631	0.56175
ENSMUSG00000097722	Gm26841	0.64767	0	-6.03929	-0.64767	ENSMUSG00000002325	Irf9	1.98559	2.656	0.417859	0.670406
ENSMUSG00000088326	Gm25667	0.646912	0	-6.03763	-0.646912	ENSMUSG00000002326	Gmpr2	6.67924	3.84898	-0.793621	-2.83026
ENSMUSG00000098858	Mir6541	0.646912	0	-6.03763	-0.646912	ENSMUSG00000002329	Mdp1	9.80064	8.59938	-0.188439	-1.20127
ENSMUSG00000104595	Gm42593	0.646483	0	-6.03669	-0.646483	ENSMUSG00000002332	Dhrs1	7.20991	8.50219	0.237548	1.29227
ENSMUSG00000080631	Gm25507	0.645508	0	-6.03454	-0.645508	ENSMUSG00000002341	Ncan	0	0	0	0
ENSMUSG00000083104	Gm12917	0.64474	0	-6.03285	-0.64474	ENSMUSG00000002342	Tmem161a	2.0583	1.65942	-0.309094	-0.398874
ENSMUSG00000095366	Gm21860	2.33507	0.026005	-6.02529	-2.30906	ENSMUSG00000002343	Armc6	1.56074	1.26066	-0.30586	-0.300073
ENSMUSG00000092522	Gm20389	0.637902	0	-6.0177	-0.637902	ENSMUSG00000002345	Borcs8	2.44824	3.55833	0.537623	1.11009
ENSMUSG00000098712	Mir7010	0.806993	0.002625	-6.01597	-0.804368	ENSMUSG00000002346	Slc25a42	1.84879	1.21823	-0.597776	-0.630552
ENSMUSG00000024274	Zscan30	0.636289	0	-6.01411	-0.636289	ENSMUSG00000002365	Snx9	28.9385	33.4944	0.21086	4.55584
ENSMUSG00000043613	Mmp3	0.6339	0	-6.00876	-0.6339	ENSMUSG00000002372	Ranbp3	6.86308	5.68688	-0.270786	-1.17621
ENSMUSG00000090062	Galnt6os	0.633246	0	-6.0073	-0.633246	ENSMUSG00000002379	Ndufa11	16.5512	16.3521	-0.0174538	-0.199152
ENSMUSG00000065130	Gm24457	0.631125	0	-6.00253	-0.631125	ENSMUSG00000002384	Bmp8b	0.106659	0.230314	1.04262	0.123655
ENSMUSG00000097953	Gm26952	0.630731	0	-6.00165	-0.630731	ENSMUSG00000002393	Nr2f6	5.95211	6.69162	0.168687	0.739512
ENSMUSG00000097092	Gm26725	0.630572	0	-6.00129	-0.630572	ENSMUSG00000002395	Use1	7.93813	11.3837	0.519544	3.44553
ENSMUSG00000000982	Ccl3	0.629775	0	-5.99949	-0.629775	ENSMUSG00000002396	Ocel1	1.99304	1.6926	-0.234452	-0.300441
ENSMUSG00000088615	Gm22485	0.629725	0	-5.99938	-0.629725	ENSMUSG00000002409	Dyrk1b	3	3.77813	0.33172	0.778125
ENSMUSG00000093218	Gm25252	0.627595	0	-5.99457	-0.627595	ENSMUSG00000002413	Braf	5.7012	4.82462	-0.240392	-0.876581
ENSMUSG00000100775	Gm29107	0.624191	0	-5.98685	-0.624191	ENSMUSG00000002416	Ndufb2	4.70481	4.86047	0.0468626	0.155664
ENSMUSG00000101413	Gm29485	0.62402	0	-5.98646	-0.62402	ENSMUSG00000002428	Hltf	3.43822	4.14082	0.267542	0.702592
ENSMUSG00000085165	Gm12089	0.623375	0	-5.98499	-0.623375	ENSMUSG00000002455	Prpf6	8.34672	9.82852	0.235505	1.4818
ENSMUSG00000107185	Gm42642	0.623071	0	-5.9843	-0.623071	ENSMUSG00000002458	Rgs19	2.84193	1.76049	-0.68779	-1.08144
ENSMUSG00000077921	Mir872	0.620457	0	-5.97833	-0.620457	ENSMUSG00000002459	Rgs20	0.00894515	0.162481	3.18654	0.153536
ENSMUSG00000084382	Gm3267	0.620271	0	-5.9779	-0.620271	ENSMUSG00000002475	Abhd3	5.12826	3.24544	-0.658425	-1.88282
ENSMUSG00000028331	5830415F09Rik	0.619311	0	-5.9757	-0.619311	ENSMUSG00000002477	Snrpd1	16.5242	15.7164	-0.0722675	-0.807829
ENSMUSG00000087605	Gm15742	0.61489	0	-5.96553	-0.61489	ENSMUSG00000002486	Tchp	0.621219	0.92886	0.57277	0.307642
ENSMUSG00000074620	Gm10731	0.614292	0	-5.96415	-0.614292	ENSMUSG00000002489	Tiam1	2.99277	3.7869	0.338527	0.794127
ENSMUSG00000064961	Gm22704	0.613563	0	-5.96246	-0.613563	ENSMUSG00000002496	Tsc2	12.7858	11.1589	-0.196195	-1.627
ENSMUSG00000091457	Gm17171	0.612203	0	-5.95931	-0.612203	ENSMUSG00000002500	Rpl3l	0	0	0	0
ENSMUSG00000078197	Gm17374	0.609399	0	-5.9528	-0.609399	ENSMUSG00000002504	Slc9a3r2	20.2244	15.3844	-0.394406	-4.84001
ENSMUSG00000093217	Gm25246	0.608043	0	-5.94964	-0.608043	ENSMUSG00000002524	Puf60	27.1887	26.4384	-0.0403576	-0.750307
ENSMUSG00000099197	Mir7034	0.607122	0	-5.94748	-0.607122	ENSMUSG00000002546	Golga2	15.8509	16.1568	0.0275678	0.305992
ENSMUSG00000081355	Gm15264	0.606673	0	-5.94643	-0.606673	ENSMUSG00000002550	Uck1	5.61482	3.63244	-0.626901	-1.98238
ENSMUSG00000088442	Gm23553	4.17866	0.058122	-5.94222	-4.12054	ENSMUSG00000002565	Scin	0.666312	0.470684	-0.492599	-0.195628
ENSMUSG00000085262	Gm11574	0.601435	0	-5.93413	-0.601435	ENSMUSG00000002578	Ikzf4	0.5829	0.515774	-0.173347	-0.0671263
ENSMUSG00000080428	Gm24831	0.601239	0	-5.93366	-0.601239	ENSMUSG00000002580	Mien1	21.1363	18.1379	-0.220602	-2.9984
ENSMUSG00000090095	Rpl29-ps1	0.600938	0	-5.93295	-0.600938	ENSMUSG00000002588	Pon1	0.132144	0.065296	-0.916707	-0.066848
ENSMUSG00000085250	Gm15234	0.59923	0	-5.92892	-0.59923	ENSMUSG00000002602	Axl	15.5375	16.4093	0.0787074	0.871773
ENSMUSG00000087042	Gm11611	0.598783	0	-5.92786	-0.598783	ENSMUSG00000002603	Tgfb1	1.59011	1.91558	0.267117	0.325463
ENSMUSG00000064609	Gm25635	0.596398	0	-5.92219	-0.596398	ENSMUSG00000002608	Ccdc97	7.50878	4.74878	-0.659907	-2.76
ENSMUSG00000098000	Gm27026	0.593834	0	-5.91608	-0.593834	ENSMUSG00000002617	Zfp40	1.41439	1.73321	0.291404	0.318821
ENSMUSG00000076907	Traj22	0.593003	0	-5.91409	-0.593003	ENSMUSG00000002625	Akap8l	8.38609	6.01806	-0.478026	-2.36804
ENSMUSG00000077454	Gm25918	0.593003	0	-5.91409	-0.593003	ENSMUSG00000002633	Shh	8.95962	4.60726	-0.958008	-4.35236
ENSMUSG00000084601	Gm23111	0.593003	0	-5.91409	-0.593003	ENSMUSG00000002635	Pdcd2l	1.56096	1.2253	-0.346785	-0.33566
ENSMUSG00000094154	Gm23266	0.593003	0	-5.91409	-0.593003	ENSMUSG00000002658	Gtf2f1	15.6496	13.4977	-0.213266	-2.15191
ENSMUSG00000094405	Gm23143	0.593003	0	-5.91409	-0.593003	ENSMUSG00000002660	Clpp	9.64247	8.06837	-0.256834	-1.5741
ENSMUSG00000095184	Gm26375	0.593003	0	-5.91409	-0.593003	ENSMUSG00000002661	Alkbh7	3.25412	2.60205	-0.32151	-0.652068
ENSMUSG00000086015	4833417C18Rik	0.589381	0	-5.9054	-0.589381	ENSMUSG00000002664	Pspn	0	0	0	0
ENSMUSG00000069223	4930451E10Rik	0.586817	0	-5.89922	-0.586817	ENSMUSG00000002668	Dennd1c	2.37441	1.0674	-1.14608	-1.30701
ENSMUSG00000077802	n-R5s52	0.586443	0	-5.89831	-0.586443	ENSMUSG00000002679	Med6	4.08509	3.73915	-0.127328	-0.345931
ENSMUSG00000089179	Gm22428	0.586264	0	-5.89788	-0.586264	ENSMUSG00000002688	Prkd1	1.61571	0.950776	-0.758801	-0.664938
ENSMUSG00000027811	4930579G24Rik	0.586004	0	-5.89725	-0.586004	ENSMUSG00000002699	Lcp2	0.912345	0.559812	-0.694821	-0.352533
ENSMUSG00000108305	RP23-64D23.10	0.585516	0	-5.89607	-0.585516	ENSMUSG00000002718	Cse1l	7.35573	6.946	-0.0825692	-0.409723
ENSMUSG00000099068	Gm27861	0.58469	0	-5.89407	-0.58469	ENSMUSG00000002728	Naa20	4.74086	4.65209	-0.0272108	-0.0887666
ENSMUSG00000077697	Gm25346	0.582579	0	-5.88894	-0.582579	ENSMUSG00000002731	Prkra	3.49232	4.24045	0.279303	0.748126
ENSMUSG00000097047	1110020A21Rik	0.57968	0	-5.88186	-0.57968	ENSMUSG00000002732	Fkbp7	3.81416	2.1291	-0.838139	-1.68506
ENSMUSG00000033615	Cplx1	0.579255	0	-5.88082	-0.579255	ENSMUSG00000002733	Plekha3	5.72556	6.27492	0.13196	0.549358
ENSMUSG00000092131	BC050972	0.578735	0	-5.87955	-0.578735	ENSMUSG00000002741	Ykt6	19.8369	19.8068	-0.00218928	-0.0300947
ENSMUSG00000084864	1700027A07Rik	0.578518	0	-5.87901	-0.578518	ENSMUSG00000002748	Baz1b	9.7719	9.29864	-0.0715452	-0.473266
ENSMUSG00000092541	Gm20537	0.915813	0.00581858	-5.87103	-0.909994	ENSMUSG00000002763	Pex6	4.90694	3.50909	-0.482558	-1.39785
ENSMUSG00000077571	Snora36b	0.572727	0	-5.86475	-0.572727	ENSMUSG00000002767	Mrpl2	9.59034	8.80534	-0.123069	-0.784999
ENSMUSG00000089024	Gm25016	0.570369	0	-5.8589	-0.570369	ENSMUSG00000002768	Mea1	23.4221	26.3005	0.167155	2.87845
ENSMUSG00000080411	Mir1193	0.568499	0	-5.85424	-0.568499	ENSMUSG00000002769	Gnmt	1.04969	1.04735	-0.00319142	-0.00234157
ENSMUSG00000099364	5730419F03Rik	0.567863	0	-5.85266	-0.567863	ENSMUSG00000002771	Grin2d	0.297506	0.246951	-0.259121	-0.050555
ENSMUSG00000105127	Gm42470	0.56685	0	-5.85012	-0.56685	ENSMUSG00000002778	Kdelr1	23.0394	13.751	-0.744147	-9.28842
ENSMUSG00000051805	A530095I07Rik	0.566462	0	-5.84915	-0.566462	ENSMUSG00000002781	Tmem143	0.881703	0.963847	0.127131	0.0821433
ENSMUSG00000031495	Cd209d	0.566136	0	-5.84834	-0.566136	ENSMUSG00000002791	Pdxk-ps	0.117378	0	-3.67105	-0.117378
ENSMUSG00000077777	Gm22372	0.564661	0	-5.84464	-0.564661	ENSMUSG00000002797	Ggct	0.736752	1.22983	0.731437	0.493075
ENSMUSG00000077212	Snord69	0.559646	0	-5.83199	-0.559646	ENSMUSG00000002799	Jag2	2.0122	2.58684	0.360837	0.574649
ENSMUSG00000108493	RP24-462O14.2	0.558707	0	-5.82961	-0.558707	ENSMUSG00000002803	Btbd6	5.02915	3.93997	-0.351337	-1.08918
ENSMUSG00000064646	Gm23300	0.557423	0	-5.82635	-0.557423	ENSMUSG00000002804	Nudt14	8.2695	8.09612	-0.0305312	-0.173375
ENSMUSG00000085087	Gm13528	0.556844	0	-5.82488	-0.556844	ENSMUSG00000002808	Epdr1	2.49262	1.99116	-0.322605	-0.501463
ENSMUSG00000025739	Gng13	0.555798	0	-5.82222	-0.555798	ENSMUSG00000002812	Flii	16.9718	15.5121	-0.129662	-1.45966
ENSMUSG00000084380	Tmc4-ps	0.553354	0	-5.81597	-0.553354	ENSMUSG00000002814	Top3a	1.31711	0.950318	-0.466702	-0.36679
ENSMUSG00000087435	Gm16323	0.553274	0	-5.81576	-0.553274	ENSMUSG00000002820	Atg4d	8.99609	7.86725	-0.193209	-1.12884
ENSMUSG00000090584	Gm17169	0.550766	0	-5.80933	-0.550766	ENSMUSG00000002825	Qtrt1	2.4149	1.22435	-0.974171	-1.19055
ENSMUSG00000025226	Fbxl15	0.550055	0	-5.8075	-0.550055	ENSMUSG00000002831	Plin4	6.30459	6.25017	-0.0124878	-0.0544223
ENSMUSG00000019874	Fabp7	0.548765	0	-5.80417	-0.548765	ENSMUSG00000002833	Hdgfrp2	6.31504	4.75165	-0.409613	-1.56339
ENSMUSG00000082129	Gm14502	0.548396	0	-5.80322	-0.548396	ENSMUSG00000002835	Chaf1a	1.56826	1.3713	-0.192308	-0.19696
ENSMUSG00000098918	Mir6481	0.545832	0	-5.79658	-0.545832	ENSMUSG00000002844	Adprh	7.65585	4.73763	-0.691237	-2.91822
ENSMUSG00000098050	Gm5345	0.545053	0	-5.79455	-0.545053	ENSMUSG00000002845	Tmem39a	3.59399	3.38599	-0.0857658	-0.208007
ENSMUSG00000083579	Gm15538	0.543744	0	-5.79115	-0.543744	ENSMUSG00000002846	Timmdc1	7.96236	6.80509	-0.226273	-1.15727
ENSMUSG00000043614	Vps37d	0.542594	0	-5.78815	-0.542594	ENSMUSG00000002847	Pla1a	0.587881	0.386283	-0.593327	-0.201598
ENSMUSG00000085569	Gm12602	0.542444	0	-5.78776	-0.542444	ENSMUSG00000002870	Mcm2	1.73154	2.11693	0.288407	0.385388
ENSMUSG00000101878	Gm8203	0.54068	0	-5.78314	-0.54068	ENSMUSG00000002871	Tpra1	1.29154	1.30639	0.0163672	0.0148499
ENSMUSG00000108109	RP23-177J21.15	0.540412	0	-5.78244	-0.540412	ENSMUSG00000002881	Nab1	17.1791	16.7515	-0.0363447	-0.427623
ENSMUSG00000103979	Gm20305	0.539398	0	-5.77978	-0.539398	ENSMUSG00000002885	Adgre5	6.29861	5.55934	-0.179814	-0.739263
ENSMUSG00000106572	4933417G07Rik	0.539125	0	-5.77906	-0.539125	ENSMUSG00000002897	Il17ra	1.07842	1.298	0.265131	0.219583
ENSMUSG00000094083	Gm1604a	0.539094	0	-5.77898	-0.539094	ENSMUSG00000002900	Lamb1	9.3868	6.43583	-0.543802	-2.95096
ENSMUSG00000108766	RP23-430B14.1	0.538657	0	-5.77783	-0.538657	ENSMUSG00000002908	Kcnn1	0.219979	0.157292	-0.459131	-0.0626865
ENSMUSG00000108105	CAAA01093158.1	0.53842	0	-5.77721	-0.53842	ENSMUSG00000002910	Arrdc2	2.60155	2.28923	-0.183757	-0.312322
ENSMUSG00000083750	Gm14108	0.535983	0	-5.77078	-0.535983	ENSMUSG00000002930	Ppp1r17	0	0	0	0
ENSMUSG00000064770	n-R5s29	0.535696	0	-5.77003	-0.535696	ENSMUSG00000002944	Cd36	24.2553	20.0611	-0.273777	-4.19424
ENSMUSG00000105104	Gm43729	0.535267	0	-5.76889	-0.535267	ENSMUSG00000002948	Map2k7	5.19236	2.92768	-0.824488	-2.26468
ENSMUSG00000086053	Gm15178	0.532796	0	-5.76234	-0.532796	ENSMUSG00000002949	Timm44	7.18277	8.99778	0.324623	1.815
ENSMUSG00000108166	RP23-246J18.5	0.532118	0	-5.76054	-0.532118	ENSMUSG00000002957	Ap2a2	12.3958	10.6499	-0.218823	-1.74591
ENSMUSG00000078489	Gm17106	0.530782	0	-5.75698	-0.530782	ENSMUSG00000002963	Pnkp	2.78114	1.69654	-0.709783	-1.0846
ENSMUSG00000101356	Gm28876	0.53016	0	-5.75531	-0.53016	ENSMUSG00000002968	Med25	14.4324	14.4547	0.00222719	0.022313
ENSMUSG00000078258	Gm11564	0.529927	0	-5.75469	-0.529927	ENSMUSG00000002980	Bcam	6.94557	7.94143	0.193047	0.995865
ENSMUSG00000099221	Mir6371	0.528895	0	-5.75193	-0.528895	ENSMUSG00000002981	Clptm1	17.8381	16.9612	-0.0726804	-0.876883
ENSMUSG00000069136	A130006I12Rik	0.5285	0	-5.75087	-0.5285	ENSMUSG00000002983	Relb	1.22855	0.548929	-1.14792	-0.679625
ENSMUSG00000105471	A430073D23Rik	0.5259	0	-5.74389	-0.5259	ENSMUSG00000002984	Tomm40	6.07613	6.11058	0.00814245	0.0344467
ENSMUSG00000049097	Ankrd34a	0.525851	0	-5.74376	-0.525851	ENSMUSG00000002985	Apoe	45.5934	33.91	-0.427005	-11.6834
ENSMUSG00000084673	n-R5s191	0.523989	0	-5.73874	-0.523989	ENSMUSG00000002992	Apoc2	0	1.21807	6.94025	1.21807
ENSMUSG00000028612	Lrp8os1	0.522759	0	-5.73541	-0.522759	ENSMUSG00000002996	Hbp1	8.26907	8.14911	-0.0210579	-0.119965
ENSMUSG00000090017	Gm16213	0.520221	0	-5.72852	-0.520221	ENSMUSG00000002997	Prkar2b	5.32306	7.74975	0.541048	2.4267
ENSMUSG00000098755	Gm27651	0.520083	0	-5.72815	-0.520083	ENSMUSG00000003031	Cdkn1b	7.1371	8.59069	0.267094	1.45359
ENSMUSG00000083428	Gm14591	0.51957	0	-5.72675	-0.51957	ENSMUSG00000003032	Klf4	125.394	103.118	-0.282143	-22.2758
ENSMUSG00000084584	n-R5s15	0.51821	0	-5.72304	-0.51821	ENSMUSG00000003033	Ap1m1	5.21089	5.65178	0.116961	0.440893
ENSMUSG00000077578	Gm25631	0.517737	0	-5.72175	-0.517737	ENSMUSG00000003037	Rab8a	9.32325	10.5873	0.183252	1.2641
ENSMUSG00000098645	Gm27201	0.517625	0	-5.72144	-0.517625	ENSMUSG00000003038	Hmgn2	7.42939	8.44427	0.184497	1.01489
ENSMUSG00000086929	Gm11788	0.516264	0	-5.71771	-0.516264	ENSMUSG00000003039	Fam32a	19.2863	17.2547	-0.1605	-2.03162
ENSMUSG00000049173	Myoz3	0.51564	0	-5.716	-0.51564	ENSMUSG00000003051	Elf3	68.5719	41.9727	-0.708031	-26.5991
ENSMUSG00000105284	Gm42693	0.515471	0	-5.71554	-0.515471	ENSMUSG00000003053	Cyp2c29	0	0	0	0
ENSMUSG00000065245	Gm22295	0.515414	0	-5.71538	-0.515414	ENSMUSG00000003062	Stard3nl	2.59756	1.64681	-0.654287	-0.950743
ENSMUSG00000097159	Gm26517	0.514925	0	-5.71404	-0.514925	ENSMUSG00000003068	Stk11	7.82802	9.07572	0.213112	1.2477
ENSMUSG00000087319	Gm15907	0.513643	0	-5.71051	-0.513643	ENSMUSG00000003070	Efna2	1.23061	0.755978	-0.695678	-0.474635
ENSMUSG00000097795	Gm7678	0.513454	0	-5.70999	-0.513454	ENSMUSG00000003072	Atp5d	48.9445	57.3815	0.229394	8.43695
ENSMUSG00000049036	Tmem121	0.512473	0	-5.70728	-0.512473	ENSMUSG00000003099	Ppp5c	10.6656	9.93434	-0.102374	-0.731293
ENSMUSG00000081010	Gm13880	0.511684	0	-5.7051	-0.511684	ENSMUSG00000003119	Cdk12	5.63231	5.34416	-0.0756266	-0.288153
ENSMUSG00000045709	Smkr-ps	0.511604	0	-5.70488	-0.511604	ENSMUSG00000003123	Lipe	2.2447	2.68255	0.256035	0.437845
ENSMUSG00000081998	Gm13245	0.511465	0	-5.7045	-0.511465	ENSMUSG00000003131	Pafah1b2	15.1967	12.5501	-0.275858	-2.6466
ENSMUSG00000089395	Gm23024	0.511262	0	-5.70394	-0.511262	ENSMUSG00000003134	Tbc1d8	4.29456	3.88045	-0.145926	-0.414102
ENSMUSG00000099079	Mir7068	0.510864	0	-5.70283	-0.510864	ENSMUSG00000003135	Cnot11	5.90078	4.7501	-0.312356	-1.15068
ENSMUSG00000081250	Gm15554	0.509703	0	-5.69962	-0.509703	ENSMUSG00000003153	Slc2a3	0.203616	0.40075	0.943243	0.197134
ENSMUSG00000089365	Gm23823	1.71803	0.023274	-5.69859	-1.69476	ENSMUSG00000003154	Foxj2	7.04464	5.20005	-0.437275	-1.84459
ENSMUSG00000087966	Gm25390	0.505204	0	-5.68707	-0.505204	ENSMUSG00000003161	Sri	17.5253	17.4527	-0.00597822	-0.072512
ENSMUSG00000065771	n-R5s54	0.504317	0	-5.68459	-0.504317	ENSMUSG00000003166	Dgcr2	7.14832	10.8825	0.605643	3.73418
ENSMUSG00000099871	Gm21742	0.502668	0	-5.67995	-0.502668	ENSMUSG00000003184	Irf3	9.40052	8.0652	-0.220775	-1.33531
ENSMUSG00000086076	Ncr3-ps	0.502641	0	-5.67988	-0.502641	ENSMUSG00000003190	Bcl2l12	1.97754	1.12514	-0.808113	-0.852399
ENSMUSG00000100320	Gm29417	0.502532	0	-5.67957	-0.502532	ENSMUSG00000003198	Zfp959	1.44272	2.13167	0.559981	0.68895
ENSMUSG00000079605	Zbtb9	0.502039	0	-5.67818	-0.502039	ENSMUSG00000003199	Mpnd	5.17742	5.63265	0.121355	0.455227
ENSMUSG00000079092	Prl2c2	0.501631	0	-5.67703	-0.501631	ENSMUSG00000003200	Sh3gl1	7.92234	6.34358	-0.320177	-1.57876
ENSMUSG00000085048	Gm15537	0.501537	0	-5.67677	-0.501537	ENSMUSG00000003206	Ebi3	0.173109	0.132501	-0.361731	-0.040608
ENSMUSG00000096850	Gm21748	1.8311	0.026005	-5.67623	-1.8051	ENSMUSG00000003208	Ccdc94	2.02159	2.83508	0.485862	0.813494
ENSMUSG00000060878	Olfr1420	0.500417	0	-5.6736	-0.500417	ENSMUSG00000003226	Ranbp2	28.4542	24.2852	-0.228479	-4.16904
ENSMUSG00000082163	Gm14276	0.499934	0	-5.67224	-0.499934	ENSMUSG00000003227	Edar	0	0	0	0
ENSMUSG00000086984	Gm6762	0.497076	0	-5.66413	-0.497076	ENSMUSG00000003228	Grk5	5.24009	4.77977	-0.132386	-0.46032
ENSMUSG00000103001	A930005N03Rik	1.11805	0.012252	-5.66376	-1.1058	ENSMUSG00000003233	Dvl3	6.93691	6.30706	-0.137119	-0.629852
ENSMUSG00000101062	Gm28821	0.496884	0	-5.66358	-0.496884	ENSMUSG00000003234	Abcf3	4.19534	5.13257	0.290266	0.937226
ENSMUSG00000086258	Gm15239	0.496199	0	-5.66163	-0.496199	ENSMUSG00000003235	Eif2b5	10.0499	8.15501	-0.30109	-1.89489
ENSMUSG00000106971	Gm42965	0.49575	0	-5.66035	-0.49575	ENSMUSG00000003269	Cyth2	5.02852	5.60211	0.155542	0.573585
ENSMUSG00000085167	Gm12063	0.495551	0	-5.65978	-0.495551	ENSMUSG00000003271	Sult2b1	2.73857	4.71438	0.781443	1.97581
ENSMUSG00000050747	Trim15	0.49525	0	-5.65893	-0.49525	ENSMUSG00000003273	Car11	0.339085	0.839572	1.28316	0.500487
ENSMUSG00000086997	Gm12981	0.494208	0	-5.65595	-0.494208	ENSMUSG00000003279	Dlgap1	0.512664	0.625087	0.281073	0.112424
ENSMUSG00000097293	D630002J18Rik	0.493818	0	-5.65483	-0.493818	ENSMUSG00000003282	Plag1	0.306464	0.430174	0.476031	0.123709
ENSMUSG00000064857	n-R5s25	0.493339	0	-5.65346	-0.493339	ENSMUSG00000003283	Hck	2.70915	1.66928	-0.695307	-1.03986
ENSMUSG00000089228	Gm25044	0.493219	0	-5.65311	-0.493219	ENSMUSG00000003299	Mrpl4	13.3019	10.8256	-0.296929	-2.47623
ENSMUSG00000087059	Gm12339	0.492543	0	-5.65117	-0.492543	ENSMUSG00000003308	Keap1	5.09469	3.63375	-0.486398	-1.46094
ENSMUSG00000037982	Gm9725	0.491026	0	-5.64681	-0.491026	ENSMUSG00000003309	Ap1m2	17.1331	18.8312	0.136265	1.69813
ENSMUSG00000087816	Gm25116	0.490929	0	-5.64653	-0.490929	ENSMUSG00000003316	Glg1	20.9229	16.3309	-0.357283	-4.59199
ENSMUSG00000104088	Gm38275	0.490911	0	-5.64648	-0.490911	ENSMUSG00000003341	Atp8b3	0	0	0	0
ENSMUSG00000095762	Gm16378	0.60254	0.002234	-5.64584	-0.600306	ENSMUSG00000003344	Btbd2	1.75815	2.14088	0.282685	0.382729
ENSMUSG00000091329	1700112D23Rik	0.490478	0	-5.64524	-0.490478	ENSMUSG00000003345	Csnk1g2	15.125	16.3548	0.112711	1.22984
ENSMUSG00000036223	Ska1	0.489799	0	-5.64328	-0.489799	ENSMUSG00000003346	Abhd17a	11.4407	15.9232	0.476598	4.48248
ENSMUSG00000054196	Cthrc1	0.489343	0	-5.64196	-0.489343	ENSMUSG00000003348	Mob3a	5.10923	3.52029	-0.53614	-1.58894
ENSMUSG00000081424	Gm14774	0.489006	0	-5.64099	-0.489006	ENSMUSG00000003352	Cacnb3	10.2428	6.62015	-0.6289	-3.62262
ENSMUSG00000087060	Eldr	0.488661	0	-5.63999	-0.488661	ENSMUSG00000003354	Ccdc65	0.610168	0.239836	-1.31168	-0.370332
ENSMUSG00000093975	Vmn2r-ps19	0.48829	0	-5.63891	-0.48829	ENSMUSG00000003355	Fkbp11	10.7449	9.6437	-0.15584	-1.1012
ENSMUSG00000052981	Ube2ql1	0.48775	0	-5.63735	-0.48775	ENSMUSG00000003360	Ddx23	9.044	8.52983	-0.0843487	-0.514174
ENSMUSG00000104429	2610034O05Rik	0.486713	0	-5.63434	-0.486713	ENSMUSG00000003363	Pld3	18.8329	15.2875	-0.300717	-3.54531
ENSMUSG00000089622	Gm25447	0.486448	0	-5.63357	-0.486448	ENSMUSG00000003378	Grik5	1.69096	2.59695	0.616008	0.905983
ENSMUSG00000087292	Gm13832	0.485912	0	-5.63201	-0.485912	ENSMUSG00000003379	Cd79a	0.107217	0.466439	2.02311	0.359222
ENSMUSG00000072673	Gm10392	0.485498	0	-5.63081	-0.485498	ENSMUSG00000003380	Rabac1	12.4241	13.8644	0.158123	1.4403
ENSMUSG00000094028	Ighd4-1	0.485184	0	-5.62989	-0.485184	ENSMUSG00000003382	Etv3	5.12768	5.39752	0.0738505	0.269842
ENSMUSG00000085606	Gm15792	0.483695	0	-5.62555	-0.483695	ENSMUSG00000003402	Prkcsh	21.9757	13.8202	-0.668746	-8.15553
ENSMUSG00000046108	Il17c	0.483615	0	-5.62531	-0.483615	ENSMUSG00000003410	Elavl3	0.166196	0.245293	0.534973	0.079097
ENSMUSG00000090171	Ugt1a2	1.21266	0.015041	-5.60959	-1.19762	ENSMUSG00000003411	Rab3b	0.580826	0.634575	0.125615	0.053749
ENSMUSG00000076918	Traj11	0.477418	0	-5.60709	-0.477418	ENSMUSG00000003418	St8sia6	5.86761	2.19323	-1.41561	-3.67438
ENSMUSG00000032915	Adgre4	0.477112	0	-5.60618	-0.477112	ENSMUSG00000003420	Fcgrt	9.42484	9.56992	0.0220145	0.145073
ENSMUSG00000081798	Gm8152	0.476637	0	-5.60477	-0.476637	ENSMUSG00000003421	Nosip	5.16597	4.3283	-0.254698	-0.837666
ENSMUSG00000097602	4930519P11Rik	0.475527	0	-5.60148	-0.475527	ENSMUSG00000003423	Pih1d1	5.00492	3.9712	-0.333022	-1.03372
ENSMUSG00000093063	Gm23152	0.475425	0	-5.60118	-0.475425	ENSMUSG00000003429	Rps11	199.526	251.19	0.332183	51.6633
ENSMUSG00000099630	1700096J18Rik	0.475194	0	-5.60049	-0.475194	ENSMUSG00000003435	Supt5	21.4148	20.561	-0.0586685	-0.853782
ENSMUSG00000065444	Mir27a	0.473721	0	-5.5961	-0.473721	ENSMUSG00000003436	Dll3	0	0	0	0
ENSMUSG00000083235	Gm13246	0.473461	0	-5.59533	-0.473461	ENSMUSG00000003437	Paf1	6.36288	7.11477	0.160897	0.751887
ENSMUSG00000100199	Gm20324	0.473333	0	-5.59495	-0.473333	ENSMUSG00000003438	Timm50	5.48671	4.52923	-0.27612	-0.957477
ENSMUSG00000090236	Car15	0.472072	0	-5.59118	-0.472072	ENSMUSG00000003444	Med29	6.29153	5.61563	-0.163688	-0.675902
ENSMUSG00000094718	Gm22825	0.471907	0	-5.59068	-0.471907	ENSMUSG00000003452	Bicd1	1.64544	1.96128	0.251921	0.315844
ENSMUSG00000095727	Gm23646	0.471907	0	-5.59068	-0.471907	ENSMUSG00000003458	Ncstn	13.1031	14.7434	0.170044	1.64035
ENSMUSG00000084678	Gm26020	0.471486	0	-5.58942	-0.471486	ENSMUSG00000003464	Pex19	7.8238	9.2889	0.247349	1.46511
ENSMUSG00000035431	Sstr1	0.471127	0	-5.58835	-0.471127	ENSMUSG00000003469	Phyhip	2.76085	2.33604	-0.240101	-0.42481
ENSMUSG00000080723	Gm12564	0.471077	0	-5.5882	-0.471077	ENSMUSG00000003476	Crhr2	0.153738	0	-4.03332	-0.153738
ENSMUSG00000078982	Gm11025	0.467022	0	-5.57598	-0.467022	ENSMUSG00000003477	Inmt	1.88857	1.02513	-0.875105	-0.863443
ENSMUSG00000063529	Stmnd1	0.466832	0	-5.57541	-0.466832	ENSMUSG00000003484	Cyp4f18	0.431479	0.961494	1.13786	0.530016
ENSMUSG00000082716	Rpl31-ps5	0.466496	0	-5.57439	-0.466496	ENSMUSG00000003500	Impdh1	5.24324	3.87784	-0.43424	-1.3654
ENSMUSG00000093155	Gm25035	0.465931	0	-5.57268	-0.465931	ENSMUSG00000003505	Psg18	0	0	0	0
ENSMUSG00000065107	n-R5s88	0.464854	0	-5.56941	-0.464854	ENSMUSG00000003518	Dusp3	10.6224	8.81935	-0.268094	-1.8031
ENSMUSG00000089598	Gm26158	0.464779	0	-5.56918	-0.464779	ENSMUSG00000003526	Prodh	1.98833	1.35007	-0.555112	-0.638259
ENSMUSG00000099404	Gm28172	0.463913	0	-5.56655	-0.463913	ENSMUSG00000003527	Dgcr14	2.07339	2.20615	0.0891219	0.132759
ENSMUSG00000082658	Fau-ps2	0.463533	0	-5.56539	-0.463533	ENSMUSG00000003528	Slc25a1	16.8655	21.2455	0.33291	4.38005
ENSMUSG00000085762	Lrrc75aos2	0.463238	0	-5.56449	-0.463238	ENSMUSG00000003531	Dgcr6	1.5298	2.3933	0.642274	0.863501
ENSMUSG00000077593	Gm26014	0.462722	0	-5.56292	-0.462722	ENSMUSG00000003534	Ddr1	10.8161	9.06636	-0.25433	-1.74975
ENSMUSG00000095700	Ighv10-3	0.460875	0	-5.55727	-0.460875	ENSMUSG00000003541	Ier3	4.14236	4.13393	-0.00292911	-0.008422
ENSMUSG00000080767	Gm15595	0.460179	0	-5.55514	-0.460179	ENSMUSG00000003545	Fosb	1.28401	0.585145	-1.12054	-0.698868
ENSMUSG00000082375	Gm14141	0.45971	0	-5.5537	-0.45971	ENSMUSG00000003546	Klc4	11.3957	11.1601	-0.0301179	-0.235639
ENSMUSG00000087145	Gm12665	0.458894	0	-5.55119	-0.458894	ENSMUSG00000003549	Ercc1	1.72853	1.1466	-0.587983	-0.581934
ENSMUSG00000097969	Gm26999	0.458533	0	-5.55008	-0.458533	ENSMUSG00000003555	Cyp17a1	0	0	0	0
ENSMUSG00000086484	Nron	0.457881	0	-5.54807	-0.457881	ENSMUSG00000003559	As3mt	3.11151	2.70777	-0.199821	-0.403741
ENSMUSG00000065568	Mir344	0.457237	0	-5.54608	-0.457237	ENSMUSG00000003573	Homer3	1.01837	2.1728	1.08582	1.15443
ENSMUSG00000103811	Gm38004	0.456795	0	-5.54472	-0.456795	ENSMUSG00000003575	Crtc1	1.24097	1.29661	0.0627762	0.0556353
ENSMUSG00000103774	Gm36932	0.456082	0	-5.54251	-0.456082	ENSMUSG00000003581	Rnf215	3.79571	3.59636	-0.0776226	-0.199351
ENSMUSG00000102152	Gm37475	0.455853	0	-5.5418	-0.455853	ENSMUSG00000003585	Sec14l2	0.63158	0.398106	-0.652684	-0.233474
ENSMUSG00000092581	Gm3211	0.453082	0	-5.5332	-0.453082	ENSMUSG00000003604	Aven	2.26561	2.12493	-0.0920629	-0.140678
ENSMUSG00000101102	Gm28609	0.452668	0	-5.53191	-0.452668	ENSMUSG00000003617	Cp	1.0272	0.646613	-0.659576	-0.380585
ENSMUSG00000049477	Gm8508	0.452103	0	-5.53014	-0.452103	ENSMUSG00000003623	Crot	9.53037	9.92474	0.0584365	0.394367
ENSMUSG00000097123	Gm6297	0.451767	0	-5.52909	-0.451767	ENSMUSG00000003644	Rps6ka1	12.326	12.2926	-0.00390831	-0.0333733
ENSMUSG00000085112	A530072M11Rik	0.451626	0	-5.52865	-0.451626	ENSMUSG00000003657	Calb2	0.737624	0	-6.22424	-0.737624
ENSMUSG00000037196	Pacrg	0.451259	0	-5.52751	-0.451259	ENSMUSG00000003660	Snrnp200	13.6009	13.3636	-0.025379	-0.237341
ENSMUSG00000090264	Eif4ebp3	0.451102	0	-5.52701	-0.451102	ENSMUSG00000003662	Ciao1	8.21924	4.44577	-0.885083	-3.77346
ENSMUSG00000019992	Mtfr2	0.450986	0	-5.52665	-0.450986	ENSMUSG00000003665	Has1	0.443929	0.268017	-0.707294	-0.175912
ENSMUSG00000097760	6030442K20Rik	0.449513	0	-5.52203	-0.449513	ENSMUSG00000003680	Taf6l	1.7251	1.98442	0.200951	0.259321
ENSMUSG00000065472	Mir125b-2	0.448905	0	-5.52012	-0.448905	ENSMUSG00000003721	Insig2	5.15177	4.87415	-0.079758	-0.277619
ENSMUSG00000093021	Gm25303	0.448759	0	-5.51966	-0.448759	ENSMUSG00000003731	Kpna6	9.49526	7.85224	-0.273785	-1.64302
ENSMUSG00000103691	Gm38019	0.447768	0	-5.51654	-0.447768	ENSMUSG00000003746	Man1a	12.264	11.6438	-0.0748019	-0.620176
ENSMUSG00000100192	Gm29587	0.446314	0	-5.51196	-0.446314	ENSMUSG00000003752	Itpkc	1.40534	1.77683	0.336252	0.371488
ENSMUSG00000065683	Gm23731	0.446138	0	-5.5114	-0.446138	ENSMUSG00000003762	Adck4	2.05946	1.18595	-0.791092	-0.873504
ENSMUSG00000093687	Gm20637	0.445715	0	-5.51006	-0.445715	ENSMUSG00000003778	Brd8	4.64951	4.22481	-0.13788	-0.424697
ENSMUSG00000081972	Gm16397	0.445653	0	-5.50986	-0.445653	ENSMUSG00000003779	Kif20a	2.06539	1.77295	-0.219122	-0.292447
ENSMUSG00000077847	Mir105	0.444752	0	-5.50701	-0.444752	ENSMUSG00000003808	Farsa	2.2898	2.84792	0.313456	0.558118
ENSMUSG00000084032	Gm12991	0.444752	0	-5.50701	-0.444752	ENSMUSG00000003809	Gcdh	3.21691	6.32264	0.972654	3.10573
ENSMUSG00000089583	Gm23342	0.444752	0	-5.50701	-0.444752	ENSMUSG00000003810	Mast2	5.78557	5.66786	-0.0296037	-0.117712
ENSMUSG00000104873	Gm42978	0.443962	0	-5.5045	-0.443962	ENSMUSG00000003812	Dnase2a	1.88559	2.24516	0.250579	0.359564
ENSMUSG00000087767	Gm23983	0.443452	0	-5.50288	-0.443452	ENSMUSG00000003813	Rad23a	9.0693	9.47432	0.062963	0.405018
ENSMUSG00000064477	Gm23404	0.443224	0	-5.50215	-0.443224	ENSMUSG00000003814	Calr	203.792	122.604	-0.733053	-81.1889
ENSMUSG00000097332	2610020F03Rik	0.443164	0	-5.50196	-0.443164	ENSMUSG00000003824	Syce2	0.446048	0.358048	-0.309291	-0.0879999
ENSMUSG00000105849	mmu-mir-409	0.442876	0	-5.50104	-0.442876	ENSMUSG00000003847	Nfat5	8.5627	7.82892	-0.129094	-0.733777
ENSMUSG00000000248	Clec2g	0.442388	0	-5.49949	-0.442388	ENSMUSG00000003848	Nob1	2.51487	1.79791	-0.481888	-0.716963
ENSMUSG00000085033	Gm11646	0.441538	0	-5.49678	-0.441538	ENSMUSG00000003849	Nqo1	102.862	115.338	0.165135	12.4754
ENSMUSG00000086594	Nudt12os	0.438678	0	-5.48761	-0.438678	ENSMUSG00000003863	Ppfia3	0.651853	0.989752	0.59506	0.337899
ENSMUSG00000063660	Olfr98	0.438188	0	-5.48603	-0.438188	ENSMUSG00000003865	Gys1	4.78996	3.98519	-0.264758	-0.804769
ENSMUSG00000076680	Ighv6-6	0.4379	0	-5.4851	-0.4379	ENSMUSG00000003868	Ruvbl2	4.56683	4.73756	0.0528368	0.170728
ENSMUSG00000087734	Gm24646	0.437265	0	-5.48306	-0.437265	ENSMUSG00000003872	Lin7b	0.164504	0.140178	-0.216583	-0.0243257
ENSMUSG00000094124	Ighv1-74	0.435038	0	-5.47586	-0.435038	ENSMUSG00000003873	Bax	8.25688	8.52424	0.0459192	0.267357
ENSMUSG00000104862	Gm6520	0.429566	0	-5.45801	-0.429566	ENSMUSG00000003882	Il7r	0.404562	0.2176	-0.865087	-0.186962
ENSMUSG00000083677	Gm11699	0.428855	0	-5.45567	-0.428855	ENSMUSG00000003923	Tfam	3.68545	3.90603	0.083641	0.220578
ENSMUSG00000028348	Murc	0.428545	0	-5.45465	-0.428545	ENSMUSG00000003929	Zfp81	1.91976	1.7449	-0.137026	-0.174852
ENSMUSG00000078735	Il11ra2	0.428212	0	-5.45356	-0.428212	ENSMUSG00000003934	Efnb3	0.027398	0.080919	1.28162	0.053521
ENSMUSG00000098803	Gm27468	0.427969	0	-5.45276	-0.427969	ENSMUSG00000003948	Mmd	3.96326	2.52763	-0.646842	-1.43563
ENSMUSG00000106558	Gm5552	0.42748	0	-5.45115	-0.42748	ENSMUSG00000003949	Hlf	1.84569	2.8752	0.636717	1.02951
ENSMUSG00000079507	H2-Q1	0.426998	0	-5.44955	-0.426998	ENSMUSG00000003955	Fam162a	47.1425	60.5364	0.360708	13.3939
ENSMUSG00000038491	Cdk19os	0.426031	0	-5.44636	-0.426031	ENSMUSG00000003970	Rpl8	299.716	293.576	-0.0298601	-6.1398
ENSMUSG00000040467	4921522P10Rik	0.425719	0	-5.44533	-0.425719	ENSMUSG00000003974	Grm3	0.072845	0.384302	2.25081	0.311457
ENSMUSG00000086474	9130204K15Rik	0.424675	0	-5.44187	-0.424675	ENSMUSG00000003992	Ssbp2	1.25253	2.10279	0.742833	0.85026
ENSMUSG00000073739	Gm16287	0.424503	0	-5.44129	-0.424503	ENSMUSG00000004018	Fancl	1.56412	1.59839	0.0310762	0.0342749
ENSMUSG00000032172	Olfm2	0.423926	0	-5.43938	-0.423926	ENSMUSG00000004031	Brinp2	0.429102	0.394957	-0.116786	-0.0341445
ENSMUSG00000092392	Gm20546	0.422856	0	-5.43582	-0.422856	ENSMUSG00000004032	Gstm5	12.1737	14.8647	0.287906	2.69098
ENSMUSG00000064586	Gm25132	0.421198	0	-5.43028	-0.421198	ENSMUSG00000004035	Gstm7	4.90601	3.9469	-0.313117	-0.959108
ENSMUSG00000055188	Rbm3os	0.420484	0	-5.42789	-0.420484	ENSMUSG00000004038	Gstm3	13.9912	11.2731	-0.311381	-2.71805
ENSMUSG00000006587	Snai3	0.420215	0	-5.42699	-0.420215	ENSMUSG00000004040	Stat3	8.32815	7.33528	-0.18291	-0.99287
ENSMUSG00000082985	Gm14042	0.420014	0	-5.42631	-0.420014	ENSMUSG00000004043	Stat5a	2.23771	1.82826	-0.290116	-0.409451
ENSMUSG00000085941	Gm11201	0.41966	0	-5.42512	-0.41966	ENSMUSG00000004044	Ptrf	49.0287	52.4974	0.0986	3.4687
ENSMUSG00000064927	Gm22043	0.419418	0	-5.42431	-0.419418	ENSMUSG00000004054	Map3k11	5.346	5.09502	-0.0692407	-0.250985
ENSMUSG00000085068	Gm15895	0.418973	0	-5.42281	-0.418973	ENSMUSG00000004056	Akt2	8.54691	6.96585	-0.294721	-1.58106
ENSMUSG00000029847	2010107G12Rik	0.418127	0	-5.41997	-0.418127	ENSMUSG00000004069	Dnaja3	13.2313	14.5582	0.137781	1.32693
ENSMUSG00000103061	Gm36970	0.418037	0	-5.41966	-0.418037	ENSMUSG00000004070	Hmox2	6.75682	5.38659	-0.32643	-1.37023
ENSMUSG00000103680	Gm37072	0.416767	0	-5.41538	-0.416767	ENSMUSG00000004071	Cdip1	5.44139	5.17451	-0.0724164	-0.26688
ENSMUSG00000056895	Hist3h2ba	0.416502	0	-5.41448	-0.416502	ENSMUSG00000004085	Zak	20.4974	18.8485	-0.120929	-1.64889
ENSMUSG00000088490	Gm24400	0.415656	0	-5.41162	-0.415656	ENSMUSG00000004096	Cwc15	42.483	36.6444	-0.213237	-5.83854
ENSMUSG00000093684	Gm27857	0.415337	0	-5.41053	-0.415337	ENSMUSG00000004098	Col5a3	3.76469	2.4147	-0.638551	-1.34999
ENSMUSG00000005339	Fcer1a	0.41507	0	-5.40963	-0.41507	ENSMUSG00000004099	Dnmt1	5.66871	5.7004	0.00802983	0.031695
ENSMUSG00000106181	Gm9523	0.413797	0	-5.4053	-0.413797	ENSMUSG00000004100	Ppan	3.31442	3.21357	-0.0444438	-0.100851
ENSMUSG00000084706	Gm22987	0.412812	0	-5.40194	-0.412812	ENSMUSG00000004105	Angptl2	6.3092	5.26934	-0.259386	-1.03987
ENSMUSG00000074847	Gm10775	0.412782	0	-5.40184	-0.412782	ENSMUSG00000004110	Cacna1e	0.238332	0.395736	0.708269	0.157403
ENSMUSG00000071073	Lrrc73	0.412485	0	-5.40083	-0.412485	ENSMUSG00000004113	Cacna1b	0.829663	0.893084	0.10505	0.0634211
ENSMUSG00000049630	C1ql3	0.412377	0	-5.40046	-0.412377	ENSMUSG00000004127	Trmt10a	0.377905	0.418748	0.144425	0.0408426
ENSMUSG00000095986	Gm23053	0.412322	0	-5.40027	-0.412322	ENSMUSG00000004151	Etv1	2.25243	2.40849	0.0962344	0.156062
ENSMUSG00000005681	Apoa2	0.411624	0	-5.39788	-0.411624	ENSMUSG00000004187	Kifc2	1.08021	1.87178	0.787491	0.791571
ENSMUSG00000087231	E230016M11Rik	0.410194	0	-5.39298	-0.410194	ENSMUSG00000004207	Psap	125.138	103.674	-0.271435	-21.4634
ENSMUSG00000085451	Gm15137	0.409321	0	-5.38998	-0.409321	ENSMUSG00000004221	Ikbkg	1.92803	1.89462	-0.0250847	-0.033406
ENSMUSG00000103601	Gm18150	0.408822	0	-5.38827	-0.408822	ENSMUSG00000004231	Pax2	0	0	0	0
ENSMUSG00000088447	Gm22186	0.408297	0	-5.38646	-0.408297	ENSMUSG00000004233	Wars2	1.11084	1.11717	0.0081285	0.00633291
ENSMUSG00000093525	Gm8974	1.47322	0.025517	-5.38408	-1.44771	ENSMUSG00000004263	Atn1	23.2764	20.9177	-0.154072	-2.35868
ENSMUSG00000105286	Gm43140	0.407489	0	-5.38367	-0.407489	ENSMUSG00000004264	Phb2	12.787	14.5907	0.190229	1.80368
ENSMUSG00000044320	1700001O22Rik	0.407193	0	-5.38264	-0.407193	ENSMUSG00000004266	Ptpn6	5.90683	4.27863	-0.464306	-1.6282
ENSMUSG00000089982	Gm7568	0.407	0	-5.38198	-0.407	ENSMUSG00000004267	Eno2	0.586136	0.558162	-0.06934	-0.0279744
ENSMUSG00000065436	Mir342	3.90992	0.084024	-5.38165	-3.8259	ENSMUSG00000004268	Emg1	3.49739	3.38823	-0.0456114	-0.109153
ENSMUSG00000097500	Gm26537	0.406773	0	-5.38119	-0.406773	ENSMUSG00000004270	Lpcat3	7.67994	6.96258	-0.141278	-0.717353
ENSMUSG00000098497	Mir6932	0.406411	0	-5.37994	-0.406411	ENSMUSG00000004285	Atp6v1f	20.4212	22.0351	0.109681	1.61385
ENSMUSG00000071419	Rps15-ps2	0.405151	0	-5.37556	-0.405151	ENSMUSG00000004296	Il12b	0	0	0	0
ENSMUSG00000103620	Gm37359	0.405125	0	-5.37547	-0.405125	ENSMUSG00000004317	Clcn5	3.08029	3.98857	0.371742	0.908279
ENSMUSG00000081528	Gm12924	0.404193	0	-5.37223	-0.404193	ENSMUSG00000004319	Clcn3	7.68504	6.44159	-0.254275	-1.24345
ENSMUSG00000097005	4930598A11Rik	0.403568	0	-5.37005	-0.403568	ENSMUSG00000004328	Hif3a	0.201785	0.303017	0.56364	0.101232
ENSMUSG00000097658	Gm16755	0.403295	0	-5.3691	-0.403295	ENSMUSG00000004341	Gpx6	0	0	0	0
ENSMUSG00000040505	Abcg5	0.403262	0	-5.36898	-0.403262	ENSMUSG00000004344	Gpx5	0	0	0	0
ENSMUSG00000092814	Gm23638	0.402395	0	-5.36595	-0.402395	ENSMUSG00000004347	Pde1c	3.03245	2.87212	-0.0781015	-0.160327
ENSMUSG00000104016	Gm37362	0.402087	0	-5.36488	-0.402087	ENSMUSG00000004356	Utp20	3.30388	3.90342	0.239907	0.599535
ENSMUSG00000092704	Gm24512	0.401417	0	-5.36253	-0.401417	ENSMUSG00000004359	Spic	0	0.0790929	3.15531	0.0790929
ENSMUSG00000085010	Gssos1	0.400779	0	-5.36029	-0.400779	ENSMUSG00000004360	9330159F19Rik	1.14287	1.17658	0.0415759	0.033707
ENSMUSG00000100819	Gm2693	0.400459	0	-5.35917	-0.400459	ENSMUSG00000004364	Cul3	18.9744	20.9111	0.140146	1.93672
ENSMUSG00000098783	Mir7050	0.400277	0	-5.35853	-0.400277	ENSMUSG00000004366	Sst	267.959	300.561	0.16564	32.6021
ENSMUSG00000082950	Gm7834	0.398954	0	-5.35387	-0.398954	ENSMUSG00000004371	Il11	0.0492442	0.547477	3.23417	0.498233
ENSMUSG00000108670	RP23-53O7.3	0.398815	0	-5.35338	-0.398815	ENSMUSG00000004383	Large	3.09573	2.61174	-0.24441	-0.483995
ENSMUSG00000099050	Mir7655	0.398743	0	-5.35312	-0.398743	ENSMUSG00000004393	Ddx56	3.30023	3.63436	0.138736	0.334134
ENSMUSG00000082381	Gm12928	0.397923	0	-5.35022	-0.397923	ENSMUSG00000004394	Tmed4	21.9913	21.8307	-0.010565	-0.160529
ENSMUSG00000103442	Pcdha1	0.397827	0	-5.34989	-0.397827	ENSMUSG00000004415	Col26a1	0.00503628	0.0128605	0.604412	0.00782426
ENSMUSG00000086625	Gm11831	0.397584	0	-5.34903	-0.397584	ENSMUSG00000004446	Bid	0.911812	0.504059	-0.842537	-0.407752
ENSMUSG00000087213	2810408I11Rik	0.39656	0	-5.3454	-0.39656	ENSMUSG00000004451	Ralb	10.4834	10.0172	-0.0655618	-0.466189
ENSMUSG00000077844	Gm22231	0.396012	0	-5.34345	-0.396012	ENSMUSG00000004455	Ppp1cc	9.573	7.4526	-0.3608	-2.12041
ENSMUSG00000099773	Hmgb1-rs16	1.66382	0.031294	-5.34107	-1.63253	ENSMUSG00000004460	Dnajb11	20.8193	14.0774	-0.56421	-6.74191
ENSMUSG00000097386	9130213A22Rik	0.395335	0	-5.34104	-0.395335	ENSMUSG00000004462	Tbccd1	2.60005	1.15279	-1.16649	-1.44726
ENSMUSG00000085284	Gm16189	0.395236	0	-5.34069	-0.395236	ENSMUSG00000004473	Clec11a	1.01388	0.763176	-0.405178	-0.250704
ENSMUSG00000066684	Pilrb1	0.395016	0	-5.33991	-0.395016	ENSMUSG00000004500	Zfp324	2.14935	1.51563	-0.501197	-0.633727
ENSMUSG00000065658	Gm23102	0.393631	0	-5.33497	-0.393631	ENSMUSG00000004508	Gab2	3.14188	3.40665	0.116368	0.264767
ENSMUSG00000086090	Gm12531	0.393305	0	-5.3338	-0.393305	ENSMUSG00000004530	Coro1c	10.6152	10.509	-0.0144832	-0.106133
ENSMUSG00000086586	Gm11192	0.391588	0	-5.32764	-0.391588	ENSMUSG00000004535	Tax1bp1	17.4927	15.3569	-0.187748	-2.13577
ENSMUSG00000103548	Gm37670	0.391019	0	-5.3256	-0.391019	ENSMUSG00000004540	Psg17	0	0	0	0
ENSMUSG00000023873	1700010I14Rik	0.39074	0	-5.32459	-0.39074	ENSMUSG00000004542	Psg19	0	0	0	0
ENSMUSG00000086340	1810059C17Rik	0.3903	0	-5.32301	-0.3903	ENSMUSG00000004552	Ctse	374.708	267.305	-0.487268	-107.404
ENSMUSG00000097991	Gm7656	0.390266	0	-5.32289	-0.390266	ENSMUSG00000004558	Ndrg2	14.9468	16.0086	0.098951	1.06185
ENSMUSG00000088188	Gm22214	0.389589	0	-5.32044	-0.389589	ENSMUSG00000004561	Mettl17	1.32664	0.858481	-0.62205	-0.468163
ENSMUSG00000094467	Gm24307	0.389464	0	-5.31999	-0.389464	ENSMUSG00000004562	Arhgef40	3.04135	1.61127	-0.912325	-1.43008
ENSMUSG00000100586	Vmn1r90	0.389247	0	-5.31921	-0.389247	ENSMUSG00000004565	Pnpla6	5.97925	4.05055	-0.560701	-1.9287
ENSMUSG00000086320	Gm12840	0.387207	0	-5.31182	-0.387207	ENSMUSG00000004567	Mcoln1	3.48556	3.20367	-0.121302	-0.28189
ENSMUSG00000045364	Ifne	0.387149	0	-5.31161	-0.387149	ENSMUSG00000004568	Arhgef18	8.53719	7.54594	-0.17784	-0.991257
ENSMUSG00000034686	Prr7	0.386433	0	-5.30901	-0.386433	ENSMUSG00000004591	Pkn2	6.61011	6.41452	-0.0432649	-0.195583
ENSMUSG00000085962	Gm16984	0.38534	0	-5.30502	-0.38534	ENSMUSG00000004609	Cd33	1.07294	1.21669	0.179814	0.143747
ENSMUSG00000107218	Gm42530	0.384913	0	-5.30346	-0.384913	ENSMUSG00000004610	Etfb	33.7648	40.0342	0.245646	6.2694
ENSMUSG00000085345	Gm16064	0.384366	0	-5.30146	-0.384366	ENSMUSG00000004612	Nkg7	0.238938	0	-4.63771	-0.238938
ENSMUSG00000089425	Gm26006	0.384354	0	-5.30142	-0.384354	ENSMUSG00000004613	Lim2	0	0	0	0
ENSMUSG00000026348	Acmsd	0.38374	0	-5.29917	-0.38374	ENSMUSG00000004626	Stxbp2	10.2587	8.73601	-0.231554	-1.52268
ENSMUSG00000104970	Gm43137	0.383709	0	-5.29906	-0.383709	ENSMUSG00000004630	Pcp2	0.273161	0.293876	0.101858	0.0207146
ENSMUSG00000092463	Gm20489	0.383697	0	-5.29901	-0.383697	ENSMUSG00000004631	Sgce	1.40694	1.26718	-0.149816	-0.13976
ENSMUSG00000086061	Gm13075	0.383209	0	-5.29722	-0.383209	ENSMUSG00000004633	Chn2	5.29716	4.59574	-0.20451	-0.701429
ENSMUSG00000082068	Gm2673	0.382797	0	-5.29571	-0.382797	ENSMUSG00000004637	Wwox	0.85336	0.947993	0.150054	0.0946335
ENSMUSG00000026697	Myoc	0.382636	0	-5.29512	-0.382636	ENSMUSG00000004642	Slbp	2.04011	2.76518	0.436876	0.725064
ENSMUSG00000087616	Gm14257	0.382497	0	-5.29461	-0.382497	ENSMUSG00000004651	Tyr	0	0	0	0
ENSMUSG00000081127	Gm12677	0.381694	0	-5.29166	-0.381694	ENSMUSG00000004654	Ghrhr	0	0	0	0
ENSMUSG00000087896	Gm25282	0.381216	0	-5.28989	-0.381216	ENSMUSG00000004655	Aqp1	6.55365	4.96938	-0.398532	-1.58427
ENSMUSG00000050304	Slc25a2	0.381185	0	-5.28978	-0.381185	ENSMUSG00000004661	Arid3b	0.907321	0.76313	-0.246715	-0.144191
ENSMUSG00000070227	Gm24704	0.381018	0	-5.28916	-0.381018	ENSMUSG00000004665	Cnn2	11.1353	12.8676	0.20843	1.73231
ENSMUSG00000065431	Mir186	1.31546	0.02391	-5.28864	-1.29155	ENSMUSG00000004667	Polr2e	5.16744	4.83643	-0.0953152	-0.331006
ENSMUSG00000104564	Gm17977	0.379408	0	-5.28321	-0.379408	ENSMUSG00000004668	Abca13	0	0.0275352	1.90824	0.0275352
ENSMUSG00000102888	Ighv1-11	0.378863	0	-5.28119	-0.378863	ENSMUSG00000004677	Myo9b	5.53339	5.05798	-0.129359	-0.475413
ENSMUSG00000090558	Gm17202	0.378494	0	-5.27982	-0.378494	ENSMUSG00000004698	Hdac9	1.65257	1.63932	-0.011542	-0.013248
ENSMUSG00000082706	Gm11663	0.378295	0	-5.27908	-0.378295	ENSMUSG00000004707	Ly9	0.396178	0.0159241	-3.96975	-0.380254
ENSMUSG00000065674	Gm24259	0.378247	0	-5.2789	-0.378247	ENSMUSG00000004709	Cd244	0.541023	0.304937	-0.807049	-0.236086
ENSMUSG00000108139	RP23-130F23.1	0.378129	0	-5.27846	-0.378129	ENSMUSG00000004730	Adgre1	3.64291	3.12925	-0.218628	-0.513664
ENSMUSG00000106545	Gm33952	0.377894	0	-5.27759	-0.377894	ENSMUSG00000004748	Mtfp1	6.55533	6.04299	-0.11722	-0.512343
ENSMUSG00000097784	A430105J06Rik	0.376821	0	-5.27359	-0.376821	ENSMUSG00000004768	Rab23	1.63315	2.07718	0.345095	0.444035
ENSMUSG00000092212	Slc22a13b-ps	0.376118	0	-5.27097	-0.376118	ENSMUSG00000004771	Rab11a	25.8169	25.1598	-0.0371857	-0.657188
ENSMUSG00000027832	Ptx3	0.375464	0	-5.26852	-0.375464	ENSMUSG00000004788	Eif2b2	3.53013	3.3006	-0.0967098	-0.229531
ENSMUSG00000065514	Mir106b	1.10646	0.018998	-5.26683	-1.08746	ENSMUSG00000004789	Dlst	44.2054	44.6158	0.0133307	0.41045
ENSMUSG00000108416	RP24-192F23.1	0.373941	0	-5.26281	-0.373941	ENSMUSG00000004791	Pgf	0.189547	0.46953	1.26489	0.279983
ENSMUSG00000054931	Zkscan4	0.373777	0	-5.2622	-0.373777	ENSMUSG00000004798	Ulk2	5.37854	6.10019	0.181323	0.721649
ENSMUSG00000107477	RP23-45G16.11	0.372475	0	-5.25729	-0.372475	ENSMUSG00000004814	Ccl24	0.11379	0.730751	2.58109	0.616961
ENSMUSG00000097285	Gm26683	0.370942	0	-5.2515	-0.370942	ENSMUSG00000004815	Dgkq	0.574262	0.858977	0.572702	0.284715
ENSMUSG00000080180	Gm17235	0.37074	0	-5.25073	-0.37074	ENSMUSG00000004821	Tmed11	0	0	0	0
ENSMUSG00000101509	Gm29641	0.370341	0	-5.24922	-0.370341	ENSMUSG00000004837	Grap	0.278789	0.872764	1.61201	0.593975
ENSMUSG00000037428	Vgf	0.369657	0	-5.24663	-0.369657	ENSMUSG00000004842	Pou1f1	0.0260209	0.404371	3.52402	0.37835
ENSMUSG00000088627	Gm23035	0.369228	0	-5.24499	-0.369228	ENSMUSG00000004843	Chmp2b	36.8744	35.5838	-0.0513848	-1.2906
ENSMUSG00000104914	mmu-mir-7061	0.368992	0	-5.2441	-0.368992	ENSMUSG00000004846	Plod3	4.89937	3.03761	-0.687861	-1.86176
ENSMUSG00000106890	AL772372.1	13.2571	0.340887	-5.2407	-12.9162	ENSMUSG00000004849	Ap1s1	6.51751	6.95649	0.0939006	0.438987
ENSMUSG00000084281	Gm14770	1.39555	0.027205	-5.2395	-1.36835	ENSMUSG00000004864	Mapk13	25.9421	33.1644	0.354217	7.22227
ENSMUSG00000107481	RP24-315D19.4	0.367751	0	-5.23936	-0.367751	ENSMUSG00000004865	Srpk1	5.86662	5.38767	-0.122651	-0.478953
ENSMUSG00000067224	Gm3695	0.36688	0	-5.23603	-0.36688	ENSMUSG00000004872	Pax3	0	0	0	0
ENSMUSG00000039577	Nphp4	0.366818	0	-5.2358	-0.366818	ENSMUSG00000004880	Lbr	7.88127	7.09426	-0.151573	-0.787009
ENSMUSG00000029699	Ssc4d	0.366439	0	-5.23434	-0.366439	ENSMUSG00000004885	Crabp2	5.05133	3.5485	-0.508247	-1.50283
ENSMUSG00000086213	A330040F15Rik	0.365547	0	-5.23092	-0.365547	ENSMUSG00000004891	Nes	1.92537	1.33753	-0.522295	-0.587843
ENSMUSG00000098898	Gm27754	1.78018	0.037725	-5.22922	-1.74246	ENSMUSG00000004892	Bcan	0.265503	0.0747957	-1.70001	-0.190707
ENSMUSG00000031329	Tsx	0.368426	9.5e-05	-5.2283	-0.368331	ENSMUSG00000004894	Hapln2	0	0	0	0
ENSMUSG00000107523	RP24-364D22.6	0.364335	0	-5.22626	-0.364335	ENSMUSG00000004895	Prcc	7.73033	10.7839	0.479752	3.05359
ENSMUSG00000089972	Gm16318	0.36261	0	-5.21959	-0.36261	ENSMUSG00000004896	Rrnad1	1.31958	1.03104	-0.352941	-0.288536
ENSMUSG00000096174	Gm22991	0.361788	0	-5.21641	-0.361788	ENSMUSG00000004897	Hdgf	31.4657	28.6011	-0.137663	-2.86459
ENSMUSG00000078620	Gm10964	0.361173	0	-5.21402	-0.361173	ENSMUSG00000004902	Slc25a18	0.869065	0.406143	-1.07889	-0.462922
ENSMUSG00000098650	Gm28048	0.540526	0.004897	-5.20772	-0.535629	ENSMUSG00000004929	Thop1	3.94437	2.67381	-0.559165	-1.27056
ENSMUSG00000088891	Gm22516	0.358671	0	-5.20426	-0.358671	ENSMUSG00000004931	Apba3	5.74817	3.05381	-0.910285	-2.69436
ENSMUSG00000102284	Gm37002	0.358505	0	-5.20361	-0.358505	ENSMUSG00000004933	Matk	0.325187	0.182147	-0.802753	-0.143039
ENSMUSG00000049891	Gm7984	0.356573	0	-5.19603	-0.356573	ENSMUSG00000004934	Pias4	3.20595	2.11032	-0.600961	-1.09563
ENSMUSG00000066944	4921513D11Rik	0.356418	0	-5.19542	-0.356418	ENSMUSG00000004936	Map2k1	17.211	14.4853	-0.248584	-2.72571
ENSMUSG00000082922	Gm6939	0.355534	0	-5.19193	-0.355534	ENSMUSG00000004937	Sgta	17.335	17.3305	-0.000378835	-0.004554
ENSMUSG00000108477	RP23-179K11.8	0.354771	0	-5.18892	-0.354771	ENSMUSG00000004939	Nmrk2	0.422685	0.262017	-0.66962	-0.160668
ENSMUSG00000087365	C430049B03Rik	0.354706	0	-5.18866	-0.354706	ENSMUSG00000004945	Tmem242	8.57574	7.91373	-0.115763	-0.66201
ENSMUSG00000086103	Gm11832	0.354624	0	-5.18834	-0.354624	ENSMUSG00000004947	Dtx2	0.732663	1.40633	0.931382	0.673671
ENSMUSG00000086749	Gm12037	0.354449	0	-5.18765	-0.354449	ENSMUSG00000004948	Zp3	0	0	0	0
ENSMUSG00000063911	Tdgf1-ps2	0.353864	0	-5.18533	-0.353864	ENSMUSG00000004951	Hspb1	57.334	67.2549	0.230212	9.92094
ENSMUSG00000065384	Gm23093	0.353186	0	-5.18264	-0.353186	ENSMUSG00000004952	Rasa4	1.09265	1.18874	0.120543	0.096089
ENSMUSG00000021590	Spata9	0.352535	0	-5.18005	-0.352535	ENSMUSG00000004961	Syt5	1.03027	0.736207	-0.479303	-0.294058
ENSMUSG00000086027	Gm11250	0.352318	0	-5.17918	-0.352318	ENSMUSG00000004980	Hnrnpa2b1	40.0987	36.8292	-0.122675	-3.26953
ENSMUSG00000023903	Mmp25	0.351969	0	-5.17779	-0.351969	ENSMUSG00000004988	Fxyd4	0.476913	0.210808	-1.14087	-0.266104
ENSMUSG00000104964	4930597L12Rik	0.351668	0	-5.17659	-0.351668	ENSMUSG00000004994	Ccdc130	1.27714	1.87117	0.547465	0.594035
ENSMUSG00000086070	8430436N08Rik	0.350598	0	-5.17232	-0.350598	ENSMUSG00000004996	Mri1	1.74342	2.16481	0.310718	0.42139
ENSMUSG00000104231	Gm37592	0.350401	0	-5.17153	-0.350401	ENSMUSG00000005034	Prkacb	7.36966	8.53897	0.212198	1.16932
ENSMUSG00000087737	Gm24647	0.350292	0	-5.17109	-0.350292	ENSMUSG00000005043	Sgsh	2.54636	2.0788	-0.291417	-0.46756
ENSMUSG00000097155	Gm26511	0.350015	0	-5.16999	-0.350015	ENSMUSG00000005045	Chd5	0.604719	0.535861	-0.171396	-0.0688589
ENSMUSG00000100738	2010106C02Rik	0.349337	0	-5.16727	-0.349337	ENSMUSG00000005054	Cstb	39.7811	45.3328	0.188429	5.55174
ENSMUSG00000070141	Mir494	0.348825	0	-5.16521	-0.348825	ENSMUSG00000005057	Sh2b2	0.139856	0.114996	-0.261693	-0.0248599
ENSMUSG00000086315	Arl4aos	0.348556	0	-5.16413	-0.348556	ENSMUSG00000005069	Pex5	5.75418	4.31628	-0.413991	-1.43791
ENSMUSG00000087801	Gm25980	0.348185	0	-5.16263	-0.348185	ENSMUSG00000005078	Jkamp	2.90339	2.6259	-0.144401	-0.277485
ENSMUSG00000027863	Cd2	0.347995	0	-5.16187	-0.347995	ENSMUSG00000005087	Cd44	15.0298	8.91706	-0.752524	-6.11269
ENSMUSG00000097915	A330009N23Rik	0.347848	0	-5.16128	-0.347848	ENSMUSG00000005089	Slc1a2	1.04748	1.08528	0.0506672	0.0377984
ENSMUSG00000086700	Gm15747	0.347483	0	-5.1598	-0.347483	ENSMUSG00000005102	Eif2ak4	2.12121	2.21073	0.0593581	0.0895151
ENSMUSG00000094041	Gm28019	0.346408	0	-5.15546	-0.346408	ENSMUSG00000005103	Wdr1	18.4507	20.3108	0.138501	1.86011
ENSMUSG00000099343	Gm28836	0.346387	0	-5.15537	-0.346387	ENSMUSG00000005107	Slc2a9	0.162311	0.132077	-0.278345	-0.0302344
ENSMUSG00000066755	Tnfsf18	0.344866	0	-5.1492	-0.344866	ENSMUSG00000005124	Wisp1	0.827991	1.03919	0.324269	0.211199
ENSMUSG00000086186	Ccdc34os	0.344135	0	-5.14623	-0.344135	ENSMUSG00000005125	Ndrg1	13.9866	11.6522	-0.263243	-2.33446
ENSMUSG00000086417	Gm12996	0.344054	0	-5.1459	-0.344054	ENSMUSG00000005131	4930550C14Rik	0.159666	1.04067	2.63054	0.881007
ENSMUSG00000081353	Gm13818	0.343501	0	-5.14364	-0.343501	ENSMUSG00000005142	Man2b1	13.8535	11.049	-0.326065	-2.80446
ENSMUSG00000104185	Gm18692	0.343501	0	-5.14364	-0.343501	ENSMUSG00000005148	Klf5	47.4479	36.7084	-0.370145	-10.7395
ENSMUSG00000106790	AC107766.1	1.68009	0.037855	-5.14229	-1.64224	ENSMUSG00000005150	Wdr83	1.68098	1.61525	-0.0572014	-0.0657338
ENSMUSG00000106243	Gm5050	0.342985	0	-5.14153	-0.342985	ENSMUSG00000005161	Prdx2	26.0983	26.7512	0.0356394	0.652994
ENSMUSG00000103270	Gm37915	0.342798	0	-5.14077	-0.342798	ENSMUSG00000005198	Polr2a	22.6456	21.7024	-0.061352	-0.943255
ENSMUSG00000105739	Gm5708	0.342516	0	-5.13962	-0.342516	ENSMUSG00000005202	Shbg	0	0	0	0
ENSMUSG00000103400	Gm15853	0.342155	0	-5.13814	-0.342155	ENSMUSG00000005204	Senp3	5.13737	4.42786	-0.213972	-0.709512
ENSMUSG00000098415	Mir6928	0.340977	0	-5.1333	-0.340977	ENSMUSG00000005220	Corin	0.196466	0.311972	0.64103	0.115506
ENSMUSG00000096809	Gm23410	0.340838	0	-5.13273	-0.340838	ENSMUSG00000005225	Plekha8	3.91317	3.30216	-0.244248	-0.611012
ENSMUSG00000083465	Gm11652	0.340263	0	-5.13037	-0.340263	ENSMUSG00000005232	G6pc2	0	0	0	0
ENSMUSG00000071112	Spx	0.340045	0	-5.12947	-0.340045	ENSMUSG00000005233	Spc25	2.67963	1.9997	-0.42043	-0.679935
ENSMUSG00000088491	Mir1953	0.339811	0	-5.1285	-0.339811	ENSMUSG00000005237	Dnah2	0.0291245	0.0419316	0.408541	0.0128071
ENSMUSG00000085682	Gm14267	0.33885	0	-5.12453	-0.33885	ENSMUSG00000005251	Ripk4	5.43465	4.54795	-0.256455	-0.886704
ENSMUSG00000093232	Gm24111	0.33871	0	-5.12396	-0.33871	ENSMUSG00000005262	Ufd1l	4.27937	3.77908	-0.178918	-0.500288
ENSMUSG00000100448	Gm14501	0.338118	0	-5.1215	-0.338118	ENSMUSG00000005267	Zfp287	0.59659	0.377517	-0.64646	-0.219073
ENSMUSG00000007946	Phox2a	0.337872	0	-5.12048	-0.337872	ENSMUSG00000005268	Prlr	1.17978	0.773996	-0.601776	-0.405784
ENSMUSG00000086745	Tspan2os	0.337716	0	-5.11984	-0.337716	ENSMUSG00000005299	Letm1	7.57498	6.93768	-0.126614	-0.637301
ENSMUSG00000065193	Gm23459	0.337242	0	-5.11787	-0.337242	ENSMUSG00000005312	Ubqln1	36.163	32.5857	-0.150232	-3.57731
ENSMUSG00000077702	Gm24067	0.374736	0.001083	-5.11745	-0.373653	ENSMUSG00000005320	Fgfr4	0.437163	0.223993	-0.934338	-0.213171
ENSMUSG00000085993	Gm15905	0.336299	0	-5.11395	-0.336299	ENSMUSG00000005338	Cadm3	0.502304	0.828426	0.710684	0.326122
ENSMUSG00000037568	Vash2	0.335919	0	-5.11236	-0.335919	ENSMUSG00000005339	Fcer1a	0	1.37662	7.11542	1.37662
ENSMUSG00000090550	Prlh	0.335622	0	-5.11112	-0.335622	ENSMUSG00000005354	Txn2	10.138	6.40938	-0.660688	-3.72861
ENSMUSG00000100490	Gm28455	0.334124	0	-5.10486	-0.334124	ENSMUSG00000005355	Casp14	11.4243	17.9531	0.651669	6.52882
ENSMUSG00000078519	2310026L22Rik	0.333828	0	-5.10362	-0.333828	ENSMUSG00000005357	Slc1a6	0	0	0	0
ENSMUSG00000054934	Kcnmb4	0.333787	0	-5.10344	-0.333787	ENSMUSG00000005360	Slc1a3	3.36659	3.32613	-0.0173933	-0.0404642
ENSMUSG00000084462	n-R5s154	0.333564	0	-5.10251	-0.333564	ENSMUSG00000005362	Crbn	2.24503	2.27211	0.0172184	0.0270749
ENSMUSG00000104080	Gm38279	0.332941	0	-5.09989	-0.332941	ENSMUSG00000005364	Il5ra	0.050886	0.133212	1.23397	0.082326
ENSMUSG00000100090	Gm29199	0.332847	0	-5.09949	-0.332847	ENSMUSG00000005370	Msh6	5.28587	5.33732	0.0139494	0.051454
ENSMUSG00000081043	Gm11512	0.332055	0	-5.09616	-0.332055	ENSMUSG00000005371	Fbxo11	16.8077	17.7912	0.0819964	0.983528
ENSMUSG00000085673	Gm16122	0.331779	0	-5.09499	-0.331779	ENSMUSG00000005373	Mlxipl	0.395279	0.0995609	-1.88718	-0.295718
ENSMUSG00000097215	Gm26550	0.330884	0	-5.09121	-0.330884	ENSMUSG00000005374	Tbl2	2.49064	1.98037	-0.329257	-0.510264
ENSMUSG00000081328	Olfr1001-ps1	0.330544	0	-5.08977	-0.330544	ENSMUSG00000005378	Wbscr22	2.00053	2.03753	0.0263077	0.0369987
ENSMUSG00000108418	RP23-387F1.5	0.329134	0	-5.08378	-0.329134	ENSMUSG00000005397	Nid1	28.6728	24.4268	-0.231131	-4.246
ENSMUSG00000083791	Gm12721	0.328586	0	-5.08145	-0.328586	ENSMUSG00000005410	Mcm5	3.49368	2.59654	-0.426737	-0.897144
ENSMUSG00000101964	Gm28693	1.1302	0.0236818	-5.08117	-1.10652	ENSMUSG00000005413	Hmox1	5.74079	8.2606	0.524233	2.51982
ENSMUSG00000101556	Gm28869	1.72719	0.041355	-5.08011	-1.68584	ENSMUSG00000005417	Mprip	18.5245	17.1857	-0.108161	-1.33875
ENSMUSG00000101867	C78334	0.327952	0	-5.07875	-0.327952	ENSMUSG00000005442	Cic	6.02534	6.74324	0.162144	0.717896
ENSMUSG00000063193	Cd300lb	0.327775	0	-5.07799	-0.327775	ENSMUSG00000005447	Pafah1b3	4.25938	4.17545	-0.0286455	-0.0839348
ENSMUSG00000106580	mmu-mir-7231	0.376596	0.00145	-5.07741	-0.375146	ENSMUSG00000005465	Il27ra	0	0.096213	3.40889	0.096213
ENSMUSG00000096098	Mir713	0.326701	0	-5.0734	-0.326701	ENSMUSG00000005469	Prkaca	20.4535	20.9143	0.0321265	0.460802
ENSMUSG00000107922	RP23-100J14.14	0.325679	0	-5.06901	-0.325679	ENSMUSG00000005470	Asf1b	1.55576	1.12734	-0.461198	-0.428418
ENSMUSG00000098356	Gm27552	0.325552	0	-5.06846	-0.325552	ENSMUSG00000005474	Myl10	0	0	0	0
ENSMUSG00000097355	Gm26662	0.325505	0	-5.06826	-0.325505	ENSMUSG00000005481	Ddx39	3.64654	3.54509	-0.0405926	-0.101449
ENSMUSG00000105555	Gm43856	0.325428	0	-5.06793	-0.325428	ENSMUSG00000005483	Dnajb1	15.0976	25.4247	0.751526	10.3271
ENSMUSG00000085095	Gm15635	0.325198	0	-5.06694	-0.325198	ENSMUSG00000005493	Msh4	0	0	0	0
ENSMUSG00000029602	Rasal1	0.324735	0	-5.06495	-0.324735	ENSMUSG00000005501	Usp40	2.78325	2.78858	0.0027467	0.00532305
ENSMUSG00000081816	Gm15528	0.32447	0	-5.0638	-0.32447	ENSMUSG00000005503	Evx1	0	0	0	0
ENSMUSG00000045731	Pnoc	0.322894	0	-5.05699	-0.322894	ENSMUSG00000005505	Kbtbd4	1.52745	1.06948	-0.510203	-0.45797
ENSMUSG00000088062	Gm24476	0.32253	0	-5.05541	-0.32253	ENSMUSG00000005506	Celf1	7.83838	10.4348	0.412318	2.59642
ENSMUSG00000086687	4930547E08Rik	0.322235	0	-5.05413	-0.322235	ENSMUSG00000005510	Ndufs3	16.8575	15.9626	-0.0786431	-0.894854
ENSMUSG00000108063	RP23-287D23.1	0.321481	0	-5.05085	-0.321481	ENSMUSG00000005514	Por	17.6818	17.6228	-0.00481923	-0.0589998
ENSMUSG00000020178	Adora2a	0.321281	0	-5.04998	-0.321281	ENSMUSG00000005533	Igf1r	12.8921	9.34921	-0.463143	-3.54285
ENSMUSG00000100121	1700025N23Rik	0.320374	0	-5.04603	-0.320374	ENSMUSG00000005534	Insr	10.3344	10.0574	-0.039164	-0.277037
ENSMUSG00000026258	3110079O15Rik	0.320191	0	-5.04523	-0.320191	ENSMUSG00000005540	Fcer2a	0.227868	0.492446	1.07881	0.264578
ENSMUSG00000105107	Gm43412	0.320123	0	-5.04493	-0.320123	ENSMUSG00000005547	Cyp2a5	0	0.236759	4.62503	0.236759
ENSMUSG00000046213	Cym	0.319771	0	-5.04339	-0.319771	ENSMUSG00000005553	Atp4a	1043.32	973.623	-0.0997388	-69.6922
ENSMUSG00000097140	Gm26779	0.319528	0	-5.04233	-0.319528	ENSMUSG00000005566	Trim28	13.439	10.0691	-0.416121	-3.36981
ENSMUSG00000103192	Gm37645	0.318973	0	-5.0399	-0.318973	ENSMUSG00000005575	Ube2m	16.1476	18.1354	0.167391	1.9878
ENSMUSG00000105755	Gm43514	0.31818	0	-5.03642	-0.31818	ENSMUSG00000005580	Adcy9	4.67479	4.11741	-0.182748	-0.557382
ENSMUSG00000100200	1700012L04Rik	0.318069	0	-5.03593	-0.318069	ENSMUSG00000005583	Mef2c	0.439145	1.03014	1.21153	0.590998
ENSMUSG00000087270	Gm12983	0.318022	0	-5.03572	-0.318022	ENSMUSG00000005609	Ctr9	5.22749	4.2555	-0.296159	-0.971986
ENSMUSG00000102717	Gm37759	0.317495	0	-5.0334	-0.317495	ENSMUSG00000005610	Eif4g2	80.6121	86.9055	0.108439	6.29344
ENSMUSG00000059361	Nrsn2	0.317287	0	-5.03248	-0.317287	ENSMUSG00000005611	Mrvi1	11.2707	11.0008	-0.0349327	-0.269864
ENSMUSG00000031610	Scrg1	0.316621	0	-5.02955	-0.316621	ENSMUSG00000005615	Pcyt1a	17.4174	13.7131	-0.344757	-3.70436
ENSMUSG00000100162	Gm20687	0.316586	0	-5.02939	-0.316586	ENSMUSG00000005621	Zfp592	5.9551	6.24067	0.0674635	0.285565
ENSMUSG00000098757	Gm27313	0.315294	0	-5.02367	-0.315294	ENSMUSG00000005625	Psmd4	11.5271	12.7811	0.148861	1.25401
ENSMUSG00000097937	Gm6967	0.315051	0	-5.02259	-0.315051	ENSMUSG00000005628	Tmod4	0	0.0173786	1.45305	0.0173786
ENSMUSG00000094094	Igkv5-45	0.314985	0	-5.0223	-0.314985	ENSMUSG00000005640	Insrr	0.68127	0.466254	-0.537516	-0.215015
ENSMUSG00000086754	Gm16098	0.31494	0	-5.0221	-0.31494	ENSMUSG00000005649	Cabp5	0	0	0	0
ENSMUSG00000089708	5330439A09Rik	0.313423	0	-5.01535	-0.313423	ENSMUSG00000005656	Snx6	87.2236	81.2428	-0.102466	-5.9808
ENSMUSG00000009093	Gstt4	0.31314	0	-5.01409	-0.31314	ENSMUSG00000005667	Mthfd2	4.72109	3.33301	-0.501024	-1.38808
ENSMUSG00000086654	Gm13165	0.312834	0	-5.01272	-0.312834	ENSMUSG00000005672	Kit	7.00804	7.12439	0.0237224	0.116353
ENSMUSG00000098692	Gm28041	0.312647	0	-5.01188	-0.312647	ENSMUSG00000005674	Tomm40l	2.89906	2.99994	0.0491823	0.100881
ENSMUSG00000036596	Cpz	0.312614	0	-5.01174	-0.312614	ENSMUSG00000005677	Nr1i3	0	0.00543026	0.625762	0.00543026
ENSMUSG00000081252	Gm16032	0.312385	0	-5.01071	-0.312385	ENSMUSG00000005681	Apoa2	0.325621	0	-5.06876	-0.325621
ENSMUSG00000095761	Ighv1-20	0.312129	0	-5.00957	-0.312129	ENSMUSG00000005682	Pan2	2.69119	2.92158	0.118083	0.23039
ENSMUSG00000087056	Gm14004	0.311659	0	-5.00746	-0.311659	ENSMUSG00000005683	Cs	84.6093	77.2918	-0.130484	-7.31747
ENSMUSG00000085976	Gm13816	0.311174	0	-5.00528	-0.311174	ENSMUSG00000005686	Ampd3	3.81187	2.73759	-0.476111	-1.07428
ENSMUSG00000039563	2210406O10Rik	0.31088	0	-5.00396	-0.31088	ENSMUSG00000005687	Bcas2	2.95871	3.44504	0.218868	0.486334
ENSMUSG00000048450	Msx1	0.310623	0	-5.00281	-0.310623	ENSMUSG00000005696	Sh2d1a	0	0.00937631	0.954294	0.00937631
ENSMUSG00000095160	Gm25548	0.309979	0	-4.99991	-0.309979	ENSMUSG00000005698	Ctcf	8.23255	8.12333	-0.0192449	-0.109222
ENSMUSG00000085654	Gm12536	0.309775	0	-4.99899	-0.309775	ENSMUSG00000005699	Pard6a	0.535805	0.853183	0.661281	0.317378
ENSMUSG00000098529	Gm27362	0.309393	0	-4.99726	-0.309393	ENSMUSG00000005705	Agrp	0.125782	0	-3.76322	-0.125782
ENSMUSG00000021280	Exoc3l4	0.30889	0	-4.99499	-0.30889	ENSMUSG00000005716	Pvalb	0	0	0	0
ENSMUSG00000021611	Tert	0.308685	0	-4.99406	-0.308685	ENSMUSG00000005718	Tfap4	2.59146	1.4482	-0.835139	-1.14327
ENSMUSG00000036117	Il5	0.308655	0	-4.99392	-0.308655	ENSMUSG00000005732	Ranbp1	13.6446	15.5782	0.191073	1.93366
ENSMUSG00000085089	Arhgap15os	0.308287	0	-4.99226	-0.308287	ENSMUSG00000005763	Cd247	0	0.040056	2.32354	0.040056
ENSMUSG00000089646	Gm15796	0.308129	0	-4.99154	-0.308129	ENSMUSG00000005774	Rfx5	0.645097	1.09145	0.749628	0.446356
ENSMUSG00000108592	RP23-311C19.3	0.308124	0	-4.99152	-0.308124	ENSMUSG00000005779	Psmb4	17.4265	18.6956	0.101361	1.26912
ENSMUSG00000088670	Gm23663	0.30762	0	-4.98923	-0.30762	ENSMUSG00000005800	Mmp8	0	0	0	0
ENSMUSG00000101628	Gm28177	0.307425	0	-4.98834	-0.307425	ENSMUSG00000005802	Slc30a4	8.75813	9.25586	0.0796557	0.49773
ENSMUSG00000106834	Gm10459	0.307283	0	-4.9877	-0.307283	ENSMUSG00000005803	Sqrdl	21.5315	18.6905	-0.204043	-2.84103
ENSMUSG00000080763	Gm12341	0.305343	0	-4.97885	-0.305343	ENSMUSG00000005804	Bloc1s6	3.90475	3.80233	-0.0382481	-0.102422
ENSMUSG00000089081	Gm24002	0.305054	0	-4.97753	-0.305054	ENSMUSG00000005813	Metap1	6.69046	5.03993	-0.407997	-1.65053
ENSMUSG00000101568	1700040F17Rik	0.304849	0	-4.97659	-0.304849	ENSMUSG00000005823	Gpr108	11.149	11.0535	-0.0123969	-0.095477
ENSMUSG00000103367	Gm38158	0.30481	0	-4.97641	-0.30481	ENSMUSG00000005824	Tnfsf14	0	0	0	0
ENSMUSG00000106091	CR974487.1	0.304443	0	-4.97473	-0.304443	ENSMUSG00000005836	Gata6	12.2528	13.6409	0.154701	1.38804
ENSMUSG00000096025	Gm38400	0.304059	0	-4.97296	-0.304059	ENSMUSG00000005846	Rsl1d1	12.5996	11.8661	-0.0864631	-0.733512
ENSMUSG00000072677	Sox5it	0.524343	0.007052	-4.96975	-0.517291	ENSMUSG00000005864	Cnga2	0	0	0	0
ENSMUSG00000084809	Gm12631	0.302716	0	-4.96678	-0.302716	ENSMUSG00000005871	Apc	11.6883	10.6278	-0.137111	-1.06059
ENSMUSG00000092622	Khdc3	0.315014	0.0004141	-4.96389	-0.3146	ENSMUSG00000005873	Reep5	36.1735	34.5398	-0.0666561	-1.63374
ENSMUSG00000029075	Tnfrsf4	0.301723	0	-4.96219	-0.301723	ENSMUSG00000005881	Ergic3	17.4127	16.4665	-0.0805571	-0.946185
ENSMUSG00000097406	Gm26833	0.301218	0	-4.95985	-0.301218	ENSMUSG00000005882	Uqcc1	3.64108	3.43865	-0.0822948	-0.202438
ENSMUSG00000092247	Gm20426	0.301033	0	-4.95899	-0.301033	ENSMUSG00000005883	Spo11	0	0	0	0
ENSMUSG00000098472	Gm27887	0.300862	0	-4.9582	-0.300862	ENSMUSG00000005886	Ncoa2	4.36703	4.44368	0.0250464	0.0766525
ENSMUSG00000036655	Colec11	0.300789	0	-4.95786	-0.300789	ENSMUSG00000005891	Prl4a1	0	0	0	0
ENSMUSG00000108624	RP23-435E16.3	0.30062	0	-4.95708	-0.30062	ENSMUSG00000005892	Trh	0	0	0	0
ENSMUSG00000079699	Gm6592	0.299179	0	-4.95037	-0.299179	ENSMUSG00000005893	Nr2c2	2.8988	2.52451	-0.198721	-0.374297
ENSMUSG00000094263	Snord50a	1.02692	0.023578	-4.94864	-1.00334	ENSMUSG00000005897	Nr2c1	1.90952	1.9621	0.0389836	0.0525753
ENSMUSG00000097030	Gm26693	0.298591	0	-4.94762	-0.298591	ENSMUSG00000005899	Smpd4	1.57797	1.69562	0.103119	0.117658
ENSMUSG00000096965	3300005D01Rik	0.297955	0	-4.94465	-0.297955	ENSMUSG00000005907	Pex1	1.31096	1.49975	0.192732	0.188799
ENSMUSG00000085256	Dmrta2os	0.297458	0	-4.94232	-0.297458	ENSMUSG00000005917	Otx1	0	0	0	0
ENSMUSG00000082628	Gm12566	0.296914	0	-4.93976	-0.296914	ENSMUSG00000005936	Kctd20	6.15483	2.88261	-1.09169	-3.27222
ENSMUSG00000065320	Gm22056	0.296501	0	-4.93782	-0.296501	ENSMUSG00000005947	Itgae	0.281235	0.531123	0.893774	0.249888
ENSMUSG00000065406	Mirlet7i	0.296501	0	-4.93782	-0.296501	ENSMUSG00000005949	Ctns	2.66231	3.85217	0.531325	1.18986
ENSMUSG00000086743	Hnrnpa1l2-ps	0.296501	0	-4.93782	-0.296501	ENSMUSG00000005950	P2rx5	0.697832	0.228576	-1.56896	-0.469256
ENSMUSG00000088661	Gm25334	0.296501	0	-4.93782	-0.296501	ENSMUSG00000005951	Shpk	1.2881	0.959039	-0.421778	-0.329064
ENSMUSG00000098263	Mir6938	0.296501	0	-4.93782	-0.296501	ENSMUSG00000005952	Trpv1	0	0	0	0
ENSMUSG00000098532	Mir7065	0.296501	0	-4.93782	-0.296501	ENSMUSG00000005958	Ephb3	5.18365	2.97474	-0.799146	-2.20892
ENSMUSG00000098730	Mir6407	0.296501	0	-4.93782	-0.296501	ENSMUSG00000005968	Tuft1	6.13673	3.48175	-0.81587	-2.65498
ENSMUSG00000098840	Mir7679	0.296501	0	-4.93782	-0.296501	ENSMUSG00000005973	Rcn1	6.77624	5.21265	-0.377831	-1.56359
ENSMUSG00000105420	AL691423.1	0.296501	0	-4.93782	-0.296501	ENSMUSG00000005980	Dnase1	0.148113	0.267993	0.814094	0.11988
ENSMUSG00000095262	Gm21893	0.295755	0	-4.9343	-0.295755	ENSMUSG00000005981	Trap1	19.0692	15.5951	-0.289983	-3.47411
ENSMUSG00000085730	Gm13307	0.295124	0	-4.93133	-0.295124	ENSMUSG00000005982	Naa60	6.82413	3.66237	-0.896045	-3.16176
ENSMUSG00000089513	Gm24875	0.295076	0	-4.9311	-0.295076	ENSMUSG00000005983	1700037C18Rik	0.516099	0.744561	0.520304	0.228462
ENSMUSG00000087959	Gm22562	0.29383	0	-4.92519	-0.29383	ENSMUSG00000005986	Ankrd13d	0.105874	0.110739	0.0593445	0.00486579
ENSMUSG00000043488	Frmd8os	0.293736	0	-4.92475	-0.293736	ENSMUSG00000005994	Tyrp1	0	0.0921838	3.35309	0.0921838
ENSMUSG00000097250	Gm26771	0.293069	0	-4.92157	-0.293069	ENSMUSG00000006005	Tpr	15.5333	16.71	0.105284	1.17672
ENSMUSG00000103576	Gm38188	0.293038	0	-4.92143	-0.293038	ENSMUSG00000006007	Pdc	0	0	0	0
ENSMUSG00000080459	Mir669g	0.292885	0	-4.9207	-0.292885	ENSMUSG00000006010	BC003331	7.78516	6.30514	-0.303764	-1.48002
ENSMUSG00000098191	Gm26962	0.292041	0	-4.91667	-0.292041	ENSMUSG00000006014	Prg4	0.749806	0.715349	-0.066955	-0.0344566
ENSMUSG00000055809	Dnaaf3	0.292003	0	-4.91649	-0.292003	ENSMUSG00000006019	Dhx34	1.37649	1.01697	-0.433038	-0.359517
ENSMUSG00000105972	mmu-mir-1843a	5.87823	0.185067	-4.91579	-5.69316	ENSMUSG00000006021	Kptn	0.62969	0.715019	0.180646	0.085329
ENSMUSG00000085427	6430710C18Rik	0.291799	0	-4.91552	-0.291799	ENSMUSG00000006024	Napa	9.09745	8.34702	-0.124059	-0.750431
ENSMUSG00000082851	Gm11931	0.291527	0	-4.91422	-0.291527	ENSMUSG00000006050	Sra1	3.65404	3.23586	-0.174835	-0.418181
ENSMUSG00000087836	Gm23956	0.291518	0	-4.91417	-0.291518	ENSMUSG00000006056	Calcoco2	0	0	0	0
ENSMUSG00000098401	Mir6377	0.2913	0	-4.91313	-0.2913	ENSMUSG00000006057	Atp5g1	13.2226	12.3983	-0.0927841	-0.824237
ENSMUSG00000087389	Gm15592	0.291082	0	-4.91208	-0.291082	ENSMUSG00000006058	Snf8	6.00852	6.17582	0.0395559	0.167299
ENSMUSG00000054191	Klf1	0.290895	0	-4.91119	-0.290895	ENSMUSG00000006095	Tbcb	11.8011	9.90762	-0.252076	-1.89347
ENSMUSG00000098826	Mir7677	0.586343	0.009826	-4.91068	-0.576517	ENSMUSG00000006127	Inpp5k	2.7858	1.56071	-0.831844	-1.22509
ENSMUSG00000004612	Nkg7	0.290663	0	-4.91007	-0.290663	ENSMUSG00000006134	Crkl	5.86705	5.27455	-0.153312	-0.592501
ENSMUSG00000085885	Gm11906	0.290565	0	-4.90961	-0.290565	ENSMUSG00000006143	Upk3bl	0	0	0	0
ENSMUSG00000083816	Gm13033	0.29047	0	-4.90915	-0.29047	ENSMUSG00000006154	Eps8l1	3.0545	2.34187	-0.381844	-0.712631
ENSMUSG00000085443	Gm15416	0.290293	0	-4.9083	-0.290293	ENSMUSG00000006169	Clint1	19.2219	17.1607	-0.163552	-2.0612
ENSMUSG00000083841	Gm1947	0.289985	0	-4.90682	-0.289985	ENSMUSG00000006179	Prss16	0.203124	0	-4.41362	-0.203124
ENSMUSG00000083241	Gm13259	0.289674	0	-4.90532	-0.289674	ENSMUSG00000006191	Cdkal1	1.8013	1.61242	-0.158884	-0.188887
ENSMUSG00000108420	RP23-407J24.5	0.28912	0	-4.90265	-0.28912	ENSMUSG00000006200	Rhox6	0	0	0	0
ENSMUSG00000103387	1700030I03Rik	0.288632	0	-4.9003	-0.288632	ENSMUSG00000006204	5430419D17Rik	0.151785	0.129712	-0.211618	-0.0220726
ENSMUSG00000098577	Gm27445	1.54428	0.042441	-4.88941	-1.50184	ENSMUSG00000006205	Htra1	12.1086	10.891	-0.152756	-1.21755
ENSMUSG00000105276	Gm42691	0.286048	0	-4.88776	-0.286048	ENSMUSG00000006215	Zbtb17	2.03375	2.79656	0.457583	0.762809
ENSMUSG00000081898	Gm5754	0.285698	0	-4.88605	-0.285698	ENSMUSG00000006216	Clcnkb	0	0	0	0
ENSMUSG00000102770	Gm38163	0.285652	0	-4.88583	-0.285652	ENSMUSG00000006218	Fam131c	0.993307	0.953234	-0.0588049	-0.040073
ENSMUSG00000030699	Tbx6	0.285563	0	-4.88539	-0.285563	ENSMUSG00000006219	Fblim1	16.3018	13.1911	-0.305254	-3.11066
ENSMUSG00000076049	Mir598	0.285242	0	-4.88383	-0.285242	ENSMUSG00000006221	Hspb7	7.14068	9.20124	0.365315	2.06056
ENSMUSG00000034209	Rasl10a	0.285125	0	-4.88325	-0.285125	ENSMUSG00000006235	Epor	0	0.307285	4.98771	0.307285
ENSMUSG00000103398	Gm38307	0.284416	0	-4.87978	-0.284416	ENSMUSG00000006241	Ccdc159	1.06217	0.290131	-1.83687	-0.772041
ENSMUSG00000083780	Gm12728	0.2844	0	-4.8797	-0.2844	ENSMUSG00000006262	Mob1b	10.8973	8.81824	-0.305102	-2.0791
ENSMUSG00000081978	Gm14895	0.283321	0	-4.87441	-0.283321	ENSMUSG00000006269	Atp6v1b1	0.0279956	0.011822	-0.80005	-0.0161736
ENSMUSG00000094382	Gm22192	0.282548	0	-4.8706	-0.282548	ENSMUSG00000006270	Vax1	0	0	0	0
ENSMUSG00000088171	Gm25220	0.282457	0	-4.87015	-0.282457	ENSMUSG00000006273	Atp6v1b2	7.27127	6.04381	-0.266348	-1.22746
ENSMUSG00000087857	Gm22791	0.282188	0	-4.86883	-0.282188	ENSMUSG00000006276	Eps15l1	10.0181	9.23457	-0.117371	-0.783533
ENSMUSG00000088993	Gm22770	1.02227	0.025338	-4.86845	-0.996928	ENSMUSG00000006281	Tep1	5.55632	4.45262	-0.318833	-1.1037
ENSMUSG00000107178	Gm42531	0.282072	0	-4.86825	-0.282072	ENSMUSG00000006288	Ttc5	7.48303	5.54233	-0.432455	-1.9407
ENSMUSG00000088660	Gm25333	0.282038	0	-4.86808	-0.282038	ENSMUSG00000006289	Osgep	2.08056	2.8313	0.442664	0.750743
ENSMUSG00000085857	Gm15392	0.281983	0	-4.86781	-0.281983	ENSMUSG00000006299	Aamp	15.2445	14.6916	-0.0532584	-0.552867
ENSMUSG00000097875	Gm26704	0.281599	0	-4.86591	-0.281599	ENSMUSG00000006301	Tmbim1	8.40625	9.25261	0.138241	0.846359
ENSMUSG00000064642	Gm23299	0.281489	0	-4.86537	-0.281489	ENSMUSG00000006304	Arpc2	83.4567	85.0734	0.0276769	1.6167
ENSMUSG00000093178	Snord87	0.281165	0	-4.86377	-0.281165	ENSMUSG00000006307	Kmt2b	3.88178	3.58179	-0.115729	-0.299994
ENSMUSG00000085338	2410004I01Rik	0.279641	0	-4.85619	-0.279641	ENSMUSG00000006310	Zbtb32	0.301275	0.0796078	-1.79649	-0.221667
ENSMUSG00000082945	Gm11540	0.279549	0	-4.85574	-0.279549	ENSMUSG00000006311	Etv2	0	0	0	0
ENSMUSG00000080712	Hist3h2bb-ps	0.279285	0	-4.85442	-0.279285	ENSMUSG00000006313	Upk1a	0.542718	0.356761	-0.591703	-0.185957
ENSMUSG00000020010	Vnn3	0.279147	0	-4.85373	-0.279147	ENSMUSG00000006315	Tmem147	11.7486	15.7233	0.420106	3.9747
ENSMUSG00000077339	Gm23010	1.17424	0.030988	-4.85262	-1.14325	ENSMUSG00000006333	Rps9	75.4716	76.339	0.0164842	0.867397
ENSMUSG00000085102	1700010K24Rik	0.27879	0	-4.85195	-0.27879	ENSMUSG00000006335	Tfpt	4.31237	2.46991	-0.801534	-1.84246
ENSMUSG00000085645	Hoxb5os	0.278382	0	-4.84991	-0.278382	ENSMUSG00000006342	Susd2	5.22376	6.07253	0.216823	0.848767
ENSMUSG00000032269	Htr3a	0.277917	0	-4.84758	-0.277917	ENSMUSG00000006344	Ggt5	2.04406	1.49642	-0.447354	-0.547639
ENSMUSG00000097056	Gm4262	0.277018	0	-4.84307	-0.277018	ENSMUSG00000006345	Ggt1	0.290656	0.0302656	-2.9005	-0.260391
ENSMUSG00000085657	Gm15984	0.27691	0	-4.84253	-0.27691	ENSMUSG00000006356	Crip2	11.7813	4.62909	-1.34581	-7.15218
ENSMUSG00000083974	Gm16053	0.276787	0	-4.84191	-0.276787	ENSMUSG00000006360	Crip1	10.7124	7.99441	-0.421757	-2.71796
ENSMUSG00000088913	Gm22611	0.276735	0	-4.84165	-0.276735	ENSMUSG00000006362	Cbfa2t3	2.0883	1.48905	-0.485169	-0.599246
ENSMUSG00000098447	Gm27184	0.276338	0	-4.83965	-0.276338	ENSMUSG00000006369	Fbln1	23.8116	17.2292	-0.466576	-6.58237
ENSMUSG00000020838	Slc6a4	0.275954	0	-4.83771	-0.275954	ENSMUSG00000006373	Pgrmc1	40.5126	41.9011	0.0486027	1.38842
ENSMUSG00000053613	Notumos	0.275594	0	-4.83589	-0.275594	ENSMUSG00000006378	Gcat	2.44931	1.45202	-0.750288	-0.997287
ENSMUSG00000025723	Nmb	0.274753	0	-4.83164	-0.274753	ENSMUSG00000006386	Tek	3.96105	3.39971	-0.219871	-0.56134
ENSMUSG00000002500	Rpl3l	0.274484	0	-4.83028	-0.274484	ENSMUSG00000006389	Mpl	0	0	0	0
ENSMUSG00000086839	Gm11973	0.274453	0	-4.83012	-0.274453	ENSMUSG00000006390	Elovl1	17.4311	16.2372	-0.102295	-1.19384
ENSMUSG00000084493	Gm22106	1.64126	0.048122	-4.82834	-1.59314	ENSMUSG00000006392	Med8	3.55827	5.16683	0.536845	1.60856
ENSMUSG00000046378	Asphd1	0.273196	0	-4.82373	-0.273196	ENSMUSG00000006395	Hyi	1.57782	1.30592	-0.270973	-0.271898
ENSMUSG00000036211	Hist1h1t	0.273115	0	-4.82332	-0.273115	ENSMUSG00000006398	Cdc20	3.79941	4.26388	0.165979	0.46447
ENSMUSG00000108233	RP23-45G16.12	0.272578	0	-4.82058	-0.272578	ENSMUSG00000006403	Adamts4	1.37173	0.480684	-1.49361	-0.891043
ENSMUSG00000080198	Gm13573	0.272537	0	-4.82037	-0.272537	ENSMUSG00000006411	Pvrl4	2.8929	3.68898	0.349631	0.796078
ENSMUSG00000026621	36951	0.272475	0	-4.82005	-0.272475	ENSMUSG00000006412	Pfdn2	4.11877	5.23127	0.344204	1.1125
ENSMUSG00000082254	Gm11922	0.272469	0	-4.82002	-0.272469	ENSMUSG00000006418	Rnf114	7.6813	8.07732	0.0724339	0.396018
ENSMUSG00000094175	Gm24427	1.84027	0.055559	-4.8188	-1.78471	ENSMUSG00000006423	C330007P06Rik	3.63838	3.37651	-0.107459	-0.261875
ENSMUSG00000086111	Gm15326	0.271843	0	-4.81682	-0.271843	ENSMUSG00000006435	Neurl1a	1.21338	1.04089	-0.219265	-0.172494
ENSMUSG00000107766	RP23-132J21.3	0.271267	0	-4.81387	-0.271267	ENSMUSG00000006442	Srm	6.77127	5.72931	-0.240677	-1.04196
ENSMUSG00000089177	Gm22435	0.271021	0	-4.81261	-0.271021	ENSMUSG00000006445	Epha2	7.32747	5.84329	-0.326036	-1.48418
ENSMUSG00000086995	Gm13544	0.270987	0	-4.81243	-0.270987	ENSMUSG00000006456	Rbm14	8.3602	6.97031	-0.261972	-1.3899
ENSMUSG00000032691	Nlrp3	0.270821	0	-4.81158	-0.270821	ENSMUSG00000006457	Actn3	0	0.0893009	3.31181	0.0893009
ENSMUSG00000099275	Mir8107	0.640348	0.01317	-4.81088	-0.627178	ENSMUSG00000006462	A530013C23Rik	0.0994728	0.131485	0.370079	0.0320124
ENSMUSG00000097165	2210008F06Rik	0.270187	0	-4.80832	-0.270187	ENSMUSG00000006463	Zdhhc24	0.339289	1.80561	2.37796	1.46632
ENSMUSG00000086115	Gm15733	0.270159	0	-4.80817	-0.270159	ENSMUSG00000006464	Bbs1	0.765779	0.55971	-0.445418	-0.206069
ENSMUSG00000090200	1700025N21Rik	0.269336	0	-4.80393	-0.269336	ENSMUSG00000006469	Slc34a3	0	0.30514	4.97792	0.30514
ENSMUSG00000076607	Igkj4	0.269192	0	-4.80319	-0.269192	ENSMUSG00000006471	Ndor1	3.49589	3.66471	0.0678512	0.168824
ENSMUSG00000101567	Txn-ps1	0.268675	0	-4.80051	-0.268675	ENSMUSG00000006476	Nsmf	1.85715	1.69885	-0.127806	-0.158292
ENSMUSG00000084433	Gm25945	4.32343	0.14587	-4.79709	-4.17756	ENSMUSG00000006488	Prl7a1	0	0	0	0
ENSMUSG00000107379	Gm43126	0.268004	0	-4.79703	-0.268004	ENSMUSG00000006490	Prl8a9	0	0	0	0
ENSMUSG00000085249	Gm12847	0.267668	0	-4.79529	-0.267668	ENSMUSG00000006494	Pdk1	4.66535	4.50093	-0.0516512	-0.164426
ENSMUSG00000094035	Ldlrad2	0.267433	0	-4.79407	-0.267433	ENSMUSG00000006498	Ptbp1	11.4261	18.1163	0.664485	6.69016
ENSMUSG00000050368	Hoxd10	0.266949	0	-4.79155	-0.266949	ENSMUSG00000006517	Mvd	5.50215	4.98424	-0.142348	-0.517902
ENSMUSG00000068969	Rpl32-ps	0.740082	0.017111	-4.7901	-0.722971	ENSMUSG00000006519	Cyba	11.3802	9.00923	-0.336712	-2.37093
ENSMUSG00000105283	Gm33370	0.266488	0	-4.78914	-0.266488	ENSMUSG00000006522	Itih3	0	0.182493	4.26674	0.182493
ENSMUSG00000042474	Fcmr	0.266441	0	-4.7889	-0.266441	ENSMUSG00000006526	Tmem110	2.09336	2.03772	-0.0386737	-0.0556348
ENSMUSG00000030623	Prss23os	0.266374	0	-4.78855	-0.266374	ENSMUSG00000006527	Sfmbt1	1.45543	2.49175	0.771612	1.03632
ENSMUSG00000086477	Gm15506	0.26617	0	-4.78748	-0.26617	ENSMUSG00000006529	Itih1	0	0	0	0
ENSMUSG00000085314	Gm14866	0.265885	0	-4.786	-0.265885	ENSMUSG00000006538	Ihh	6.06931	3.8314	-0.662278	-2.23792
ENSMUSG00000085861	1700016G14Rik	0.265026	0	-4.7815	-0.265026	ENSMUSG00000006542	Prkag3	0.0953796	0.0279431	-1.47369	-0.0674365
ENSMUSG00000098188	Sowahc	9.05913	0.31987	-4.781	-8.73926	ENSMUSG00000006546	Cryba2	0.0260475	0.0722207	1.1896	0.0461732
ENSMUSG00000076141	Mir693	0.264852	0	-4.78058	-0.264852	ENSMUSG00000006567	Atp7b	3.29429	2.87045	-0.198045	-0.423838
ENSMUSG00000053545	6430503K07Rik	0.26483	0	-4.78047	-0.26483	ENSMUSG00000006570	Defb2	0	0	0	0
ENSMUSG00000107410	RP23-27D8.3	0.264575	0	-4.77913	-0.264575	ENSMUSG00000006574	Slc4a1	0	0	0	0
ENSMUSG00000064647	Gm23301	0.26457	0	-4.7791	-0.26457	ENSMUSG00000006575	Rundc3a	1.02133	1.17056	0.194966	0.149231
ENSMUSG00000053044	Cd8b1	0.264512	0	-4.7788	-0.264512	ENSMUSG00000006576	Slc4a3	0.756743	1.02585	0.433995	0.269103
ENSMUSG00000020434	4921536K21Rik	0.264161	0	-4.77695	-0.264161	ENSMUSG00000006585	Cdt1	2.65654	1.64056	-0.692016	-1.01598
ENSMUSG00000103512	Gm37430	0.263977	0	-4.77598	-0.263977	ENSMUSG00000006586	Runx1t1	2.24403	3.26661	0.539697	1.02258
ENSMUSG00000089051	Gm23354	0.263715	0	-4.7746	-0.263715	ENSMUSG00000006587	Snai3	0.136235	0.081484	-0.676697	-0.054751
ENSMUSG00000020310	Madcam1	0.26351	0	-4.77352	-0.26351	ENSMUSG00000006589	Aprt	32.1645	33.0906	0.0409416	0.926144
ENSMUSG00000091089	A930018M24Rik	0.263453	0	-4.77322	-0.263453	ENSMUSG00000006599	Gtf2h1	8.13318	5.55854	-0.548293	-2.57464
ENSMUSG00000087131	Gm16152	0.263063	0	-4.77116	-0.263063	ENSMUSG00000006611	Hfe	2.50169	2.13498	-0.227694	-0.36671
ENSMUSG00000084993	Gm12305	0.262928	0	-4.77045	-0.262928	ENSMUSG00000006638	Abhd1	0.488244	0.508326	0.0570071	0.0200819
ENSMUSG00000057135	Scimp	0.26287	0	-4.77014	-0.26287	ENSMUSG00000006641	Slc5a6	0.753762	1.12177	0.567392	0.368013
ENSMUSG00000075015	Gm10801	0.262674	0	-4.76911	-0.262674	ENSMUSG00000006642	Tcf23	12.1197	8.00533	-0.597706	-4.11433
ENSMUSG00000003206	Ebi3	0.262543	0	-4.76841	-0.262543	ENSMUSG00000006649	Nphs1	0	0.0389726	2.29197	0.0389726
ENSMUSG00000098670	Gm27818	1.25034	0.036301	-4.76663	-1.21404	ENSMUSG00000006651	Aplp1	15.9141	16.5332	0.0550278	0.619115
ENSMUSG00000089783	Gm454	0.262153	0	-4.76635	-0.262153	ENSMUSG00000006673	Qrich1	4.94115	5.14065	0.0569908	0.1995
ENSMUSG00000093322	Gm24971	1.52159	0.046299	-4.76578	-1.47529	ENSMUSG00000006675	P4htm	0.160865	0.613739	1.86809	0.452875
ENSMUSG00000085303	Gm16751	0.995666	0.026977	-4.76538	-0.968689	ENSMUSG00000006676	Usp19	7.58409	6.95238	-0.125295	-0.631704
ENSMUSG00000070667	Rpl31-ps10	0.261596	0	-4.76339	-0.261596	ENSMUSG00000006678	Pola1	1.30036	1.54708	0.248876	0.246716
ENSMUSG00000026581	Sell	0.261431	0	-4.76251	-0.261431	ENSMUSG00000006699	Cdc42	59.6405	55.3903	-0.106641	-4.25021
ENSMUSG00000090955	Gm17097	0.261026	0	-4.76036	-0.261026	ENSMUSG00000006705	Pknox1	2.83851	1.64443	-0.783872	-1.19408
ENSMUSG00000029641	Rasl11a	2.52051	0.0833971	-4.75991	-2.43711	ENSMUSG00000006711	D130043K22Rik	0.0915867	0.170009	0.825355	0.078422
ENSMUSG00000021363	Mak	0.260696	0	-4.7586	-0.260696	ENSMUSG00000006715	Gmnn	4.78311	5.90003	0.302202	1.11692
ENSMUSG00000087404	Gm11752	0.260456	0	-4.75732	-0.260456	ENSMUSG00000006717	Acot13	30.3718	28.5195	-0.0907506	-1.85225
ENSMUSG00000046652	Tas2r143	0.260195	0	-4.75593	-0.260195	ENSMUSG00000006720	Zfp184	0.0178753	0.158807	2.59831	0.140931
ENSMUSG00000084979	Gm16267	0.260101	0	-4.75543	-0.260101	ENSMUSG00000006724	Cyp27b1	0.148454	0.0535729	-1.31758	-0.0948806
ENSMUSG00000086282	Sox5os4	0.259686	0	-4.75321	-0.259686	ENSMUSG00000006728	Cdk4	6.96256	11.3492	0.704097	4.3866
ENSMUSG00000044544	4921513I03Rik	0.259672	0	-4.75313	-0.259672	ENSMUSG00000006731	B4galnt1	31.4651	28.7522	-0.130037	-2.7129
ENSMUSG00000098474	Mir6919	0.296501	0.001369	-4.75271	-0.295132	ENSMUSG00000006732	Mettl1	3.21214	2.76284	-0.216655	-0.4493
ENSMUSG00000082058	Gm11923	0.259147	0	-4.75032	-0.259147	ENSMUSG00000006736	Tspan31	19.997	14.888	-0.425381	-5.10894
ENSMUSG00000031519	Asb5	0.25904	0	-4.74975	-0.25904	ENSMUSG00000006740	Kif5b	34.6832	35.4236	0.030467	0.740446
ENSMUSG00000040867	Begain	0.257887	0	-4.74356	-0.257887	ENSMUSG00000006763	Saal1	0.949078	1.11037	0.224261	0.161296
ENSMUSG00000020930	Ccdc103	0.257439	0	-4.74114	-0.257439	ENSMUSG00000006764	Tph2	0	0	0	0
ENSMUSG00000044453	Ffar1	0.257051	0	-4.73904	-0.257051	ENSMUSG00000006777	Krt23	30.1101	30.7859	0.0320157	0.675883
ENSMUSG00000089044	Gm26170	0.256434	0	-4.73571	-0.256434	ENSMUSG00000006782	Cnp	5.1433	4.16725	-0.302941	-0.976044
ENSMUSG00000052392	Acot4	0.256306	0	-4.73501	-0.256306	ENSMUSG00000006784	Ttc25	0.0711514	0.06681	-0.079322	-0.00434141
ENSMUSG00000075591	Gm10874	0.256299	0	-4.73498	-0.256299	ENSMUSG00000006800	Sulf2	8.63326	7.64546	-0.175087	-0.987804
ENSMUSG00000082699	Gm12736	0.256298	0	-4.73497	-0.256298	ENSMUSG00000006818	Sod2	31.0094	31.774	0.0351312	0.764627
ENSMUSG00000045392	Olfr1033	0.255347	0	-4.72981	-0.255347	ENSMUSG00000006850	Tmco6	1.14856	0.446978	-1.34213	-0.701578
ENSMUSG00000073843	Gm12542	0.255005	0	-4.72795	-0.255005	ENSMUSG00000006906	Stambp	1.54547	1.187	-0.377935	-0.358477
ENSMUSG00000002228	Ppm1j	0.254821	0	-4.72695	-0.254821	ENSMUSG00000006920	Ezh1	4.95151	3.70786	-0.416304	-1.24364
ENSMUSG00000084797	Gm14321	0.254421	0	-4.72477	-0.254421	ENSMUSG00000006930	Hap1	1.59307	2.54177	0.670655	0.948692
ENSMUSG00000047222	Rnase2a	0.254144	0	-4.72325	-0.254144	ENSMUSG00000006931	P3h4	6.46813	6.32786	-0.0315825	-0.140274
ENSMUSG00000087248	Gm16120	0.253147	0	-4.7178	-0.253147	ENSMUSG00000006932	Ctnnb1	27.622	24.8662	-0.151573	-2.75578
ENSMUSG00000104908	1700015C17Rik	0.253081	0	-4.71744	-0.253081	ENSMUSG00000006941	Eif1b	12.1898	24.0723	0.981118	11.8825
ENSMUSG00000108282	RP24-440E3.4	0.252828	0	-4.71605	-0.252828	ENSMUSG00000006948	Klk4	0	0	0	0
ENSMUSG00000105773	4930563F08Rik	0.252385	0	-4.71361	-0.252385	ENSMUSG00000006958	Chrd	0.311179	0.404899	0.369384	0.0937204
ENSMUSG00000087487	Ppp2r2cos	0.252255	0	-4.7129	-0.252255	ENSMUSG00000006998	Psmd2	21.1184	20.3375	-0.0543314	-0.78089
ENSMUSG00000030732	Chrdl2	0.251889	0	-4.71088	-0.251889	ENSMUSG00000007021	Syngr3	0.665656	0.511319	-0.374121	-0.154336
ENSMUSG00000089061	Gm22839	0.251636	0	-4.70949	-0.251636	ENSMUSG00000007029	Vars	7.09001	5.96155	-0.249716	-1.12846
ENSMUSG00000001988	Npas1	0.251625	0	-4.70943	-0.251625	ENSMUSG00000007030	Vwa7	0.061103	0.077288	0.295873	0.016185
ENSMUSG00000087050	Dhrs13os	0.251383	0	-4.70809	-0.251383	ENSMUSG00000007033	Hspa1l	1.21686	0	-6.93883	-1.21686
ENSMUSG00000079386	Gm3173	0.251348	0	-4.7079	-0.251348	ENSMUSG00000007034	Slc44a4	15.3489	12.7974	-0.262097	-2.55151
ENSMUSG00000075288	Gm6913	0.251345	0	-4.70788	-0.251345	ENSMUSG00000007035	Msh5	0.317853	0.100606	-1.56761	-0.217246
ENSMUSG00000105336	AU022133	0.25116	0	-4.70686	-0.25116	ENSMUSG00000007036	Abhd16a	6.86808	7.16173	0.060315	0.293649
ENSMUSG00000082164	Gm13360	0.251043	0	-4.70622	-0.251043	ENSMUSG00000007038	Neu1	6.33732	7.60573	0.262836	1.26841
ENSMUSG00000080673	Gm23336	0.2507	0	-4.70432	-0.2507	ENSMUSG00000007039	Ddah2	3.00119	3.27171	0.124117	0.270527
ENSMUSG00000065361	1600017P15Rik	0.250443	0	-4.7029	-0.250443	ENSMUSG00000007041	Clic1	49.8578	44.6681	-0.158542	-5.18974
ENSMUSG00000086852	Gm11374	0.25001	0	-4.7005	-0.25001	ENSMUSG00000007050	Lsm2	2.18475	2.15605	-0.0189915	-0.0287021
ENSMUSG00000096001	2610528A11Rik	0.249949	0	-4.70016	-0.249949	ENSMUSG00000007080	Pole	0.910041	0.546229	-0.72602	-0.363812
ENSMUSG00000097086	Gm7672	0.249918	0	-4.69998	-0.249918	ENSMUSG00000007097	Atp1a2	3.41472	4.11506	0.268431	0.700345
ENSMUSG00000102775	Gm38160	0.249844	0	-4.69957	-0.249844	ENSMUSG00000007107	Atp1a4	0	0	0	0
ENSMUSG00000051590	Map3k19	0.249812	0	-4.6994	-0.249812	ENSMUSG00000007122	Casq1	0.200583	0.527181	1.35102	0.326598
ENSMUSG00000064959	n-R5s41	0.249161	0	-4.69578	-0.249161	ENSMUSG00000007207	Stx1a	0.946888	0.687695	-0.455754	-0.259193
ENSMUSG00000085012	Gm15492	0.249104	0	-4.69546	-0.249104	ENSMUSG00000007209	Ceacam9	0	0	0	0
ENSMUSG00000025202	Scd3	0.248395	0	-4.69151	-0.248395	ENSMUSG00000007216	Zfp775	0.632983	0.943786	0.568885	0.310803
ENSMUSG00000096938	9530052E02Rik	0.248394	0	-4.6915	-0.248394	ENSMUSG00000007279	Scube2	0.636882	1.09766	0.775935	0.460774
ENSMUSG00000073158	9030624G23Rik	0.247887	0	-4.68867	-0.247887	ENSMUSG00000007338	Mrpl49	5.78331	9.72293	0.748487	3.93962
ENSMUSG00000021631	Mrps36-ps1	0.618277	0.014424	-4.68503	-0.603853	ENSMUSG00000007379	Dennd2c	1.13203	1.91582	0.75387	0.78379
ENSMUSG00000048628	4930542C16Rik	0.247005	0	-4.68373	-0.247005	ENSMUSG00000007411	Mark3	10.1696	9.57774	-0.0864168	-0.59185
ENSMUSG00000081276	Gm13132	0.246875	0	-4.68299	-0.246875	ENSMUSG00000007415	Gatad1	8.88717	11.7409	0.401349	2.8537
ENSMUSG00000084892	Gm14471	0.245724	0	-4.67652	-0.245724	ENSMUSG00000007440	Pcdha11	0	0	0	0
ENSMUSG00000023935	Spats1	0.245475	0	-4.67511	-0.245475	ENSMUSG00000007457	2310003L06Rik	0	0	0	0
ENSMUSG00000007805	Twist2	0.61257	0.0143875	-4.67402	-0.598182	ENSMUSG00000007458	M6pr	17.6862	11.753	-0.589187	-5.93322
ENSMUSG00000080782	Gm13495	0.245152	0	-4.67329	-0.245152	ENSMUSG00000007476	Lrrc8a	11.3489	9.72763	-0.222181	-1.62128
ENSMUSG00000039155	Cdh26	0.244631	0	-4.67034	-0.244631	ENSMUSG00000007480	Mc5r	0	0	0	0
ENSMUSG00000079871	Gm4984	0.244614	0	-4.67024	-0.244614	ENSMUSG00000007564	Ppp2r1a	20.7972	21.5969	0.0544096	0.799704
ENSMUSG00000107851	RP23-412F10.4	0.244401	0	-4.66903	-0.244401	ENSMUSG00000007570	Fance	0.741612	1.4087	0.916512	0.66709
ENSMUSG00000037418	Best1	0.244318	0	-4.66856	-0.244318	ENSMUSG00000007589	Tinf2	4.92159	2.48634	-0.98224	-2.43525
ENSMUSG00000077592	Gm26013	0.244178	0	-4.66777	-0.244178	ENSMUSG00000007591	Tssk4	0.14201	0	-3.92609	-0.14201
ENSMUSG00000081747	Rpl7a-ps9	0.24365	0	-4.66477	-0.24365	ENSMUSG00000007594	Hapln4	1.05388	0.455633	-1.19207	-0.598248
ENSMUSG00000083693	Gm11971	0.243481	0	-4.66381	-0.243481	ENSMUSG00000007603	Dus3l	2.99293	3.32991	0.153437	0.336977
ENSMUSG00000090881	Gm6904	0.243342	0	-4.66301	-0.243342	ENSMUSG00000007610	Gtpbp3	1.47381	1.34069	-0.135602	-0.133112
ENSMUSG00000085755	Gm13496	0.243055	0	-4.66138	-0.243055	ENSMUSG00000007613	Tgfbr1	7.89409	8.64363	0.130706	0.749537
ENSMUSG00000087793	Gm25967	0.243051	0	-4.66136	-0.243051	ENSMUSG00000007617	Homer1	1.82826	1.85001	0.016965	0.0217441
ENSMUSG00000085211	B430219N15Rik	0.242558	0	-4.65854	-0.242558	ENSMUSG00000007646	Rad51c	0.146896	0.16222	0.134447	0.0153244
ENSMUSG00000086665	Gm13067	0.242205	0	-4.65652	-0.242205	ENSMUSG00000007653	Gabrb2	0.15702	0.268866	0.739548	0.111846
ENSMUSG00000076594	Igkv6-13	0.241991	0	-4.6553	-0.241991	ENSMUSG00000007655	Cav1	21.2865	17.7028	-0.265824	-3.58369
ENSMUSG00000089833	Fhitos	0.24195	0	-4.65507	-0.24195	ENSMUSG00000007656	Arpp19	9.63812	9.87836	0.0354831	0.240238
ENSMUSG00000087117	Gm11523	0.241263	0	-4.65113	-0.241263	ENSMUSG00000007659	Bcl2l1	5.67606	5.19326	-0.128014	-0.482801
ENSMUSG00000096112	Gm26269	0.241202	0	-4.65078	-0.241202	ENSMUSG00000007670	Khsrp	19.8411	14.5025	-0.451917	-5.33854
ENSMUSG00000025652	Tmem89	0.241123	0	-4.65032	-0.241123	ENSMUSG00000007682	Dio2	0.393578	0.116722	-1.67118	-0.276856
ENSMUSG00000099958	1700010B13Rik	0.24099	0	-4.64956	-0.24099	ENSMUSG00000007721	Ccdc124	24.4676	30.0912	0.298361	5.62365
ENSMUSG00000080406	Mir1188	0.240907	0	-4.64908	-0.240907	ENSMUSG00000007739	Cct4	13.6322	11.3986	-0.257963	-2.23367
ENSMUSG00000083687	Gm15154	0.240604	0	-4.64734	-0.240604	ENSMUSG00000007777	0610009B22Rik	5.48688	5.82358	0.0857681	0.336698
ENSMUSG00000042451	Mybph	0.240388	0	-4.64609	-0.240388	ENSMUSG00000007783	Cpt1c	0.565184	0.586037	0.0513783	0.020853
ENSMUSG00000102784	Gm38251	0.23985	0	-4.64299	-0.23985	ENSMUSG00000007805	Twist2	0.288289	0.193454	-0.552007	-0.094835
ENSMUSG00000083318	Gm15192	0.239832	0	-4.64289	-0.239832	ENSMUSG00000007812	Zfp655	5.44204	5.35522	-0.0231587	-0.0868195
ENSMUSG00000107504	RP23-438P19.4	0.239346	0	-4.64008	-0.239346	ENSMUSG00000007815	Rhoa	32.2834	28.7437	-0.167494	-3.53976
ENSMUSG00000106639	Gm43121	0.239246	0	-4.6395	-0.239246	ENSMUSG00000007817	Zmiz1	15.0237	14.2999	-0.0711828	-0.723764
ENSMUSG00000056643	Chst13	0.239013	0	-4.63815	-0.239013	ENSMUSG00000007827	Ankrd26	1.36619	1.3972	0.0321469	0.0310092
ENSMUSG00000024675	Ms4a4c	0.238336	0	-4.63422	-0.238336	ENSMUSG00000007833	Aldh16a1	1.79966	1.03472	-0.792596	-0.764935
ENSMUSG00000102549	Gm38137	0.23809	0	-4.63279	-0.23809	ENSMUSG00000007836	Hnrnpa0	18.2724	17.1228	-0.0936944	-1.1496
ENSMUSG00000082393	Gm15028	0.238002	0	-4.63228	-0.238002	ENSMUSG00000007837	Prrg2	9.64419	10.8701	0.172462	1.22589
ENSMUSG00000084288	Gm5228	0.237949	0	-4.63197	-0.237949	ENSMUSG00000007850	Hnrnph1	11.7767	9.5145	-0.307448	-2.26223
ENSMUSG00000076436	Oxct2a	0.237749	0	-4.63081	-0.237749	ENSMUSG00000007867	Ift43	3.12743	7.2721	1.21477	4.14468
ENSMUSG00000107040	Gm43791	0.237581	0	-4.62983	-0.237581	ENSMUSG00000007872	Id3	15.7677	14.8473	-0.0867068	-0.920314
ENSMUSG00000038917	3930402G23Rik	0.237295	0	-4.62816	-0.237295	ENSMUSG00000007877	Tcap	0	0	0	0
ENSMUSG00000086864	A630077J23Rik	0.237233	0	-4.6278	-0.237233	ENSMUSG00000007880	Arid1a	15.2184	16.1144	0.082478	0.895965
ENSMUSG00000092482	Gm20531	0.236951	0	-4.62615	-0.236951	ENSMUSG00000007888	Crlf1	0.545405	0.341145	-0.661473	-0.20426
ENSMUSG00000081811	Gm12713	0.236874	0	-4.6257	-0.236874	ENSMUSG00000007891	Ctsd	101.939	93.446	-0.125491	-8.4932
ENSMUSG00000098570	Gm27444	0.236551	0	-4.62381	-0.236551	ENSMUSG00000007892	Rplp1	799.768	1021.58	0.353144	221.811
ENSMUSG00000101223	4930568A12Rik	0.236466	0	-4.62332	-0.236466	ENSMUSG00000007907	Cabs1	0	0	0	0
ENSMUSG00000104841	Gm17743	0.236405	0	-4.62296	-0.236405	ENSMUSG00000007908	Hmgcll1	0.523507	0.47948	-0.124259	-0.0440274
ENSMUSG00000082507	Gm9378	0.236383	0	-4.62283	-0.236383	ENSMUSG00000007944	Ttc9b	0	0.076227	3.10814	0.076227
ENSMUSG00000082529	Gm11199	0.235681	0	-4.61871	-0.235681	ENSMUSG00000007946	Phox2a	0.214791	0.543978	1.30124	0.329187
ENSMUSG00000090216	Gm16549	0.235469	0	-4.61747	-0.235469	ENSMUSG00000007950	Abhd8	2.0187	2.60643	0.367044	0.587729
ENSMUSG00000086655	C330018A13Rik	0.233826	0	-4.60778	-0.233826	ENSMUSG00000007987	Ift22	1.08512	1.41942	0.384337	0.334297
ENSMUSG00000063232	Serpina11	0.233599	0	-4.60643	-0.233599	ENSMUSG00000007989	Fzd3	2.06485	2.37597	0.20157	0.311122
ENSMUSG00000097253	Gm26770	0.23337	0	-4.60508	-0.23337	ENSMUSG00000008028	1700008O03Rik	0.0313019	0	-2.04621	-0.0313019
ENSMUSG00000090246	Gm17017	0.232336	0	-4.59894	-0.232336	ENSMUSG00000008035	Mid1ip1	34.5342	34.0367	-0.0209293	-0.497519
ENSMUSG00000071181	3830408C21Rik	0.232124	0	-4.59767	-0.232124	ENSMUSG00000008036	Ap2s1	16.7611	16.5595	-0.0174466	-0.201592
ENSMUSG00000105780	SNORD77	8.61916	0.346769	-4.59616	-8.27239	ENSMUSG00000008090	Fgfrl1	1.85139	3.00466	0.695616	1.15327
ENSMUSG00000046178	Nxph1	0.23174	0	-4.59538	-0.23174	ENSMUSG00000008129	4930432K21Rik	0.0421032	0.056488	0.351722	0.0143848
ENSMUSG00000029915	Clec5a	0.231732	0	-4.59534	-0.231732	ENSMUSG00000008136	Fhl2	16.575	16.8054	0.0199054	0.230416
ENSMUSG00000090163	Gm16231	0.231427	0	-4.59352	-0.231427	ENSMUSG00000008140	Emc10	12.7042	9.59939	-0.403925	-3.10482
ENSMUSG00000103273	Gm37913	0.231234	0	-4.59236	-0.231234	ENSMUSG00000008153	Clstn3	0.228651	0.223438	-0.0318637	-0.00521313
ENSMUSG00000097374	Gm26874	0.230821	0	-4.58989	-0.230821	ENSMUSG00000008167	Fbxw9	1.1444	1.13483	-0.0120069	-0.00956768
ENSMUSG00000046408	1700067K01Rik	0.230578	0	-4.58843	-0.230578	ENSMUSG00000008193	Spib	1.33188	0.808445	-0.713296	-0.523433
ENSMUSG00000087624	9230111E07Rik	0.230533	0	-4.58816	-0.230533	ENSMUSG00000008200	Fnbp4	5.1756	4.91484	-0.0744316	-0.260751
ENSMUSG00000096257	Gm6537	0.230401	0	-4.58737	-0.230401	ENSMUSG00000008206	Cers4	1.74497	2.32804	0.413855	0.583073
ENSMUSG00000086372	Gm16246	0.23005	0	-4.58526	-0.23005	ENSMUSG00000008226	Scrn3	2.47011	2.31868	-0.0908901	-0.151428
ENSMUSG00000085414	Sspnos	0.229753	0	-4.58348	-0.229753	ENSMUSG00000008301	Phax	5.76504	5.90682	0.0349899	0.141775
ENSMUSG00000030996	Art1	0.229752	0	-4.58347	-0.229752	ENSMUSG00000008305	Tle1	4.20239	2.70909	-0.631516	-1.4933
ENSMUSG00000067610	Klri1	0.229601	0	-4.58256	-0.229601	ENSMUSG00000008307	1700109H08Rik	0.990664	1.73231	0.800042	0.741644
ENSMUSG00000024575	Pde6a	0.22918	0	-4.58003	-0.22918	ENSMUSG00000008318	Relt	0.354282	0.263531	-0.413354	-0.0907515
ENSMUSG00000106230	Gm29811	0.229167	0	-4.57995	-0.229167	ENSMUSG00000008333	Snrpb2	3.91296	3.38887	-0.20689	-0.524098
ENSMUSG00000104092	A930014E01Rik	0.229115	0	-4.57963	-0.229115	ENSMUSG00000008348	Ubc	129.795	117.813	-0.139726	-11.9821
ENSMUSG00000056600	Olfr90	0.228754	0	-4.57745	-0.228754	ENSMUSG00000008373	Prpf31	3.00048	2.98886	-0.00558181	-0.0116251
ENSMUSG00000083924	Gm12304	0.22873	0	-4.57731	-0.22873	ENSMUSG00000008384	Sertad1	6.7554	5.20537	-0.375408	-1.55004
ENSMUSG00000085587	Gm14493	0.228584	0	-4.57643	-0.228584	ENSMUSG00000008393	Carhsp1	22.3077	26.0546	0.223907	3.74696
ENSMUSG00000095663	Gm2310	0.228535	0	-4.57613	-0.228535	ENSMUSG00000008398	Elk3	4.09171	3.40382	-0.264838	-0.687889
ENSMUSG00000084249	Gm12267	0.228318	0	-4.57482	-0.228318	ENSMUSG00000008429	Herpud2	8.33926	7.12104	-0.227537	-1.21822
ENSMUSG00000082715	Gm11633	0.227385	0	-4.56916	-0.227385	ENSMUSG00000008435	Rdh13	4.44304	5.31702	0.258538	0.873981
ENSMUSG00000105228	Gm43340	0.226788	0	-4.56552	-0.226788	ENSMUSG00000008438	Adam21	0.056528	0.08866	0.568504	0.032132
ENSMUSG00000104756	Gm42464	0.226781	0	-4.56548	-0.226781	ENSMUSG00000008450	Nutf2	11.7168	11.6467	-0.00865762	-0.070162
ENSMUSG00000080718	Gm8019	0.226291	0	-4.56249	-0.226291	ENSMUSG00000008461	Fut1	0.0749	0.646012	2.94989	0.571112
ENSMUSG00000106592	Gm43070	0.226127	0	-4.56149	-0.226127	ENSMUSG00000008475	Arpc5	33.3248	7.39076	-2.17128	-25.9341
ENSMUSG00000046487	Mospd4	0.225979	0	-4.56059	-0.225979	ENSMUSG00000008482	Rnf151	0	0	0	0
ENSMUSG00000078752	Scgb1b30	0.22591	0	-4.56016	-0.22591	ENSMUSG00000008489	Elavl2	0.0704625	0.0496739	-0.431217	-0.0207886
ENSMUSG00000006529	Itih1	0.22546	0	-4.55741	-0.22546	ENSMUSG00000008496	Pou2f2	0.135061	0.155008	0.185878	0.0199472
ENSMUSG00000091165	Gm17036	0.224779	0	-4.55323	-0.224779	ENSMUSG00000008540	Mgst1	9.8795	14.6629	0.569188	4.78343
ENSMUSG00000075593	Gal3st4	0.224404	0	-4.55093	-0.224404	ENSMUSG00000008575	Nfib	11.9239	11.982	0.00700553	0.0580904
ENSMUSG00000104234	5330439B14Rik	0.224175	0	-4.54952	-0.224175	ENSMUSG00000008590	Htr3b	0	0	0	0
ENSMUSG00000075014	Gm10800	11.3437	0.475238	-4.54833	-10.8685	ENSMUSG00000008601	Rab25	28.2084	28.4996	0.0148135	0.291237
ENSMUSG00000105503	Gm42982	0.223905	0	-4.54785	-0.223905	ENSMUSG00000008604	Ubqln4	8.31944	7.60265	-0.129822	-0.716798
ENSMUSG00000083458	Gm5510	0.223901	0	-4.54783	-0.223901	ENSMUSG00000008658	Rbfox1	0.144051	0.0844909	-0.705159	-0.0595599
ENSMUSG00000046550	Spin2c	0.223722	0	-4.54672	-0.223722	ENSMUSG00000008668	Rps18	44.6807	54.666	0.290933	9.98529
ENSMUSG00000097381	A230087F16Rik	0.223593	0	-4.54592	-0.223593	ENSMUSG00000008682	Rpl10	55.0198	59.2967	0.107982	4.2769
ENSMUSG00000030905	Crym	0.223243	0	-4.54376	-0.223243	ENSMUSG00000008683	Rps15a	16.0659	17.5992	0.131435	1.53336
ENSMUSG00000031957	Ctrb1	0.223189	0	-4.54343	-0.223189	ENSMUSG00000008690	Ncaph2	8.03857	7.2884	-0.141153	-0.750173
ENSMUSG00000106085	Gm43675	0.223127	0	-4.54304	-0.223127	ENSMUSG00000008730	Hipk1	18.1379	16.8277	-0.108107	-1.31019
ENSMUSG00000088114	Gm24061	0.222376	0	-4.53839	-0.222376	ENSMUSG00000008734	Gprc5b	2.75803	2.59043	-0.0901087	-0.167599
ENSMUSG00000019933	Mrln	0.222376	0	-4.53839	-0.222376	ENSMUSG00000008763	Man1a2	9.44583	8.84365	-0.0949319	-0.602181
ENSMUSG00000085626	Gm12898	0.221979	0	-4.53592	-0.221979	ENSMUSG00000008789	Ceacam5	0	0	0	0
ENSMUSG00000019080	Mfsd3	0.221965	0	-4.53584	-0.221965	ENSMUSG00000008813	Tppp2	0	0	0	0
ENSMUSG00000090874	Olfr733	0.221481	0	-4.53282	-0.221481	ENSMUSG00000008822	Acyp1	1.17721	0.788382	-0.57242	-0.388824
ENSMUSG00000077271	Gm22781	0.220753	0	-4.52828	-0.220753	ENSMUSG00000008843	Cldn13	0	0	0	0
ENSMUSG00000082474	Gm8213	0.220527	0	-4.52686	-0.220527	ENSMUSG00000008845	Cd163	2.02893	1.87132	-0.116067	-0.157611
ENSMUSG00000040258	Nxph4	0.2195	0	-4.52042	-0.2195	ENSMUSG00000008855	Hdac5	3.71375	3.02807	-0.293601	-0.685679
ENSMUSG00000084874	Gm12906	0.219182	0	-4.51842	-0.219182	ENSMUSG00000008859	Rala	16.8679	18.1295	0.103998	1.26158
ENSMUSG00000102375	A930036K24Rik	0.21904	0	-4.51753	-0.21904	ENSMUSG00000008874	Clec3a	0	0	0	0
ENSMUSG00000103139	Gm37982	0.218528	0	-4.5143	-0.218528	ENSMUSG00000008892	Vdac3	37.4185	37.5971	0.00686565	0.178543
ENSMUSG00000064622	Gm22304	0.218354	0	-4.5132	-0.218354	ENSMUSG00000008932	Slc1a7	0.103776	0.293434	1.41519	0.189658
ENSMUSG00000098904	Mir6998	0.247857	0.001326	-4.50886	-0.246531	ENSMUSG00000008958	Vps72	5.33477	5.18413	-0.0412446	-0.150636
ENSMUSG00000099015	Mir6372	0.217616	0	-4.50853	-0.217616	ENSMUSG00000008976	Gabpa	9.76537	8.54617	-0.192186	-1.2192
ENSMUSG00000108330	RP23-270L5.2	0.21757	0	-4.50824	-0.21757	ENSMUSG00000008999	Bmp7	4.41637	4.77424	0.112166	0.357871
ENSMUSG00000020804	Aanat	0.21748	0	-4.50767	-0.21748	ENSMUSG00000009013	Dynll1	29.5695	22.9428	-0.36593	-6.62675
ENSMUSG00000083565	Gm11941	0.217272	0	-4.50635	-0.217272	ENSMUSG00000009030	Pdcl	7.11959	8.03463	0.174208	0.915044
ENSMUSG00000075402	Krt76	0.720863	0.022175	-4.50559	-0.698688	ENSMUSG00000009035	Tmem184b	10.1475	5.03698	-1.00905	-5.11053
ENSMUSG00000100354	Gm29113	0.217106	0	-4.50529	-0.217106	ENSMUSG00000009047	Gm5965	0	0	0	0
ENSMUSG00000108227	RP23-226O20.10	0.21698	0	-4.50449	-0.21698	ENSMUSG00000009070	Rsph14	0	0	0	0
ENSMUSG00000095186	Gm10718	0.216894	0	-4.50395	-0.216894	ENSMUSG00000009073	Nf2	6.66025	7.11533	0.095217	0.455085
ENSMUSG00000080254	Fam220-ps	0.216791	0	-4.50329	-0.216791	ENSMUSG00000009075	Cabp7	0.232145	0	-4.5978	-0.232145
ENSMUSG00000086514	Gm11747	0.216246	0	-4.49982	-0.216246	ENSMUSG00000009076	Zmat5	3.76336	3.66157	-0.0394518	-0.101788
ENSMUSG00000058420	Syt17	0.215509	0	-4.49511	-0.215509	ENSMUSG00000009079	Ewsr1	12.5364	12.7286	0.0219284	0.192158
ENSMUSG00000088793	Gm22540	0.215407	0	-4.49446	-0.215407	ENSMUSG00000009090	Ap1b1	13.2751	13.3795	0.0112937	0.104407
ENSMUSG00000086769	Gm15587	0.2151	0	-4.49249	-0.2151	ENSMUSG00000009092	Derl3	3.87253	2.01836	-0.936681	-1.85417
ENSMUSG00000065536	Mir98	0.21414	0	-4.48633	-0.21414	ENSMUSG00000009093	Gstt4	0	0	0	0
ENSMUSG00000085979	Gm12055	0.214049	0	-4.48574	-0.214049	ENSMUSG00000009097	Tbx1	0.024745	0	-1.79681	-0.024745
ENSMUSG00000093571	Gm24757	0.353908	0.006246	-4.48542	-0.347662	ENSMUSG00000009108	Gnat2	0.120155	0.242672	0.957031	0.122517
ENSMUSG00000007682	Dio2	0.213896	0	-4.48476	-0.213896	ENSMUSG00000009112	Bcl2l13	4.58535	4.21409	-0.121533	-0.371257
ENSMUSG00000056656	Apol8	0.213504	0	-4.48223	-0.213504	ENSMUSG00000009114	2610028H24Rik	0	0	0	0
ENSMUSG00000060224	Pyroxd2	0.213179	0	-4.48013	-0.213179	ENSMUSG00000009115	Spatc1l	0	0	0	0
ENSMUSG00000108444	Klk2-ps	0.212634	0	-4.4766	-0.212634	ENSMUSG00000009145	Dqx1	1.24863	1.25834	0.0110895	0.00971194
ENSMUSG00000085199	Gm15346	0.212409	0	-4.47514	-0.212409	ENSMUSG00000009185	Ccl8	4.18138	8.4555	1.01417	4.27412
ENSMUSG00000084830	Gm14539	0.212152	0	-4.47348	-0.212152	ENSMUSG00000009207	Lnp	1.73886	0.868428	-0.993419	-0.870431
ENSMUSG00000089588	Gm23548	0.779015	0.025624	-4.46913	-0.753391	ENSMUSG00000009210	Prr29	0.0657445	0	-2.92114	-0.0657445
ENSMUSG00000098419	Mir6963	0.210892	0	-4.46527	-0.210892	ENSMUSG00000009214	Tmem8c	0	0	0	0
ENSMUSG00000093386	1700120O09Rik	0.210009	0	-4.45949	-0.210009	ENSMUSG00000009216	Fam163b	0	0.356815	5.19698	0.356815
ENSMUSG00000098957	Mir8105	0.209883	0	-4.45866	-0.209883	ENSMUSG00000009246	Trpm5	0.559544	0.82041	0.544018	0.260866
ENSMUSG00000032313	AI118078	0.209733	0	-4.45768	-0.209733	ENSMUSG00000009248	Ascl2	0.656768	0.193419	-1.71273	-0.463349
ENSMUSG00000099292	Mir6916	0.209433	0	-4.45571	-0.209433	ENSMUSG00000009281	Rarres2	9.32657	8.15379	-0.193653	-1.17278
ENSMUSG00000040592	Cd79b	0.209271	0	-4.45464	-0.209271	ENSMUSG00000009291	Pttg1ip	80.3637	94.3702	0.23176	14.0065
ENSMUSG00000086322	E130218I03Rik	0.208834	0	-4.45177	-0.208834	ENSMUSG00000009292	Trpm2	0.0755122	0.138755	0.798731	0.0632423
ENSMUSG00000106365	Gm43568	0.20869	0	-4.45082	-0.20869	ENSMUSG00000009293	Ube2g2	7.4788	6.777	-0.141959	-0.701793
ENSMUSG00000099474	1700097N02Rik	0.208604	0	-4.45025	-0.208604	ENSMUSG00000009350	Mpo	0	0	0	0
ENSMUSG00000105226	A930028O11Rik	0.208461	0	-4.4493	-0.208461	ENSMUSG00000009356	Lpo	0.0696621	0.0495607	-0.419532	-0.0201014
ENSMUSG00000085548	Gm11753	0.208458	0	-4.44928	-0.208458	ENSMUSG00000009376	Met	7.29896	6.36379	-0.197515	-0.935171
ENSMUSG00000075425	Gm13547	0.208458	0	-4.44928	-0.208458	ENSMUSG00000009378	Slc16a12	0.463662	0.482576	0.0564884	0.018914
ENSMUSG00000090785	Gm17116	0.208436	0	-4.44914	-0.208436	ENSMUSG00000009394	Syn2	0.0982304	0.414531	1.97176	0.316301
ENSMUSG00000026459	Myog	0.208344	0	-4.44853	-0.208344	ENSMUSG00000009406	Elk1	1.90753	1.52112	-0.324669	-0.386418
ENSMUSG00000022705	Drd3	0.613104	0.018551	-4.44786	-0.594553	ENSMUSG00000009418	Nav1	3.3021	2.466	-0.419732	-0.836094
ENSMUSG00000065647	Gm25896	0.208205	0	-4.44761	-0.208205	ENSMUSG00000009470	Tnpo1	18.7107	18.6843	-0.00203423	-0.026378
ENSMUSG00000084136	Vmn1r207-ps	0.207938	0	-4.44585	-0.207938	ENSMUSG00000009471	Myod1	0	0	0	0
ENSMUSG00000098856	Mir8113	0.207723	0	-4.44442	-0.207723	ENSMUSG00000009487	Otog	0	0	0	0
ENSMUSG00000105663	Gm43606	0.207659	0	-4.444	-0.207659	ENSMUSG00000009535	Rnmt	2.07216	2.02968	-0.0297355	-0.0424763
ENSMUSG00000096976	Gm26882	0.207622	0	-4.44375	-0.207622	ENSMUSG00000009545	Kcnq1	17.0385	17.8557	0.0675483	0.817207
ENSMUSG00000085508	Gm13965	0.207437	0	-4.44253	-0.207437	ENSMUSG00000009549	Srp14	26.0351	24.7105	-0.0753062	-1.32464
ENSMUSG00000108349	RP24-503J9.2	0.207419	0	-4.44241	-0.207419	ENSMUSG00000009551	6330409D20Rik	0.402321	0.231795	-0.769981	-0.170525
ENSMUSG00000040770	Il25	0.20691	0	-4.43902	-0.20691	ENSMUSG00000009555	Cdk9	3.23339	2.70005	-0.259181	-0.533336
ENSMUSG00000082729	Gm14845	0.206873	0	-4.43878	-0.206873	ENSMUSG00000009563	Tor2a	2.04788	3.08594	0.58922	1.03806
ENSMUSG00000031204	Asb12	0.20682	0	-4.43843	-0.20682	ENSMUSG00000009566	Fpgs	2.39307	2.87563	0.264009	0.482562
ENSMUSG00000087742	Gm25152	0.206771	0	-4.4381	-0.206771	ENSMUSG00000009569	Mkl2	6.82486	5.40244	-0.336632	-1.42242
ENSMUSG00000098004	Gm27027	0.206082	0	-4.43351	-0.206082	ENSMUSG00000009575	Cbx5	12.3033	11.1217	-0.145549	-1.18165
ENSMUSG00000088104	Gm22380	0.205991	0	-4.4329	-0.205991	ENSMUSG00000009580	Odam	0	0	0	0
ENSMUSG00000088219	Gm22077	1.52763	0.061234	-4.432	-1.4664	ENSMUSG00000009585	Apobec3	2.30107	2.33716	0.0223591	0.0360963
ENSMUSG00000021953	Tdh	0.205397	0	-4.42893	-0.205397	ENSMUSG00000009588	St6galnac1	0	0	0	0
ENSMUSG00000088400	Gm25889	0.205057	0	-4.42665	-0.205057	ENSMUSG00000009596	Taf7l	0	0	0	0
ENSMUSG00000090631	Olfr456	0.205043	0	-4.42655	-0.205043	ENSMUSG00000009614	Sardh	1.0791	0.948538	-0.184226	-0.130559
ENSMUSG00000074635	3110070M22Rik	0.205016	0	-4.42637	-0.205016	ENSMUSG00000009621	Vav2	0.960588	2.17255	1.16909	1.21196
ENSMUSG00000091132	Gm17109	0.204569	0	-4.42337	-0.204569	ENSMUSG00000009628	Tex15	1.58333	1.82624	0.204709	0.242909
ENSMUSG00000027261	Hao1	0.204202	0	-4.4209	-0.204202	ENSMUSG00000009630	Ppp2cb	29.5561	27.4905	-0.104489	-2.06566
ENSMUSG00000044719	E230025N22Rik	0.203698	0	-4.4175	-0.203698	ENSMUSG00000009633	G0s2	2.03272	4.49317	1.14045	2.46045
ENSMUSG00000102418	Sh2d1b1	0.203437	0	-4.41574	-0.203437	ENSMUSG00000009640	Dmap1	2.21648	1.6525	-0.421412	-0.563982
ENSMUSG00000086670	Gm13194	3.35352	0.147928	-4.41263	-3.20559	ENSMUSG00000009646	Pla2g12b	1.84564	1.85585	0.00791788	0.0102122
ENSMUSG00000090861	Arf4os	0.202208	0	-4.40741	-0.202208	ENSMUSG00000009647	Mcu	18.2265	14.8514	-0.295257	-3.37508
ENSMUSG00000084113	Gm14277	0.350925	0.007073	-4.40191	-0.343852	ENSMUSG00000009654	Oit3	0.0107444	0.0179529	0.430277	0.00720851
ENSMUSG00000078618	4930456L15Rik	0.201004	0	-4.3992	-0.201004	ENSMUSG00000009670	Tex11	0	0	0	0
ENSMUSG00000022763	Aifm3	0.20099	0	-4.3991	-0.20099	ENSMUSG00000009681	Bcr	7.79364	6.60029	-0.239434	-1.19335
ENSMUSG00000082177	Gm16005	0.200607	0	-4.39648	-0.200607	ENSMUSG00000009687	Fxyd5	1.49764	1.06215	-0.491795	-0.435499
ENSMUSG00000099874	Gm29629	0.200484	0	-4.39564	-0.200484	ENSMUSG00000009731	Kcnd1	0.258383	0.273828	0.0807236	0.015445
ENSMUSG00000033860	Fgg	0.200029	0	-4.39251	-0.200029	ENSMUSG00000009733	Tfcp2	1.89608	0.684812	-1.45591	-1.21127
ENSMUSG00000106319	Gm42601	0.200009	0	-4.39238	-0.200009	ENSMUSG00000009734	Pou6f2	0.0467848	0	-2.5055	-0.0467848
ENSMUSG00000105619	9530034A14Rik	0.199516	0	-4.38899	-0.199516	ENSMUSG00000009739	Pou6f1	1.30003	0.988854	-0.391252	-0.311174
ENSMUSG00000094023	Trav7d-4	0.199465	0	-4.38864	-0.199465	ENSMUSG00000009741	Ubp1	11.201	10.2653	-0.125744	-0.935773
ENSMUSG00000074676	Foxs1	0.199364	0	-4.38794	-0.199364	ENSMUSG00000009772	Nuak2	0.827154	1.34017	0.689579	0.513019
ENSMUSG00000053889	Kirrel3os	0.199216	0	-4.38692	-0.199216	ENSMUSG00000009828	Ick	5.53148	5.10657	-0.115093	-0.424906
ENSMUSG00000065283	Gm24454	0.198791	0	-4.38399	-0.198791	ENSMUSG00000009863	Sdhb	28.1304	27.8227	-0.0158619	-0.307699
ENSMUSG00000091604	Gm17349	0.198553	0	-4.38234	-0.198553	ENSMUSG00000009876	Cox4i2	1.36799	0.944413	-0.529879	-0.423576
ENSMUSG00000064587	Gm25131	0.198322	0	-4.38074	-0.198322	ENSMUSG00000009894	Snap47	6.13073	6.18978	0.0138061	0.0590467
ENSMUSG00000009097	Tbx1	0.19814	0	-4.37948	-0.19814	ENSMUSG00000009900	Wnt3a	0	0.033425	2.11853	0.033425
ENSMUSG00000105181	Gm19620	0.197781	0	-4.37699	-0.197781	ENSMUSG00000009905	Kdsr	4.10328	3.85866	-0.0884573	-0.244625
ENSMUSG00000080463	Gm22489	3.30636	0.149731	-4.37589	-3.15663	ENSMUSG00000009907	Vps4b	8.84111	8.49682	-0.0572389	-0.344292
ENSMUSG00000107932	RP23-288L22.4	1.43588	0.059905	-4.37041	-1.37598	ENSMUSG00000009927	Rps25	159.806	152.591	-0.0666501	-7.2153
ENSMUSG00000005696	Sh2d1a	0.196106	0	-4.36531	-0.196106	ENSMUSG00000009941	Nxf2	0	0	0	0
ENSMUSG00000089237	Gm22206	0.195538	0	-4.36133	-0.195538	ENSMUSG00000009995	Taz	1.65998	2.14815	0.369965	0.488171
ENSMUSG00000092174	Gm7029	0.195472	0	-4.36087	-0.195472	ENSMUSG00000010021	Kif19a	0.217657	0.142353	-0.579445	-0.0753041
ENSMUSG00000097635	Gm26826	0.194989	0	-4.35747	-0.194989	ENSMUSG00000010025	Aldh3a2	20.925	15.5372	-0.429258	-5.38775
ENSMUSG00000106377	AC124095.1	0.194809	0	-4.35621	-0.194809	ENSMUSG00000010044	Zmynd10	0.147595	0.134939	-0.120775	-0.0126559
ENSMUSG00000101701	4930521E06Rik	0.19461	0	-4.3548	-0.19461	ENSMUSG00000010045	Tmem115	5.31071	5.73648	0.111059	0.425769
ENSMUSG00000056899	Immp2l	1.08619	0.0436486	-4.35281	-1.04254	ENSMUSG00000010047	Hyal2	2.75376	2.10209	-0.387961	-0.65167
ENSMUSG00000101224	Gm28209	0.194168	0	-4.35168	-0.194168	ENSMUSG00000010048	Ifrd2	4.69411	4.32887	-0.116603	-0.365241
ENSMUSG00000087066	Gm15518	0.19405	0	-4.35085	-0.19405	ENSMUSG00000010051	Hyal1	0.793339	0.854815	0.106383	0.061476
ENSMUSG00000065943	Gm23794	0.193866	0	-4.34955	-0.193866	ENSMUSG00000010054	Tusc2	10.0693	11.1656	0.148964	1.09635
ENSMUSG00000098072	Gm26995	0.193203	0	-4.34485	-0.193203	ENSMUSG00000010057	Nprl2	2.35372	1.96326	-0.26048	-0.390463
ENSMUSG00000097614	Gm26508	0.192987	0	-4.34332	-0.192987	ENSMUSG00000010064	Slc38a3	0.560223	0.472099	-0.242196	-0.0881235
ENSMUSG00000065519	Mir10a	0.787077	0.029323	-4.34127	-0.757754	ENSMUSG00000010066	Cacna2d2	0.700134	1.14074	0.696403	0.440609
ENSMUSG00000093757	Mir5623	6.13546	0.293446	-4.34001	-5.84202	ENSMUSG00000010067	Rassf1	0.695953	1.17709	0.749782	0.481134
ENSMUSG00000051969	Tlr11	0.448104	0.0127033	-4.3347	-0.4354	ENSMUSG00000010080	Epn3	19.046	14.8978	-0.354181	-4.14824
ENSMUSG00000077350	n-R5s31	0.191378	0	-4.33183	-0.191378	ENSMUSG00000010086	Rnf112	0.0782362	0.266033	1.6454	0.187797
ENSMUSG00000071494	Olfr455	0.191296	0	-4.33125	-0.191296	ENSMUSG00000010095	Slc3a2	11.7718	10.2236	-0.203246	-1.5482
ENSMUSG00000089768	Tmsb15b1	2.39937	0.110009	-4.32744	-2.28936	ENSMUSG00000010097	Nxf1	9.65408	7.41819	-0.379622	-2.23589
ENSMUSG00000078137	Ankrd63	0.190673	0	-4.32677	-0.190673	ENSMUSG00000010110	Stx5a	2.87998	3.70081	0.360676	0.820833
ENSMUSG00000077980	Mir654	0.190608	0	-4.32631	-0.190608	ENSMUSG00000010122	Slc47a1	0.203185	0.199003	-0.0285797	-0.00418162
ENSMUSG00000087731	Gm24649	0.190292	0	-4.32403	-0.190292	ENSMUSG00000010136	Pifo	0	0.0832746	3.22148	0.0832746
ENSMUSG00000044703	Phf11a	0.190186	0	-4.32327	-0.190186	ENSMUSG00000010142	Tnfrsf13b	0.130573	0.288517	1.08649	0.157944
ENSMUSG00000108146	RP24-133O13.1	0.189854	0	-4.32087	-0.189854	ENSMUSG00000010154	Spire2	10.3392	8.59995	-0.265437	-1.73921
ENSMUSG00000082455	Gm13665	0.189806	0	-4.32053	-0.189806	ENSMUSG00000010175	Prox1	0.741347	0.584226	-0.338469	-0.157122
ENSMUSG00000105651	Gm43003	0.189256	0	-4.31655	-0.189256	ENSMUSG00000010205	Raver1	15.7966	15.5621	-0.0215664	-0.234531
ENSMUSG00000072109	A530040E14Rik	0.188362	0	-4.31007	-0.188362	ENSMUSG00000010277	2610507B11Rik	36.975	34.1685	-0.11385	-2.80648
ENSMUSG00000084775	Gm16741	0.188208	0	-4.30894	-0.188208	ENSMUSG00000010290	AI597479	6.51741	6.61629	0.0216907	0.09888
ENSMUSG00000044164	Rnf182	0.188137	0	-4.30843	-0.188137	ENSMUSG00000010307	Tmem86a	4.20753	4.52667	0.105236	0.319143
ENSMUSG00000097526	Gm26847	0.187991	0	-4.30736	-0.187991	ENSMUSG00000010311	Optc	3.48415	1.27052	-1.44821	-2.21362
ENSMUSG00000086017	Gm11872	0.187936	0	-4.30696	-0.187936	ENSMUSG00000010342	Tex14	0.136425	0.118511	-0.18827	-0.017914
ENSMUSG00000092853	Gm25959	0.187494	0	-4.30374	-0.187494	ENSMUSG00000010358	Ifi35	4.1322	4.9223	0.251863	0.7901
ENSMUSG00000078192	Gm7290	0.187486	0	-4.30368	-0.187486	ENSMUSG00000010362	Rdm1	1.15241	2.79154	1.2691	1.63913
ENSMUSG00000065296	Gm26122	0.473679	0.014492	-4.30367	-0.459187	ENSMUSG00000010376	Nedd8	60.3727	60.9911	0.0147015	0.618463
ENSMUSG00000024124	Prss30	0.187114	0	-4.30096	-0.187114	ENSMUSG00000010392	Gosr1	8.59206	7.39663	-0.215864	-1.19542
ENSMUSG00000098534	Gm27167	0.186527	0	-4.29666	-0.186527	ENSMUSG00000010406	Mrpl52	24.7677	23.8421	-0.0549254	-0.92559
ENSMUSG00000059654	Reg1	0.186133	0	-4.29376	-0.186133	ENSMUSG00000010435	Spaca7	0	0	0	0
ENSMUSG00000093787	Gm20677	3.51394	0.169762	-4.29303	-3.34418	ENSMUSG00000010453	Kansl3	7.53688	7.15344	-0.0752275	-0.383438
ENSMUSG00000103004	2900002M20Rik	0.185987	0	-4.29269	-0.185987	ENSMUSG00000010461	Eya4	0.273777	0.166086	-0.688482	-0.107692
ENSMUSG00000097013	Gm26710	0.185935	0	-4.2923	-0.185935	ENSMUSG00000010476	Ebf3	0.455778	0.372925	-0.282582	-0.0828535
ENSMUSG00000027416	Otor	0.185899	0	-4.29204	-0.185899	ENSMUSG00000010492	Uckl1os	1.72455	1.12865	-0.60723	-0.595893
ENSMUSG00000086310	Gm12278	0.185828	0	-4.29152	-0.185828	ENSMUSG00000010505	Myt1	0.273431	0.184151	-0.545823	-0.0892808
ENSMUSG00000105275	Gm43214	0.185735	0	-4.29083	-0.185735	ENSMUSG00000010517	Faf1	8.32444	8.95076	0.104535	0.626317
ENSMUSG00000085750	Gm14009	0.185369	0	-4.28813	-0.185369	ENSMUSG00000010529	Gm266	0.072016	0	-3.03591	-0.072016
ENSMUSG00000042828	Trim72	0.18527	0	-4.2874	-0.18527	ENSMUSG00000010538	Tsacc	0.514861	0.975106	0.908344	0.460245
ENSMUSG00000072722	Gm6588	0.184528	0	-4.28191	-0.184528	ENSMUSG00000010554	Mettl16	1.40674	1.5886	0.174237	0.181862
ENSMUSG00000097523	1700022N22Rik	0.878213	0.035682	-4.28121	-0.842531	ENSMUSG00000010592	Dazl	0	0	0	0
ENSMUSG00000068758	Il3ra	0.184358	0	-4.28064	-0.184358	ENSMUSG00000010601	Apol7a	2.44274	4.03002	0.719972	1.58729
ENSMUSG00000104684	5430427N15Rik	0.184183	0	-4.27934	-0.184183	ENSMUSG00000010607	Pigyl	19.9565	18.7331	-0.0912222	-1.22341
ENSMUSG00000096950	Gm9530	0.184076	0	-4.27855	-0.184076	ENSMUSG00000010608	Rbm25	7.05524	7.05108	-0.000849732	-0.00416013
ENSMUSG00000093293	Mir3095	0.184035	0	-4.27825	-0.184035	ENSMUSG00000010609	Psen2	3.41662	3.13521	-0.123627	-0.281404
ENSMUSG00000085608	Gm16354	0.183831	0	-4.27673	-0.183831	ENSMUSG00000010651	Acaa1b	2.28097	1.69509	-0.426109	-0.585879
ENSMUSG00000105271	Gm42875	0.183809	0	-4.27656	-0.183809	ENSMUSG00000010660	Plcd1	3.70965	2.78641	-0.411591	-0.923241
ENSMUSG00000028717	Tal1	0.183675	0	-4.27557	-0.183675	ENSMUSG00000010663	Fads1	6.89414	7.79508	0.176953	0.900944
ENSMUSG00000087685	1700122E12Rik	0.183379	0	-4.27336	-0.183379	ENSMUSG00000010721	Lmbr1	2.06799	1.14266	-0.850225	-0.925331
ENSMUSG00000104333	Gm10253	0.183263	0	-4.27249	-0.183263	ENSMUSG00000010751	Tnfrsf22	0.173856	0.436749	1.28088	0.262892
ENSMUSG00000082123	Gm16149	0.182795	0	-4.269	-0.182795	ENSMUSG00000010755	Cars	5.55777	4.8154	-0.206452	-0.742374
ENSMUSG00000089628	Gm9727	0.182709	0	-4.26835	-0.182709	ENSMUSG00000010760	Phlda2	3.3269	2.05503	-0.692349	-1.27188
ENSMUSG00000097862	Gm26859	0.182592	0	-4.26748	-0.182592	ENSMUSG00000010796	Asz1	0.449963	0	-5.52345	-0.449963
ENSMUSG00000100475	Gm29543	0.182132	0	-4.26403	-0.182132	ENSMUSG00000010797	Wnt2	0.043646	0	-2.42347	-0.043646
ENSMUSG00000085583	Gm15676	0.181782	0	-4.2614	-0.181782	ENSMUSG00000010803	Gabra1	0.572416	0.823371	0.51691	0.250956
ENSMUSG00000023828	Slc22a3	0.181619	0	-4.26017	-0.181619	ENSMUSG00000010825	Grid2ip	0.0464665	0.137282	1.38312	0.0908158
ENSMUSG00000043807	Ly6g5b	0.18138	0	-4.25837	-0.18138	ENSMUSG00000010830	Kdelr3	6.39602	4.4119	-0.53476	-1.98411
ENSMUSG00000072188	Gm10354	0.180707	0	-4.25329	-0.180707	ENSMUSG00000010841	1700006E09Rik	0	0.42352	5.43803	0.42352
ENSMUSG00000086708	Gm15577	0.180707	0	-4.25329	-0.180707	ENSMUSG00000010911	Apip	4.41455	1.76299	-1.31934	-2.65156
ENSMUSG00000099465	Gm3830	0.180667	0	-4.25298	-0.180667	ENSMUSG00000010914	Pdhx	5.84316	5.60246	-0.060581	-0.240694
ENSMUSG00000083139	Gm12418	0.221904	0.002163	-4.25296	-0.219741	ENSMUSG00000010936	Vac14	5.47127	3.74647	-0.545132	-1.7248
ENSMUSG00000086976	Gm12316	0.180311	0	-4.25029	-0.180311	ENSMUSG00000011008	Mcoln2	0.851628	0.714229	-0.250619	-0.137399
ENSMUSG00000093363	Gm22002	0.180273	0	-4.25	-0.180273	ENSMUSG00000011034	Slc5a1	1.90283	1.22746	-0.628328	-0.675372
ENSMUSG00000100053	Gm28154	0.180235	0	-4.24971	-0.180235	ENSMUSG00000011052	1700049J03Rik	0	0	0	0
ENSMUSG00000107680	RP24-69A18.1	0.180208	0	-4.24951	-0.180208	ENSMUSG00000011096	Akt1s1	6.04581	2.36799	-1.34858	-3.67782
ENSMUSG00000092171	4833427F10Rik	0.180112	0	-4.24878	-0.180112	ENSMUSG00000011114	Tbrg1	10.0586	12.9819	0.367746	2.92328
ENSMUSG00000096699	Rps19-ps4	1.26148	0.056975	-4.24675	-1.20451	ENSMUSG00000011118	Panx3	0	0	0	0
ENSMUSG00000099009	Gm28046	0.17982	0	-4.24656	-0.17982	ENSMUSG00000011148	Adssl1	3.24239	3.96529	0.28956	0.7229
ENSMUSG00000087265	Gm12349	0.179165	0	-4.24157	-0.179165	ENSMUSG00000011154	1700026D08Rik	0	0	0	0
ENSMUSG00000038641	Akr1d1	0.249971	0.00375509	-4.24032	-0.246216	ENSMUSG00000011158	Brf1	5.0619	6.85922	0.437619	1.79732
ENSMUSG00000103329	Gm37405	0.178867	0	-4.2393	-0.178867	ENSMUSG00000011171	Vipr2	4.34172	3.38998	-0.356057	-0.951734
ENSMUSG00000036743	Psma8	0.178724	0	-4.23821	-0.178724	ENSMUSG00000011179	Odc1	27.5199	24.0149	-0.196472	-3.50505
ENSMUSG00000053821	Gm9922	0.178583	0	-4.23713	-0.178583	ENSMUSG00000011254	Thg1l	1.5797	0.859991	-0.869683	-0.719711
ENSMUSG00000097884	Gm26543	0.178288	0	-4.23487	-0.178288	ENSMUSG00000011256	Adam19	7.08211	4.8281	-0.551776	-2.25402
ENSMUSG00000087575	Gm12976	0.178019	0	-4.2328	-0.178019	ENSMUSG00000011257	Pabpc4	7.63601	6.52186	-0.227214	-1.11415
ENSMUSG00000106188	Gm9710	0.177663	0	-4.23007	-0.177663	ENSMUSG00000011263	Exoc3l2	2.68784	2.01094	-0.416774	-0.676893
ENSMUSG00000076455	Mir767	0.177347	0	-4.22764	-0.177347	ENSMUSG00000011267	Zfp296	0.792413	1.48272	0.895531	0.690311
ENSMUSG00000082873	Gm15367	0.177288	0	-4.22719	-0.177288	ENSMUSG00000011305	Plin5	0.343607	0.395183	0.196423	0.0515751
ENSMUSG00000074758	Gm5535	0.177254	0	-4.22692	-0.177254	ENSMUSG00000011306	Sugp1	4.27655	5.36224	0.325708	1.08569
ENSMUSG00000018126	Baiap2l2	0.177221	0	-4.22667	-0.177221	ENSMUSG00000011349	Dmrtc2	0	0	0	0
ENSMUSG00000065477	Mir411	0.177178	0	-4.22634	-0.177178	ENSMUSG00000011350	Gm5893	0	0	0	0
ENSMUSG00000097899	Gm16894	0.176967	0	-4.22471	-0.176967	ENSMUSG00000011382	Dhdh	1.88997	1.94632	0.0421678	0.0563527
ENSMUSG00000097376	Gm8705	0.176158	0	-4.21846	-0.176158	ENSMUSG00000011427	Zfp790	4.54945	3.84849	-0.240822	-0.700955
ENSMUSG00000103084	Gm38119	0.176134	0	-4.21827	-0.176134	ENSMUSG00000011463	Cpb1	0.0132556	0.155327	2.82967	0.142071
ENSMUSG00000089242	Gm24056	3.18333	0.161623	-4.21775	-3.02171	ENSMUSG00000011486	Slc25a41	0	0	0	0
ENSMUSG00000055494	Gm14168	0.17601	0	-4.21731	-0.17601	ENSMUSG00000011589	Fsd1	0	0.109945	3.5843	0.109945
ENSMUSG00000097755	2010110K18Rik	0.17547	0	-4.21311	-0.17547	ENSMUSG00000011632	Pinlyp	3.94193	4.4783	0.183613	0.536374
ENSMUSG00000071745	DXBay18	0.175083	0	-4.2101	-0.175083	ENSMUSG00000011658	Fuz	3.44585	2.25	-0.612718	-1.19585
ENSMUSG00000081299	Gm13603	0.175043	0	-4.20979	-0.175043	ENSMUSG00000011751	Sptbn4	0.0574148	0.00541577	-2.12866	-0.0519991
ENSMUSG00000097759	Gm26753	0.174587	0	-4.20623	-0.174587	ENSMUSG00000011752	Pgam1	63.7284	54.781	-0.218224	-8.9474
ENSMUSG00000108608	RP23-412J12.1	0.174303	0	-4.20401	-0.174303	ENSMUSG00000011831	Evi5	5.49307	5.15166	-0.092402	-0.341411
ENSMUSG00000103336	Gm37993	0.17426	0	-4.20367	-0.17426	ENSMUSG00000011832	Evi5l	0.68236	1.40657	1.03281	0.724213
ENSMUSG00000097050	Gm9918	0.174019	0	-4.20178	-0.174019	ENSMUSG00000011837	Snapc2	2.75465	3.57759	0.375921	0.822946
ENSMUSG00000108271	RP24-457L7.4	0.173971	0	-4.20141	-0.173971	ENSMUSG00000011877	Git1	8.42404	7.36182	-0.194203	-1.06222
ENSMUSG00000076919	Traj9	0.173811	0	-4.20015	-0.173811	ENSMUSG00000011884	Gltp	32.6768	42.4955	0.378942	9.8187
ENSMUSG00000073482	Gm10517	0.173676	0	-4.19909	-0.173676	ENSMUSG00000011958	Bnip2	9.23504	8.99523	-0.0379164	-0.23981
ENSMUSG00000105969	Gm42525	0.173352	0	-4.19654	-0.173352	ENSMUSG00000011960	Ccnt1	6.12838	5.88203	-0.0590928	-0.246348
ENSMUSG00000102436	Gm38047	0.173243	0	-4.19569	-0.173243	ENSMUSG00000012017	Scarf2	2.96269	2.54552	-0.218152	-0.417171
ENSMUSG00000077493	Snord91a	6.07828	0.323096	-4.19202	-5.75518	ENSMUSG00000012042	4930579F01Rik	0	0	0	0
ENSMUSG00000047591	Mafa	0.172685	0	-4.19129	-0.172685	ENSMUSG00000012076	Brms1l	6.42096	7.4631	0.216672	1.04213
ENSMUSG00000094245	Gm23966	0.51957	0.019039	-4.18876	-0.500531	ENSMUSG00000012114	Med15	13.3353	7.16177	-0.895932	-6.17354
ENSMUSG00000040367	Lrrd1	0.172164	0	-4.18717	-0.172164	ENSMUSG00000012117	Dhdds	4.8374	3.93376	-0.297639	-0.90364
ENSMUSG00000085237	Gm15406	0.172009	0	-4.18594	-0.172009	ENSMUSG00000012123	Aim1l	0.646482	0.684009	0.0801981	0.0375266
ENSMUSG00000105046	AL929186.1	1.30171	0.062108	-4.18515	-1.23961	ENSMUSG00000012126	Ubxn11	0.0602736	0.0784698	0.332202	0.0181962
ENSMUSG00000042096	Dao	0.171854	0	-4.18471	-0.171854	ENSMUSG00000012187	Mogat1	22.4046	22.1944	-0.0135931	-0.2102
ENSMUSG00000078616	Trim30c	0.17094	0	-4.17744	-0.17094	ENSMUSG00000012211	Tex22	0.142287	0	-3.92872	-0.142287
ENSMUSG00000107428	RP24-171J16.3	0.170619	0	-4.17488	-0.170619	ENSMUSG00000012282	Wnt8a	0	0	0	0
ENSMUSG00000093725	Gm18595	0.170606	0	-4.17477	-0.170606	ENSMUSG00000012296	Tjap1	3.5904	3.6568	0.0263618	0.0663935
ENSMUSG00000065452	Mir207	1.17726	0.055772	-4.17402	-1.12149	ENSMUSG00000012350	Ehf	25.1036	15.5009	-0.695185	-9.60269
ENSMUSG00000101895	Gm28981	0.17035	0	-4.17273	-0.17035	ENSMUSG00000012396	Nanog	0	0	0	0
ENSMUSG00000069721	Krtap3-2	0.170251	0	-4.17194	-0.170251	ENSMUSG00000012405	Rpl15	26.6016	26.1464	-0.0248893	-0.455164
ENSMUSG00000084849	Gm16105	0.170223	0	-4.17171	-0.170223	ENSMUSG00000012422	Tmem167	3.60282	3.36322	-0.0989978	-0.239597
ENSMUSG00000086980	Gm13791	0.169934	0	-4.1694	-0.169934	ENSMUSG00000012428	Steap4	1.80656	2.36209	0.384953	0.555535
ENSMUSG00000097840	Gm26756	0.169789	0	-4.16823	-0.169789	ENSMUSG00000012429	Mplkip	4.42478	4.40951	-0.00497937	-0.01528
ENSMUSG00000103940	Gm38227	0.16972	0	-4.16768	-0.16972	ENSMUSG00000012443	Kif11	5.26182	3.25287	-0.692157	-2.00894
ENSMUSG00000065160	Mir5117	2.4278	0.12575	-4.16655	-2.30205	ENSMUSG00000012483	Rpa3	2.54034	4.9757	0.967105	2.43535
ENSMUSG00000086329	Gm14233	0.169422	0	-4.16528	-0.169422	ENSMUSG00000012519	Mlkl	2.39723	4.20509	0.808187	1.80785
ENSMUSG00000108524	RP23-136A14.3	0.169164	0	-4.16321	-0.169164	ENSMUSG00000012520	Phox2b	0.237642	0.54175	1.15576	0.304108
ENSMUSG00000107209	Gm42599	0.169113	0	-4.1628	-0.169113	ENSMUSG00000012535	Tnpo3	4.27739	5.01853	0.230037	0.741141
ENSMUSG00000037307	Banf2	0.168936	0	-4.16137	-0.168936	ENSMUSG00000012609	Ttll5	1.38013	0.991357	-0.473268	-0.388777
ENSMUSG00000085300	Gm16345	0.168893	0	-4.16103	-0.168893	ENSMUSG00000012640	Zfp715	0.448498	4.11203	3.16837	3.66353
ENSMUSG00000038840	Birc7	0.168318	0	-4.15638	-0.168318	ENSMUSG00000012705	Retn	0.80722	1.07404	0.407622	0.26682
ENSMUSG00000090706	Gm17233	0.168115	0	-4.15474	-0.168115	ENSMUSG00000012777	Acpt	0.0417769	0.0562268	0.355105	0.0144499
ENSMUSG00000105232	AC124457.1	0.447499	0.015704	-4.1537	-0.431795	ENSMUSG00000012819	Cdh23	0.04831	0.0515486	0.0779825	0.00323859
ENSMUSG00000069540	Gm4925	0.167625	0	-4.15076	-0.167625	ENSMUSG00000012848	Rps5	70.8325	70.222	-0.0124849	-0.610416
ENSMUSG00000099610	Gm37545	0.167465	0	-4.14946	-0.167465	ENSMUSG00000012889	Podnl1	0.273006	0.363705	0.401068	0.0906991
ENSMUSG00000106873	BC049739	0.167344	0	-4.14848	-0.167344	ENSMUSG00000013033	Adgrl1	4.62706	3.75585	-0.300234	-0.871207
ENSMUSG00000085409	Gm16155	0.167036	0	-4.14597	-0.167036	ENSMUSG00000013076	Amotl1	8.32733	7.03862	-0.242246	-1.28872
ENSMUSG00000082758	Gm13024	0.166627	0	-4.14263	-0.166627	ENSMUSG00000013083	2200002J24Rik	1.0131	5.79218	2.50364	4.77907
ENSMUSG00000096947	Gm26723	0.166173	0	-4.13892	-0.166173	ENSMUSG00000013089	Etv5	2.78559	4.41687	0.663137	1.63129
ENSMUSG00000095766	Gm21182	2.79298	0.149571	-4.13469	-2.64341	ENSMUSG00000013091	Tmem190	1.59076	2.4288	0.607415	0.838042
ENSMUSG00000025002	Cyp2c55	0.165417	0	-4.13272	-0.165417	ENSMUSG00000013150	Gfod2	1.26377	1.19802	-0.0764652	-0.0657542
ENSMUSG00000085573	Gm15418	0.164985	0	-4.12916	-0.164985	ENSMUSG00000013155	Enkd1	0	0.035075	2.17233	0.035075
ENSMUSG00000099246	Gm27540	0.164899	0	-4.12845	-0.164899	ENSMUSG00000013158	4933405L10Rik	0	0	0	0
ENSMUSG00000100039	Gm28959	0.164817	0	-4.12777	-0.164817	ENSMUSG00000013160	Atp6v0d1	22.7497	24.2021	0.0892465	1.4524
ENSMUSG00000088139	Gm27343	0.164723	0	-4.127	-0.164723	ENSMUSG00000013236	Ptprs	10.6646	13.4544	0.334963	2.78977
ENSMUSG00000087181	Gm13570	0.164563	0	-4.12568	-0.164563	ENSMUSG00000013275	Slc41a1	3.29044	2.97028	-0.147212	-0.320163
ENSMUSG00000107577	RP23-374K9.7	0.652623	0.028	-4.12412	-0.624623	ENSMUSG00000013338	Fer1l4	17.3762	14.3434	-0.276553	-3.03284
ENSMUSG00000085603	Gm11346	0.164078	0	-4.12166	-0.164078	ENSMUSG00000013353	4931406B18Rik	0	0	0	0
ENSMUSG00000026100	Mstn	0.163724	0	-4.11873	-0.163724	ENSMUSG00000013367	Iglon5	0.706152	1.57739	1.14832	0.871242
ENSMUSG00000096195	Gm26138	0.163491	0	-4.11679	-0.163491	ENSMUSG00000013415	Igf2bp1	0	0	0	0
ENSMUSG00000091998	Gm17072	0.163481	0	-4.11671	-0.163481	ENSMUSG00000013418	B4galnt2	13.0303	6.93481	-0.908966	-6.09545
ENSMUSG00000080744	Gm12710	0.16335	0	-4.11562	-0.16335	ENSMUSG00000013419	Zfp651	1.81875	2.05013	0.171884	0.231388
ENSMUSG00000075036	Gm10805	0.163039	0	-4.11303	-0.163039	ENSMUSG00000013465	Nelfb	7.77869	6.83008	-0.187367	-0.948607
ENSMUSG00000044522	A730020M07Rik	0.163037	0	-4.11301	-0.163037	ENSMUSG00000013483	Card14	0.143223	0.181214	0.319555	0.037991
ENSMUSG00000092490	Gm20482	0.162675	0	-4.10999	-0.162675	ENSMUSG00000013495	Tmem175	0.974357	1.42995	0.548767	0.455594
ENSMUSG00000104999	4930477O15Rik	0.162545	0	-4.1089	-0.162545	ENSMUSG00000013523	Bcas1	28.415	22.7848	-0.318454	-5.63016
ENSMUSG00000026398	Nr5a2	0.162147	0	-4.10557	-0.162147	ENSMUSG00000013539	Tango2	1.65375	1.12533	-0.551324	-0.528418
ENSMUSG00000108297	RP23-392K24.6	0.162065	0	-4.10488	-0.162065	ENSMUSG00000013562	4833413E03Rik	0	0.150506	4.00455	0.150506
ENSMUSG00000102737	1700016A09Rik	1.08179	0.05347	-4.10447	-1.02832	ENSMUSG00000013584	Aldh1a2	11.657	9.55352	-0.286819	-2.10347
ENSMUSG00000088360	Gm23500	0.161866	0	-4.10321	-0.161866	ENSMUSG00000013593	Ndufs2	53.2811	54.642	0.036379	1.36088
ENSMUSG00000088086	Gm25341	0.161527	0	-4.10036	-0.161527	ENSMUSG00000013611	Snx31	0	0	0	0
ENSMUSG00000040364	Sec1	0.161391	0	-4.09922	-0.161391	ENSMUSG00000013622	Atraid	6.94819	4.0228	-0.786931	-2.92539
ENSMUSG00000104025	E330040D14Rik	0.161306	0	-4.0985	-0.161306	ENSMUSG00000013629	Cad	3.40491	2.4434	-0.477062	-0.961504
ENSMUSG00000075416	Gm14488	0.161185	0	-4.09748	-0.161185	ENSMUSG00000013643	Lypd8	147.004	244.866	0.736099	97.8622
ENSMUSG00000089789	Rdh1	0.160963	0	-4.09561	-0.160963	ENSMUSG00000013646	Sh3bp5l	2.7925	2.57726	-0.11529	-0.215242
ENSMUSG00000073656	Gm10558	0.367851	0.012142	-4.09296	-0.355709	ENSMUSG00000013653	1810065E05Rik	0	0	0	0
ENSMUSG00000107151	Gm43810	1.30933	0.06732	-4.09283	-1.24201	ENSMUSG00000013662	Atad1	22.5583	21.8956	-0.0430022	-0.662765
ENSMUSG00000083900	Gm13294	0.160512	0	-4.0918	-0.160512	ENSMUSG00000013663	Pten	19.1515	18.4137	-0.0566493	-0.737821
ENSMUSG00000083409	Gm11340	0.160485	0	-4.09157	-0.160485	ENSMUSG00000013668	4933402N03Rik	0	0	0	0
ENSMUSG00000081621	Gm12793	0.160436	0	-4.09116	-0.160436	ENSMUSG00000013698	Pea15a	13.4145	16.0176	0.255691	2.60311
ENSMUSG00000104075	5430433H01Rik	0.160286	0	-4.08989	-0.160286	ENSMUSG00000013701	Timm23	17.2253	19.8558	0.204921	2.6305
ENSMUSG00000056257	Gm5447	0.160124	0	-4.08851	-0.160124	ENSMUSG00000013707	Tnfaip8l2	0.759042	0.571268	-0.403859	-0.187774
ENSMUSG00000084370	Gm15442	0.159896	0	-4.08658	-0.159896	ENSMUSG00000013736	Trnt1	2.91633	3.88912	0.414055	0.972787
ENSMUSG00000107879	RP24-363O21.3	0.159515	0	-4.08334	-0.159515	ENSMUSG00000013766	Ly6g6e	3.24292	3.90522	0.26736	0.662304
ENSMUSG00000081376	Gm11694	0.15944	0	-4.0827	-0.15944	ENSMUSG00000013787	Ehmt2	8.1207	7.39691	-0.134506	-0.723782
ENSMUSG00000032523	Hhatl	0.159422	0	-4.08255	-0.159422	ENSMUSG00000013822	Elof1	14.2985	16.3741	0.195425	2.07561
ENSMUSG00000052769	Gm9889	0.15933	0	-4.08177	-0.15933	ENSMUSG00000013833	Med16	3.50881	3.89769	0.15123	0.388885
ENSMUSG00000104854	mmu-mir-7116	0.15884	0	-4.07758	-0.15884	ENSMUSG00000013846	St3gal1	3.00349	3.51502	0.226197	0.511531
ENSMUSG00000084408	Gm11870	0.804277	0.038267	-4.07641	-0.76601	ENSMUSG00000013858	Tmem259	7.28721	7.40022	0.0221707	0.113006
ENSMUSG00000097626	4921504A21Rik	0.15837	0	-4.07356	-0.15837	ENSMUSG00000013878	Rnf170	2.88004	1.39833	-1.0371	-1.48171
ENSMUSG00000090248	Gm14027	0.158092	0	-4.07118	-0.158092	ENSMUSG00000013921	Clip3	4.49282	5.10842	0.184868	0.615595
ENSMUSG00000086706	Gm15848	0.158036	0	-4.0707	-0.158036	ENSMUSG00000013928	Thap8	0	0	0	0
ENSMUSG00000102833	Gm9694	0.222688	0.003855	-4.06992	-0.218833	ENSMUSG00000013936	Myl2	0	0	0	0
ENSMUSG00000107978	RP23-210L10.3	0.157734	0	-4.0681	-0.157734	ENSMUSG00000013973	Dedd	2.14528	1.68483	-0.346733	-0.460448
ENSMUSG00000086701	Gm13595	0.157642	0	-4.06731	-0.157642	ENSMUSG00000013974	Mcemp1	0.122022	0	-3.72271	-0.122022
ENSMUSG00000091410	Gm17150	0.157589	0	-4.06686	-0.157589	ENSMUSG00000013997	Nit1	3.94059	3.70728	-0.0878228	-0.233315
ENSMUSG00000018569	Cldn7	0.964391	0.0481786	-4.06594	-0.916212	ENSMUSG00000014030	Pax5	0	0	0	0
ENSMUSG00000098520	Ranbp2-ps1	0.157447	0	-4.06563	-0.157447	ENSMUSG00000014039	Prdm15	1.46559	1.27296	-0.201816	-0.192629
ENSMUSG00000097454	Gm26892	0.157428	0	-4.06547	-0.157428	ENSMUSG00000014074	Rnf168	6.55029	5.42069	-0.272626	-1.12961
ENSMUSG00000105035	Gm9682	0.157316	0	-4.0645	-0.157316	ENSMUSG00000014075	Tctex1d2	1.6664	0.916859	-0.854948	-0.749545
ENSMUSG00000089699	Gm1992	0.157146	0	-4.06304	-0.157146	ENSMUSG00000014077	Chp1	20.6837	22.0631	0.0930966	1.37938
ENSMUSG00000097323	4930426I24Rik	0.157098	0	-4.06262	-0.157098	ENSMUSG00000014104	Sval2	0	0	0	0
ENSMUSG00000078653	Cntd1	0.157011	0	-4.06187	-0.157011	ENSMUSG00000014158	Trpv4	0.341862	0.415688	0.274789	0.0738266
ENSMUSG00000090075	Gm16251	0.156936	0	-4.06122	-0.156936	ENSMUSG00000014164	Klhl3	0.198348	0.732601	1.83359	0.534252
ENSMUSG00000098690	Gm27316	0.156814	0	-4.06017	-0.156814	ENSMUSG00000014177	Tvp23b	16.6313	14.2441	-0.223392	-2.38721
ENSMUSG00000010086	Rnf112	0.156602	0	-4.05833	-0.156602	ENSMUSG00000014195	Dnajc7	9.67921	10.3742	0.0999353	0.694963
ENSMUSG00000097596	Gm26673	0.156372	0	-4.05634	-0.156372	ENSMUSG00000014198	Zfp385c	0.285712	0.180989	-0.630708	-0.104724
ENSMUSG00000035020	Epgn	0.156209	0	-4.05492	-0.156209	ENSMUSG00000014226	Cacybp	21.3314	24.9979	0.228724	3.66642
ENSMUSG00000082310	Gm12904	0.156198	0	-4.05483	-0.156198	ENSMUSG00000014232	Cluap1	2.97373	2.45959	-0.272846	-0.514142
ENSMUSG00000108603	RP23-92E8.2	0.156051	0	-4.05355	-0.156051	ENSMUSG00000014243	Zswim7	0.773691	1.45377	0.901328	0.680075
ENSMUSG00000086306	Gm11754	0.156011	0	-4.05321	-0.156011	ENSMUSG00000014245	Pigl	1.57568	1.42435	-0.144712	-0.151337
ENSMUSG00000085589	A430078I02Rik	0.277797	0.00733989	-4.05288	-0.270457	ENSMUSG00000014294	Ndufa2	53.4388	58.3105	0.125844	4.87162
ENSMUSG00000082305	Gm2420	0.155716	0	-4.05064	-0.155716	ENSMUSG00000014301	Pam16	6.70586	4.34284	-0.625614	-2.36302
ENSMUSG00000081677	Mdk-ps1	0.681215	0.031731	-4.04994	-0.649484	ENSMUSG00000014303	Glis2	0.720472	0.828542	0.199054	0.10807
ENSMUSG00000107238	Gm42758	0.155585	0	-4.0495	-0.155585	ENSMUSG00000014313	Cox6c	69.896	70.9838	0.0222781	1.08786
ENSMUSG00000104444	Gm33051	0.155299	0	-4.04701	-0.155299	ENSMUSG00000014329	Bicc1	3.19757	3.71859	0.217149	0.521019
ENSMUSG00000076591	Igkv8-16	0.155292	0	-4.04694	-0.155292	ENSMUSG00000014349	Ube2z	15.1838	15.0113	-0.0164653	-0.172419
ENSMUSG00000048911	Rnf24	1.38199	0.0742487	-4.04635	-1.30774	ENSMUSG00000014351	Gip	0.50905	0.299021	-0.748167	-0.210028
ENSMUSG00000106145	mmu-mir-7073	0.593003	0.026525	-4.04521	-0.566478	ENSMUSG00000014353	Tmem87b	3.5461	4.21919	0.250085	0.673088
ENSMUSG00000104332	Gm38283	0.155077	0	-4.04507	-0.155077	ENSMUSG00000014355	Anapc1	5.61242	5.80936	0.0496686	0.196937
ENSMUSG00000074067	Gm10619	0.155017	0	-4.04454	-0.155017	ENSMUSG00000014361	Mertk	2.10358	1.417	-0.566702	-0.686577
ENSMUSG00000080738	Mup-ps22	0.154962	0	-4.04406	-0.154962	ENSMUSG00000014402	Tsg101	14.454	14.9425	0.0479208	0.488506
ENSMUSG00000003657	Calb2	0.154678	0	-4.04158	-0.154678	ENSMUSG00000014418	Hps5	3.00786	3.12131	0.0532401	0.113449
ENSMUSG00000018341	Il12rb2	0.154639	0	-4.04123	-0.154639	ENSMUSG00000014426	Map3k4	6.39364	6.4402	0.0104503	0.046554
ENSMUSG00000087326	Gm12503	0.154604	0	-4.04093	-0.154604	ENSMUSG00000014444	Piezo1	2.81398	3.59298	0.351463	0.779006
ENSMUSG00000026969	Fam166a	0.154312	0	-4.03837	-0.154312	ENSMUSG00000014453	Blk	0	0	0	0
ENSMUSG00000056031	9330154J02Rik	0.154018	0	-4.03578	-0.154018	ENSMUSG00000014470	Rnf166	6.19693	7.38313	0.252305	1.1862
ENSMUSG00000028072	Ntrk1	0.153979	0	-4.03544	-0.153979	ENSMUSG00000014496	Ankrd28	6.43242	4.46151	-0.52684	-1.97091
ENSMUSG00000066009	Gm13051	0.153682	0	-4.03282	-0.153682	ENSMUSG00000014498	Ankrd52	7.17371	6.37836	-0.169284	-0.79535
ENSMUSG00000088632	Gm22314	0.153527	0	-4.03146	-0.153527	ENSMUSG00000014503	Pkd2l2	1.27151	1.16108	-0.130004	-0.11043
ENSMUSG00000087898	Gm25271	0.153363	0	-4.03001	-0.153363	ENSMUSG00000014504	Srp19	6.3142	7.00568	0.1497	0.691482
ENSMUSG00000042182	Bend6	0.153321	0	-4.02964	-0.153321	ENSMUSG00000014529	Tmbim7	0	0	0	0
ENSMUSG00000099669	Gm29012	0.152683	0	-4.02399	-0.152683	ENSMUSG00000014542	Clec4f	0	0	0	0
ENSMUSG00000088331	Gm22846	0.152643	0	-4.02364	-0.152643	ENSMUSG00000014543	Klra17	0.042294	0	-2.38664	-0.042294
ENSMUSG00000081771	Gm15381	0.152355	0	-4.02108	-0.152355	ENSMUSG00000014547	Wdfy2	2.61906	2.85748	0.125234	0.238416
ENSMUSG00000084803	5830444B04Rik	0.152219	0	-4.01987	-0.152219	ENSMUSG00000014550	Rbsn	2.84438	3.49792	0.29744	0.653543
ENSMUSG00000051956	Rnf133	0.152171	0	-4.01944	-0.152171	ENSMUSG00000014551	Mrps25	8.41624	6.69887	-0.32882	-1.71737
ENSMUSG00000083377	Gm12653	0.151686	0	-4.01512	-0.151686	ENSMUSG00000014554	Dguok	1.98389	2.27129	0.194265	0.287401
ENSMUSG00000108382	RP23-421P23.4	0.151548	0	-4.01389	-0.151548	ENSMUSG00000014592	Camta1	0.561054	0.62248	0.147395	0.0614269
ENSMUSG00000106178	Gm42987	0.239976	0.005478	-4.0135	-0.234498	ENSMUSG00000014599	Csf1	3.0664	2.42049	-0.34	-0.645918
ENSMUSG00000023047	Amhr2	0.151413	0	-4.01268	-0.151413	ENSMUSG00000014601	Strip1	3.70112	2.97499	-0.314128	-0.726129
ENSMUSG00000084199	Gm12422	0.151196	0	-4.01074	-0.151196	ENSMUSG00000014602	Kif1a	2.11971	2.81564	0.407921	0.695932
ENSMUSG00000023992	Trem2	0.151188	0	-4.01067	-0.151188	ENSMUSG00000014603	Alx3	0	0	0	0
ENSMUSG00000086649	Gm15286	0.15112	0	-4.01006	-0.15112	ENSMUSG00000014606	Slc25a11	15.3574	11.741	-0.387091	-3.61642
ENSMUSG00000088066	Gm23253	0.151102	0	-4.0099	-0.151102	ENSMUSG00000014609	Chrne	0	0	0	0
ENSMUSG00000106852	AC114588.1	4.01088	0.239654	-4.00951	-3.77122	ENSMUSG00000014633	Cmc2	2.23932	1.97387	-0.181166	-0.265443
ENSMUSG00000097509	B230322F03Rik	0.150566	0	-4.00509	-0.150566	ENSMUSG00000014668	Chfr	5.74287	4.14113	-0.470778	-1.60174
ENSMUSG00000087115	Pcsk2os2	0.150486	0	-4.00438	-0.150486	ENSMUSG00000014686	Ceacam16	0	0	0	0
ENSMUSG00000097519	4930558J18Rik	0.150176	0	-4.00159	-0.150176	ENSMUSG00000014704	Hoxa2	1.19551	1.83333	0.612676	0.637826
ENSMUSG00000072905	Gm2016	0.150097	0	-4.00087	-0.150097	ENSMUSG00000014725	Adam28	8.13861	5.46435	-0.573867	-2.67426
ENSMUSG00000085505	Gm12868	0.149817	0	-3.99835	-0.149817	ENSMUSG00000014747	Ankrd53	0.423431	0.06711	-2.49081	-0.356321
ENSMUSG00000073403	Gm10499	0.149765	0	-3.99788	-0.149765	ENSMUSG00000014748	Tex261	8.15019	9.11922	0.161889	0.96903
ENSMUSG00000106445	Gm21190	0.149623	0	-3.9966	-0.149623	ENSMUSG00000014763	Fam120b	5.89319	3.68104	-0.677466	-2.21214
ENSMUSG00000048747	E130114P18Rik	0.149483	0	-3.99533	-0.149483	ENSMUSG00000014767	Tbp	1.56252	1.85328	0.244767	0.29076
ENSMUSG00000098606	Mir6903	0.287775	0.008699	-3.99319	-0.279076	ENSMUSG00000014769	Psmb1	52.8072	48.1215	-0.134025	-4.68564
ENSMUSG00000086718	Gm16069	0.149129	0	-3.99212	-0.149129	ENSMUSG00000014771	Pdcd2	3.38276	2.37421	-0.508949	-1.00855
ENSMUSG00000026686	Lmx1a	0.149124	0	-3.99208	-0.149124	ENSMUSG00000014773	Dll1	0.969349	0.848452	-0.190085	-0.120897
ENSMUSG00000106889	Gm7463	0.149064	0	-3.99154	-0.149064	ENSMUSG00000014776	Nol3	1.32496	1.47845	0.157021	0.153497
ENSMUSG00000068744	Psrc1	0.56992	0.0264669	-3.9912	-0.543454	ENSMUSG00000014778	Fhod1	2.43251	2.56912	0.0785137	0.136609
ENSMUSG00000103424	Gm37535	0.148878	0	-3.98985	-0.148878	ENSMUSG00000014782	Plekhg4	0	0	0	0
ENSMUSG00000086892	4933430M04Rik	0.148649	0	-3.98777	-0.148649	ENSMUSG00000014786	Slc9a5	0.108622	0.04325	-1.15552	-0.065372
ENSMUSG00000054978	Kbtbd13	0.1486	0	-3.98732	-0.1486	ENSMUSG00000014791	Elmo3	4.6574	6.13558	0.39693	1.47818
ENSMUSG00000106208	Gm4734	0.380739	0.014638	-3.98725	-0.366101	ENSMUSG00000014813	Stc1	1.20802	1.79871	0.570426	0.590693
ENSMUSG00000026401	Cd55b	0.148549	0	-3.98686	-0.148549	ENSMUSG00000014837	4931428F04Rik	0.795021	1.16965	0.551265	0.374633
ENSMUSG00000032726	Bmp8a	0.449873	0.019059	-3.98418	-0.430814	ENSMUSG00000014846	Tppp3	17.5172	7.27203	-1.26718	-10.2452
ENSMUSG00000084480	n-R5s155	0.148251	0	-3.98414	-0.148251	ENSMUSG00000014850	Msh3	1.39829	1.15191	-0.277446	-0.246379
ENSMUSG00000087707	Gm22999	0.148251	0	-3.98414	-0.148251	ENSMUSG00000014852	Adamts13	0.00441085	0	-0.527155	-0.00441085
ENSMUSG00000088385	Gm24689	0.148251	0	-3.98414	-0.148251	ENSMUSG00000014856	Tmem208	6.18796	6.52783	0.0770195	0.339875
ENSMUSG00000093341	Gm26116	0.148251	0	-3.98414	-0.148251	ENSMUSG00000014859	E2f4	20.1738	18.6724	-0.111521	-1.50143
ENSMUSG00000093359	Gm23292	0.148251	0	-3.98414	-0.148251	ENSMUSG00000014867	Surf4	37.4567	36.7528	-0.0273649	-0.703969
ENSMUSG00000095292	Mir344d-3	0.148251	0	-3.98414	-0.148251	ENSMUSG00000014873	Surf2	1.64781	1.95608	0.246046	0.308273
ENSMUSG00000098562	Mir6910	0.148251	0	-3.98414	-0.148251	ENSMUSG00000014905	Dnajb9	26.7817	26.7293	-0.00282298	-0.052373
ENSMUSG00000098656	Mir7028	0.148251	0	-3.98414	-0.148251	ENSMUSG00000014907	Naf1	3.86799	3.99227	0.0455072	0.124274
ENSMUSG00000098663	Mir6958	0.148251	0	-3.98414	-0.148251	ENSMUSG00000014932	Yes1	7.89645	7.8701	-0.00481683	-0.0263538
ENSMUSG00000106406	mmu-mir-7682	0.148251	0	-3.98414	-0.148251	ENSMUSG00000014956	Ppp1cb	28.8435	28.5465	-0.0149254	-0.296965
ENSMUSG00000104090	Gm34267	0.147998	0	-3.98183	-0.147998	ENSMUSG00000014959	Gorasp2	17.5852	16.4026	-0.100375	-1.18256
ENSMUSG00000088122	Gm26069	0.147716	0	-3.97926	-0.147716	ENSMUSG00000014980	Tsen15	1.52825	1.55335	0.0233433	0.0250919
ENSMUSG00000082551	Gm15065	0.147708	0	-3.97918	-0.147708	ENSMUSG00000015001	Oc90	0	0	0	0
ENSMUSG00000086589	Gm12915	0.147606	0	-3.97825	-0.147606	ENSMUSG00000015002	Efr3a	6.1463	5.78716	-0.0867159	-0.359134
ENSMUSG00000041771	Slc24a4	0.147463	0	-3.97695	-0.147463	ENSMUSG00000015013	Trappc2l	10.7938	11.3323	0.070175	0.538504
ENSMUSG00000088861	Gm23065	0.14711	0	-3.9737	-0.14711	ENSMUSG00000015016	Acsf3	5.13132	4.89467	-0.0679842	-0.236655
ENSMUSG00000105875	Gm43518	0.147056	0	-3.97321	-0.147056	ENSMUSG00000015023	Ddx19a	8.37093	7.96325	-0.0719428	-0.407682
ENSMUSG00000064125	Prr36	0.30961	0.0103777	-3.97125	-0.299232	ENSMUSG00000015027	Galns	2.18917	1.27611	-0.773944	-0.913059
ENSMUSG00000097027	Gm26559	0.146819	0	-3.97103	-0.146819	ENSMUSG00000015053	Gata2	0.444951	0.455838	0.0341195	0.0108877
ENSMUSG00000099797	Gm3145	3.04386	0.185195	-3.96764	-2.85866	ENSMUSG00000015083	C8g	0.796051	0.211941	-1.8607	-0.58411
ENSMUSG00000101827	Gm28686	0.14606	0	-3.96403	-0.14606	ENSMUSG00000015085	Entpd2	3.33637	2.33469	-0.513201	-1.00168
ENSMUSG00000075469	Gm17205	0.145917	0	-3.96271	-0.145917	ENSMUSG00000015087	Rabl6	7.36243	8.44398	0.19749	1.08155
ENSMUSG00000074059	Fbxw18	0.145908	0	-3.96262	-0.145908	ENSMUSG00000015090	Ptgds	0	0.774444	6.2936	0.774444
ENSMUSG00000102184	Gm37192	0.145501	0	-3.95885	-0.145501	ENSMUSG00000015092	Edf1	40.9423	42.4389	0.0517823	1.49659
ENSMUSG00000107810	RP24-363O21.8	0.145081	0	-3.95495	-0.145081	ENSMUSG00000015093	Clic3	6.48993	11.8521	0.867861	5.36215
ENSMUSG00000090675	Olfr111	0.145023	0	-3.95441	-0.145023	ENSMUSG00000015094	Npdc1	5.74916	6.49517	0.17573	0.746016
ENSMUSG00000084837	1700108N11Rik	0.145017	0	-3.95435	-0.145017	ENSMUSG00000015095	Fbxw5	8.28273	6.82901	-0.278058	-1.45371
ENSMUSG00000100824	Gm29375	0.144603	0	-3.9505	-0.144603	ENSMUSG00000015112	Slc25a13	4.50485	4.25605	-0.081777	-0.248799
ENSMUSG00000086236	5830418P13Rik	0.144449	0	-3.94906	-0.144449	ENSMUSG00000015120	Ube2i	6.42298	5.23968	-0.293256	-1.18329
ENSMUSG00000063129	Aldoart2	0.144406	0	-3.94866	-0.144406	ENSMUSG00000015126	Tsr3	3.29067	1.86587	-0.8152	-1.4248
ENSMUSG00000108520	RP23-311C19.5	0.144326	0	-3.94791	-0.144326	ENSMUSG00000015127	Unkl	1.41248	1.92128	0.441156	0.508808
ENSMUSG00000066760	Psg16	0.144091	0	-3.94571	-0.144091	ENSMUSG00000015133	Lrrk1	6.55193	6.40478	-0.0327213	-0.147154
ENSMUSG00000092917	Mir3472	0.144075	0	-3.94556	-0.144075	ENSMUSG00000015134	Aldh1a3	0.69136	1.10062	0.663144	0.409264
ENSMUSG00000099210	Mir7051	0.369146	0.014618	-3.94497	-0.354528	ENSMUSG00000015143	Actn1	50.8968	58.4653	0.199969	7.56849
ENSMUSG00000105362	Gm43474	0.143818	0	-3.94315	-0.143818	ENSMUSG00000015149	Sirt2	6.10282	6.62917	0.119165	0.526349
ENSMUSG00000106414	Gm43320	0.613949	0.030622	-3.94109	-0.583327	ENSMUSG00000015165	Hnrnpl	14.8467	15.1656	0.0306325	0.318824
ENSMUSG00000080976	Gm11490	1.29338	0.074895	-3.94043	-1.21848	ENSMUSG00000015176	Nolc1	8.45051	6.33935	-0.414136	-2.11116
ENSMUSG00000106969	Gm42882	0.143507	0	-3.94023	-0.143507	ENSMUSG00000015189	Casd1	6.0548	3.46496	-0.803467	-2.58985
ENSMUSG00000106144	RP24-121I11.1	0.143501	0	-3.94018	-0.143501	ENSMUSG00000015202	Cnksr3	3.26841	2.14867	-0.602849	-1.11973
ENSMUSG00000103736	Gm37650	0.143468	0	-3.93987	-0.143468	ENSMUSG00000015214	Mtmr1	5.90302	5.47812	-0.107581	-0.424891
ENSMUSG00000087748	Gm25154	0.143268	0	-3.93798	-0.143268	ENSMUSG00000015217	Hmgb3	2.51717	3.68862	0.549463	1.17145
ENSMUSG00000102973	E430014B02Rik	0.143131	0	-3.93669	-0.143131	ENSMUSG00000015222	Map2	0.709372	1.05856	0.570857	0.349187
ENSMUSG00000022577	Ly6h	0.142595	0	-3.93164	-0.142595	ENSMUSG00000015224	Cyp2j9	1.18124	0.985379	-0.259148	-0.195863
ENSMUSG00000080850	Gm12439	0.142564	0	-3.93134	-0.142564	ENSMUSG00000015242	Nipsnap3a	0	0	0	0
ENSMUSG00000059244	Gm10062	0.142529	0	-3.93101	-0.142529	ENSMUSG00000015243	Abca1	4.87905	4.40099	-0.148451	-0.478059
ENSMUSG00000037984	Neurod6	0.142528	0	-3.931	-0.142528	ENSMUSG00000015247	Nipsnap3b	9.43726	9.57156	0.0203639	0.134295
ENSMUSG00000085981	Gm11375	1.02907	0.0581322	-3.93082	-0.970942	ENSMUSG00000015289	Lage3	1.62942	1.37145	-0.246993	-0.257961
ENSMUSG00000047115	Fam221a	0.98363	0.0551528	-3.93081	-0.928478	ENSMUSG00000015290	Ubl4a	7.20476	6.15366	-0.227162	-1.05109
ENSMUSG00000077200	Gm25613	0.142505	0	-3.93078	-0.142505	ENSMUSG00000015291	Gdi1	8.67848	10.1198	0.221431	1.44133
ENSMUSG00000084302	Gm12194	0.515655	0.024491	-3.92982	-0.491164	ENSMUSG00000015305	Sash1	8.74748	7.02241	-0.316497	-1.72507
ENSMUSG00000028736	Pax7	0.142229	0	-3.92817	-0.142229	ENSMUSG00000015312	Gadd45b	6.12544	4.84338	-0.338177	-1.28206
ENSMUSG00000084790	Gm15879	0.141999	0	-3.92599	-0.141999	ENSMUSG00000015314	Slamf6	0.00798297	0.022976	0.874783	0.014993
ENSMUSG00000080530	Gm25540	1.84724	0.11224	-3.92537	-1.735	ENSMUSG00000015316	Slamf1	0	0.0251548	1.81372	0.0251548
ENSMUSG00000108572	RP24-243C16.2	0.14188	0	-3.92486	-0.14188	ENSMUSG00000015335	Zdhhc12	2.3519	3.24285	0.461756	0.890948
ENSMUSG00000103720	Gm37094	1.23891	0.072255	-3.92442	-1.16666	ENSMUSG00000015337	Endog	3.10439	4.11294	0.404724	1.00855
ENSMUSG00000088631	Gm22311	0.141512	0	-3.92136	-0.141512	ENSMUSG00000015340	Cybb	2.42311	1.96612	-0.30013	-0.45699
ENSMUSG00000064272	Gpbar1	0.141493	0	-3.92118	-0.141493	ENSMUSG00000015341	Golga7	25.2187	24.348	-0.0506655	-0.870621
ENSMUSG00000065680	Snord38a	0.14105	0	-3.91695	-0.14105	ENSMUSG00000015342	Xk	3.89374	2.82717	-0.4604	-1.06656
ENSMUSG00000078506	Gm13124	0.140966	0	-3.91615	-0.140966	ENSMUSG00000015354	Pcolce2	0.65026	0.570872	-0.184814	-0.0793879
ENSMUSG00000076438	Oxct2b	0.140945	0	-3.91595	-0.140945	ENSMUSG00000015355	Cd48	0.608291	0.472423	-0.357988	-0.135868
ENSMUSG00000087252	Gm14379	0.140909	0	-3.91561	-0.140909	ENSMUSG00000015357	Clpx	8.28218	6.79453	-0.285257	-1.48765
ENSMUSG00000045048	Gm9795	0.140846	0	-3.915	-0.140846	ENSMUSG00000015363	Trabd	6.35885	4.35304	-0.545699	-2.00581
ENSMUSG00000090996	Gm20458	0.140541	0	-3.91208	-0.140541	ENSMUSG00000015365	Mov10l1	0	0	0	0
ENSMUSG00000107194	Gm43173	0.140501	0	-3.9117	-0.140501	ENSMUSG00000015377	Dennd6b	0.779694	0.636346	-0.288987	-0.143348
ENSMUSG00000084800	Gm12205	0.140387	0	-3.91061	-0.140387	ENSMUSG00000015396	Cd83	1.42171	1.36491	-0.0584002	-0.056798
ENSMUSG00000004709	Cd244	0.299481	0.0105837	-3.91028	-0.288897	ENSMUSG00000015401	Tmem27	0	0.300542	4.95672	0.300542
ENSMUSG00000073207	Ccdc160	0.140336	0	-3.91012	-0.140336	ENSMUSG00000015405	Ace2	1.8028	2.29063	0.343811	0.487833
ENSMUSG00000065399	Mir133a-1	1.67872	0.102357	-3.90977	-1.57636	ENSMUSG00000015437	Gzmb	0	0.17919	4.24176	0.17919
ENSMUSG00000083554	Gm6645	0.140202	0	-3.90883	-0.140202	ENSMUSG00000015441	Gzmf	0	0	0	0
ENSMUSG00000084541	n-R5s45	0.140164	0	-3.90847	-0.140164	ENSMUSG00000015443	Gzmn	0	0	0	0
ENSMUSG00000029605	Oas1b	1.04592	0.060337	-3.90808	-0.985586	ENSMUSG00000015451	C4a	0.547129	0.386977	-0.488956	-0.160152
ENSMUSG00000079039	Gm11037	0.139404	0	-3.90115	-0.139404	ENSMUSG00000015452	Ager	0.177699	0	-4.23035	-0.177699
ENSMUSG00000103924	Gm37895	0.139323	0	-3.90036	-0.139323	ENSMUSG00000015461	Atf6b	6.97674	7.11318	0.0279014	0.136437
ENSMUSG00000103933	Gm36964	0.139266	0	-3.89981	-0.139266	ENSMUSG00000015467	Egfl8	0.221865	0	-4.53521	-0.221865
ENSMUSG00000085368	Gm16188	0.139183	0	-3.89901	-0.139183	ENSMUSG00000015468	Notch4	1.23081	1.27072	0.0456705	0.0399079
ENSMUSG00000097429	Gm26520	0.139165	0	-3.89884	-0.139165	ENSMUSG00000015474	Ppt2	4.79562	2.56679	-0.899145	-2.22882
ENSMUSG00000104567	Gm43209	0.139008	0	-3.89732	-0.139008	ENSMUSG00000015476	Prrt1	1.34179	1.61996	0.269966	0.27817
ENSMUSG00000000167	Pih1d2	0.399788	0.0175015	-3.8973	-0.382287	ENSMUSG00000015478	Rnf5	13.08	10.6936	-0.290361	-2.38634
ENSMUSG00000099735	Gm29205	0.139001	0	-3.89725	-0.139001	ENSMUSG00000015484	Fam163a	0.149905	0.268306	0.799457	0.118401
ENSMUSG00000083555	Gm12035	0.674148	0.035969	-3.89558	-0.638179	ENSMUSG00000015488	Cacfd1	6.51419	6.58886	0.0164177	0.0746688
ENSMUSG00000083100	Gm6044	0.877918	0.04967	-3.89535	-0.828248	ENSMUSG00000015501	Hivep2	2.56529	3.34775	0.382763	0.782466
ENSMUSG00000107768	RP23-200M5.7	0.138658	0	-3.89393	-0.138658	ENSMUSG00000015519	2310057J18Rik	60.2708	0	-12.5575	-60.2708
ENSMUSG00000084547	Gm24936	0.138647	0	-3.89382	-0.138647	ENSMUSG00000015522	Arnt	5.08891	5.15902	0.0197003	0.0701042
ENSMUSG00000106887	A930005G22Rik	0.138362	0	-3.89105	-0.138362	ENSMUSG00000015533	Itga2	2.08862	0.737793	-1.48873	-1.35083
ENSMUSG00000106956	Gm19617	0.138143	0	-3.88892	-0.138143	ENSMUSG00000015536	Mocs2	1.93779	1.89699	-0.0305444	-0.0408048
ENSMUSG00000107440	RP23-64I9.2	0.138024	0	-3.88776	-0.138024	ENSMUSG00000015542	Nat9	1.36579	1.18061	-0.208556	-0.185177
ENSMUSG00000074999	Gm10797	0.137909	0	-3.88664	-0.137909	ENSMUSG00000015568	Lpl	34.4143	25.6693	-0.422822	-8.74501
ENSMUSG00000084758	Gm12798	0.137761	0	-3.88519	-0.137761	ENSMUSG00000015575	Atp6v0e	16.295	14.5248	-0.165798	-1.77015
ENSMUSG00000079298	Klrb1b	0.137671	0	-3.88431	-0.137671	ENSMUSG00000015579	Nkx2-5	0.840625	0	-6.41045	-0.840625
ENSMUSG00000064519	n-R5s97	1.51268	0.093144	-3.88388	-1.41954	ENSMUSG00000015597	Zfp318	3.30888	3.24325	-0.0288156	-0.0656319
ENSMUSG00000058246	Gm10037	0.137562	0	-3.88325	-0.137562	ENSMUSG00000015599	Ttbk1	0.090385	0.074124	-0.254954	-0.016261
ENSMUSG00000063821	Dupd1	0.137545	0	-3.88308	-0.137545	ENSMUSG00000015605	Srf	9.78898	10.7237	0.131447	0.934739
ENSMUSG00000065534	Mir324	0.137541	0	-3.88304	-0.137541	ENSMUSG00000015619	Gata3	1.22796	0.584846	-1.05738	-0.643118
ENSMUSG00000104474	Gm38210	0.137439	0	-3.88205	-0.137439	ENSMUSG00000015627	Gata5	10.8497	9.77674	-0.15008	-1.07293
ENSMUSG00000072944	Nup62cl	0.137368	0	-3.88135	-0.137368	ENSMUSG00000015647	Lama5	6.99568	6.15934	-0.183407	-0.836331
ENSMUSG00000082907	Gm14832	0.137201	0	-3.87972	-0.137201	ENSMUSG00000015652	Steap1	2.69157	1.36744	-0.971812	-1.32413
ENSMUSG00000075214	Olfr1002	0.137097	0	-3.8787	-0.137097	ENSMUSG00000015653	Steap2	1.98733	2.4108	0.277411	0.423469
ENSMUSG00000002190	Clgn	0.136906	0	-3.87683	-0.136906	ENSMUSG00000015656	Hspa8	292.891	220.587	-0.409004	-72.3046
ENSMUSG00000066693	Gm7493	0.136883	0	-3.8766	-0.136883	ENSMUSG00000015659	Serac1	2.05846	3.34704	0.698632	1.28858
ENSMUSG00000081222	Gm15173	0.13661	0	-3.87391	-0.13661	ENSMUSG00000015665	Awat1	0	0	0	0
ENSMUSG00000097612	Gm26509	0.136522	0	-3.87305	-0.136522	ENSMUSG00000015668	Pdzd11	4.16009	3.02146	-0.460066	-1.13863
ENSMUSG00000053442	4930597O21Rik	0.136456	0	-3.87239	-0.136456	ENSMUSG00000015671	Psma2	30.1762	32.9613	0.127321	2.78508
ENSMUSG00000081803	Gm15282	0.136391	0	-3.87175	-0.136391	ENSMUSG00000015672	Mrpl32	10.911	10.9277	0.00219796	0.016651
ENSMUSG00000022215	Fitm1	0.136194	0	-3.86981	-0.136194	ENSMUSG00000015697	Setdb1	3.19151	3.65797	0.196228	0.466457
ENSMUSG00000089953	Rnf224	0.296815	0.0110143	-3.86793	-0.285801	ENSMUSG00000015702	Anxa9	3.60985	2.20044	-0.711595	-1.40941
ENSMUSG00000103900	Gm37500	0.135922	0	-3.86713	-0.135922	ENSMUSG00000015709	Arnt2	0.713152	0.523654	-0.438394	-0.189498
ENSMUSG00000107450	RP23-56M2.8	0.13582	0	-3.86612	-0.13582	ENSMUSG00000015711	Prune	3.84231	3.98021	0.0507419	0.137903
ENSMUSG00000064992	Gm22421	0.135781	0	-3.86573	-0.135781	ENSMUSG00000015714	Cers2	9.56574	8.1513	-0.230585	-1.41444
ENSMUSG00000044824	Olfr545	0.135624	0	-3.86418	-0.135624	ENSMUSG00000015721	Nlrp5	0.0183573	0.117501	2.16871	0.0991434
ENSMUSG00000037579	Kcnh3	0.135383	0	-3.86179	-0.135383	ENSMUSG00000015733	Capza2	18.1761	19.4638	0.098703	1.28776
ENSMUSG00000105855	Gm42681	0.135367	0	-3.86163	-0.135367	ENSMUSG00000015745	Plekho1	6.9418	8.08574	0.219775	1.14393
ENSMUSG00000085897	Gm11604	1.45214	0.090601	-3.86136	-1.36154	ENSMUSG00000015747	Vps45	2.30104	1.51838	-0.59654	-0.78266
ENSMUSG00000095154	Mir344i	0.134773	0	-3.85572	-0.134773	ENSMUSG00000015748	Prpf3	2.69758	1.56197	-0.784432	-1.13561
ENSMUSG00000084378	Gm15238	0.134524	0	-3.85324	-0.134524	ENSMUSG00000015749	Anp32e	9.96586	6.2587	-0.670274	-3.70715
ENSMUSG00000089702	Gm16568	0.134382	0	-3.85182	-0.134382	ENSMUSG00000015750	Aph1a	6.58944	5.5812	-0.239186	-1.00824
ENSMUSG00000100860	2010009K17Rik	1.7231	0.110076	-3.85133	-1.61302	ENSMUSG00000015755	Tab2	14.353	8.39227	-0.773506	-5.96073
ENSMUSG00000084375	Gm11637	0.134318	0	-3.85118	-0.134318	ENSMUSG00000015757	Ppil4	5.27605	5.15984	-0.032069	-0.116205
ENSMUSG00000021620	Acot12	0.134205	0	-3.85005	-0.134205	ENSMUSG00000015759	Cnih1	23.0476	23.2082	0.0100155	0.160628
ENSMUSG00000027071	P2rx3	0.134193	0	-3.84993	-0.134193	ENSMUSG00000015766	Eps8	5.10632	4.32555	-0.238891	-0.78077
ENSMUSG00000063830	Gm6065	0.134089	0	-3.84889	-0.134089	ENSMUSG00000015776	Med22	4.60756	5.12869	0.154269	0.521128
ENSMUSG00000089597	Gm24976	0.133975	0	-3.84775	-0.133975	ENSMUSG00000015787	Abo	0.0721834	0.468889	2.54277	0.396705
ENSMUSG00000027744	Stoml3	0.133609	0	-3.84408	-0.133609	ENSMUSG00000015790	Surf1	8.32604	8.26958	-0.00980535	-0.0564643
ENSMUSG00000086172	2700068H02Rik	0.133521	0	-3.84319	-0.133521	ENSMUSG00000015804	Med28	3.12701	3.78225	0.273663	0.655237
ENSMUSG00000042078	Svop	0.133511	0	-3.84308	-0.133511	ENSMUSG00000015806	Qdpr	8.58884	6.15364	-0.48036	-2.4352
ENSMUSG00000082705	Gm15616	1.08757	0.066547	-3.84182	-1.02102	ENSMUSG00000015812	Gnrh1	0.528928	1.02089	0.935729	0.491964
ENSMUSG00000056215	Lrguk	0.133232	0	-3.84028	-0.133232	ENSMUSG00000015829	Tnr	0.509927	0.64806	0.33991	0.138133
ENSMUSG00000089049	Gm24358	0.132808	0	-3.836	-0.132808	ENSMUSG00000015837	Sqstm1	29.044	23.9941	-0.275457	-5.04991
ENSMUSG00000089957	A830011K09Rik	0.132798	0	-3.8359	-0.132798	ENSMUSG00000015839	Nfe2l2	65.3102	66.6195	0.0286318	1.3093
ENSMUSG00000032081	Apoc3	0.132753	0	-3.83545	-0.132753	ENSMUSG00000015843	Rxrg	0	0	0	0
ENSMUSG00000061039	Olfr920	0.132472	0	-3.83261	-0.132472	ENSMUSG00000015846	Rxra	9.06508	9.98744	0.139648	0.922359
ENSMUSG00000050141	Fam205c	0.132256	0	-3.83042	-0.132256	ENSMUSG00000015850	Adamtsl4	3.65756	3.68419	0.0104363	0.0266268
ENSMUSG00000035594	Chrna5	0.131953	0	-3.82734	-0.131953	ENSMUSG00000015852	Fcrls	1.66923	1.97751	0.243166	0.308285
ENSMUSG00000095712	Gm26465	2.49532	0.166589	-3.82653	-2.32873	ENSMUSG00000015854	Cd5l	0	0	0	0
ENSMUSG00000068327	Tlx2	0.131664	0	-3.82441	-0.131664	ENSMUSG00000015869	Prpsap1	8.89583	8.59311	-0.0498931	-0.302728
ENSMUSG00000101344	Gm29183	0.131521	0	-3.82294	-0.131521	ENSMUSG00000015879	Fam184b	0.36234	0.244251	-0.550368	-0.118089
ENSMUSG00000075958	Gm23423	0.131468	0	-3.8224	-0.131468	ENSMUSG00000015880	Ncapg	0.928984	1.07296	0.205813	0.14398
ENSMUSG00000037747	Phyhipl	0.40938	0.0196687	-3.82125	-0.389712	ENSMUSG00000015882	Lcorl	4.19668	2.68283	-0.643559	-1.51385
ENSMUSG00000073650	Catip	0.131354	0	-3.82124	-0.131354	ENSMUSG00000015889	Lta4h	19.2426	16.9909	-0.179445	-2.25173
ENSMUSG00000089730	1700007P06Rik	0.131323	0	-3.82092	-0.131323	ENSMUSG00000015890	Amdhd1	0	0	0	0
ENSMUSG00000072844	G530011O06Rik	4.13217	0.283104	-3.8209	-3.84907	ENSMUSG00000015932	Dstn	349.976	357.098	0.0290621	7.1217
ENSMUSG00000001827	Folr1	0.131147	0	-3.81913	-0.131147	ENSMUSG00000015937	H2afy	7.21311	8.0293	0.154451	0.816194
ENSMUSG00000030109	Slc6a12	0.130764	0	-3.8152	-0.130764	ENSMUSG00000015942	Gtf2ird2	0.502035	1.00587	0.988408	0.503839
ENSMUSG00000101051	1700100L14Rik	0.130525	0	-3.81276	-0.130525	ENSMUSG00000015943	Bola1	0.664313	3.4255	2.34903	2.76118
ENSMUSG00000089493	Gm26361	1.02739	0.063889	-3.81146	-0.963505	ENSMUSG00000015944	Gatsl2	1.72047	2.19742	0.3512	0.476954
ENSMUSG00000074385	Gm10684	0.13035	0	-3.81096	-0.13035	ENSMUSG00000015947	Fcgr1	0.746054	0.632354	-0.235121	-0.1137
ENSMUSG00000031344	Gabrq	0.130274	0	-3.81017	-0.130274	ENSMUSG00000015950	Ncf1	0.908903	0.94813	0.060308	0.0392265
ENSMUSG00000105350	4930537H20Rik	0.338079	0.014828	-3.80937	-0.323251	ENSMUSG00000015957	Wnt11	1.01438	1.59238	0.645467	0.578
ENSMUSG00000042976	9930038B18Rik	0.130141	0	-3.80881	-0.130141	ENSMUSG00000015961	Adss	14.1605	11.7814	-0.265156	-2.3791
ENSMUSG00000096440	Vmn2r-ps20	0.13001	0	-3.80746	-0.13001	ENSMUSG00000015962	1700016C15Rik	0.327768	0.106031	-1.54152	-0.221737
ENSMUSG00000106743	Gm42847	0.129901	0	-3.80633	-0.129901	ENSMUSG00000015966	Il17rb	1.04412	1.42462	0.444635	0.380504
ENSMUSG00000104732	Gm43346	2.18799	0.14721	-3.80542	-2.04078	ENSMUSG00000015968	Cacna1d	1.5491	1.14987	-0.426758	-0.399237
ENSMUSG00000093677	Gm20712	1.05903	0.066493	-3.80483	-0.99254	ENSMUSG00000015970	Chdh	10.9436	8.94933	-0.289936	-1.99422
ENSMUSG00000044165	Bcl2l15	0.129733	0	-3.8046	-0.129733	ENSMUSG00000015971	Actr8	4.17394	5.33984	0.354634	1.1659
ENSMUSG00000082363	Mup-ps18	0.129667	0	-3.80392	-0.129667	ENSMUSG00000015980	Lrrc27	0.793718	0.261866	-1.5638	-0.531853
ENSMUSG00000081319	Gm12936	0.129535	0	-3.80256	-0.129535	ENSMUSG00000015981	Stk32c	1.09495	1.46383	0.415598	0.368888
ENSMUSG00000081599	Gm14390	0.129489	0	-3.80208	-0.129489	ENSMUSG00000015994	Fnta	15.4095	20.5953	0.418261	5.18583
ENSMUSG00000101007	Gm29541	0.129009	0	-3.79711	-0.129009	ENSMUSG00000016018	Skiv2l2	14.1562	11.5816	-0.289376	-2.57462
ENSMUSG00000031162	Gata1	0.128916	0	-3.79614	-0.128916	ENSMUSG00000016024	Lbp	0.672182	0.533855	-0.326933	-0.138326
ENSMUSG00000085665	Gm12059	0.128532	0	-3.79215	-0.128532	ENSMUSG00000016028	Celsr1	6.12195	5.15991	-0.246209	-0.962049
ENSMUSG00000088845	Gm26355	0.128484	0	-3.79165	-0.128484	ENSMUSG00000016087	Fli1	1.75161	2.78149	0.664143	1.02988
ENSMUSG00000025176	Hoga1	0.206139	0.00563827	-3.78881	-0.200501	ENSMUSG00000016128	Stard13	5.81341	4.82941	-0.267034	-0.984003
ENSMUSG00000083142	Gm12288	0.128129	0	-3.78794	-0.128129	ENSMUSG00000016150	Tenm1	0.260074	0.364505	0.471632	0.104431
ENSMUSG00000058183	Mmel1	0.127656	0	-3.78299	-0.127656	ENSMUSG00000016179	Camk1g	0.0417627	0	-2.37191	-0.0417627
ENSMUSG00000028626	Col9a2	0.127654	0	-3.78297	-0.127654	ENSMUSG00000016181	Diexf	0.881435	1.05304	0.253993	0.171604
ENSMUSG00000088695	Gm22334	2.44335	0.168486	-3.78087	-2.27486	ENSMUSG00000016194	Hsd11b1	0.404518	1.09797	1.41841	0.693454
ENSMUSG00000024578	Il17b	0.127256	0	-3.7788	-0.127256	ENSMUSG00000016200	Syt14	0.213477	0.201482	-0.0795921	-0.0119951
ENSMUSG00000086067	Gm16183	0.127187	0	-3.77807	-0.127187	ENSMUSG00000016206	H2-M3	1.8383	1.16826	-0.649544	-0.670043
ENSMUSG00000105634	Gm43367	0.12714	0	-3.77758	-0.12714	ENSMUSG00000016239	Lonrf3	1.53344	0.650719	-1.22404	-0.882718
ENSMUSG00000104097	Gm37313	1.39359	0.092369	-3.77727	-1.30122	ENSMUSG00000016252	Atp5e	20.4841	18.9192	-0.114593	-1.56487
ENSMUSG00000097622	A330033J07Rik	0.126758	0	-3.77355	-0.126758	ENSMUSG00000016253	Nelfcd	2.7942	3.37526	0.271677	0.58106
ENSMUSG00000080681	Gm23990	0.12671	0	-3.77305	-0.12671	ENSMUSG00000016255	Tubb1	0	0	0	0
ENSMUSG00000047511	Olfr1396	0.126641	0	-3.77232	-0.126641	ENSMUSG00000016256	Ctsz	22.9283	18.8475	-0.282625	-4.08087
ENSMUSG00000000435	Myf5	0.126401	0	-3.76978	-0.126401	ENSMUSG00000016257	Slmo2	19.0006	22.3783	0.235937	3.37765
ENSMUSG00000097858	9530052C20Rik	0.846772	0.052888	-3.76805	-0.793884	ENSMUSG00000016262	Sertad4	2.77397	0.64747	-2.08215	-2.1265
ENSMUSG00000091685	Gm17359	0.126181	0	-3.76746	-0.126181	ENSMUSG00000016283	H2-M2	0.334804	0.378075	0.170559	0.0432711
ENSMUSG00000026774	4931423N10Rik	0.125719	0	-3.76255	-0.125719	ENSMUSG00000016308	Ube2a	4.01458	5.33892	0.410408	1.32434
ENSMUSG00000088226	Gm22596	4.15759	0.298158	-3.75747	-3.85943	ENSMUSG00000016319	Slc25a5	232.646	227.88	-0.0298576	-4.76549
ENSMUSG00000080283	Gm14806	0.125135	0	-3.75633	-0.125135	ENSMUSG00000016327	Atp1b4	0.057236	0	-2.74923	-0.057236
ENSMUSG00000031535	Dkk4	0.125093	0	-3.75588	-0.125093	ENSMUSG00000016344	Ppdpf	15.0361	14.8002	-0.0228021	-0.235937
ENSMUSG00000102628	Gm37671	0.125051	0	-3.75543	-0.125051	ENSMUSG00000016346	Kcnq2	0.0656831	0.15531	1.12713	0.0896266
ENSMUSG00000080367	Gm25774	0.124972	0	-3.75459	-0.124972	ENSMUSG00000016349	Eef1a2	1.9983	2.35835	0.237908	0.36005
ENSMUSG00000080659	Gm24484	0.124972	0	-3.75459	-0.124972	ENSMUSG00000016356	Col20a1	0.634707	0.513295	-0.301019	-0.121412
ENSMUSG00000097889	Gm26541	1.48656	0.100883	-3.75454	-1.38568	ENSMUSG00000016382	Pls3	13.5644	17.8127	0.392834	4.24837
ENSMUSG00000067189	Gm7335	0.124801	0	-3.75276	-0.124801	ENSMUSG00000016386	Mpped2	0.147021	0	-3.97288	-0.147021
ENSMUSG00000097773	Gm10614	0.233843	0.008093	-3.75245	-0.22575	ENSMUSG00000016409	Nkap	3.47748	3.43005	-0.0197533	-0.047425
ENSMUSG00000080364	Gm25777	0.124719	0	-3.75188	-0.124719	ENSMUSG00000016427	Ndufa1	78.765	83.6555	0.0868954	4.89053
ENSMUSG00000082793	Gm9308	0.124697	0	-3.75165	-0.124697	ENSMUSG00000016458	Wt1	0.0598223	0.0419413	-0.426804	-0.017881
ENSMUSG00000092963	Gm22238	0.124665	0	-3.7513	-0.124665	ENSMUSG00000016477	E2f3	1.27602	1.23347	-0.0485402	-0.0425489
ENSMUSG00000068173	Btg1-ps1	0.124516	0	-3.74971	-0.124516	ENSMUSG00000016481	Cr1l	4.12892	4.08	-0.0171526	-0.0489173
ENSMUSG00000088997	Gm22766	0.124291	0	-3.74729	-0.124291	ENSMUSG00000016487	Ppfibp1	5.98865	6.93327	0.210977	0.944619
ENSMUSG00000030344	Akap3	0.124224	0	-3.74657	-0.124224	ENSMUSG00000016493	Cd46	0.410228	1.06237	1.35155	0.65214
ENSMUSG00000088132	Gm22586	0.123947	0	-3.74359	-0.123947	ENSMUSG00000016494	Cd34	4.59794	3.6388	-0.336702	-0.959146
ENSMUSG00000041658	Rragb	0.764973	0.047891	-3.74274	-0.717082	ENSMUSG00000016495	Plgrkt	3.31333	4.14806	0.323282	0.834733
ENSMUSG00000031330	Zcchc13	0.123793	0	-3.74193	-0.123793	ENSMUSG00000016496	Cd274	0.646194	0.945901	0.542739	0.299707
ENSMUSG00000100228	Gm29257	0.533494	0.03064	-3.74129	-0.502854	ENSMUSG00000016498	Pdcd1lg2	0	0	0	0
ENSMUSG00000039838	Slc45a1	0.123661	0	-3.7405	-0.123661	ENSMUSG00000016503	Gtf3a	2.80647	3.24557	0.209023	0.439103
ENSMUSG00000081265	Gm11282	0.123542	0	-3.73922	-0.123542	ENSMUSG00000016510	Mtif3	2.12175	2.4089	0.182311	0.287147
ENSMUSG00000098655	Mir7011	0.123542	0	-3.73922	-0.123542	ENSMUSG00000016520	Lnx2	12.066	9.14593	-0.399366	-2.92009
ENSMUSG00000106417	Gm42628	0.123413	0	-3.73783	-0.123413	ENSMUSG00000016524	Il19	0	0	0	0
ENSMUSG00000088068	Gm24474	0.123298	0	-3.73658	-0.123298	ENSMUSG00000016526	Dyrk3	0.249656	0.167508	-0.548719	-0.0821482
ENSMUSG00000097211	BC065403	0.12326	0	-3.73617	-0.12326	ENSMUSG00000016528	Mapkapk2	26.8033	22.4296	-0.256904	-4.37374
ENSMUSG00000089965	Gm16236	0.123216	0	-3.7357	-0.123216	ENSMUSG00000016529	Il10	0	0	0	0
ENSMUSG00000100181	Gm29096	0.122996	0	-3.73331	-0.122996	ENSMUSG00000016534	Lamp2	19.3954	16.2099	-0.258692	-3.18548
ENSMUSG00000107606	RP23-411N5.4	0.122614	0	-3.72916	-0.122614	ENSMUSG00000016541	Atxn10	13.224	11.6831	-0.17858	-1.5408
ENSMUSG00000079707	Tcte3	0.122524	0	-3.72818	-0.122524	ENSMUSG00000016552	Foxred2	0.333631	0.279614	-0.246729	-0.054017
ENSMUSG00000081208	Gm11400	0.359557	0.017899	-3.72751	-0.341658	ENSMUSG00000016554	Eif3d	28.2409	23.0516	-0.292805	-5.18931
ENSMUSG00000102639	Gm38223	1.15017	0.077675	-3.72603	-1.07249	ENSMUSG00000016559	H3f3b	60.2258	74.9917	0.3163	14.7658
ENSMUSG00000049556	Lingo1	0.122302	0	-3.72576	-0.122302	ENSMUSG00000016619	Nup50	10.8218	9.37351	-0.207079	-1.44833
ENSMUSG00000091408	Gm6728	0.122081	0	-3.72335	-0.122081	ENSMUSG00000016624	Phf21b	0.384308	0.714921	0.878502	0.330613
ENSMUSG00000098490	Mir7089	0.286691	0.012482	-3.72212	-0.274209	ENSMUSG00000016626	Nlrp14	0	0	0	0
ENSMUSG00000049476	1700104B16Rik	0.121968	0	-3.72212	-0.121968	ENSMUSG00000016637	Ift27	5.00067	6.10693	0.287804	1.10626
ENSMUSG00000087236	Gm1305	0.121918	0	-3.72157	-0.121918	ENSMUSG00000016664	Pacsin2	26.1104	19.6294	-0.411421	-6.48092
ENSMUSG00000089901	Gm8113	0.121772	0	-3.71997	-0.121772	ENSMUSG00000016756	Cmah	0.497158	0.881712	0.814143	0.384554
ENSMUSG00000103597	Gm19777	0.121748	0	-3.71971	-0.121748	ENSMUSG00000016757	Ttll12	7.15779	6.26643	-0.191585	-0.891362
ENSMUSG00000022044	Stmn4	0.121299	0	-3.71478	-0.121299	ENSMUSG00000016758	Bik	1.39001	1.17478	-0.24082	-0.215231
ENSMUSG00000100572	2410021H03Rik	0.121207	0	-3.71377	-0.121207	ENSMUSG00000016763	Scube1	2.56734	2.86858	0.159475	0.30124
ENSMUSG00000108316	RP24-490A22.4	0.121179	0	-3.71346	-0.121179	ENSMUSG00000016831	Tox4	6.93559	5.80688	-0.255852	-1.12871
ENSMUSG00000101316	Gm12663	0.121092	0	-3.71251	-0.121092	ENSMUSG00000016833	Mrps18c	6.97858	9.90392	0.504456	2.92534
ENSMUSG00000086123	Gm16060	0.120958	0	-3.71103	-0.120958	ENSMUSG00000016918	Sulf1	1.29993	1.12283	-0.209563	-0.177104
ENSMUSG00000065273	Gm25128	0.120941	0	-3.71084	-0.120941	ENSMUSG00000016921	Srsf6	18.2973	16.8013	-0.122982	-1.49594
ENSMUSG00000098273	Mir6346	0.120797	0	-3.70926	-0.120797	ENSMUSG00000016933	Plcg1	3.11287	4.12038	0.403402	1.00751
ENSMUSG00000100685	Gm28610	0.120716	0	-3.70836	-0.120716	ENSMUSG00000016940	Kctd2	3.59819	4.14247	0.202696	0.544283
ENSMUSG00000099203	Mir6389	0.120635	0	-3.70747	-0.120635	ENSMUSG00000016942	Tmprss6	0.104998	0.219474	0.996722	0.114476
ENSMUSG00000045952	Gm5548	0.120617	0	-3.70727	-0.120617	ENSMUSG00000016946	Kctd5	4.967	6.82367	0.457385	1.85667
ENSMUSG00000030825	Hsd17b14	1.37012	0.0956679	-3.70719	-1.27446	ENSMUSG00000016982	Pom121l2	0	0	0	0
ENSMUSG00000065159	Gm25482	0.12054	0	-3.70642	-0.12054	ENSMUSG00000016984	Etaa1	2.99744	2.84485	-0.0751245	-0.152597
ENSMUSG00000097467	Gm26737	0.120399	0	-3.70486	-0.120399	ENSMUSG00000016995	Matn4	0.05048	0.11283	1.02213	0.06235
ENSMUSG00000106234	Gm43535	0.155483	0.002691	-3.70481	-0.152792	ENSMUSG00000016998	Svs4	0	0	0	0
ENSMUSG00000064859	Gm24524	0.120345	0	-3.70426	-0.120345	ENSMUSG00000017000	Svs6	0	0	0	0
ENSMUSG00000092085	Gm17224	0.120307	0	-3.70384	-0.120307	ENSMUSG00000017002	Slpi	16.125	20.9203	0.3754	4.79531
ENSMUSG00000092504	Gm20396	0.120193	0	-3.70258	-0.120193	ENSMUSG00000017003	Svs3a	0	0	0	0
ENSMUSG00000043301	Kcnj6	0.120168	0	-3.7023	-0.120168	ENSMUSG00000017004	Svs5	0	0	0	0
ENSMUSG00000099141	Mir6352	0.120134	0	-3.70193	-0.120134	ENSMUSG00000017007	Rbpjl	0.496866	0.571648	0.198543	0.0747822
ENSMUSG00000104523	Gm37335	0.119988	0	-3.70031	-0.119988	ENSMUSG00000017009	Sdc4	41.6831	46.1296	0.146197	4.44651
ENSMUSG00000030154	Klrb1f	0.119851	0	-3.69879	-0.119851	ENSMUSG00000017049	Ccdc70	0	0	0	0
ENSMUSG00000106062	Gm43820	0.438948	0.024607	-3.69741	-0.414341	ENSMUSG00000017057	Il13ra1	13.5739	9.42725	-0.525463	-4.14669
ENSMUSG00000086799	4930502E09Rik	0.119689	0	-3.69698	-0.119689	ENSMUSG00000017064	Prl5a1	0	0	0	0
ENSMUSG00000108148	RP23-251M14.5	0.119648	0	-3.69653	-0.119648	ENSMUSG00000017119	Nbr1	15.3908	15.1137	-0.0261948	-0.277107
ENSMUSG00000017832	Hspb9	0.119254	0	-3.69214	-0.119254	ENSMUSG00000017132	Cyth1	6.48289	6.74464	0.0570186	0.261752
ENSMUSG00000091942	Gm17138	0.119182	0	-3.69133	-0.119182	ENSMUSG00000017144	Rnd3	7.14821	7.55412	0.0795727	0.405906
ENSMUSG00000021922	Itih4	0.119075	0	-3.69013	-0.119075	ENSMUSG00000017146	Brca1	1.04273	0.783949	-0.407012	-0.258777
ENSMUSG00000080741	Gm11398	0.73774	0.047953	-3.68958	-0.689787	ENSMUSG00000017165	Gast	248.279	245.489	-0.0163033	-2.79001
ENSMUSG00000071715	Ncf4	0.118909	0	-3.68828	-0.118909	ENSMUSG00000017167	Cntnap1	0.908159	1.58812	0.799558	0.679959
ENSMUSG00000083268	Gm11511	0.118875	0	-3.6879	-0.118875	ENSMUSG00000017176	Nt5c3b	3.73272	3.79608	0.0242177	0.0633572
ENSMUSG00000022543	4930451G09Rik	0.118816	0	-3.68724	-0.118816	ENSMUSG00000017188	Coa3	23.6643	24.7135	0.0625599	1.04918
ENSMUSG00000096940	Gm4755	0.118578	0	-3.68457	-0.118578	ENSMUSG00000017195	Zpbp2	0	0	0	0
ENSMUSG00000085572	Gm16234	1.1069	0.077014	-3.68211	-1.02989	ENSMUSG00000017204	Gsdma	5.38099	7.55107	0.48804	2.17008
ENSMUSG00000056411	Gm12500	0.37557	0.0200669	-3.68075	-0.355503	ENSMUSG00000017210	Med24	2.38221	2.13749	-0.155693	-0.244721
ENSMUSG00000029597	Sds	0.118212	0	-3.68046	-0.118212	ENSMUSG00000017211	Gsdma2	112.558	137.299	0.286623	24.7404
ENSMUSG00000085623	Gm16041	0.118123	0	-3.67946	-0.118123	ENSMUSG00000017221	Psmd3	7.32971	6.97299	-0.0718779	-0.356719
ENSMUSG00000082974	Gm15129	0.117963	0	-3.67765	-0.117963	ENSMUSG00000017264	Exosc10	4.6875	4.51249	-0.0547748	-0.175007
ENSMUSG00000054618	Gm9951	0.117945	0	-3.67745	-0.117945	ENSMUSG00000017286	Glod4	2.78376	3.10148	0.15539	0.317714
ENSMUSG00000102316	Gm37629	0.117895	0	-3.67689	-0.117895	ENSMUSG00000017288	Vps53	5.26863	4.79681	-0.135083	-0.471817
ENSMUSG00000055771	Gm7936	0.11781	0	-3.67593	-0.11781	ENSMUSG00000017291	Taok1	18.8608	7.11058	-1.40609	-11.7503
ENSMUSG00000093897	Gm26268	0.117659	0	-3.67422	-0.117659	ENSMUSG00000017299	Dnttip1	4.24478	3.70075	-0.197374	-0.54403
ENSMUSG00000098544	Mir7211	0.117659	0	-3.67422	-0.117659	ENSMUSG00000017300	Tnnc2	0.910508	0	-6.52436	-0.910508
ENSMUSG00000080996	Gm4986	0.35753	0.018862	-3.67062	-0.338668	ENSMUSG00000017307	Acot8	3.65561	2.90139	-0.332348	-0.754227
ENSMUSG00000044005	Gls2	0.279861	0.0127769	-3.66972	-0.267084	ENSMUSG00000017309	Cd300lg	2.21826	2.98311	0.425729	0.764852
ENSMUSG00000077257	Gm26080	2.64022	0.198272	-3.66957	-2.44195	ENSMUSG00000017310	Spint4	0	0	0	0
ENSMUSG00000046840	Hnf4aos	0.11707	0	-3.66755	-0.11707	ENSMUSG00000017311	Pyy	0.612726	2.61301	2.07455	2.00028
ENSMUSG00000050195	Scd4	0.116972	0	-3.66643	-0.116972	ENSMUSG00000017314	Mpp2	1.71783	1.94666	0.179432	0.22883
ENSMUSG00000079610	Ankrd39	0.116964	0	-3.66635	-0.116964	ENSMUSG00000017316	Ppy	0	0	0	0
ENSMUSG00000079511	Ccdc142	3.08679	0.234024	-3.66568	-2.85276	ENSMUSG00000017344	Vtn	4.78389	2.49719	-0.935123	-2.28669
ENSMUSG00000091648	C2cd4d	0.116779	0	-3.66424	-0.116779	ENSMUSG00000017376	Nlk	4.72898	4.25941	-0.15054	-0.469569
ENSMUSG00000107622	RP24-226D9.3	0.116477	0	-3.6608	-0.116477	ENSMUSG00000017386	Traf4	10.1807	7.49001	-0.442291	-2.6907
ENSMUSG00000097289	2010300F17Rik	0.116476	0	-3.66079	-0.116476	ENSMUSG00000017390	Aldoc	1.01096	0.580808	-0.789167	-0.430153
ENSMUSG00000028310	Ppp3r2	0.116406	0	-3.65999	-0.116406	ENSMUSG00000017400	Stac2	0.111176	0.0820536	-0.396555	-0.0291222
ENSMUSG00000082740	Gm14127	0.116365	0	-3.65953	-0.116365	ENSMUSG00000017404	Rpl19	183	185.544	0.0199165	2.54399
ENSMUSG00000058073	Gm11189	0.116229	0	-3.65797	-0.116229	ENSMUSG00000017405	Nek8	0.478858	0.329614	-0.525517	-0.149243
ENSMUSG00000089811	Gm16138	0.116108	0	-3.65659	-0.116108	ENSMUSG00000017412	Cacnb4	0.130935	0.22776	0.754471	0.0968245
ENSMUSG00000052099	Prss51	0.116108	0	-3.65658	-0.116108	ENSMUSG00000017417	Plxdc1	0.0498924	0.165226	1.54877	0.115333
ENSMUSG00000081565	Rps12-ps5	0.115857	0	-3.65371	-0.115857	ENSMUSG00000017418	Arl5b	1.17939	1.43381	0.279661	0.254421
ENSMUSG00000079304	4933413G19Rik	0.115754	0	-3.65253	-0.115754	ENSMUSG00000017421	Zfp207	10.5558	8.41887	-0.325989	-2.13692
ENSMUSG00000098800	Gm27244	0.115625	0	-3.65105	-0.115625	ENSMUSG00000017428	Psmd11	6.34131	6.95087	0.132212	0.609556
ENSMUSG00000023926	Rhag	0.115599	0	-3.65075	-0.115599	ENSMUSG00000017446	C1qtnf1	2.78847	2.98904	0.0998626	0.20057
ENSMUSG00000104637	Gm42424	0.115525	0	-3.6499	-0.115525	ENSMUSG00000017453	Pipox	0.319551	0.372079	0.213372	0.0525288
ENSMUSG00000088493	Gm24401	5.37775	0.419742	-3.64814	-4.95801	ENSMUSG00000017466	Timp2	34.1142	29.2929	-0.219752	-4.8213
ENSMUSG00000108575	RP23-435E16.4	0.115089	0	-3.64488	-0.115089	ENSMUSG00000017478	Zc3h18	4.69691	4.23308	-0.149667	-0.463826
ENSMUSG00000090843	Heatr4	0.115037	0	-3.64428	-0.115037	ENSMUSG00000017485	Top2b	18.2823	17.5938	-0.0553494	-0.688498
ENSMUSG00000065030	n-R5s160	0.114894	0	-3.64263	-0.114894	ENSMUSG00000017491	Rarb	1.56708	1.18751	-0.397214	-0.379566
ENSMUSG00000094158	Gm23264	3.02598	0.233225	-3.6418	-2.79275	ENSMUSG00000017493	Igfbp4	14.1485	23.3703	0.723622	9.22175
ENSMUSG00000085767	Gm13563	0.770021	0.0525353	-3.64077	-0.717486	ENSMUSG00000017499	Cdc6	0.57635	0.437976	-0.388342	-0.138374
ENSMUSG00000099307	Gm27419	0.114667	0	-3.64001	-0.114667	ENSMUSG00000017548	Suz12	9.88845	9.15814	-0.110573	-0.730306
ENSMUSG00000063137	Olfr177	0.114518	0	-3.63828	-0.114518	ENSMUSG00000017550	Atad5	0.498417	0.47448	-0.0695757	-0.0239372
ENSMUSG00000045326	Fndc7	0.114461	0	-3.63762	-0.114461	ENSMUSG00000017561	Crlf3	1.64792	1.1621	-0.500276	-0.485817
ENSMUSG00000022996	Wnt10b	0.114142	0	-3.63392	-0.114142	ENSMUSG00000017588	Krt27	0	0	0	0
ENSMUSG00000087698	Gm13031	0.114124	0	-3.63371	-0.114124	ENSMUSG00000017607	Tns4	2.29354	2.36904	0.0465239	0.0754952
ENSMUSG00000085024	C230035I16Rik	0.114061	0	-3.63298	-0.114061	ENSMUSG00000017615	Tnfaip1	12.7279	10.5693	-0.267881	-2.15858
ENSMUSG00000082867	Gm15730	1.89761	0.143991	-3.63085	-1.75362	ENSMUSG00000017631	Abr	8.30863	7.46999	-0.153309	-0.838639
ENSMUSG00000070313	A630095E13Rik	0.113813	0	-3.63009	-0.113813	ENSMUSG00000017639	Rab11fip4	5.56858	3.58317	-0.634641	-1.98541
ENSMUSG00000048699	4732456N10Rik	0.113791	0	-3.62983	-0.113791	ENSMUSG00000017652	Cd40	0.0767698	0.0301572	-1.11153	-0.0466126
ENSMUSG00000069439	Gm8444	0.113783	0	-3.62974	-0.113783	ENSMUSG00000017664	Slc35c2	3.21412	3.77356	0.230839	0.559439
ENSMUSG00000107203	Gm7542	0.113716	0	-3.62896	-0.113716	ENSMUSG00000017667	Zfp334	1.44816	0.817539	-0.817249	-0.63062
ENSMUSG00000105891	A230001M10Rik	0.113531	0	-3.6268	-0.113531	ENSMUSG00000017670	Elmo2	2.2707	2.38728	0.0719166	0.116572
ENSMUSG00000039330	Tsga10ip	0.113395	0	-3.62521	-0.113395	ENSMUSG00000017677	Wsb1	4.22678	2.35519	-0.841011	-1.87159
ENSMUSG00000030046	Bmp10	0.113153	0	-3.62238	-0.113153	ENSMUSG00000017679	Ttpal	1.74321	0.542098	-1.66701	-1.20112
ENSMUSG00000096480	Gm23976	0.113023	0	-3.62086	-0.113023	ENSMUSG00000017686	Rhot1	4.54599	5.3641	0.23826	0.818115
ENSMUSG00000066129	Kndc1	0.112871	0	-3.61907	-0.112871	ENSMUSG00000017688	Hnf4g	1.7547	1.01127	-0.789063	-0.743432
ENSMUSG00000086411	Gm14236	0.112834	0	-3.61864	-0.112834	ENSMUSG00000017692	Rhbdl3	0.437421	0.590663	0.424924	0.153242
ENSMUSG00000097541	Gm26752	0.112756	0	-3.61772	-0.112756	ENSMUSG00000017697	Ada	5.51804	6.68718	0.276785	1.16914
ENSMUSG00000026630	Batf3	0.112655	0	-3.61654	-0.112655	ENSMUSG00000017707	Serinc3	72.4189	78.4068	0.114597	5.98788
ENSMUSG00000024905	Mtl5	0.11259	0	-3.61577	-0.11259	ENSMUSG00000017713	Tha1	0.627319	0.68226	0.119297	0.0549406
ENSMUSG00000104087	Gm38277	0.112462	0	-3.61426	-0.112462	ENSMUSG00000017715	Pgs1	3.49072	2.23143	-0.643232	-1.25929
ENSMUSG00000074646	6430550D23Rik	0.424339	0.0254948	-3.61314	-0.398844	ENSMUSG00000017716	Birc5	2.69963	3.06622	0.183062	0.366589
ENSMUSG00000062175	Tgif2	0.269568	0.0128474	-3.6131	-0.256721	ENSMUSG00000017718	Afmid	1.91662	0.710083	-1.41984	-1.20654
ENSMUSG00000104953	AC147560.1	0.11332	9.7e-05	-3.61041	-0.113223	ENSMUSG00000017720	Trp53tg5	0.184561	0.090675	-0.950517	-0.093886
ENSMUSG00000076518	Igkv2-112	0.112112	0	-3.61013	-0.112112	ENSMUSG00000017721	Pigt	13.7861	12.7834	-0.108868	-1.00277
ENSMUSG00000079223	Gm8778	0.112092	0	-3.6099	-0.112092	ENSMUSG00000017723	Wfdc2	8.03199	3.79248	-1.08061	-4.23952
ENSMUSG00000065341	Gm25579	0.111887	0	-3.60747	-0.111887	ENSMUSG00000017724	Etv4	1.0551	0.965739	-0.126425	-0.0893638
ENSMUSG00000074877	Gm10780	0.111881	0	-3.6074	-0.111881	ENSMUSG00000017733	Eppin	0	0	0	0
ENSMUSG00000084348	Gm14608	0.11188	0	-3.60739	-0.11188	ENSMUSG00000017734	Dbndd2	4.15393	4.11034	-0.0151841	-0.0435949
ENSMUSG00000088976	Gm23759	0.111741	0	-3.60574	-0.111741	ENSMUSG00000017737	Mmp9	0.503066	0.887743	0.807158	0.384677
ENSMUSG00000086789	Lyrm7os	0.111737	0	-3.6057	-0.111737	ENSMUSG00000017740	Slc12a5	0.0917955	0.060006	-0.540123	-0.0317895
ENSMUSG00000097166	9330179D12Rik	0.111737	0	-3.60569	-0.111737	ENSMUSG00000017747	Ghdc	3.56269	2.89063	-0.300643	-0.672056
ENSMUSG00000071398	2410004P03Rik	0.111617	0	-3.60428	-0.111617	ENSMUSG00000017754	Pltp	6.10121	5.0723	-0.265977	-1.02891
ENSMUSG00000103253	Gm37520	0.212611	0.008323	-3.6028	-0.204288	ENSMUSG00000017756	Slc12a7	27.3483	22.9089	-0.25544	-4.43938
ENSMUSG00000104017	Gm37363	0.387789	0.022807	-3.59993	-0.364982	ENSMUSG00000017760	Ctsa	9.00634	7.12569	-0.33749	-1.88065
ENSMUSG00000084745	Gm25290	0.111188	0	-3.59917	-0.111188	ENSMUSG00000017764	Zswim1	2.69585	2.32248	-0.214218	-0.373371
ENSMUSG00000097402	Gm17399	0.111094	0	-3.59806	-0.111094	ENSMUSG00000017765	Slc12a4	2.40714	2.21172	-0.121626	-0.195423
ENSMUSG00000102710	Gm4857	0.111046	0	-3.59748	-0.111046	ENSMUSG00000017767	Spata25	0	0	0	0
ENSMUSG00000105610	AC125099.1	0.110782	0	-3.59433	-0.110782	ENSMUSG00000017774	Myo1c	16.9783	16.6162	-0.0310907	-0.362189
ENSMUSG00000027470	Mylk2	0.110673	0	-3.59303	-0.110673	ENSMUSG00000017776	Crk	10.4839	10.1257	-0.0501053	-0.358199
ENSMUSG00000012819	Cdh23	0.110493	0	-3.59088	-0.110493	ENSMUSG00000017778	Cox7c	49.6576	42.8331	-0.213244	-6.82456
ENSMUSG00000105852	Gm42890	0.110456	0	-3.59043	-0.110456	ENSMUSG00000017781	Pitpna	17.5363	25.1373	0.519232	7.60093
ENSMUSG00000043873	Chil5	0.110435	0	-3.59019	-0.110435	ENSMUSG00000017801	Mlx	8.31306	7.28594	-0.19002	-1.02712
ENSMUSG00000108264	RP23-320B19.3	0.110259	0	-3.58807	-0.110259	ENSMUSG00000017802	Fam134c	10.0012	10.5983	0.0835828	0.597131
ENSMUSG00000077042	Mir574	0.110238	0	-3.58782	-0.110238	ENSMUSG00000017817	Jph2	9.24782	4.93455	-0.904832	-4.31327
ENSMUSG00000058360	Gm10040	0.110217	0	-3.58757	-0.110217	ENSMUSG00000017830	Dhx58	0.294246	2.30327	2.92663	2.00903
ENSMUSG00000078763	Slfn1	0.428686	0.026503	-3.5871	-0.402183	ENSMUSG00000017831	Rab5a	19.7259	20.6493	0.0659673	0.923374
ENSMUSG00000083474	Gm15267	1.13265	0.085247	-3.58456	-1.0474	ENSMUSG00000017832	Hspb9	0.0486162	0	-2.5513	-0.0486162
ENSMUSG00000005470	Asf1b	2.10714	0.166495	-3.58442	-1.94064	ENSMUSG00000017837	Nkiras2	3.03577	1.48194	-1.02962	-1.55384
ENSMUSG00000108084	RP24-315D19.10	0.10987	0	-3.5834	-0.10987	ENSMUSG00000017843	Ppp2r5c	14.094	14.2911	0.0200216	0.197099
ENSMUSG00000028004	Npy2r	0.109862	0	-3.58331	-0.109862	ENSMUSG00000017858	Ift52	4.82143	5.44804	0.175935	0.626618
ENSMUSG00000085039	Gm15927	0.432186	0.0269	-3.58296	-0.405286	ENSMUSG00000017861	Mybl2	1.16155	0.761562	-0.602569	-0.399991
ENSMUSG00000088371	Gm25180	1.20534	0.091524	-3.58147	-1.11382	ENSMUSG00000017868	Sgk2	2.72983	2.70683	-0.0121652	-0.0230058
ENSMUSG00000074340	Ovgp1	0.109699	0	-3.58134	-0.109699	ENSMUSG00000017897	Eya2	9.08122	10.9454	0.269097	1.86418
ENSMUSG00000037603	Gm5519	0.109526	0	-3.57925	-0.109526	ENSMUSG00000017922	Prl3c1	0	0.206233	4.43451	0.206233
ENSMUSG00000048621	Gm6377	0.109425	0	-3.57803	-0.109425	ENSMUSG00000017929	B4galt5	2.54449	2.37855	-0.0969032	-0.165945
ENSMUSG00000093051	Gm24813	0.109423	0	-3.57801	-0.109423	ENSMUSG00000017943	Gdap1l1	0.575885	0.241025	-1.22279	-0.33486
ENSMUSG00000053909	Rhox10	0.109391	0	-3.57762	-0.109391	ENSMUSG00000017950	Hnf4a	17.58	13.3442	-0.397463	-4.23581
ENSMUSG00000103065	Gm20236	0.802802	0.058108	-3.57701	-0.744694	ENSMUSG00000017969	Ptgis	3.76024	4.1982	0.158548	0.437963
ENSMUSG00000077437	n-R5s178	0.109237	0	-3.57576	-0.109237	ENSMUSG00000017978	Cadps2	2.15674	2.16783	0.00736933	0.0110961
ENSMUSG00000107949	RP24-179I4.5	0.52394	0.034781	-3.57572	-0.489159	ENSMUSG00000017999	Ddx27	4.73921	4.49497	-0.0761698	-0.244239
ENSMUSG00000093269	Mir5124a	3.31299	0.26879	-3.57523	-3.0442	ENSMUSG00000018001	Cyth3	6.88612	6.23798	-0.142395	-0.648138
ENSMUSG00000080951	Gm12208	0.109142	0	-3.57461	-0.109142	ENSMUSG00000018008	Cyth4	2.02429	1.82552	-0.148338	-0.198772
ENSMUSG00000087247	Fam150a	0.109012	0	-3.57304	-0.109012	ENSMUSG00000018012	Rac3	0.51295	1.28768	1.31119	0.774731
ENSMUSG00000058057	Mettl7a3	0.108852	0	-3.57109	-0.108852	ENSMUSG00000018040	Rrp7a	4.65768	3.79749	-0.293867	-0.860195
ENSMUSG00000093327	Mir5107	0.867946	0.063905	-3.57039	-0.804041	ENSMUSG00000018042	Cyb5r3	28.4413	26.9163	-0.079479	-1.52501
ENSMUSG00000081933	Gm14767	0.108785	0	-3.57028	-0.108785	ENSMUSG00000018068	Ints2	2.18978	1.96426	-0.156047	-0.22552
ENSMUSG00000031262	Cenpi	0.739727	0.0531907	-3.56858	-0.686536	ENSMUSG00000018076	Med13l	7.82801	6.75071	-0.213312	-1.07729
ENSMUSG00000103595	Gm37355	0.108619	0	-3.56826	-0.108619	ENSMUSG00000018102	Hist1h2bc	65.5098	65.6936	0.00404079	0.183769
ENSMUSG00000055210	Foxd2	0.1085	0	-3.56682	-0.1085	ENSMUSG00000018126	Baiap2l2	0.178418	0.24171	0.417824	0.0632918
ENSMUSG00000030468	Siglecg	0.108308	0	-3.56447	-0.108308	ENSMUSG00000018143	Mafk	6.41546	5.88014	-0.125496	-0.535314
ENSMUSG00000013974	Mcemp1	0.108199	0	-3.56315	-0.108199	ENSMUSG00000018160	Med1	7.18758	6.465	-0.152633	-0.722586
ENSMUSG00000097486	Gm17733	0.108076	0	-3.56164	-0.108076	ENSMUSG00000018166	Erbb3	18.0222	15.1197	-0.253189	-2.90247
ENSMUSG00000103156	Gm38293	0.10795	0	-3.5601	-0.10795	ENSMUSG00000018167	Stard3	2.6707	4.2358	0.663426	1.5651
ENSMUSG00000076394	Gm25991	0.107819	0	-3.5585	-0.107819	ENSMUSG00000018168	Ikzf3	0.196787	0.318431	0.667446	0.121644
ENSMUSG00000086145	Gm15479	0.107672	0	-3.5567	-0.107672	ENSMUSG00000018169	Mfng	0.489419	0.162578	-1.53301	-0.326842
ENSMUSG00000092781	Mir3057	2.77153	0.227155	-3.55198	-2.54438	ENSMUSG00000018171	Vmp1	16.2625	13.6723	-0.250128	-2.59023
ENSMUSG00000005705	Agrp	0.10722	0	-3.55114	-0.10722	ENSMUSG00000018189	Uchl5	5.40417	5.28209	-0.0329026	-0.12208
ENSMUSG00000104512	Gm37165	0.107173	0	-3.55057	-0.107173	ENSMUSG00000018196	Glrx2	1.29156	2.50943	0.952849	1.21786
ENSMUSG00000091198	Gm5218	0.107123	0	-3.54995	-0.107123	ENSMUSG00000018199	Trove2	5.96125	6.88743	0.208027	0.926185
ENSMUSG00000107316	Gm42964	0.107113	0	-3.54983	-0.107113	ENSMUSG00000018209	Stk4	8.50229	6.80181	-0.321509	-1.70048
ENSMUSG00000081593	Gm11841	0.252698	0.012453	-3.54843	-0.240245	ENSMUSG00000018211	Wfdc15b	0.281373	0	-4.86479	-0.281373
ENSMUSG00000103659	Gm32569	0.106989	0	-3.5483	-0.106989	ENSMUSG00000018217	Pmp22	4.7433	10.3516	1.12425	5.60832
ENSMUSG00000104410	Gm37066	0.106818	0	-3.54619	-0.106818	ENSMUSG00000018238	Gdf9	0.955893	2.64366	1.45805	1.68777
ENSMUSG00000097392	D930016D06Rik	2.88128	0.237523	-3.54607	-2.64375	ENSMUSG00000018239	Zcchc10	3.70735	5.28165	0.50944	1.57429
ENSMUSG00000081850	Gm15667	0.479256	0.031912	-3.54515	-0.447344	ENSMUSG00000018259	Prl8a2	0	0	0	0
ENSMUSG00000107793	RP23-298K1.3	0.250621	0.012375	-3.54199	-0.238246	ENSMUSG00000018263	Tbx5	0.0447322	0	-2.45239	-0.0447322
ENSMUSG00000081789	Gm11893	0.709852	0.051862	-3.54057	-0.65799	ENSMUSG00000018286	Psmb6	19.2426	18.6531	-0.0448637	-0.589487
ENSMUSG00000053318	Slamf8	0.106265	0	-3.53934	-0.106265	ENSMUSG00000018287	Spag7	15.5343	11.8088	-0.395307	-3.72554
ENSMUSG00000101589	Rbm6-ps1	0.106255	0	-3.53922	-0.106255	ENSMUSG00000018293	Pfn1	73.1764	74.2321	0.0206616	1.05568
ENSMUSG00000105946	Gm43776	0.105973	0	-3.53572	-0.105973	ENSMUSG00000018322	Tomm34	4.85213	3.12464	-0.633287	-1.72749
ENSMUSG00000053166	Cdh22	0.105882	0	-3.53458	-0.105882	ENSMUSG00000018326	Ywhab	45.6911	40.1854	-0.185199	-5.50571
ENSMUSG00000107298	AC127554.1	0.105837	0	-3.53402	-0.105837	ENSMUSG00000018334	Ksr1	2.51259	2.17994	-0.204015	-0.332651
ENSMUSG00000103830	Gm37609	0.105831	0	-3.53395	-0.105831	ENSMUSG00000018339	Gpx3	49.7138	41.0169	-0.277367	-8.69692
ENSMUSG00000032327	Stra6	0.105675	0	-3.53201	-0.105675	ENSMUSG00000018340	Anxa6	18.2866	15.6824	-0.221511	-2.60423
ENSMUSG00000030666	Calcb	0.105514	0	-3.53	-0.105514	ENSMUSG00000018341	Il12rb2	0	0.0881763	3.29537	0.0881763
ENSMUSG00000086742	Gm16201	0.10542	0	-3.52882	-0.10542	ENSMUSG00000018347	Zkscan6	2.59964	2.68367	0.0457214	0.0840284
ENSMUSG00000101596	Gm28182	0.105398	0	-3.52855	-0.105398	ENSMUSG00000018362	Kpna2	16.0665	19.0341	0.244393	2.96763
ENSMUSG00000105569	AC156028.1	0.105336	0	-3.52777	-0.105336	ENSMUSG00000018363	Smurf2	9.43508	9.1395	-0.0458703	-0.295581
ENSMUSG00000108578	RP23-144N15.3	0.1051	0	-3.52482	-0.1051	ENSMUSG00000018372	Cep95	1.45907	1.51271	0.051741	0.0536431
ENSMUSG00000108033	RP23-329D23.8	0.104987	0	-3.5234	-0.104987	ENSMUSG00000018377	Vezf1	12.9659	13.921	0.102462	0.955075
ENSMUSG00000094334	Fabp5l2	0.946915	0.073231	-3.5232	-0.873684	ENSMUSG00000018378	Cuedc1	2.83231	3.93766	0.473933	1.10535
ENSMUSG00000045174	Amer3	0.104741	0	-3.52031	-0.104741	ENSMUSG00000018379	Srsf1	14.131	10.3841	-0.444126	-3.74695
ENSMUSG00000104327	Gm37322	0.104699	0	-3.51978	-0.104699	ENSMUSG00000018381	Abi3	1.24024	1.52507	0.296095	0.284826
ENSMUSG00000065426	Mir134	0.104402	0	-3.51604	-0.104402	ENSMUSG00000018387	Shroom1	1.84335	1.08174	-0.763508	-0.76161
ENSMUSG00000010841	1700006E09Rik	0.104366	0	-3.51559	-0.104366	ENSMUSG00000018395	Kif3a	2.95345	2.49446	-0.242776	-0.458986
ENSMUSG00000086544	Chn1os3	0.104279	0	-3.51448	-0.104279	ENSMUSG00000018398	39692	10.2828	8.04589	-0.353521	-2.23692
ENSMUSG00000044062	Plekhd1os	0.103952	0	-3.51035	-0.103952	ENSMUSG00000018401	Mtmr4	12.6936	9.68257	-0.390288	-3.01104
ENSMUSG00000020600	Slc7a15	0.103792	0	-3.50833	-0.103792	ENSMUSG00000018405	Mrm1	0.769619	1.20794	0.643597	0.438317
ENSMUSG00000080186	Gm14448	0.103776	0	-3.50812	-0.103776	ENSMUSG00000018411	Mapt	0.271244	0.762323	1.45738	0.491078
ENSMUSG00000036961	Wnt8b	0.103723	0	-3.50745	-0.103723	ENSMUSG00000018412	Kansl1	7.47982	7.14462	-0.0660561	-0.335201
ENSMUSG00000074420	Gm10693	0.103683	0	-3.50695	-0.103683	ENSMUSG00000018415	Gid4	7.43795	6.13078	-0.278423	-1.30718
ENSMUSG00000099273	Gm27452	0.103467	0	-3.5042	-0.103467	ENSMUSG00000018417	Myo1b	6.07275	5.93943	-0.031971	-0.133315
ENSMUSG00000020734	Grin2c	0.103455	0	-3.50405	-0.103455	ENSMUSG00000018425	Dhx40	6.36244	7.36758	0.211301	1.00514
ENSMUSG00000078532	Nkain1	0.103443	0	-3.50389	-0.103443	ENSMUSG00000018427	Ypel2	5.10224	5.13928	0.0104151	0.03704
ENSMUSG00000082600	Gm9673	0.103263	0	-3.5016	-0.103263	ENSMUSG00000018428	Akap1	11.896	9.11882	-0.38319	-2.77719
ENSMUSG00000089868	Gm16134	0.103246	0	-3.50139	-0.103246	ENSMUSG00000018433	Nol11	3.66373	3.1963	-0.196337	-0.467432
ENSMUSG00000082283	Gm14472	1.11661	0.089697	-3.4983	-1.02692	ENSMUSG00000018442	Derl2	3.59452	2.77207	-0.373649	-0.822451
ENSMUSG00000094435	Gm23617	0.102995	0	-3.49819	-0.102995	ENSMUSG00000018446	C1qbp	11.9127	12.0555	0.0171724	0.142764
ENSMUSG00000090235	Gm16244	0.102984	0	-3.49805	-0.102984	ENSMUSG00000018449	Rpain	1.36873	1.26397	-0.114008	-0.10476
ENSMUSG00000079012	Serpina3m	0.102801	0	-3.49571	-0.102801	ENSMUSG00000018451	6330403K07Rik	1.81634	0.877359	-1.04137	-0.938984
ENSMUSG00000105686	Gm43252	0.1028	0	-3.4957	-0.1028	ENSMUSG00000018459	Slc13a3	0.0312098	0.0492229	0.52317	0.0180132
ENSMUSG00000092833	Gm24823	0.102635	0	-3.49358	-0.102635	ENSMUSG00000018470	Kcnab3	0.22673	0.317626	0.468811	0.0908967
ENSMUSG00000045318	Adra2c	0.102592	0	-3.49303	-0.102592	ENSMUSG00000018474	Chd3	14.6384	13.3707	-0.130594	-1.26774
ENSMUSG00000103292	Gm35048	0.102485	0	-3.49166	-0.102485	ENSMUSG00000018476	Kdm6b	9.6159	11.22	0.222368	1.60412
ENSMUSG00000088264	Gm24783	0.102293	0	-3.4892	-0.102293	ENSMUSG00000018479	1700125H20Rik	0	0	0	0
ENSMUSG00000097801	Gm26777	0.102287	0	-3.48912	-0.102287	ENSMUSG00000018481	Appbp2	11.1718	12.5156	0.163728	1.3438
ENSMUSG00000080709	Gm14324	0.102211	0	-3.48814	-0.102211	ENSMUSG00000018486	Wnt9b	0	0	0	0
ENSMUSG00000064359	mt-Tg	49.3032	4.38886	-3.48677	-44.9143	ENSMUSG00000018500	Adora2b	0.424372	0	-5.44086	-0.424372
ENSMUSG00000076251	Mir501	0.102007	0	-3.48552	-0.102007	ENSMUSG00000018501	Ncor1	18.2845	14.5461	-0.329781	-3.73834
ENSMUSG00000081053	Mup-ps17	0.102007	0	-3.48552	-0.102007	ENSMUSG00000018507	Trpv2	1.54468	1.45817	-0.0826003	-0.0865117
ENSMUSG00000097197	9530027J09Rik	0.10195	0	-3.48478	-0.10195	ENSMUSG00000018509	Cenpv	3.1436	1.49733	-1.06501	-1.64627
ENSMUSG00000082666	Gm13677	0.101658	0	-3.48101	-0.101658	ENSMUSG00000018537	Pcgf2	3.82489	2.35828	-0.695344	-1.46661
ENSMUSG00000079323	Gm20661	0.101579	0	-3.48	-0.101579	ENSMUSG00000018541	Cwc25	1.98519	3.02572	0.605515	1.04053
ENSMUSG00000099082	Mir7036b	0.10154	0	-3.47949	-0.10154	ENSMUSG00000018543	1700001P01Rik	0.231096	0	-4.59154	-0.231096
ENSMUSG00000028396	2310002L09Rik	0.100986	0	-3.47231	-0.100986	ENSMUSG00000018547	Pip4k2b	2.93313	2.47855	-0.242049	-0.454586
ENSMUSG00000099059	Mir7676-2	0.100948	0	-3.47181	-0.100948	ENSMUSG00000018548	Trim37	4.02404	3.02639	-0.40987	-0.997654
ENSMUSG00000085397	Gm13524	0.100686	0	-3.4684	-0.100686	ENSMUSG00000018554	Ybx2	1.47771	3.3727	1.18508	1.89499
ENSMUSG00000097987	Gm17786	0.100686	0	-3.4684	-0.100686	ENSMUSG00000018559	Ctdnep1	8.21779	6.65897	-0.303041	-1.55882
ENSMUSG00000082969	Gm12630	1.03473	0.084448	-3.46746	-0.950281	ENSMUSG00000018565	Elp5	4.08602	4.55826	0.157419	0.472233
ENSMUSG00000065574	Mir203	1.18601	0.098283	-3.46535	-1.08772	ENSMUSG00000018566	Slc2a4	9.66238	13.9059	0.524791	4.24351
ENSMUSG00000021758	Ddx4	0.100378	0	-3.46438	-0.100378	ENSMUSG00000018567	Gabarap	41.1127	42.3649	0.0432749	1.2522
ENSMUSG00000051527	Usp29	0.100203	0	-3.46209	-0.100203	ENSMUSG00000018569	Cldn7	3.84769	0.683767	-2.47522	-3.16393
ENSMUSG00000107494	RP23-15K8.1	0.100169	0	-3.46165	-0.100169	ENSMUSG00000018570	2810408A11Rik	0.675832	0.10899	-2.52702	-0.566842
ENSMUSG00000027577	Chrna4	0.100082	0	-3.4605	-0.100082	ENSMUSG00000018572	Phf23	3.89055	4.2534	0.128328	0.362852
ENSMUSG00000071816	Ssxb5	0.099774	0	-3.45646	-0.099774	ENSMUSG00000018574	Acadvl	17.2793	20.77	0.265318	3.49072
ENSMUSG00000103848	Gm17934	0.099771	0	-3.45643	-0.099771	ENSMUSG00000018581	Dnah11	0.0120845	0.0428399	1.25859	0.0307554
ENSMUSG00000097268	Gm26805	0.099586	0	-3.45399	-0.099586	ENSMUSG00000018583	G3bp1	15.9156	11.5294	-0.464777	-4.38619
ENSMUSG00000086078	Gm11657	0.099573	0	-3.45382	-0.099573	ENSMUSG00000018585	Atox1	35.4896	41.2266	0.216124	5.73703
ENSMUSG00000105444	Gm10727	0.099482	0	-3.45262	-0.099482	ENSMUSG00000018589	Glra2	0	0	0	0
ENSMUSG00000043857	Mgat5b	0.099118	0	-3.44782	-0.099118	ENSMUSG00000018593	Sparc	67.933	70.1354	0.0460235	2.2024
ENSMUSG00000085785	Sox5os3	0.472304	0.0342436	-3.4464	-0.43806	ENSMUSG00000018595	Glra4	0.370163	0.338019	-0.127453	-0.0321442
ENSMUSG00000105053	Gm43064	0.098973	0	-3.4459	-0.098973	ENSMUSG00000018599	Mief2	2.83384	2.74553	-0.0455121	-0.0883133
ENSMUSG00000081029	Gm15077	0.681462	0.053461	-3.44571	-0.628001	ENSMUSG00000018604	Tbx3	2.07085	1.41441	-0.546808	-0.656438
ENSMUSG00000094296	Gm21798	0.098942	0	-3.44549	-0.098942	ENSMUSG00000018620	Mmp20	0	0	0	0
ENSMUSG00000086807	Platr21	0.0987666	0	-3.44316	-0.0987666	ENSMUSG00000018623	Mmp7	0	0	0	0
ENSMUSG00000051378	Kif18b	1.59232	0.137397	-3.44239	-1.45492	ENSMUSG00000018634	Crhr1	0	0	0	0
ENSMUSG00000040197	Cd209e	0.098477	0	-3.43932	-0.098477	ENSMUSG00000018648	Dusp14	2.8291	4.67821	0.723604	1.84911
ENSMUSG00000105239	Gm43091	0.09842	0	-3.43856	-0.09842	ENSMUSG00000018651	Tada2a	2.21808	1.55198	-0.512429	-0.666106
ENSMUSG00000040775	Gm9772	0.098301	0	-3.43697	-0.098301	ENSMUSG00000018654	Ikzf1	0.781828	0.771438	-0.0190556	-0.01039
ENSMUSG00000085553	Gm14808	0.098204	0	-3.43568	-0.098204	ENSMUSG00000018656	Tcaf3	0	0	0	0
ENSMUSG00000084946	Dlx1as	0.0981834	0	-3.43541	-0.0981834	ENSMUSG00000018659	Pnpo	8.12334	6.47064	-0.327711	-1.6527
ENSMUSG00000102796	Gm37711	0.098166	0	-3.43518	-0.098166	ENSMUSG00000018661	Cog1	4.95589	4.76233	-0.0573568	-0.193554
ENSMUSG00000084342	Gm11224	0.330929	0.021545	-3.43399	-0.309384	ENSMUSG00000018666	Cbx1	6.79763	6.03318	-0.171843	-0.764441
ENSMUSG00000019932	Kera	0.377241	0.025856	-3.43295	-0.351385	ENSMUSG00000018669	Cdk5rap3	4.43869	3.58153	-0.308782	-0.85716
ENSMUSG00000084941	Gm11944	0.780141	0.063203	-3.43214	-0.716938	ENSMUSG00000018672	Copz2	6.00055	7.43111	0.30802	1.43056
ENSMUSG00000107653	RP23-346J12.1	0.0977367	0	-3.42944	-0.0977367	ENSMUSG00000018677	Slc25a39	16.944	23.7996	0.489915	6.85558
ENSMUSG00000039005	Tlr4	6.29556	0.575672	-3.42846	-5.71989	ENSMUSG00000018678	Sp2	2.80063	2.87994	0.040146	0.0793099
ENSMUSG00000064621	Gm26922	0.097547	0	-3.4269	-0.097547	ENSMUSG00000018697	Aatf	4.73853	4.41139	-0.10298	-0.327138
ENSMUSG00000108161	CAAA01219085.1	0.097481	0	-3.42601	-0.097481	ENSMUSG00000018698	Lhx1	0	0	0	0
ENSMUSG00000024593	Megf10	0.168154	0.00657645	-3.42592	-0.161577	ENSMUSG00000018707	Dync1h1	40.6574	38.0238	-0.0965905	-2.6336
ENSMUSG00000095836	Gm21960	0.097413	0	-3.4251	-0.097413	ENSMUSG00000018727	Cpsf4l	0.0649409	0.0793996	0.254514	0.0144587
ENSMUSG00000083995	Gm12808	2.04725	0.181528	-3.42509	-1.86573	ENSMUSG00000018733	Pex12	1.24275	1.27782	0.0398306	0.0350683
ENSMUSG00000106832	Gm42632	0.097399	0	-3.42491	-0.097399	ENSMUSG00000018736	Ndel1	13.9197	13.4176	-0.0529671	-0.502142
ENSMUSG00000097286	Gm26684	0.097377	0	-3.42461	-0.097377	ENSMUSG00000018740	Slc25a35	7.79097	6.15556	-0.339422	-1.63541
ENSMUSG00000050100	Hmx2	0.0973437	0	-3.42417	-0.0973437	ENSMUSG00000018750	Zbtb4	1.52727	7.42915	2.27476	5.90187
ENSMUSG00000097189	Gm26594	0.097267	0	-3.42313	-0.097267	ENSMUSG00000018752	Tnfsfm13	2.09258	2.22475	0.0879493	0.132165
ENSMUSG00000100868	Gm28095	0.09717	0	-3.42183	-0.09717	ENSMUSG00000018761	Mpdu1	3.65319	3.08014	-0.245429	-0.573052
ENSMUSG00000028965	Tnfrsf9	0.0971633	0	-3.42174	-0.0971633	ENSMUSG00000018765	Fxr2	7.79303	8.23363	0.0792461	0.440605
ENSMUSG00000097115	1810019N24Rik	0.0971496	0	-3.42155	-0.0971496	ENSMUSG00000018770	Atp5g3	44.8572	47.313	0.0768794	2.45577
ENSMUSG00000029784	Ssmem1	0.0971385	0	-3.42141	-0.0971385	ENSMUSG00000018774	Cd68	5.09025	5.56627	0.128732	0.476019
ENSMUSG00000030670	Cyp2r1	1.61294	0.141837	-3.41802	-1.47111	ENSMUSG00000018776	Slc35g3	0.218319	0	-4.51298	-0.218319
[truncated: 45,072 more rows]
