# Supplementary material for: Highly recurrent CBS epimutations in gastric cancer CpG island methylator phenotypes and inflammation
Source: Genome Biol. 2021 Jun 1;22:167. doi: 10.1186/s13059-021-02375-2 (PMC8170989; doi:10.1186/s13059-021-02375-2)
Supplement: Supplementary file 23 — Additional file 23: Table S22. List of upregulated genes and pathways in CBS-deficient mouse stomachs (FDR < 0.05). [file 13059_2021_2375_MOESM23_ESM.xlsx]

## Sheet: Table S22
Table S22: List of upregulated genes and pathways in CBS-deficient mouse stomachs (FDR <0.05)
Upregulated genes		Upregulated pathways
1110051M20Rik		PANTHER GO-Slim Biological Process	Mus musculus - REFLIST (22265)	upload_1 (175)	upload_1 (expected)	upload_1 (over/under)	upload_1 (fold Enrichment)	upload_1 (raw P-value)	upload_1 (FDR)
1810041H14Rik		circadian regulation of gene expression (GO:0032922)	6	5	0.05	+	> 100	1.21e-08	1.25e-05
1810044D09Rik		regulation of circadian rhythm (GO:0042752)	12	4	0.09	+	42.41	6.05e-06	0.000284
2200002J24Rik		circadian rhythm (GO:0007623)	25	6	0.2	+	30.53	1.29e-07	1.4e-05
4632433K11Rik		rhythmic process (GO:0048511)	26	6	0.2	+	29.36	1.58e-07	1.63e-05
4921511C10Rik		complement activation (GO:0006956)	194	12	1.52	+	7.87	8.23e-08	1.41e-05
4930430O22Rik		immunoglobulin mediated immune response (GO:0016064)	195	12	1.53	+	7.83	8.67e-08	1.12e-05
4930439D14Rik		B cell receptor signaling pathway (GO:0050853)	199	12	1.56	+	7.67	1.07e-07	1.23e-05
4930566N20Rik		positive regulation of lymphocyte activation (GO:0051251)	213	12	1.67	+	7.17	2.15e-07	2.11e-05
4933440N22Rik		lymphocyte mediated immunity (GO:0002449)	232	13	1.82	+	7.13	7e-08	1.61e-05
8430408G22Rik		positive regulation of leukocyte activation (GO:0002696)	216	12	1.7	+	7.07	2.48e-07	2.32e-05
9130409I23Rik		positive regulation of cell activation (GO:0050867)	216	12	1.7	+	7.07	2.48e-07	2.22e-05
9430087J23Rik		adaptive immune response based on somatic recombination of immune receptors built from immunoglobulin superfamily domains (GO:0002460)	235	13	1.85	+	7.04	8.07e-08	1.67e-05
A530017D24Rik		leukocyte mediated immunity (GO:0002443)	235	13	1.85	+	7.04	8.07e-08	1.51e-05
A730061H03Rik		B cell activation (GO:0042113)	226	12	1.78	+	6.76	3.92e-07	3.24e-05
AL589742.1		phagocytosis (GO:0006909)	226	12	1.78	+	6.76	3.92e-07	3.11e-05
AL669951.2		regulation of lymphocyte activation (GO:0051249)	230	12	1.81	+	6.64	4.69e-07	3.58e-05
AL691437.1		defense response to bacterium (GO:0042742)	273	14	2.15	+	6.52	6.17e-08	1.82e-05
Aadacl2		regulation of leukocyte activation (GO:0002694)	235	12	1.85	+	6.5	5.82e-07	4.29e-05
Anp32b-ps1		antigen receptor-mediated signaling pathway (GO:0050851)	236	12	1.85	+	6.47	6.08e-07	4.33e-05
Apoc2		regulation of cell activation (GO:0050865)	237	12	1.86	+	6.44	6.34e-07	4.37e-05
Apol9b		adaptive immune response (GO:0002250)	264	13	2.08	+	6.27	2.89e-07	2.49e-05
Arl4d		immune effector process (GO:0002252)	309	15	2.43	+	6.18	4.08e-08	1.68e-05
Atg10		immune response-activating cell surface receptor signaling pathway (GO:0002429)	248	12	1.95	+	6.16	1e-06	6.46e-05
Aurkaip1		immune response-regulating cell surface receptor signaling pathway (GO:0002768)	250	12	1.96	+	6.11	1.09e-06	6.79e-05
Azgp1		response to bacterium (GO:0009617)	317	15	2.49	+	6.02	5.62e-08	1.93e-05
B230118H07Rik		lymphocyte activation (GO:0046649)	266	12	2.09	+	5.74	2.01e-06	0.000122
B230216N24Rik		immune response-activating signal transduction (GO:0002757)	267	12	2.1	+	5.72	2.09e-06	0.000123
BC100530		immune response-regulating signaling pathway (GO:0002764)	269	12	2.11	+	5.68	2.25e-06	0.000129
Bcl2a1d		leukocyte activation (GO:0045321)	276	12	2.17	+	5.53	2.9e-06	0.000158
Bhlhe41		activation of immune response (GO:0002253)	278	12	2.19	+	5.49	3.12e-06	0.000165
Blm		humoral immune response (GO:0006959)	279	12	2.19	+	5.47	3.23e-06	0.000163
Bpifc		cell activation (GO:0001775)	282	12	2.22	+	5.41	3.59e-06	0.000172
C030015E24Rik		defense response to other organism (GO:0098542)	381	16	2.99	+	5.34	9.62e-08	1.17e-05
Casp1		positive regulation of immune response (GO:0050778)	321	13	2.52	+	5.15	2.36e-06	0.000131
Cav3		response to external biotic stimulus (GO:0043207)	429	17	3.37	+	5.04	8.37e-08	1.33e-05
Ccbe1		response to other organism (GO:0051707)	429	17	3.37	+	5.04	8.37e-08	1.23e-05
Ccdc80		membrane invagination (GO:0010324)	303	12	2.38	+	5.04	7.24e-06	0.000332
Ccdc85b		endocytosis (GO:0006897)	303	12	2.38	+	5.04	7.24e-06	0.000325
Cck		response to biotic stimulus (GO:0009607)	430	17	3.38	+	5.03	8.64e-08	1.19e-05
Cckar		regulation of immune response (GO:0050776)	331	13	2.6	+	5	3.26e-06	0.00016
Cd52		defense response (GO:0006952)	477	18	3.75	+	4.8	6.93e-08	1.79e-05
Cdkn3		vesicle budding from membrane (GO:0006900)	318	12	2.5	+	4.8	1.16e-05	0.000497
Ces1g		innate immune response (GO:0045087)	319	12	2.51	+	4.79	1.19e-05	0.000502
Ch25h		positive regulation of immune system process (GO:0002684)	358	13	2.81	+	4.62	7.37e-06	0.000324
Ciart		response to external stimulus (GO:0009605)	686	24	5.39	+	4.45	1.62e-09	3.34e-06
Cib2		regulation of immune system process (GO:0002682)	389	13	3.06	+	4.25	1.73e-05	0.000713
Cidea		import into cell (GO:0098657)	373	12	2.93	+	4.09	5.23e-05	0.00204
Ckm		multi-organism process (GO:0051704)	570	18	4.48	+	4.02	8.65e-07	5.76e-05
Clps		immune response (GO:0006955)	729	23	5.73	+	4.01	2.35e-08	1.21e-05
Col8a2		vesicle organization (GO:0016050)	457	14	3.59	+	3.9	2.08e-05	0.000843
Csrnp1		immune system process (GO:0002376)	839	25	6.59	+	3.79	1.62e-08	1.12e-05
Cys1		positive regulation of response to stimulus (GO:0048584)	612	16	4.81	+	3.33	3.49e-05	0.00139
Dbp		membrane organization (GO:0061024)	584	14	4.59	+	3.05	0.000261	0.00998
Defb4		response to stress (GO:0006950)	972	23	7.64	+	3.01	3.16e-06	0.000163
Dnah8		vesicle-mediated transport (GO:0016192)	757	15	5.95	+	2.52	0.00109	0.0396
Dnmt3l-ps1		cell surface receptor signaling pathway (GO:0007166)	925	18	7.27	+	2.48	0.00043	0.0161
Dpm1		response to stimulus (GO:0050896)	3351	44	26.34	+	1.67	0.000613	0.0226
E230020A03Rik
Elavl4
Eme2
Fam171a2
Fam173b
Fam216a
Fcna
Fgfrl1
Fibin
Fxyd7
G0s2
Gcom1
Gdf9
Gipc3
Glo1
Gm10074
Gm10269
Gm11027
Gm11196
Gm11575
Gm11612
Gm11653
Gm11713
Gm11737
Gm11974
Gm12034
Gm12275
Gm12593
Gm12656
Gm12999
Gm13053
Gm13063
Gm13091
Gm13351
Gm13443
Gm13653
Gm13861
Gm13889
Gm14052
Gm14388
Gm14412
Gm14970
Gm15186
Gm15268
Gm15270
Gm15333
Gm15370
Gm15372
Gm15502
Gm15504
Gm15516
Gm15531
Gm15610
Gm15889
Gm15938
Gm16073
Gm16095
Gm16198
Gm17148
Gm17428
Gm20417
Gm22058
Gm22067
Gm22117
Gm22193
Gm22270
Gm22275
Gm22330
Gm22343
Gm22358
Gm22403
Gm22422
Gm22442
Gm22475
Gm22486
Gm22549
Gm22580
Gm22613
Gm22676
Gm22748
Gm22784
Gm22786
Gm23136
Gm23202
Gm23232
Gm23233
Gm23237
Gm23245
Gm23262
Gm23297
Gm23392
Gm23413
Gm23547
Gm23628
Gm23744
Gm23751
Gm24003
Gm24004
Gm24029
Gm24044
Gm24146
Gm24191
Gm24195
Gm24261
Gm24336
Gm24451
Gm24500
Gm24507
Gm24514
Gm24539
Gm24636
Gm24920
Gm24959
Gm25082
Gm25099
Gm25177
Gm25394
Gm25444
Gm25604
Gm25652
Gm25848
Gm25890
Gm25926
Gm25956
Gm25989
Gm26132
Gm26147
Gm26157
Gm26165
Gm26244
Gm26353
Gm26372
Gm26397
Gm26403
Gm26419
Gm26468
Gm26490
Gm26609
Gm26622
Gm26911
Gm27019
Gm27152
Gm27266
Gm27616
Gm27649
Gm27833
Gm27843
Gm27920
Gm28155
Gm28924
Gm2962
Gm36378
Gm36944
Gm37154
Gm37376
Gm37399
Gm37452
Gm37463
Gm37568
Gm37571
Gm37750
Gm37827
Gm3788
Gm37884
Gm37891
Gm38340
Gm4189
Gm43018
Gm43187
Gm43203
Gm4342
Gm43504
Gm43744
Gm43758
Gm43774
Gm5670
Gm5805
Gm5914
Gm6142
Gm6745
Gm6893
Gm9159
Gm9645
Gm9905
Gm9910
Gm9959
Gpr65
Grp
Hhex
Hlf
Ifit3
Ifit3b
Ighg2b
Ighv1-18
Ighv1-80
Ighv1-9
Ighv11-2
Ighv2-9
Ighv3-6
Ighv6-3
Ighv7-1
Igkc
Igkv10-94
Igkv12-44
Igkv12-47
Igkv14-100
Igkv14-126
Igkv2-109
Igkv4-90
Igkv6-17
Igkv8-24
Igkv8-28
Igkv9-120
Iglc1
Iglc2
Iglv1
Il1rn
Iscu
Itgam
Kctd12b
Khk
Kifc2
Klk11
Klk14
Krt15
Lce1d
Lce1l
Lrrn4cl
Lypd8
Lyrm2
Maf1
Map1lc3b
Map2k3os
Mef2c
Mettl5os
Mir1192
Mir1197
Mir147
Mir192
Mir1927
Mir1938
Mir194-2
Mir1955
Mir200b
Mir22
Mir2861
Mir341
Mir345
Mir6387
Mir6415
Mir6931
Mir6984
Mir7651
Mir7681
Mir8098
Mirlet7c-1
Mmrn1
Mob1a
Mup15
Mup16
Mup17
Mup18
Ndn
Nlrp10
Nnt
Nog
Nr1d2
Nrn1
Obp2a
Pakap
Pank2
Per1
Per2
Per3
Pet117
Phospho1
Pkig
Pla2g1b
Plxnd1
Pnliprp2
RP23-207N2.1
RP23-281H4.12
RP23-335G1.4
RP23-449F12.5
RP24-470M22.14
Rab10os
Rab29
Rapgef4
Rasd2
Repin1
Reps2
Retnla
Rhbdl1
Ric3
Rn7s1
Rn7s2
Rn7s6
Rnu1a1
Rnu1b6
Rnu3a
Rpl35a-ps4
Rpl36a-ps4
Rpph1
Rprd2
Rtn1
S100a9
Scg5
Sdr16c6
Serpinb10
Serpinb3c
Slc15a2
Snora15
Snora26
Snora30
Snora34
Snora62
Snora64
Snora69
Snora74a
Snora7a
Snord100
Snord118
Snord16a
Snord2
Snord42b
Snord49a
Snord71
Snord72
Spata24
Spata33
Sprr2d
Sprr2e
Sprr2i
Stfa2
Tef
Tinag
Tma7-ps
Tmem154
Tnnt3
Tox2
Trbc2
U3
V1ra8
Vamp1
Vsnl1
Wdfy1
Wdr81
Wfdc5
Wnt11
Zfp180
Znhit2
Zswim7
mmu-mir-3535
mt-Tn
n-R5s174
