# Supplementary material for: Highly recurrent CBS epimutations in gastric cancer CpG island methylator phenotypes and inflammation
Source: Genome Biol. 2021 Jun 1;22:167. doi: 10.1186/s13059-021-02375-2 (PMC8170989; doi:10.1186/s13059-021-02375-2)
Supplement: Supplementary file 24 — Additional file 24: Table S23. Top 20 pathways in the MSigDB overlap (q-value < 0.01) of differentially expressed genes in CBS-deficient mouse gastric tissue. [file 13059_2021_2375_MOESM24_ESM.xlsx]

## Sheet: Table S23
Table S23: Top 20 pathways in the MSigDB overlap (q-value <0.01) of differentially expressed genes in CBS-deficient mouse gastric tissue.
Upregulated
	Male
#	Gene Set Name [# Genes (K)]	Description	# Genes in Overlap (k)	p-value	FDR q-value
1	HALLMARK_INTERFERON_GAMMA_RESPONSE [200]	Genes up-regulated in response to IFNG [GeneID=3458].	34	8.35 e-27	4.18 e-25
2	HALLMARK_INTERFERON_ALPHA_RESPONSE [97]	Genes up-regulated in response to alpha interferon proteins.	26	2.99 e-26	7.49 e-25
3	HALLMARK_KRAS_SIGNALING_DN [200]	Genes down-regulated by KRAS activation.	16	2.41 e-8	4.02 e-7
4	HALLMARK_HYPOXIA [200]	Genes up-regulated in response to low oxygen levels (hypoxia).	11	1.21 e-4	1.51 e-3
5	HALLMARK_ESTROGEN_RESPONSE_EARLY [200]	Genes defining early response to estrogen.	10	5.17 e-4	3.69 e-3
6	HALLMARK_ESTROGEN_RESPONSE_LATE [200]	Genes defining late response to estrogen.	10	5.17 e-4	3.69 e-3
7	HALLMARK_KRAS_SIGNALING_UP [200]	Genes up-regulated by KRAS activation.	10	5.17 e-4	3.69 e-3
8	HALLMARK_FATTY_ACID_METABOLISM [158]	Genes encoding proteins involved in metabolism of fatty acids.	8	1.69 e-3	8.38 e-3
9	HALLMARK_E2F_TARGETS [200]	Genes encoding cell cycle related targets of E2F transcription factors.	9	2.01 e-3	8.38 e-3
10	HALLMARK_INFLAMMATORY_RESPONSE [200]	Genes defining inflammatory response.	9	2.01 e-3	8.38 e-3
11	HALLMARK_MYOGENESIS [200]	Genes involved in development of skeletal muscle (myogenesis).	9	2.01 e-3	8.38 e-3
12	HALLMARK_GLYCOLYSIS [200]	Genes encoding proteins involved in glycolysis and gluconeogenesis.	8	7.05 e-3	2.52 e-2
13	HALLMARK_P53_PATHWAY [200]	Genes involved in p53 pathways and networks.	8	7.05 e-3	2.52 e-2
14	HALLMARK_SPERMATOGENESIS [135]	Genes up-regulated during production of male gametes (sperm), as in spermatogenesis.	6	1.15 e-2	3.84 e-2
15	HALLMARK_UV_RESPONSE_DN [144]	Genes down-regulated in response to ultraviolet (UV) radiation.	6	1.54 e-2	4.82 e-2
Upregulated
	Female
#	Gene Set Name [# Genes (K)]	Description	# Genes in Overlap (k)	p-value	FDR q-value
1	HALLMARK_MYOGENESIS [200]	Genes involved in development of skeletal muscle (myogenesis).	17	3.81 e-11	1.9 e-9
2	HALLMARK_P53_PATHWAY [200]	Genes involved in p53 pathways and networks.	9	2.47 e-4	6.17 e-3
3	HALLMARK_KRAS_SIGNALING_UP [200]	Genes up-regulated by KRAS activation.	8	1.16 e-3	1.94 e-2
4	HALLMARK_HYPOXIA [200]	Genes up-regulated in response to low oxygen levels (hypoxia).	7	4.85 e-3	4.85 e-2
5	HALLMARK_TNFA_SIGNALING_VIA_NFKB [200]	Genes regulated by NF-kB in response to TNF [GeneID=7124].	7	4.85 e-3	4.85 e-2
Downregulated
	Male
#	Gene Set Name [# Genes (K)]	Description	# Genes in Overlap (k)	p-value	FDR q-value
1	HALLMARK_ESTROGEN_RESPONSE_LATE [200]	Genes defining late response to estrogen.	13	5.34 e-6	2.67 e-4
2	HALLMARK_EPITHELIAL_MESENCHYMAL_TRANSITION [200]	Genes defining epithelial-mesenchymal transition, as in wound healing, fibrosis and metastasis.	12	2.71 e-5	6.77 e-4
3	HALLMARK_FATTY_ACID_METABOLISM [158]	Genes encoding proteins involved in metabolism of fatty acids.	10	8.04 e-5	1.13 e-3
4	HALLMARK_HYPOXIA [200]	Genes up-regulated in response to low oxygen levels (hypoxia).	11	1.26 e-4	1.13 e-3
5	HALLMARK_MTORC1_SIGNALING [200]	Genes up-regulated through activation of mTORC1 complex.	11	1.26 e-4	1.13 e-3
6	HALLMARK_ANGIOGENESIS [36]	Genes up-regulated during formation of blood vessels (angiogenesis).	5	1.36 e-4	1.13 e-3
7	HALLMARK_ESTROGEN_RESPONSE_EARLY [200]	Genes defining early response to estrogen.	10	5.39 e-4	2.99 e-3
8	HALLMARK_GLYCOLYSIS [200]	Genes encoding proteins involved in glycolysis and gluconeogenesis.	10	5.39 e-4	2.99 e-3
9	HALLMARK_KRAS_SIGNALING_UP [200]	Genes up-regulated by KRAS activation.	10	5.39 e-4	2.99 e-3
10	HALLMARK_ALLOGRAFT_REJECTION [200]	Genes up-regulated during transplant rejection.	8	7.27 e-3	3.39 e-2
11	HALLMARK_IL6_JAK_STAT3_SIGNALING [87]	Genes up-regulated by IL6 [GeneID=3569] via STAT3 [GeneID=6774], e.g., during acute phase response.	5	7.46 e-3	3.39 e-2
Downregulated
	Female
#	Gene Set Name [# Genes (K)]	Description	# Genes in Overlap (k)	p-value	FDR q-value
1	HALLMARK_G2M_CHECKPOINT [200]	Genes involved in the G2/M checkpoint, as in progression through the cell division cycle.	50	4.48 e-36	2.24 e-34
2	HALLMARK_E2F_TARGETS [200]	Genes encoding cell cycle related targets of E2F transcription factors.	45	1.92 e-30	4.8 e-29
3	HALLMARK_MITOTIC_SPINDLE [199]	Genes important for mitotic spindle assembly.	31	1.58 e-16	2.64 e-15
4	HALLMARK_GLYCOLYSIS [200]	Genes encoding proteins involved in glycolysis and gluconeogenesis.	22	3.67 e-9	4.59 e-8
5	HALLMARK_ALLOGRAFT_REJECTION [200]	Genes up-regulated during transplant rejection.	20	9.23 e-8	9.23 e-7
6	HALLMARK_APOPTOSIS [161]	Genes mediating programmed cell death (apoptosis) by activation of caspases.	17	3.86 e-7	3.22 e-6
7	HALLMARK_DNA_REPAIR [150]	Genes involved in DNA repair.	15	3.65 e-6	2.6 e-5
8	HALLMARK_ESTROGEN_RESPONSE_LATE [200]	Genes defining late response to estrogen.	17	7.71 e-6	4.8 e-5
9	HALLMARK_PI3K_AKT_MTOR_SIGNALING [105]	Genes up-regulated by activation of the PI3K/AKT/mTOR pathway.	12	8.64 e-6	4.8 e-5
10	HALLMARK_COMPLEMENT [200]	Genes encoding components of the complement system, which is part of the innate immune system.	16	2.99 e-5	1.5 e-4
11	HALLMARK_ESTROGEN_RESPONSE_EARLY [200]	Genes defining early response to estrogen.	15	1.09 e-4	4.18 e-4
12	HALLMARK_HYPOXIA [200]	Genes up-regulated in response to low oxygen levels (hypoxia).	15	1.09 e-4	4.18 e-4
13	HALLMARK_MTORC1_SIGNALING [200]	Genes up-regulated through activation of mTORC1 complex.	15	1.09 e-4	4.18 e-4
14	HALLMARK_PEROXISOME [104]	Genes encoding components of peroxisome.	10	2.07 e-4	7.4 e-4
15	HALLMARK_IL2_STAT5_SIGNALING [199]	Genes up-regulated by STAT5 in response to IL2 stimulation.	14	3.52 e-4	1.17 e-3
16	HALLMARK_MYC_TARGETS_V2 [58]	A subgroup of genes regulated by MYC - version 2 (v2).	7	4.66 e-4	1.46 e-3
17	HALLMARK_COAGULATION [138]	Genes encoding components of blood coagulation system; also up-regulated in platelets.	11	5.22 e-4	1.54 e-3
18	HALLMARK_APICAL_JUNCTION [200]	Genes encoding components of apical junction complex.	13	1.17 e-3	2.8 e-3
19	HALLMARK_HEME_METABOLISM [200]	Genes involved in metabolism of heme (a cofactor consisting of iron and porphyrin) and erythroblast differentiation.	13	1.17 e-3	2.8 e-3
20	HALLMARK_XENOBIOTIC_METABOLISM [200]	Genes encoding proteins involved in processing of drugs and other xenobiotics.	13	1.17 e-3	2.8 e-3
	k is the number of genes in the intersection of the query set with the hallmark set from MSigDB
	K is the number of genes in the hallmark set from MSigDB
